# Supplementary material for: Deep neural network models reveal interplay of peripheral coding and stimulus statistics in pitch perception
Source: Nat Commun. 2021 Dec 14;12:7278. doi: 10.1038/s41467-021-27366-6 (PMC8671597; doi:10.1038/s41467-021-27366-6)
Supplement: Supplementary file 4 — Source Data [file 41467_2021_27366_MOESM4_ESM.zip]

Archive with 70 entries (67 files):
- Source_Data_Saddler_etal_DNNPitchModel/
- Source_Data_Saddler_etal_DNNPitchModel/supplementary_fig09b.json
- __MACOSX/
- __MACOSX/Source_Data_Saddler_etal_DNNPitchModel/
- __MACOSX/Source_Data_Saddler_etal_DNNPitchModel/._supplementary_fig09b.json
- Source_Data_Saddler_etal_DNNPitchModel/supplementary_fig01.json
- __MACOSX/Source_Data_Saddler_etal_DNNPitchModel/._supplementary_fig01.json
- Source_Data_Saddler_etal_DNNPitchModel/supplementary_fig10b.json
- __MACOSX/Source_Data_Saddler_etal_DNNPitchModel/._supplementary_fig10b.json
- Source_Data_Saddler_etal_DNNPitchModel/fig04b.json
- __MACOSX/Source_Data_Saddler_etal_DNNPitchModel/._fig04b.json
- Source_Data_Saddler_etal_DNNPitchModel/fig08a.json
- __MACOSX/Source_Data_Saddler_etal_DNNPitchModel/._fig08a.json
- Source_Data_Saddler_etal_DNNPitchModel/.DS_Store
- __MACOSX/Source_Data_Saddler_etal_DNNPitchModel/._.DS_Store
- Source_Data_Saddler_etal_DNNPitchModel/fig04c.json
- __MACOSX/Source_Data_Saddler_etal_DNNPitchModel/._fig04c.json
- Source_Data_Saddler_etal_DNNPitchModel/fig05e.json
- __MACOSX/Source_Data_Saddler_etal_DNNPitchModel/._fig05e.json
- Source_Data_Saddler_etal_DNNPitchModel/fig04d.json
- __MACOSX/Source_Data_Saddler_etal_DNNPitchModel/._fig04d.json
- Source_Data_Saddler_etal_DNNPitchModel/supplementary_fig07.json
- __MACOSX/Source_Data_Saddler_etal_DNNPitchModel/._supplementary_fig07.json
- Source_Data_Saddler_etal_DNNPitchModel/supplementary_fig11b.json
- __MACOSX/Source_Data_Saddler_etal_DNNPitchModel/._supplementary_fig11b.json
- Source_Data_Saddler_etal_DNNPitchModel/fig06d.json
- __MACOSX/Source_Data_Saddler_etal_DNNPitchModel/._fig06d.json
- Source_Data_Saddler_etal_DNNPitchModel/supplementary_fig04a.json
- __MACOSX/Source_Data_Saddler_etal_DNNPitchModel/._supplementary_fig04a.json
- Source_Data_Saddler_etal_DNNPitchModel/fig07c.json
- __MACOSX/Source_Data_Saddler_etal_DNNPitchModel/._fig07c.json
- Source_Data_Saddler_etal_DNNPitchModel/fig05c.json
- __MACOSX/Source_Data_Saddler_etal_DNNPitchModel/._fig05c.json
- Source_Data_Saddler_etal_DNNPitchModel/fig09c.json
- __MACOSX/Source_Data_Saddler_etal_DNNPitchModel/._fig09c.json
- Source_Data_Saddler_etal_DNNPitchModel/fig01de.json
- __MACOSX/Source_Data_Saddler_etal_DNNPitchModel/._fig01de.json
- Source_Data_Saddler_etal_DNNPitchModel/supplementary_fig05.json
- __MACOSX/Source_Data_Saddler_etal_DNNPitchModel/._supplementary_fig05.json
- Source_Data_Saddler_etal_DNNPitchModel/supplementary_fig11a.json
- __MACOSX/Source_Data_Saddler_etal_DNNPitchModel/._supplementary_fig11a.json
- Source_Data_Saddler_etal_DNNPitchModel/fig03abcde.json
- __MACOSX/Source_Data_Saddler_etal_DNNPitchModel/._fig03abcde.json
- Source_Data_Saddler_etal_DNNPitchModel/fig07a.json
- __MACOSX/Source_Data_Saddler_etal_DNNPitchModel/._fig07a.json
- Source_Data_Saddler_etal_DNNPitchModel/supplementary_fig04b.json
- __MACOSX/Source_Data_Saddler_etal_DNNPitchModel/._supplementary_fig04b.json
- Source_Data_Saddler_etal_DNNPitchModel/supplementary_fig06b.json
- __MACOSX/Source_Data_Saddler_etal_DNNPitchModel/._supplementary_fig06b.json
- Source_Data_Saddler_etal_DNNPitchModel/supplementary_fig08.json
- __MACOSX/Source_Data_Saddler_etal_DNNPitchModel/._supplementary_fig08.json
- Source_Data_Saddler_etal_DNNPitchModel/README.txt
- __MACOSX/Source_Data_Saddler_etal_DNNPitchModel/._README.txt
- Source_Data_Saddler_etal_DNNPitchModel/fig09b.json
- __MACOSX/Source_Data_Saddler_etal_DNNPitchModel/._fig09b.json
- Source_Data_Saddler_etal_DNNPitchModel/supplementary_fig03.json
- __MACOSX/Source_Data_Saddler_etal_DNNPitchModel/._supplementary_fig03.json
- Source_Data_Saddler_etal_DNNPitchModel/fig08b.json
- __MACOSX/Source_Data_Saddler_etal_DNNPitchModel/._fig08b.json
- Source_Data_Saddler_etal_DNNPitchModel/fig02abcde.json
- __MACOSX/Source_Data_Saddler_etal_DNNPitchModel/._fig02abcde.json
- Source_Data_Saddler_etal_DNNPitchModel/fig09d.json
- __MACOSX/Source_Data_Saddler_etal_DNNPitchModel/._fig09d.json
- Source_Data_Saddler_etal_DNNPitchModel/supplementary_fig09a.json
- __MACOSX/Source_Data_Saddler_etal_DNNPitchModel/._supplementary_fig09a.json
- Source_Data_Saddler_etal_DNNPitchModel/supplementary_fig02.json
- __MACOSX/Source_Data_Saddler_etal_DNNPitchModel/._supplementary_fig02.json
- Source_Data_Saddler_etal_DNNPitchModel/fig03f.json
- __MACOSX/Source_Data_Saddler_etal_DNNPitchModel/._fig03f.json
- __MACOSX/._Source_Data_Saddler_etal_DNNPitchModel
