# Supplementary material for: Deep neural network models reveal interplay of peripheral coding and stimulus statistics in pitch perception
Source: Nat Commun. 2021 Dec 14;12:7278. doi: 10.1038/s41467-021-27366-6 (PMC8671597; doi:10.1038/s41467-021-27366-6)
Supplement: Supplementary file 4 — Source Data [file 41467_2021_27366_MOESM4_ESM.zip › Source_Data_Saddler_etal_DNNPitchModel/supplementary_fig09b.json]

{
    "music_only": {
        "best_thresholds": [
            0.21154684969987952,
            0.32359707909706975,
            0.27813147825171364,
            0.20343942066259352,
            0.24452626229393706,
            0.23786161200638387,
            0.2187110100767519,
            0.25804215140606573,
            0.3472850008304684,
            0.21332808924771557
        ],
        "x": [
            1,
            2,
            3,
            4,
            5,
            6,
            7,
            8,
            9,
            10,
            11,
            12,
            13,
            14,
            15,
            16,
            17,
            18,
            19,
            20,
            21,
            22,
            23,
            24,
            25,
            26,
            27,
            28,
            29,
            30
        ],
        "y": [
            [
                0.21154684969987952,
                0.32359707909706975,
                0.27813147825171364,
                0.20343942066259352,
                0.24452626229393706,
                0.23786161200638387,
                0.2187110100767519,
                0.25804215140606573,
                0.3472850008304684,
                0.21332808924771557
            ],
            [
                0.27531978329420986,
                0.6588628484379481,
                0.3319068061043496,
                0.23899695665764423,
                0.2952284161978696,
                0.36153558297506555,
                0.27042059157331094,
                0.33283627580557607,
                0.6929124664059447,
                0.26410659567595063
            ],
            [
                0.5942663877963447,
                5.605043487051823,
                0.7732259691541411,
                0.36105796369046517,
                0.6937930125591435,
                1.3727155185706397,
                0.6958245399228373,
                0.6469083806559438,
                5.050821861235608,
                0.6015686143722979
            ],
            [
                4.6706923791421495,
                14.325172925311202,
                4.574143588889307,
                3.5972473940412972,
                5.190509186721089,
                5.688697277979035,
                6.414317439061415,
                4.3487595169342805,
                11.37272692849124,
                5.194217979607622
            ],
            [
                7.369865788046413,
                38.7979869088798,
                7.932494253403266,
                7.889269107512348,
                12.35804261617656,
                9.2897144554722,
                13.399073770357704,
                10.279462935141083,
                18.5072255961583,
                10.357030047781967
            ],
            [
                13.382698541680396,
                38.00032819260201,
                15.10527143110076,
                20.07465993771342,
                32.72820997225808,
                22.704041080138275,
                60.31885301845036,
                15.199554953915523,
                84.92248797331739,
                21.569519520679236
            ],
            [
                28.11193157325292,
                100.0,
                26.047815148653896,
                100.0,
                61.78961261768058,
                28.955224002628576,
                100.0,
                27.597283497414388,
                63.92954569125831,
                83.02785952454748
            ],
            [
                34.7634307662496,
                92.00222592292734,
                39.38679712400416,
                100.0,
                69.39969613388267,
                37.38071117117828,
                80.67857584998177,
                51.2623346347926,
                29.632811246273295,
                43.83063153566464
            ],
            [
                100.0,
                100.0,
                56.96519172296223,
                100.0,
                72.03450310109848,
                100.0,
                100.0,
                84.71891388466663,
                100.0,
                100.0
            ],
            [
                37.17126981603238,
                100.0,
                34.30330079980906,
                100.0,
                100.0,
                41.15763366553292,
                100.0,
                100.0,
                100.0,
                100.0
            ],
            [
                100.0,
                100.0,
                100.0,
                100.0,
                100.0,
                48.827301644785464,
                68.03126211447942,
                55.91199731306688,
                100.0,
                55.243639171584555
            ],
            [
                100.0,
                100.0,
                100.0,
                100.0,
                100.0,
                100.0,
                100.0,
                100.0,
                100.0,
                100.0
            ],
            [
                100.0,
                100.0,
                100.0,
                69.58832366967303,
                100.0,
                68.99723868478291,
                66.25086263646666,
                55.43883004701987,
                100.0,
                100.0
            ],
            [
                100.0,
                100.0,
                100.0,
                100.0,
                100.0,
                100.0,
                100.0,
                100.0,
                100.0,
                100.0
            ],
            [
                100.0,
                100.0,
                100.0,
                100.0,
                62.59183110907448,
                100.0,
                100.0,
                68.4771789829739,
                45.38690315501251,
                100.0
            ],
            [
                80.88069884052739,
                100.0,
                100.0,
                100.0,
                100.0,
                100.0,
                61.416578855974024,
                75.58257394247751,
                100.0,
                60.24255164223526
            ],
            [
                74.96863570933859,
                66.88529847263096,
                70.78658412958897,
                100.0,
                100.0,
                80.85265091368217,
                100.0,
                100.0,
                100.0,
                93.46492971346962
            ],
            [
                100.0,
                100.0,
                100.0,
                100.0,
                100.0,
                100.0,
                100.0,
                100.0,
                100.0,
                100.0
            ],
            [
                44.284660922240576,
                100.0,
                100.0,
                100.0,
                100.0,
                100.0,
                100.0,
                100.0,
                100.0,
                54.46978183794799
            ],
            [
                64.46293481769918,
                100.0,
                74.6791298066449,
                43.962730874407896,
                100.0,
                100.0,
                59.44085846797242,
                100.0,
                100.0,
                53.10459106735862
            ],
            [
                100.0,
                76.18211537283767,
                100.0,
                100.0,
                100.0,
                100.0,
                100.0,
                100.0,
                100.0,
                100.0
            ],
            [
                90.47304460256719,
                100.0,
                70.4786165497299,
                100.0,
                100.0,
                48.706688354474345,
                100.0,
                46.37675446815384,
                100.0,
                100.0
            ],
            [
                100.0,
                100.0,
                92.74950844110325,
                100.0,
                100.0,
                100.0,
                100.0,
                100.0,
                69.9340421293322,
                100.0
            ],
            [
                100.0,
                100.0,
                100.0,
                100.0,
                100.0,
                100.0,
                54.39860602717547,
                73.63873406254925,
                74.24944911728109,
                53.254078728270215
            ],
            [
                100.0,
                97.3534238789786,
                100.0,
                100.0,
                100.0,
                65.66221941594212,
                100.0,
                100.0,
                100.0,
                100.0
            ],
            [
                100.0,
                100.0,
                100.0,
                100.0,
                56.59893697914467,
                72.0298337496815,
                93.94577808863899,
                58.09838599761734,
                100.0,
                100.0
            ],
            [
                52.35604890838397,
                100.0,
                100.0,
                100.0,
                57.362338087093164,
                100.0,
                42.918296408018115,
                100.0,
                100.0,
                100.0
            ],
            [
                100.0,
                100.0,
                100.0,
                100.0,
                100.0,
                100.0,
                100.0,
                100.0,
                100.0,
                100.0
            ],
            [
                100.0,
                100.0,
                100.0,
                100.0,
                100.0,
                100.0,
                100.0,
                100.0,
                100.0,
                100.0
            ],
            [
                100.0,
                100.0,
                100.0,
                100.0,
                100.0,
                100.0,
                100.0,
                100.0,
                100.0,
                100.0
            ]
        ]
    },
    "speech_only": {
        "best_thresholds": [
            0.4524171909186714,
            0.3841179539657183,
            0.5012080641709422,
            0.3308093030628095,
            0.43458002958788483,
            0.5367238989730304,
            0.3840716924669995,
            0.4875594277264831,
            0.6236203227403154,
            0.3493147124797874
        ],
        "x": [
            1,
            2,
            3,
            4,
            5,
            6,
            7,
            8,
            9,
            10,
            11,
            12,
            13,
            14,
            15,
            16,
            17,
            18,
            19,
            20,
            21,
            22,
            23,
            24,
            25,
            26,
            27,
            28,
            29,
            30
        ],
        "y": [
            [
                0.4524171909186714,
                0.3841179539657183,
                0.5012080641709422,
                0.3308093030628095,
                0.43458002958788483,
                0.5367238989730304,
                0.3840716924669995,
                0.4875594277264831,
                0.6236203227403154,
                0.3493147124797874
            ],
            [
                0.7813429482518259,
                0.7361827432328902,
                1.0188791731085876,
                0.6450374780146009,
                0.9064000218806442,
                2.0000202772430242,
                0.6946328011487046,
                0.8637294224851204,
                2.5660396841640942,
                0.6433560954190877
            ],
            [
                3.5293738834763513,
                4.249160371431924,
                5.719447824598681,
                4.6980913127055155,
                6.029534000444876,
                6.94228745088693,
                4.777423387232223,
                4.312645378103203,
                5.8868016694768945,
                4.820431587464771
            ],
            [
                8.743427743927109,
                8.613837697850096,
                9.90595687064523,
                12.625619175047907,
                20.51372411598994,
                23.751266654470093,
                13.04579478296629,
                8.156327756670896,
                9.119335102672222,
                11.354436510937594
            ],
            [
                10.186496499503132,
                21.332845585796363,
                21.135853057820473,
                30.732525125446685,
                36.24188262138486,
                43.33891049082539,
                24.894438419304528,
                12.979644372272537,
                13.062967629396258,
                16.75446202199947
            ],
            [
                20.358461599999668,
                28.03751183196402,
                47.70320425954784,
                60.86831645399429,
                100.0,
                100.0,
                54.12087241892732,
                17.404855529701823,
                14.463013342125828,
                100.0
            ],
            [
                35.21572324907857,
                26.688444061975147,
                64.78333125757071,
                95.17971941900862,
                100.0,
                50.78671726430039,
                28.645091615174103,
                20.032289449621313,
                27.246178255283724,
                100.0
            ],
            [
                33.27779436464956,
                34.529373016973544,
                100.0,
                100.0,
                71.39061501285931,
                84.17949938457103,
                100.0,
                18.247547663946523,
                20.356373063708936,
                100.0
            ],
            [
                100.0,
                34.41613138304959,
                100.0,
                51.70125525592427,
                100.0,
                59.77628989277315,
                100.0,
                27.00644597762128,
                39.557511170069176,
                74.1290308836649
            ],
            [
                24.61782631575362,
                100.0,
                100.0,
                100.0,
                90.47470945884638,
                78.44761209280986,
                100.0,
                29.432797727572535,
                71.84461680621638,
                60.91618648442018
            ],
            [
                47.09108778825217,
                38.057441459703,
                100.0,
                100.0,
                100.0,
                39.95944799750635,
                100.0,
                20.806197209014826,
                53.77706023519461,
                48.31744232726182
            ],
            [
                100.0,
                76.21214879403891,
                45.82792039674545,
                100.0,
                100.0,
                100.0,
                100.0,
                31.449481553928614,
                81.23466380538783,
                100.0
            ],
            [
                100.0,
                100.0,
                100.0,
                100.0,
                100.0,
                100.0,
                100.0,
                30.918337688174432,
                100.0,
                100.0
            ],
            [
                100.0,
                100.0,
                100.0,
                100.0,
                100.0,
                100.0,
                100.0,
                89.99528731082694,
                100.0,
                100.0
            ],
            [
                37.76982069145952,
                71.73166580709119,
                100.0,
                100.0,
                100.0,
                100.0,
                41.79789344424349,
                16.733363325847954,
                39.155440937955085,
                49.64677576380622
            ],
            [
                100.0,
                45.57423411958139,
                100.0,
                100.0,
                100.0,
                100.0,
                70.24797242724712,
                34.645716730532904,
                100.0,
                100.0
            ],
            [
                100.0,
                100.0,
                50.54925389020677,
                72.87108097036882,
                100.0,
                100.0,
                100.0,
                30.77753312226941,
                28.48885014995173,
                100.0
            ],
            [
                100.0,
                100.0,
                100.0,
                66.38779676133558,
                100.0,
                100.0,
                100.0,
                63.9573335303376,
                100.0,
                97.97584567077084
            ],
            [
                80.8400763977975,
                80.49564010174805,
                50.52997291917231,
                95.31928845756494,
                100.0,
                52.37229529608644,
                100.0,
                32.82072746131959,
                100.0,
                100.0
            ],
            [
                100.0,
                100.0,
                100.0,
                100.0,
                100.0,
                100.0,
                82.62420499760351,
                100.0,
                100.0,
                100.0
            ],
            [
                100.0,
                100.0,
                100.0,
                100.0,
                100.0,
                54.84705775590103,
                100.0,
                50.767598487835436,
                42.88851395776022,
                100.0
            ],
            [
                37.74802753625978,
                83.10544959838354,
                32.70840931325787,
                56.918774920955855,
                47.358563717853414,
                100.0,
                64.43164257534316,
                37.73952021279206,
                41.15284029260972,
                100.0
            ],
            [
                97.22218587710107,
                89.12067834242018,
                100.0,
                100.0,
                100.0,
                100.0,
                100.0,
                100.0,
                91.53041703171999,
                53.24152128897202
            ],
            [
                100.0,
                78.8523141415326,
                100.0,
                92.86501312116957,
                100.0,
                58.503671020938974,
                53.50065606222337,
                49.020084198405776,
                100.0,
                100.0
            ],
            [
                100.0,
                100.0,
                100.0,
                100.0,
                100.0,
                100.0,
                100.0,
                93.8116409914527,
                100.0,
                100.0
            ],
            [
                100.0,
                48.135302076607005,
                56.7022060401348,
                72.31634182398548,
                100.0,
                92.44520777256332,
                67.44342332162982,
                57.276244269875065,
                42.49742455231244,
                100.0
            ],
            [
                100.0,
                58.79460490502998,
                100.0,
                100.0,
                100.0,
                100.0,
                100.0,
                57.12734634550978,
                100.0,
                100.0
            ],
            [
                68.04981228146215,
                100.0,
                66.46969432822777,
                75.4751329286738,
                100.0,
                100.0,
                79.66396176499347,
                100.0,
                100.0,
                100.0
            ],
            [
                43.898653290260356,
                100.0,
                100.0,
                76.2976948622913,
                100.0,
                100.0,
                100.0,
                27.702834314341374,
                88.1497583612447,
                100.0
            ],
            [
                100.0,
                100.0,
                100.0,
                100.0,
                100.0,
                100.0,
                100.0,
                100.0,
                69.92334472133025,
                100.0
            ]
        ]
    }
}
