# Supplementary material for: Deep neural network models reveal interplay of peripheral coding and stimulus statistics in pitch perception
Source: Nat Commun. 2021 Dec 14;12:7278. doi: 10.1038/s41467-021-27366-6 (PMC8671597; doi:10.1038/s41467-021-27366-6)
Supplement: Supplementary file 4 — Source Data [file 41467_2021_27366_MOESM4_ESM.zip › Source_Data_Saddler_etal_DNNPitchModel/supplementary_fig01.json]

{
    "arch_0083_experiment_a": {
        "rand": {
            "x": [
                1,
                2,
                3,
                4,
                5,
                6,
                7,
                8,
                9,
                10,
                11,
                12,
                13,
                14,
                15,
                16,
                17,
                18,
                19,
                20,
                21,
                22,
                23,
                24,
                25,
                26,
                27,
                28,
                29,
                30
            ],
            "y": [
                [
                    0.23853318080962896
                ],
                [
                    0.25681206979716414
                ],
                [
                    0.26874759278385363
                ],
                [
                    0.30727710209358094
                ],
                [
                    0.36219276577346765
                ],
                [
                    0.48426396448662007
                ],
                [
                    0.6201555372039262
                ],
                [
                    0.89177175435887
                ],
                [
                    1.150271723856442
                ],
                [
                    1.4618381006697536
                ],
                [
                    1.647449399142293
                ],
                [
                    1.956650931586682
                ],
                [
                    2.222245839111224
                ],
                [
                    2.823567763582665
                ],
                [
                    2.5590808502494684
                ],
                [
                    3.3983547631761293
                ],
                [
                    4.246880091447995
                ],
                [
                    4.192594278718305
                ],
                [
                    4.770808312490494
                ],
                [
                    4.749158239320809
                ],
                [
                    6.888665384309883
                ],
                [
                    6.624386357385844
                ],
                [
                    7.1961544968145965
                ],
                [
                    7.580932218672
                ],
                [
                    8.396473400374472
                ],
                [
                    11.124777795886539
                ],
                [
                    11.949301830450526
                ],
                [
                    14.09888596678147
                ],
                [
                    17.572996871481905
                ],
                [
                    13.179452393160911
                ]
            ]
        },
        "sine": {
            "x": [
                1,
                2,
                3,
                4,
                5,
                6,
                7,
                8,
                9,
                10,
                11,
                12,
                13,
                14,
                15,
                16,
                17,
                18,
                19,
                20,
                21,
                22,
                23,
                24,
                25,
                26,
                27,
                28,
                29,
                30
            ],
            "y": [
                [
                    0.30696600500532173
                ],
                [
                    0.33221286176239767
                ],
                [
                    0.4241426104507585
                ],
                [
                    0.5268190760369139
                ],
                [
                    0.677879613844417
                ],
                [
                    1.094430123380895
                ],
                [
                    1.4254286344641753
                ],
                [
                    2.0093587510585214
                ],
                [
                    2.2651044678195094
                ],
                [
                    2.222443958123437
                ],
                [
                    2.5109155814610555
                ],
                [
                    2.4168193948536048
                ],
                [
                    2.2006835987780606
                ],
                [
                    2.5033017073337254
                ],
                [
                    2.456540478581854
                ],
                [
                    2.920753094421452
                ],
                [
                    2.887578154964703
                ],
                [
                    2.878041412370434
                ],
                [
                    3.030821863444687
                ],
                [
                    2.798769319871391
                ],
                [
                    3.193039578928526
                ],
                [
                    3.2042394287822806
                ],
                [
                    3.8472403216823694
                ],
                [
                    3.915202539804459
                ],
                [
                    3.841061032893169
                ],
                [
                    4.771773268395147
                ],
                [
                    4.247679573012642
                ],
                [
                    4.715822366734948
                ],
                [
                    5.567561283448979
                ],
                [
                    5.819309443930725
                ]
            ]
        }
    },
    "arch_0083_experiment_b": {
        "high_harmonics": {
            "f0_in_hz": 125.0,
            "filter_position_in_hz": 3900.0,
            "x_bin_centers": [
                0.9090450000000001,
                0.9273168045000001,
                0.9459558722704502,
                0.9649695853030862,
                0.9843654739676784,
                1.0041512199944287,
                1.0243346595163167,
                1.0449237861725946,
                1.0659267542746638,
                1.0873518820355845,
                1.1092076548644998,
                1.131502728727276,
                1.1542459335746944,
                1.1774462768395457,
                1.2011129470040207,
                1.2252553172388014,
                1.2498829491153014,
                1.2750055963925186,
                1.3006332088800083,
                1.3267759363784966,
                1.3534441326997042,
                1.3806483597669683,
                1.4083993917982844,
                1.43670821957343,
                1.465586054786856,
                1.4950443344880715,
                1.525094725611282,
                1.5557491295960686,
                1.5870196871009494,
                1.6189187828116784,
                1.6514590503461934,
                1.6846533772581518,
                1.7185149101410406,
                1.7530570598348756,
                1.7882935067375567,
                1.8242382062229816,
                1.8609053941680633,
                1.8983095925908415,
                1.9364656154019175,
                1.9753885742714958,
                2.015093884614353,
                2.0555972716951016,
                2.096914776856173,
                2.1390627638709825,
                2.182057925424789,
                2.2259172897258273,
                2.2706582272493163,
                2.3162984576170276
            ],
            "y_bin_heights": [
                [
                    0.0
                ],
                [
                    0.0
                ],
                [
                    0.0
                ],
                [
                    0.22522522522522523
                ],
                [
                    0.22522522522522523
                ],
                [
                    0.11261261261261261
                ],
                [
                    0.11261261261261261
                ],
                [
                    0.22522522522522523
                ],
                [
                    0.0
                ],
                [
                    0.0
                ],
                [
                    0.0
                ],
                [
                    0.0
                ],
                [
                    0.0
                ],
                [
                    0.0
                ],
                [
                    0.0
                ],
                [
                    0.0
                ],
                [
                    0.0
                ],
                [
                    0.0
                ],
                [
                    0.0
                ],
                [
                    0.0
                ],
                [
                    0.0
                ],
                [
                    0.0
                ],
                [
                    0.0
                ],
                [
                    0.0
                ],
                [
                    0.0
                ],
                [
                    0.0
                ],
                [
                    0.0
                ],
                [
                    0.0
                ],
                [
                    0.0
                ],
                [
                    0.0
                ],
                [
                    0.0
                ],
                [
                    0.0
                ],
                [
                    0.0
                ],
                [
                    0.0
                ],
                [
                    0.0
                ],
                [
                    0.11261261261261261
                ],
                [
                    0.5630630630630631
                ],
                [
                    2.2522522522522523
                ],
                [
                    10.698198198198199
                ],
                [
                    31.41891891891892
                ],
                [
                    38.06306306306306
                ],
                [
                    14.414414414414415
                ],
                [
                    1.5765765765765767
                ],
                [
                    0.0
                ],
                [
                    0.0
                ],
                [
                    0.0
                ],
                [
                    0.0
                ],
                [
                    0.0
                ]
            ]
        },
        "low_harmonics": {
            "f0_in_hz": 125.0,
            "filter_position_in_hz": 125.0,
            "x_bin_centers": [
                0.9090450000000001,
                0.9273168045000001,
                0.9459558722704502,
                0.9649695853030862,
                0.9843654739676784,
                1.0041512199944287,
                1.0243346595163167,
                1.0449237861725946,
                1.0659267542746638,
                1.0873518820355845,
                1.1092076548644998,
                1.131502728727276,
                1.1542459335746944,
                1.1774462768395457,
                1.2011129470040207,
                1.2252553172388014,
                1.2498829491153014,
                1.2750055963925186,
                1.3006332088800083,
                1.3267759363784966,
                1.3534441326997042,
                1.3806483597669683,
                1.4083993917982844,
                1.43670821957343,
                1.465586054786856,
                1.4950443344880715,
                1.525094725611282,
                1.5557491295960686,
                1.5870196871009494,
                1.6189187828116784,
                1.6514590503461934,
                1.6846533772581518,
                1.7185149101410406,
                1.7530570598348756,
                1.7882935067375567,
                1.8242382062229816,
                1.8609053941680633,
                1.8983095925908415,
                1.9364656154019175,
                1.9753885742714958,
                2.015093884614353,
                2.0555972716951016,
                2.096914776856173,
                2.1390627638709825,
                2.182057925424789,
                2.2259172897258273,
                2.2706582272493163,
                2.3162984576170276
            ],
            "y_bin_heights": [
                [
                    0.0
                ],
                [
                    0.0
                ],
                [
                    0.0
                ],
                [
                    0.0
                ],
                [
                    12.247191011235955
                ],
                [
                    87.75280898876404
                ],
                [
                    0.0
                ],
                [
                    0.0
                ],
                [
                    0.0
                ],
                [
                    0.0
                ],
                [
                    0.0
                ],
                [
                    0.0
                ],
                [
                    0.0
                ],
                [
                    0.0
                ],
                [
                    0.0
                ],
                [
                    0.0
                ],
                [
                    0.0
                ],
                [
                    0.0
                ],
                [
                    0.0
                ],
                [
                    0.0
                ],
                [
                    0.0
                ],
                [
                    0.0
                ],
                [
                    0.0
                ],
                [
                    0.0
                ],
                [
                    0.0
                ],
                [
                    0.0
                ],
                [
                    0.0
                ],
                [
                    0.0
                ],
                [
                    0.0
                ],
                [
                    0.0
                ],
                [
                    0.0
                ],
                [
                    0.0
                ],
                [
                    0.0
                ],
                [
                    0.0
                ],
                [
                    0.0
                ],
                [
                    0.0
                ],
                [
                    0.0
                ],
                [
                    0.0
                ],
                [
                    0.0
                ],
                [
                    0.0
                ],
                [
                    0.0
                ],
                [
                    0.0
                ],
                [
                    0.0
                ],
                [
                    0.0
                ],
                [
                    0.0
                ],
                [
                    0.0
                ],
                [
                    0.0
                ],
                [
                    0.0
                ]
            ]
        }
    },
    "arch_0083_experiment_c": {
        "high_harmonics": {
            "x": [
                0.0,
                4.0,
                8.0,
                12.0,
                16.0,
                20.0,
                24.0
            ],
            "y": [
                [
                    0.0
                ],
                [
                    -0.08823507813599196
                ],
                [
                    -0.22044582943335378
                ],
                [
                    3.333849655895449e-06
                ],
                [
                    -0.3524821437388588
                ],
                [
                    -0.7036924352854976
                ],
                [
                    -0.8350709460960504
                ]
            ]
        },
        "low_harmonics": {
            "x": [
                0.0,
                4.0,
                8.0,
                12.0,
                16.0,
                20.0,
                24.0
            ],
            "y": [
                [
                    0.0
                ],
                [
                    0.9049868951286546
                ],
                [
                    1.8181758282621119
                ],
                [
                    2.6933739123364284
                ],
                [
                    3.4828363619187677
                ],
                [
                    4.27837442605132
                ],
                [
                    5.032711556831731
                ]
            ]
        }
    },
    "arch_0083_experiment_d": {
        "1": {
            "x": [
                0.0,
                1.0,
                2.0,
                3.0,
                4.0,
                6.0,
                8.0
            ],
            "y": [
                [
                    0.0
                ],
                [
                    0.13522437270693055
                ],
                [
                    0.22547863590869927
                ],
                [
                    0.22548152931172166
                ],
                [
                    0.22548093350919313
                ],
                [
                    0.18034279568036057
                ],
                [
                    0.11267732835236124
                ]
            ]
        },
        "12": {
            "x": [
                0.0,
                1.0,
                2.0,
                3.0,
                4.0,
                6.0,
                8.0
            ],
            "y": [
                [
                    0.0
                ],
                [
                    0.045054769151160856
                ],
                [
                    0.04505755162852615
                ],
                [
                    0.04505232951835775
                ],
                [
                    0.04505188342104516
                ],
                [
                    2.100698813345403e-06
                ],
                [
                    7.708580393450681e-07
                ]
            ]
        },
        "2": {
            "x": [
                0.0,
                1.0,
                2.0,
                3.0,
                4.0,
                6.0,
                8.0
            ],
            "y": [
                [
                    0.0
                ],
                [
                    0.18034426054339225
                ],
                [
                    0.2706373877645518
                ],
                [
                    0.22548113642652182
                ],
                [
                    0.18034426054339225
                ],
                [
                    -0.04503551506503212
                ],
                [
                    -0.0900479838193311
                ]
            ]
        },
        "3": {
            "x": [
                0.0,
                1.0,
                2.0,
                3.0,
                4.0,
                6.0,
                8.0
            ],
            "y": [
                [
                    0.0
                ],
                [
                    0.15778346178938873
                ],
                [
                    0.27063260089086305
                ],
                [
                    0.20291110108418875
                ],
                [
                    0.09012996530733962
                ],
                [
                    -0.04503405720912751
                ],
                [
                    -3.868548864138788e-06
                ]
            ]
        },
        "4": {
            "x": [
                0.0,
                1.0,
                2.0,
                3.0,
                4.0,
                6.0,
                8.0
            ],
            "y": [
                [
                    0.0
                ],
                [
                    0.13523085461098755
                ],
                [
                    0.18034474360106953
                ],
                [
                    0.09012945318040878
                ],
                [
                    -1.4185644022501886e-06
                ],
                [
                    -1.7359574490116714e-06
                ],
                [
                    2.2502264804824534e-06
                ]
            ]
        },
        "5": {
            "x": [
                0.0,
                1.0,
                2.0,
                3.0,
                4.0,
                6.0,
                8.0
            ],
            "y": [
                [
                    0.0
                ],
                [
                    0.04505515190040185
                ],
                [
                    0.04505694978361424
                ],
                [
                    0.04505295171611279
                ],
                [
                    1.8539573088949268e-06
                ],
                [
                    0.0450511015896613
                ],
                [
                    0.0450511015896613
                ]
            ]
        },
        "6": {
            "x": [
                0.0,
                1.0,
                2.0,
                3.0,
                4.0,
                6.0,
                8.0
            ],
            "y": [
                [
                    0.0
                ],
                [
                    0.045053619791706856
                ],
                [
                    0.045056367127408375
                ],
                [
                    1.4754558942398077e-06
                ],
                [
                    -2.5110928297822355e-06
                ],
                [
                    -3.929657232032424e-06
                ],
                [
                    -4.247050278793907e-06
                ]
            ]
        }
    },
    "arch_0083_experiment_e": {
        "pure_tones": {
            "x": [
                80.00000000000001,
                113.13708498984762,
                159.99999999999994,
                226.2741699796951,
                319.9999999999999
            ],
            "y": [
                [
                    1.161006756291937
                ],
                [
                    0.6451111113923874
                ],
                [
                    0.35906418352889546
                ],
                [
                    0.31595554643533647
                ],
                [
                    0.24777682950693822
                ]
            ]
        },
        "transposed_tones": {
            "x": [
                80.00000000000001,
                113.13708498984762,
                159.99999999999994,
                226.2741699796951,
                319.9999999999999
            ],
            "y": [
                [
                    4.054784335819583
                ],
                [
                    3.338794741230713
                ],
                [
                    2.5761338387133264
                ],
                [
                    2.546075729411988
                ],
                [
                    4.972607669411732
                ]
            ]
        }
    },
    "arch_0154_experiment_a": {
        "rand": {
            "x": [
                1,
                2,
                3,
                4,
                5,
                6,
                7,
                8,
                9,
                10,
                11,
                12,
                13,
                14,
                15,
                16,
                17,
                18,
                19,
                20,
                21,
                22,
                23,
                24,
                25,
                26,
                27,
                28,
                29,
                30
            ],
            "y": [
                [
                    0.2980442957644056
                ],
                [
                    0.32921147263068135
                ],
                [
                    0.3971579015879982
                ],
                [
                    0.5240111062620125
                ],
                [
                    1.4323250895528157
                ],
                [
                    4.777155601870205
                ],
                [
                    5.7397311280648085
                ],
                [
                    6.946567920698135
                ],
                [
                    8.23639651343326
                ],
                [
                    11.040259072654797
                ],
                [
                    11.80192638413243
                ],
                [
                    12.177394081394793
                ],
                [
                    16.207791629369627
                ],
                [
                    17.54698486412066
                ],
                [
                    23.856909160952128
                ],
                [
                    26.160130908072382
                ],
                [
                    27.543342113642737
                ],
                [
                    100.0
                ],
                [
                    100.0
                ],
                [
                    100.0
                ],
                [
                    100.0
                ],
                [
                    64.47918583875199
                ],
                [
                    100.0
                ],
                [
                    42.37790537154281
                ],
                [
                    100.0
                ],
                [
                    43.02699245953346
                ],
                [
                    84.65320775417959
                ],
                [
                    100.0
                ],
                [
                    92.9836172553968
                ],
                [
                    100.0
                ]
            ]
        },
        "sine": {
            "x": [
                1,
                2,
                3,
                4,
                5,
                6,
                7,
                8,
                9,
                10,
                11,
                12,
                13,
                14,
                15,
                16,
                17,
                18,
                19,
                20,
                21,
                22,
                23,
                24,
                25,
                26,
                27,
                28,
                29,
                30
            ],
            "y": [
                [
                    0.331508468251535
                ],
                [
                    0.3607406624327665
                ],
                [
                    0.42593097115552736
                ],
                [
                    0.5481178699278959
                ],
                [
                    1.0089457700941802
                ],
                [
                    1.7658754784343687
                ],
                [
                    2.416445811789885
                ],
                [
                    2.795233516580234
                ],
                [
                    3.502971144161701
                ],
                [
                    3.704843879606683
                ],
                [
                    4.206544187473715
                ],
                [
                    4.176298044478812
                ],
                [
                    4.4159831009917045
                ],
                [
                    5.46182063381148
                ],
                [
                    5.997509421920661
                ],
                [
                    8.039560994681992
                ],
                [
                    8.07443997608637
                ],
                [
                    8.101120343953074
                ],
                [
                    10.66701412083399
                ],
                [
                    8.237179785811017
                ],
                [
                    9.181993638365993
                ],
                [
                    12.214753326472112
                ],
                [
                    16.26120430919424
                ],
                [
                    17.60921223445597
                ],
                [
                    27.5055300128338
                ],
                [
                    17.270275489983337
                ],
                [
                    26.408127901474867
                ],
                [
                    40.695410998943764
                ],
                [
                    38.79521959844073
                ],
                [
                    100.0
                ]
            ]
        }
    },
    "arch_0154_experiment_b": {
        "high_harmonics": {
            "f0_in_hz": 125.0,
            "filter_position_in_hz": 3900.0,
            "x_bin_centers": [
                0.9090450000000001,
                0.9273168045000001,
                0.9459558722704502,
                0.9649695853030862,
                0.9843654739676784,
                1.0041512199944287,
                1.0243346595163167,
                1.0449237861725946,
                1.0659267542746638,
                1.0873518820355845,
                1.1092076548644998,
                1.131502728727276,
                1.1542459335746944,
                1.1774462768395457,
                1.2011129470040207,
                1.2252553172388014,
                1.2498829491153014,
                1.2750055963925186,
                1.3006332088800083,
                1.3267759363784966,
                1.3534441326997042,
                1.3806483597669683,
                1.4083993917982844,
                1.43670821957343,
                1.465586054786856,
                1.4950443344880715,
                1.525094725611282,
                1.5557491295960686,
                1.5870196871009494,
                1.6189187828116784,
                1.6514590503461934,
                1.6846533772581518,
                1.7185149101410406,
                1.7530570598348756,
                1.7882935067375567,
                1.8242382062229816,
                1.8609053941680633,
                1.8983095925908415,
                1.9364656154019175,
                1.9753885742714958,
                2.015093884614353,
                2.0555972716951016,
                2.096914776856173,
                2.1390627638709825,
                2.182057925424789,
                2.2259172897258273,
                2.2706582272493163,
                2.3162984576170276
            ],
            "y_bin_heights": [
                [
                    0.1221001221001221
                ],
                [
                    0.4884004884004884
                ],
                [
                    0.4884004884004884
                ],
                [
                    0.3663003663003663
                ],
                [
                    0.6105006105006106
                ],
                [
                    0.9768009768009768
                ],
                [
                    0.1221001221001221
                ],
                [
                    0.1221001221001221
                ],
                [
                    0.2442002442002442
                ],
                [
                    0.2442002442002442
                ],
                [
                    0.1221001221001221
                ],
                [
                    0.3663003663003663
                ],
                [
                    0.2442002442002442
                ],
                [
                    0.0
                ],
                [
                    0.1221001221001221
                ],
                [
                    0.2442002442002442
                ],
                [
                    0.2442002442002442
                ],
                [
                    0.1221001221001221
                ],
                [
                    0.0
                ],
                [
                    0.4884004884004884
                ],
                [
                    0.0
                ],
                [
                    0.2442002442002442
                ],
                [
                    0.6105006105006106
                ],
                [
                    0.4884004884004884
                ],
                [
                    0.2442002442002442
                ],
                [
                    0.8547008547008547
                ],
                [
                    0.6105006105006106
                ],
                [
                    0.4884004884004884
                ],
                [
                    1.098901098901099
                ],
                [
                    0.4884004884004884
                ],
                [
                    0.3663003663003663
                ],
                [
                    0.9768009768009768
                ],
                [
                    0.4884004884004884
                ],
                [
                    0.6105006105006106
                ],
                [
                    1.343101343101343
                ],
                [
                    1.5873015873015872
                ],
                [
                    1.9536019536019535
                ],
                [
                    3.785103785103785
                ],
                [
                    5.25030525030525
                ],
                [
                    7.0818070818070815
                ],
                [
                    10.256410256410257
                ],
                [
                    11.843711843711844
                ],
                [
                    11.843711843711844
                ],
                [
                    10.744810744810744
                ],
                [
                    8.18070818070818
                ],
                [
                    6.715506715506716
                ],
                [
                    4.151404151404152
                ],
                [
                    1.9536019536019535
                ]
            ]
        },
        "low_harmonics": {
            "f0_in_hz": 125.0,
            "filter_position_in_hz": 125.0,
            "x_bin_centers": [
                0.9090450000000001,
                0.9273168045000001,
                0.9459558722704502,
                0.9649695853030862,
                0.9843654739676784,
                1.0041512199944287,
                1.0243346595163167,
                1.0449237861725946,
                1.0659267542746638,
                1.0873518820355845,
                1.1092076548644998,
                1.131502728727276,
                1.1542459335746944,
                1.1774462768395457,
                1.2011129470040207,
                1.2252553172388014,
                1.2498829491153014,
                1.2750055963925186,
                1.3006332088800083,
                1.3267759363784966,
                1.3534441326997042,
                1.3806483597669683,
                1.4083993917982844,
                1.43670821957343,
                1.465586054786856,
                1.4950443344880715,
                1.525094725611282,
                1.5557491295960686,
                1.5870196871009494,
                1.6189187828116784,
                1.6514590503461934,
                1.6846533772581518,
                1.7185149101410406,
                1.7530570598348756,
                1.7882935067375567,
                1.8242382062229816,
                1.8609053941680633,
                1.8983095925908415,
                1.9364656154019175,
                1.9753885742714958,
                2.015093884614353,
                2.0555972716951016,
                2.096914776856173,
                2.1390627638709825,
                2.182057925424789,
                2.2259172897258273,
                2.2706582272493163,
                2.3162984576170276
            ],
            "y_bin_heights": [
                [
                    0.0
                ],
                [
                    0.0
                ],
                [
                    0.0
                ],
                [
                    0.0
                ],
                [
                    7.977528089887641
                ],
                [
                    92.02247191011236
                ],
                [
                    0.0
                ],
                [
                    0.0
                ],
                [
                    0.0
                ],
                [
                    0.0
                ],
                [
                    0.0
                ],
                [
                    0.0
                ],
                [
                    0.0
                ],
                [
                    0.0
                ],
                [
                    0.0
                ],
                [
                    0.0
                ],
                [
                    0.0
                ],
                [
                    0.0
                ],
                [
                    0.0
                ],
                [
                    0.0
                ],
                [
                    0.0
                ],
                [
                    0.0
                ],
                [
                    0.0
                ],
                [
                    0.0
                ],
                [
                    0.0
                ],
                [
                    0.0
                ],
                [
                    0.0
                ],
                [
                    0.0
                ],
                [
                    0.0
                ],
                [
                    0.0
                ],
                [
                    0.0
                ],
                [
                    0.0
                ],
                [
                    0.0
                ],
                [
                    0.0
                ],
                [
                    0.0
                ],
                [
                    0.0
                ],
                [
                    0.0
                ],
                [
                    0.0
                ],
                [
                    0.0
                ],
                [
                    0.0
                ],
                [
                    0.0
                ],
                [
                    0.0
                ],
                [
                    0.0
                ],
                [
                    0.0
                ],
                [
                    0.0
                ],
                [
                    0.0
                ],
                [
                    0.0
                ],
                [
                    0.0
                ]
            ]
        }
    },
    "arch_0154_experiment_c": {
        "high_harmonics": {
            "x": [
                0.0,
                4.0,
                8.0,
                12.0,
                16.0,
                20.0,
                24.0
            ],
            "y": [
                [
                    0.0
                ],
                [
                    0.13510227144123593
                ],
                [
                    0.27039415815544554
                ],
                [
                    0.3606929855138362
                ],
                [
                    0.4058626238469071
                ],
                [
                    0.5415186266695513
                ],
                [
                    0.6773565099269303
                ]
            ]
        },
        "low_harmonics": {
            "x": [
                0.0,
                4.0,
                8.0,
                12.0,
                16.0,
                20.0,
                24.0
            ],
            "y": [
                [
                    0.0
                ],
                [
                    0.950448738857584
                ],
                [
                    1.9099487836872355
                ],
                [
                    2.8785878898389297
                ],
                [
                    3.8564497626291945
                ],
                [
                    4.89085286418988
                ],
                [
                    5.887875063674383
                ]
            ]
        }
    },
    "arch_0154_experiment_d": {
        "1": {
            "x": [
                0.0,
                1.0,
                2.0,
                3.0,
                4.0,
                6.0,
                8.0
            ],
            "y": [
                [
                    0.0
                ],
                [
                    0.045033227217715605
                ],
                [
                    0.09009205617355603
                ],
                [
                    0.13516421160230477
                ],
                [
                    0.13516558015273428
                ],
                [
                    0.1802623200254846
                ],
                [
                    0.0900922610842047
                ]
            ]
        },
        "12": {
            "x": [
                0.0,
                1.0,
                2.0,
                3.0,
                4.0,
                6.0,
                8.0
            ],
            "y": [
                [
                    0.0
                ],
                [
                    0.022520282385290052
                ],
                [
                    0.022520282385290052
                ],
                [
                    1.8518041678960984e-06
                ],
                [
                    -0.04500997710901361
                ],
                [
                    -0.04501520792375968
                ],
                [
                    -0.045010515546761776
                ]
            ]
        },
        "2": {
            "x": [
                0.0,
                1.0,
                2.0,
                3.0,
                4.0,
                6.0,
                8.0
            ],
            "y": [
                [
                    0.0
                ],
                [
                    0.180178223326628
                ],
                [
                    0.3155293183437223
                ],
                [
                    0.4962731261499962
                ],
                [
                    0.4510581844358157
                ],
                [
                    0.3155252876974014
                ],
                [
                    0.13509877298659656
                ]
            ]
        },
        "3": {
            "x": [
                0.0,
                1.0,
                2.0,
                3.0,
                4.0,
                6.0,
                8.0
            ],
            "y": [
                [
                    0.0
                ],
                [
                    0.2705127424280641
                ],
                [
                    0.5417613543924061
                ],
                [
                    0.7229969716288313
                ],
                [
                    0.6776595520403249
                ],
                [
                    0.225376959425051
                ],
                [
                    -0.04501313150228822
                ]
            ]
        },
        "4": {
            "x": [
                0.0,
                1.0,
                2.0,
                3.0,
                4.0,
                6.0,
                8.0
            ],
            "y": [
                [
                    0.0
                ],
                [
                    0.09009106536284736
                ],
                [
                    0.22537946188482214
                ],
                [
                    0.2479473733756496
                ],
                [
                    0.18026270910052306
                ],
                [
                    -1.9000251748058083e-06
                ],
                [
                    -0.13498048610876912
                ]
            ]
        },
        "5": {
            "x": [
                0.0,
                1.0,
                2.0,
                3.0,
                4.0,
                6.0,
                8.0
            ],
            "y": [
                [
                    0.0
                ],
                [
                    0.04503411823836073
                ],
                [
                    0.09008860054968676
                ],
                [
                    0.0900887563503317
                ],
                [
                    0.0900887563503317
                ],
                [
                    0.0900883624266528
                ],
                [
                    0.045039089074561056
                ]
            ]
        },
        "6": {
            "x": [
                0.0,
                1.0,
                2.0,
                3.0,
                4.0,
                6.0,
                8.0
            ],
            "y": [
                [
                    0.0
                ],
                [
                    0.0450385906777655
                ],
                [
                    0.135168346230829
                ],
                [
                    0.13516669211573593
                ],
                [
                    0.1351641840559733
                ],
                [
                    4.218563828706223e-06
                ],
                [
                    -0.02250585562951285
                ]
            ]
        }
    },
    "arch_0154_experiment_e": {
        "pure_tones": {
            "x": [
                80.00000000000001,
                113.13708498984762,
                159.99999999999994,
                226.2741699796951,
                319.9999999999999
            ],
            "y": [
                [
                    1.048401993662221
                ],
                [
                    0.7012540973091719
                ],
                [
                    0.46945437927544387
                ],
                [
                    0.4239603309548427
                ],
                [
                    0.27520413274732614
                ]
            ]
        },
        "transposed_tones": {
            "x": [
                80.00000000000001,
                113.13708498984762,
                159.99999999999994,
                226.2741699796951,
                319.9999999999999
            ],
            "y": [
                [
                    66.84231487665437
                ],
                [
                    50.57287092220735
                ],
                [
                    29.105441364184887
                ],
                [
                    24.85915662869239
                ],
                [
                    12.31769082284435
                ]
            ]
        }
    },
    "arch_0190_experiment_a": {
        "rand": {
            "x": [
                1,
                2,
                3,
                4,
                5,
                6,
                7,
                8,
                9,
                10,
                11,
                12,
                13,
                14,
                15,
                16,
                17,
                18,
                19,
                20,
                21,
                22,
                23,
                24,
                25,
                26,
                27,
                28,
                29,
                30
            ],
            "y": [
                [
                    0.32516963603661236
                ],
                [
                    0.35549831615515176
                ],
                [
                    0.3935454014347875
                ],
                [
                    0.5194392354662454
                ],
                [
                    1.2844271419372548
                ],
                [
                    4.04888063000935
                ],
                [
                    5.697197360146933
                ],
                [
                    6.898615296690501
                ],
                [
                    7.66931195071667
                ],
                [
                    9.098796791631072
                ],
                [
                    7.864610079030804
                ],
                [
                    9.656353453043883
                ],
                [
                    12.372667224069522
                ],
                [
                    10.812422747467528
                ],
                [
                    12.660494501168412
                ],
                [
                    16.614551901651897
                ],
                [
                    16.946482286287925
                ],
                [
                    18.118644993463686
                ],
                [
                    25.4380750976238
                ],
                [
                    27.049446544027354
                ],
                [
                    42.515406990085125
                ],
                [
                    19.76318976941431
                ],
                [
                    25.81258401347562
                ],
                [
                    18.59471414220086
                ],
                [
                    22.450286272219238
                ],
                [
                    29.757703310655263
                ],
                [
                    21.620188059807553
                ],
                [
                    78.26284174214653
                ],
                [
                    45.41760368336011
                ],
                [
                    28.65134529363284
                ]
            ]
        },
        "sine": {
            "x": [
                1,
                2,
                3,
                4,
                5,
                6,
                7,
                8,
                9,
                10,
                11,
                12,
                13,
                14,
                15,
                16,
                17,
                18,
                19,
                20,
                21,
                22,
                23,
                24,
                25,
                26,
                27,
                28,
                29,
                30
            ],
            "y": [
                [
                    0.3774112052175269
                ],
                [
                    0.42827046345410036
                ],
                [
                    0.4992425239206154
                ],
                [
                    0.6607493587671798
                ],
                [
                    1.0409957563468273
                ],
                [
                    1.9888394149324529
                ],
                [
                    2.765723308336405
                ],
                [
                    3.2559501313092656
                ],
                [
                    3.6831537854580323
                ],
                [
                    3.772133800897303
                ],
                [
                    4.344836171246512
                ],
                [
                    4.303737283398387
                ],
                [
                    4.509720852540899
                ],
                [
                    5.5507603549941775
                ],
                [
                    6.171797700178717
                ],
                [
                    5.947644833119041
                ],
                [
                    6.140334095806251
                ],
                [
                    6.841633298674327
                ],
                [
                    8.242009134732923
                ],
                [
                    8.252912709637684
                ],
                [
                    8.391216196989848
                ],
                [
                    9.570193662072514
                ],
                [
                    8.680270497476764
                ],
                [
                    11.790778818412678
                ],
                [
                    10.040285220490906
                ],
                [
                    11.71756689797518
                ],
                [
                    12.435448876662718
                ],
                [
                    17.187390386139583
                ],
                [
                    12.827984318197982
                ],
                [
                    15.431694029132725
                ]
            ]
        }
    },
    "arch_0190_experiment_b": {
        "high_harmonics": {
            "f0_in_hz": 125.0,
            "filter_position_in_hz": 3900.0,
            "x_bin_centers": [
                0.9090450000000001,
                0.9273168045000001,
                0.9459558722704502,
                0.9649695853030862,
                0.9843654739676784,
                1.0041512199944287,
                1.0243346595163167,
                1.0449237861725946,
                1.0659267542746638,
                1.0873518820355845,
                1.1092076548644998,
                1.131502728727276,
                1.1542459335746944,
                1.1774462768395457,
                1.2011129470040207,
                1.2252553172388014,
                1.2498829491153014,
                1.2750055963925186,
                1.3006332088800083,
                1.3267759363784966,
                1.3534441326997042,
                1.3806483597669683,
                1.4083993917982844,
                1.43670821957343,
                1.465586054786856,
                1.4950443344880715,
                1.525094725611282,
                1.5557491295960686,
                1.5870196871009494,
                1.6189187828116784,
                1.6514590503461934,
                1.6846533772581518,
                1.7185149101410406,
                1.7530570598348756,
                1.7882935067375567,
                1.8242382062229816,
                1.8609053941680633,
                1.8983095925908415,
                1.9364656154019175,
                1.9753885742714958,
                2.015093884614353,
                2.0555972716951016,
                2.096914776856173,
                2.1390627638709825,
                2.182057925424789,
                2.2259172897258273,
                2.2706582272493163,
                2.3162984576170276
            ],
            "y_bin_heights": [
                [
                    0.2844950213371266
                ],
                [
                    0.2844950213371266
                ],
                [
                    0.4267425320056899
                ],
                [
                    0.4267425320056899
                ],
                [
                    0.2844950213371266
                ],
                [
                    0.9957325746799431
                ],
                [
                    0.8534850640113798
                ],
                [
                    0.1422475106685633
                ],
                [
                    0.0
                ],
                [
                    0.1422475106685633
                ],
                [
                    0.1422475106685633
                ],
                [
                    0.1422475106685633
                ],
                [
                    0.1422475106685633
                ],
                [
                    0.1422475106685633
                ],
                [
                    0.2844950213371266
                ],
                [
                    0.1422475106685633
                ],
                [
                    0.1422475106685633
                ],
                [
                    0.1422475106685633
                ],
                [
                    0.1422475106685633
                ],
                [
                    0.1422475106685633
                ],
                [
                    0.2844950213371266
                ],
                [
                    0.0
                ],
                [
                    0.4267425320056899
                ],
                [
                    0.0
                ],
                [
                    0.4267425320056899
                ],
                [
                    0.0
                ],
                [
                    0.1422475106685633
                ],
                [
                    0.4267425320056899
                ],
                [
                    0.4267425320056899
                ],
                [
                    0.4267425320056899
                ],
                [
                    0.0
                ],
                [
                    0.4267425320056899
                ],
                [
                    0.5689900426742532
                ],
                [
                    0.8534850640113798
                ],
                [
                    0.9957325746799431
                ],
                [
                    1.8492176386913228
                ],
                [
                    2.7027027027027026
                ],
                [
                    3.1294452347083928
                ],
                [
                    9.95732574679943
                ],
                [
                    14.793741109530583
                ],
                [
                    18.49217638691323
                ],
                [
                    21.906116642958747
                ],
                [
                    9.530583214793742
                ],
                [
                    2.987197724039829
                ],
                [
                    1.422475106685633
                ],
                [
                    1.1379800853485065
                ],
                [
                    0.4267425320056899
                ],
                [
                    0.8534850640113798
                ]
            ]
        },
        "low_harmonics": {
            "f0_in_hz": 125.0,
            "filter_position_in_hz": 125.0,
            "x_bin_centers": [
                0.9090450000000001,
                0.9273168045000001,
                0.9459558722704502,
                0.9649695853030862,
                0.9843654739676784,
                1.0041512199944287,
                1.0243346595163167,
                1.0449237861725946,
                1.0659267542746638,
                1.0873518820355845,
                1.1092076548644998,
                1.131502728727276,
                1.1542459335746944,
                1.1774462768395457,
                1.2011129470040207,
                1.2252553172388014,
                1.2498829491153014,
                1.2750055963925186,
                1.3006332088800083,
                1.3267759363784966,
                1.3534441326997042,
                1.3806483597669683,
                1.4083993917982844,
                1.43670821957343,
                1.465586054786856,
                1.4950443344880715,
                1.525094725611282,
                1.5557491295960686,
                1.5870196871009494,
                1.6189187828116784,
                1.6514590503461934,
                1.6846533772581518,
                1.7185149101410406,
                1.7530570598348756,
                1.7882935067375567,
                1.8242382062229816,
                1.8609053941680633,
                1.8983095925908415,
                1.9364656154019175,
                1.9753885742714958,
                2.015093884614353,
                2.0555972716951016,
                2.096914776856173,
                2.1390627638709825,
                2.182057925424789,
                2.2259172897258273,
                2.2706582272493163,
                2.3162984576170276
            ],
            "y_bin_heights": [
                [
                    0.0
                ],
                [
                    0.0
                ],
                [
                    0.0
                ],
                [
                    0.0
                ],
                [
                    24.831460674157302
                ],
                [
                    75.1685393258427
                ],
                [
                    0.0
                ],
                [
                    0.0
                ],
                [
                    0.0
                ],
                [
                    0.0
                ],
                [
                    0.0
                ],
                [
                    0.0
                ],
                [
                    0.0
                ],
                [
                    0.0
                ],
                [
                    0.0
                ],
                [
                    0.0
                ],
                [
                    0.0
                ],
                [
                    0.0
                ],
                [
                    0.0
                ],
                [
                    0.0
                ],
                [
                    0.0
                ],
                [
                    0.0
                ],
                [
                    0.0
                ],
                [
                    0.0
                ],
                [
                    0.0
                ],
                [
                    0.0
                ],
                [
                    0.0
                ],
                [
                    0.0
                ],
                [
                    0.0
                ],
                [
                    0.0
                ],
                [
                    0.0
                ],
                [
                    0.0
                ],
                [
                    0.0
                ],
                [
                    0.0
                ],
                [
                    0.0
                ],
                [
                    0.0
                ],
                [
                    0.0
                ],
                [
                    0.0
                ],
                [
                    0.0
                ],
                [
                    0.0
                ],
                [
                    0.0
                ],
                [
                    0.0
                ],
                [
                    0.0
                ],
                [
                    0.0
                ],
                [
                    0.0
                ],
                [
                    0.0
                ],
                [
                    0.0
                ],
                [
                    0.0
                ]
            ]
        }
    },
    "arch_0190_experiment_c": {
        "high_harmonics": {
            "x": [
                0.0,
                4.0,
                8.0,
                12.0,
                16.0,
                20.0,
                24.0
            ],
            "y": [
                [
                    0.0
                ],
                [
                    0.22711636153856973
                ],
                [
                    0.27260270299732725
                ],
                [
                    0.45474832413104127
                ],
                [
                    0.5915696515346242
                ],
                [
                    0.637220335770546
                ],
                [
                    0.591574129552975
                ]
            ]
        },
        "low_harmonics": {
            "x": [
                0.0,
                4.0,
                8.0,
                12.0,
                16.0,
                20.0,
                24.0
            ],
            "y": [
                [
                    0.0
                ],
                [
                    0.9049915687349099
                ],
                [
                    1.864058532702746
                ],
                [
                    2.832253469701421
                ],
                [
                    3.809669171857554
                ],
                [
                    4.796397269950405
                ],
                [
                    5.792519038133315
                ]
            ]
        }
    },
    "arch_0190_experiment_d": {
        "1": {
            "x": [
                0.0,
                1.0,
                2.0,
                3.0,
                4.0,
                6.0,
                8.0
            ],
            "y": [
                [
                    0.0
                ],
                [
                    0.09016968813565016
                ],
                [
                    0.1804244408781581
                ],
                [
                    0.225579283376837
                ],
                [
                    0.18042565702121832
                ],
                [
                    0.18042315301680967
                ],
                [
                    0.13528769178662886
                ]
            ]
        },
        "12": {
            "x": [
                0.0,
                1.0,
                2.0,
                3.0,
                4.0,
                6.0,
                8.0
            ],
            "y": [
                [
                    0.0
                ],
                [
                    -0.04507237050140127
                ],
                [
                    -0.04507237050140127
                ],
                [
                    3.3804886122312805e-07
                ],
                [
                    2.409919297563512e-06
                ],
                [
                    2.409919297563512e-06
                ],
                [
                    -0.04507237050140127
                ]
            ]
        },
        "2": {
            "x": [
                0.0,
                1.0,
                2.0,
                3.0,
                4.0,
                6.0,
                8.0
            ],
            "y": [
                [
                    0.0
                ],
                [
                    0.13528717786438474
                ],
                [
                    0.18042405585892063
                ],
                [
                    0.18042534372026905
                ],
                [
                    0.18042405585892063
                ],
                [
                    0.04507658085109839
                ],
                [
                    -0.04505457158617773
                ]
            ]
        },
        "3": {
            "x": [
                0.0,
                1.0,
                2.0,
                3.0,
                4.0,
                6.0,
                8.0
            ],
            "y": [
                [
                    0.0
                ],
                [
                    0.13535297321886777
                ],
                [
                    0.2708836252382788
                ],
                [
                    0.2708827087294061
                ],
                [
                    0.22568213769904966
                ],
                [
                    3.3804886122312805e-07
                ],
                [
                    -0.13516186851018103
                ]
            ]
        },
        "4": {
            "x": [
                0.0,
                1.0,
                2.0,
                3.0,
                4.0,
                6.0,
                8.0
            ],
            "y": [
                [
                    0.0
                ],
                [
                    0.18042357411402268
                ],
                [
                    0.22558024031827018
                ],
                [
                    0.18042435885543373
                ],
                [
                    0.04507125039689293
                ],
                [
                    -1.0945760210989697e-06
                ],
                [
                    0.09016699852713142
                ]
            ]
        },
        "5": {
            "x": [
                0.0,
                1.0,
                2.0,
                3.0,
                4.0,
                6.0,
                8.0
            ],
            "y": [
                [
                    0.0
                ],
                [
                    0.06765614120039509
                ],
                [
                    0.09021593990887264
                ],
                [
                    0.09021530114800543
                ],
                [
                    0.045101389828916844
                ],
                [
                    0.045095611157534715
                ],
                [
                    2.409919297563512e-06
                ]
            ]
        },
        "6": {
            "x": [
                0.0,
                1.0,
                2.0,
                3.0,
                4.0,
                6.0,
                8.0
            ],
            "y": [
                [
                    0.0
                ],
                [
                    0.04507585647383494
                ],
                [
                    0.13528627502227378
                ],
                [
                    0.13528213445500573
                ],
                [
                    0.09016830998405707
                ],
                [
                    0.04507469899998939
                ],
                [
                    -3.927129484521119e-06
                ]
            ]
        }
    },
    "arch_0190_experiment_e": {
        "pure_tones": {
            "x": [
                80.00000000000001,
                113.13708498984762,
                159.99999999999994,
                226.2741699796951,
                319.9999999999999
            ],
            "y": [
                [
                    1.56252435483451
                ],
                [
                    0.934639632126693
                ],
                [
                    0.6885703685122078
                ],
                [
                    0.5415447127604167
                ],
                [
                    0.37257490059088566
                ]
            ]
        },
        "transposed_tones": {
            "x": [
                80.00000000000001,
                113.13708498984762,
                159.99999999999994,
                226.2741699796951,
                319.9999999999999
            ],
            "y": [
                [
                    19.50587424346567
                ],
                [
                    11.978987595738879
                ],
                [
                    10.138879703312455
                ],
                [
                    12.746257895189208
                ],
                [
                    19.241723839616814
                ]
            ]
        }
    },
    "arch_0191_experiment_a": {
        "rand": {
            "x": [
                1,
                2,
                3,
                4,
                5,
                6,
                7,
                8,
                9,
                10,
                11,
                12,
                13,
                14,
                15,
                16,
                17,
                18,
                19,
                20,
                21,
                22,
                23,
                24,
                25,
                26,
                27,
                28,
                29,
                30
            ],
            "y": [
                [
                    0.21645388920785683
                ],
                [
                    0.2358334475869614
                ],
                [
                    0.2440583561443932
                ],
                [
                    0.26769982842623397
                ],
                [
                    0.32774789173014895
                ],
                [
                    0.4739061088335909
                ],
                [
                    0.6741272817471158
                ],
                [
                    0.9324220987059738
                ],
                [
                    1.3622937111936289
                ],
                [
                    1.6051047065009332
                ],
                [
                    2.018021893828412
                ],
                [
                    2.3542579945763276
                ],
                [
                    2.8313155894422626
                ],
                [
                    3.372811383088833
                ],
                [
                    3.9907016481728106
                ],
                [
                    4.4519443350369
                ],
                [
                    4.858296123640674
                ],
                [
                    5.64781034737537
                ],
                [
                    7.10128641392272
                ],
                [
                    8.379663617327653
                ],
                [
                    10.694937492131084
                ],
                [
                    11.01613500813009
                ],
                [
                    14.948709944445328
                ],
                [
                    9.884696279298437
                ],
                [
                    17.331578081970832
                ],
                [
                    16.000509328692267
                ],
                [
                    20.55146851314918
                ],
                [
                    27.31690015220137
                ],
                [
                    31.575249942809663
                ],
                [
                    42.47057501753718
                ]
            ]
        },
        "sine": {
            "x": [
                1,
                2,
                3,
                4,
                5,
                6,
                7,
                8,
                9,
                10,
                11,
                12,
                13,
                14,
                15,
                16,
                17,
                18,
                19,
                20,
                21,
                22,
                23,
                24,
                25,
                26,
                27,
                28,
                29,
                30
            ],
            "y": [
                [
                    0.2722442640275934
                ],
                [
                    0.28717661167849595
                ],
                [
                    0.3457290580423762
                ],
                [
                    0.40797354465253877
                ],
                [
                    0.5175351869090125
                ],
                [
                    0.7774261143653954
                ],
                [
                    1.0508259351851512
                ],
                [
                    1.3366556436030086
                ],
                [
                    1.532447384148548
                ],
                [
                    1.588018711421695
                ],
                [
                    1.731457427229854
                ],
                [
                    1.8106782648168698
                ],
                [
                    1.749994528493432
                ],
                [
                    2.0635565097906055
                ],
                [
                    2.1032255972067406
                ],
                [
                    2.378697664080753
                ],
                [
                    2.487825842097816
                ],
                [
                    2.591726101620577
                ],
                [
                    2.8654732978871302
                ],
                [
                    2.791285259377079
                ],
                [
                    3.269696183708967
                ],
                [
                    3.457667695936111
                ],
                [
                    3.4275429202343037
                ],
                [
                    3.5752728909048592
                ],
                [
                    4.3327445007168475
                ],
                [
                    4.997303663918538
                ],
                [
                    4.756650172607333
                ],
                [
                    6.058582959605341
                ],
                [
                    5.597167260135925
                ],
                [
                    6.10813193026448
                ]
            ]
        }
    },
    "arch_0191_experiment_b": {
        "high_harmonics": {
            "f0_in_hz": 125.0,
            "filter_position_in_hz": 3900.0,
            "x_bin_centers": [
                0.9090450000000001,
                0.9273168045000001,
                0.9459558722704502,
                0.9649695853030862,
                0.9843654739676784,
                1.0041512199944287,
                1.0243346595163167,
                1.0449237861725946,
                1.0659267542746638,
                1.0873518820355845,
                1.1092076548644998,
                1.131502728727276,
                1.1542459335746944,
                1.1774462768395457,
                1.2011129470040207,
                1.2252553172388014,
                1.2498829491153014,
                1.2750055963925186,
                1.3006332088800083,
                1.3267759363784966,
                1.3534441326997042,
                1.3806483597669683,
                1.4083993917982844,
                1.43670821957343,
                1.465586054786856,
                1.4950443344880715,
                1.525094725611282,
                1.5557491295960686,
                1.5870196871009494,
                1.6189187828116784,
                1.6514590503461934,
                1.6846533772581518,
                1.7185149101410406,
                1.7530570598348756,
                1.7882935067375567,
                1.8242382062229816,
                1.8609053941680633,
                1.8983095925908415,
                1.9364656154019175,
                1.9753885742714958,
                2.015093884614353,
                2.0555972716951016,
                2.096914776856173,
                2.1390627638709825,
                2.182057925424789,
                2.2259172897258273,
                2.2706582272493163,
                2.3162984576170276
            ],
            "y_bin_heights": [
                [
                    0.0
                ],
                [
                    0.2386634844868735
                ],
                [
                    0.5966587112171837
                ],
                [
                    0.954653937947494
                ],
                [
                    2.2673031026252985
                ],
                [
                    1.7899761336515514
                ],
                [
                    1.3126491646778042
                ],
                [
                    0.5966587112171837
                ],
                [
                    0.2386634844868735
                ],
                [
                    0.0
                ],
                [
                    0.0
                ],
                [
                    0.11933174224343675
                ],
                [
                    0.11933174224343675
                ],
                [
                    0.0
                ],
                [
                    0.11933174224343675
                ],
                [
                    0.0
                ],
                [
                    0.0
                ],
                [
                    0.0
                ],
                [
                    0.0
                ],
                [
                    0.0
                ],
                [
                    0.11933174224343675
                ],
                [
                    0.0
                ],
                [
                    0.0
                ],
                [
                    0.0
                ],
                [
                    0.0
                ],
                [
                    0.0
                ],
                [
                    0.0
                ],
                [
                    0.0
                ],
                [
                    0.0
                ],
                [
                    0.0
                ],
                [
                    0.0
                ],
                [
                    0.0
                ],
                [
                    0.0
                ],
                [
                    0.0
                ],
                [
                    0.0
                ],
                [
                    0.11933174224343675
                ],
                [
                    0.2386634844868735
                ],
                [
                    2.2673031026252985
                ],
                [
                    13.24582338902148
                ],
                [
                    24.58233890214797
                ],
                [
                    30.071599045346062
                ],
                [
                    17.064439140811455
                ],
                [
                    3.341288782816229
                ],
                [
                    0.35799522673031026
                ],
                [
                    0.0
                ],
                [
                    0.2386634844868735
                ],
                [
                    0.0
                ],
                [
                    0.0
                ]
            ]
        },
        "low_harmonics": {
            "f0_in_hz": 125.0,
            "filter_position_in_hz": 125.0,
            "x_bin_centers": [
                0.9090450000000001,
                0.9273168045000001,
                0.9459558722704502,
                0.9649695853030862,
                0.9843654739676784,
                1.0041512199944287,
                1.0243346595163167,
                1.0449237861725946,
                1.0659267542746638,
                1.0873518820355845,
                1.1092076548644998,
                1.131502728727276,
                1.1542459335746944,
                1.1774462768395457,
                1.2011129470040207,
                1.2252553172388014,
                1.2498829491153014,
                1.2750055963925186,
                1.3006332088800083,
                1.3267759363784966,
                1.3534441326997042,
                1.3806483597669683,
                1.4083993917982844,
                1.43670821957343,
                1.465586054786856,
                1.4950443344880715,
                1.525094725611282,
                1.5557491295960686,
                1.5870196871009494,
                1.6189187828116784,
                1.6514590503461934,
                1.6846533772581518,
                1.7185149101410406,
                1.7530570598348756,
                1.7882935067375567,
                1.8242382062229816,
                1.8609053941680633,
                1.8983095925908415,
                1.9364656154019175,
                1.9753885742714958,
                2.015093884614353,
                2.0555972716951016,
                2.096914776856173,
                2.1390627638709825,
                2.182057925424789,
                2.2259172897258273,
                2.2706582272493163,
                2.3162984576170276
            ],
            "y_bin_heights": [
                [
                    0.0
                ],
                [
                    0.0
                ],
                [
                    0.0
                ],
                [
                    0.0
                ],
                [
                    11.460674157303371
                ],
                [
                    88.53932584269663
                ],
                [
                    0.0
                ],
                [
                    0.0
                ],
                [
                    0.0
                ],
                [
                    0.0
                ],
                [
                    0.0
                ],
                [
                    0.0
                ],
                [
                    0.0
                ],
                [
                    0.0
                ],
                [
                    0.0
                ],
                [
                    0.0
                ],
                [
                    0.0
                ],
                [
                    0.0
                ],
                [
                    0.0
                ],
                [
                    0.0
                ],
                [
                    0.0
                ],
                [
                    0.0
                ],
                [
                    0.0
                ],
                [
                    0.0
                ],
                [
                    0.0
                ],
                [
                    0.0
                ],
                [
                    0.0
                ],
                [
                    0.0
                ],
                [
                    0.0
                ],
                [
                    0.0
                ],
                [
                    0.0
                ],
                [
                    0.0
                ],
                [
                    0.0
                ],
                [
                    0.0
                ],
                [
                    0.0
                ],
                [
                    0.0
                ],
                [
                    0.0
                ],
                [
                    0.0
                ],
                [
                    0.0
                ],
                [
                    0.0
                ],
                [
                    0.0
                ],
                [
                    0.0
                ],
                [
                    0.0
                ],
                [
                    0.0
                ],
                [
                    0.0
                ],
                [
                    0.0
                ],
                [
                    0.0
                ],
                [
                    0.0
                ]
            ]
        }
    },
    "arch_0191_experiment_c": {
        "high_harmonics": {
            "x": [
                0.0,
                4.0,
                8.0,
                12.0,
                16.0,
                20.0,
                24.0
            ],
            "y": [
                [
                    0.0
                ],
                [
                    0.09017272582320657
                ],
                [
                    0.49694936564484404
                ],
                [
                    0.7236569904233097
                ],
                [
                    0.9963835040866112
                ],
                [
                    1.1330248109830743
                ],
                [
                    1.133022786010007
                ]
            ]
        },
        "low_harmonics": {
            "x": [
                0.0,
                4.0,
                8.0,
                12.0,
                16.0,
                20.0,
                24.0
            ],
            "y": [
                [
                    0.0
                ],
                [
                    0.9041712715063236
                ],
                [
                    1.8623676451979223
                ],
                [
                    2.7834217430407064
                ],
                [
                    3.6661564144128356
                ],
                [
                    4.603564153409618
                ],
                [
                    5.6445300016601
                ]
            ]
        }
    },
    "arch_0191_experiment_d": {
        "1": {
            "x": [
                0.0,
                1.0,
                2.0,
                3.0,
                4.0,
                6.0,
                8.0
            ],
            "y": [
                [
                    0.0
                ],
                [
                    0.18018078696609593
                ],
                [
                    0.27039129748773294
                ],
                [
                    0.27039129748773294
                ],
                [
                    0.2703940679105936
                ],
                [
                    0.1801838092630012
                ],
                [
                    0.09005014228063196
                ]
            ]
        },
        "12": {
            "x": [
                0.0,
                1.0,
                2.0,
                3.0,
                4.0,
                6.0,
                8.0
            ],
            "y": [
                [
                    0.0
                ],
                [
                    0.0
                ],
                [
                    0.04501430689415631
                ],
                [
                    0.045016181362397434
                ],
                [
                    0.09005205142948042
                ],
                [
                    0.09005395759288926
                ],
                [
                    0.0900534591960937
                ]
            ]
        },
        "2": {
            "x": [
                0.0,
                1.0,
                2.0,
                3.0,
                4.0,
                6.0,
                8.0
            ],
            "y": [
                [
                    0.0
                ],
                [
                    0.13510438616686998
                ],
                [
                    0.2929622366361521
                ],
                [
                    0.27039558165635574
                ],
                [
                    0.2703943074809976
                ],
                [
                    0.09005377338315707
                ],
                [
                    -0.04499167848468799
                ]
            ]
        },
        "3": {
            "x": [
                0.0,
                1.0,
                2.0,
                3.0,
                4.0,
                6.0,
                8.0
            ],
            "y": [
                [
                    0.0
                ],
                [
                    0.04501510781743534
                ],
                [
                    0.2703935361225697
                ],
                [
                    0.22527647401337186
                ],
                [
                    0.1801796196156789
                ],
                [
                    0.02250626179807766
                ],
                [
                    1.2689558549494606e-06
                ]
            ]
        },
        "4": {
            "x": [
                0.0,
                1.0,
                2.0,
                3.0,
                4.0,
                6.0,
                8.0
            ],
            "y": [
                [
                    0.0
                ],
                [
                    0.1351063369680271
                ],
                [
                    0.3155331705221164
                ],
                [
                    0.22528124857006532
                ],
                [
                    0.13510959994860344
                ],
                [
                    4.067552518027817e-06
                ],
                [
                    0.04501735755806513
                ]
            ]
        },
        "5": {
            "x": [
                0.0,
                1.0,
                2.0,
                3.0,
                4.0,
                6.0,
                8.0
            ],
            "y": [
                [
                    0.0
                ],
                [
                    0.13510304083530067
                ],
                [
                    0.18018350984779502
                ],
                [
                    0.15764383962598635
                ],
                [
                    0.18017911078167057
                ],
                [
                    0.2027292463855588
                ],
                [
                    0.18018375388491442
                ]
            ]
        },
        "6": {
            "x": [
                0.0,
                1.0,
                2.0,
                3.0,
                4.0,
                6.0,
                8.0
            ],
            "y": [
                [
                    0.0
                ],
                [
                    0.1351063369680271
                ],
                [
                    0.1801819154643534
                ],
                [
                    0.1351063369680271
                ],
                [
                    0.13510338469224545
                ],
                [
                    0.09005248418560896
                ],
                [
                    0.09005315192801516
                ]
            ]
        }
    },
    "arch_0191_experiment_e": {
        "pure_tones": {
            "x": [
                80.00000000000001,
                113.13708498984762,
                159.99999999999994,
                226.2741699796951,
                319.9999999999999
            ],
            "y": [
                [
                    1.9228567044379232
                ],
                [
                    0.6379030004744527
                ],
                [
                    0.44806380887952757
                ],
                [
                    0.3137996147197178
                ],
                [
                    0.2912828469782221
                ]
            ]
        },
        "transposed_tones": {
            "x": [
                80.00000000000001,
                113.13708498984762,
                159.99999999999994,
                226.2741699796951,
                319.9999999999999
            ],
            "y": [
                [
                    9.615800880342224
                ],
                [
                    6.033153354735048
                ],
                [
                    8.745413523482648
                ],
                [
                    6.512554485124422
                ],
                [
                    5.715302911425557
                ]
            ]
        }
    },
    "arch_0286_experiment_a": {
        "rand": {
            "x": [
                1,
                2,
                3,
                4,
                5,
                6,
                7,
                8,
                9,
                10,
                11,
                12,
                13,
                14,
                15,
                16,
                17,
                18,
                19,
                20,
                21,
                22,
                23,
                24,
                25,
                26,
                27,
                28,
                29,
                30
            ],
            "y": [
                [
                    0.24717965504887449
                ],
                [
                    0.24758693337992504
                ],
                [
                    0.26270623852513775
                ],
                [
                    0.2912399233772817
                ],
                [
                    0.47611923648588583
                ],
                [
                    3.2929163722889006
                ],
                [
                    5.236979489316766
                ],
                [
                    8.542443207232719
                ],
                [
                    12.159407734280464
                ],
                [
                    11.687771977528628
                ],
                [
                    14.325735837532342
                ],
                [
                    17.899723187222765
                ],
                [
                    18.498284705716568
                ],
                [
                    16.589366092395853
                ],
                [
                    32.21891796585564
                ],
                [
                    14.581189328068326
                ],
                [
                    25.262566008720412
                ],
                [
                    31.66094718304244
                ],
                [
                    39.85808610090921
                ],
                [
                    32.86323845258876
                ],
                [
                    27.469660279216967
                ],
                [
                    29.794336351584548
                ],
                [
                    31.43224754654326
                ],
                [
                    24.101676235830542
                ],
                [
                    52.489362885345564
                ],
                [
                    49.38536598620434
                ],
                [
                    41.83491631647269
                ],
                [
                    82.36956688969155
                ],
                [
                    40.09615804710144
                ],
                [
                    48.11311739117411
                ]
            ]
        },
        "sine": {
            "x": [
                1,
                2,
                3,
                4,
                5,
                6,
                7,
                8,
                9,
                10,
                11,
                12,
                13,
                14,
                15,
                16,
                17,
                18,
                19,
                20,
                21,
                22,
                23,
                24,
                25,
                26,
                27,
                28,
                29,
                30
            ],
            "y": [
                [
                    0.26022424401100563
                ],
                [
                    0.2659960178642046
                ],
                [
                    0.28541886083983964
                ],
                [
                    0.3243594921839253
                ],
                [
                    0.5436448109475103
                ],
                [
                    2.31899821111009
                ],
                [
                    4.015059145031519
                ],
                [
                    4.7206537813175045
                ],
                [
                    5.400428155633422
                ],
                [
                    5.5104582564482465
                ],
                [
                    6.041391867023998
                ],
                [
                    6.8284587393708644
                ],
                [
                    6.543945708386457
                ],
                [
                    6.561000591444813
                ],
                [
                    7.309184315450264
                ],
                [
                    7.7364715155212265
                ],
                [
                    7.214875939893845
                ],
                [
                    7.4770095746600695
                ],
                [
                    8.400973417440422
                ],
                [
                    7.539061765355057
                ],
                [
                    7.649873469263983
                ],
                [
                    8.599521417229095
                ],
                [
                    8.25782100826711
                ],
                [
                    7.986732387524185
                ],
                [
                    9.484317023352295
                ],
                [
                    9.791659323577221
                ],
                [
                    8.691135351121057
                ],
                [
                    11.05299822410696
                ],
                [
                    10.17520958076234
                ],
                [
                    12.185491639729323
                ]
            ]
        }
    },
    "arch_0286_experiment_b": {
        "high_harmonics": {
            "f0_in_hz": 125.0,
            "filter_position_in_hz": 3900.0,
            "x_bin_centers": [
                0.9090450000000001,
                0.9273168045000001,
                0.9459558722704502,
                0.9649695853030862,
                0.9843654739676784,
                1.0041512199944287,
                1.0243346595163167,
                1.0449237861725946,
                1.0659267542746638,
                1.0873518820355845,
                1.1092076548644998,
                1.131502728727276,
                1.1542459335746944,
                1.1774462768395457,
                1.2011129470040207,
                1.2252553172388014,
                1.2498829491153014,
                1.2750055963925186,
                1.3006332088800083,
                1.3267759363784966,
                1.3534441326997042,
                1.3806483597669683,
                1.4083993917982844,
                1.43670821957343,
                1.465586054786856,
                1.4950443344880715,
                1.525094725611282,
                1.5557491295960686,
                1.5870196871009494,
                1.6189187828116784,
                1.6514590503461934,
                1.6846533772581518,
                1.7185149101410406,
                1.7530570598348756,
                1.7882935067375567,
                1.8242382062229816,
                1.8609053941680633,
                1.8983095925908415,
                1.9364656154019175,
                1.9753885742714958,
                2.015093884614353,
                2.0555972716951016,
                2.096914776856173,
                2.1390627638709825,
                2.182057925424789,
                2.2259172897258273,
                2.2706582272493163,
                2.3162984576170276
            ],
            "y_bin_heights": [
                [
                    1.25
                ],
                [
                    3.392857142857143
                ],
                [
                    1.6071428571428572
                ],
                [
                    2.142857142857143
                ],
                [
                    0.8928571428571429
                ],
                [
                    1.6071428571428572
                ],
                [
                    1.4285714285714286
                ],
                [
                    1.0714285714285714
                ],
                [
                    1.25
                ],
                [
                    0.5357142857142857
                ],
                [
                    0.35714285714285715
                ],
                [
                    1.6071428571428572
                ],
                [
                    0.7142857142857143
                ],
                [
                    0.35714285714285715
                ],
                [
                    0.35714285714285715
                ],
                [
                    1.9642857142857142
                ],
                [
                    0.8928571428571429
                ],
                [
                    0.5357142857142857
                ],
                [
                    0.7142857142857143
                ],
                [
                    1.0714285714285714
                ],
                [
                    0.5357142857142857
                ],
                [
                    0.7142857142857143
                ],
                [
                    1.7857142857142858
                ],
                [
                    1.4285714285714286
                ],
                [
                    2.142857142857143
                ],
                [
                    1.7857142857142858
                ],
                [
                    1.4285714285714286
                ],
                [
                    2.142857142857143
                ],
                [
                    1.4285714285714286
                ],
                [
                    1.7857142857142858
                ],
                [
                    1.7857142857142858
                ],
                [
                    1.0714285714285714
                ],
                [
                    1.6071428571428572
                ],
                [
                    1.7857142857142858
                ],
                [
                    3.392857142857143
                ],
                [
                    4.107142857142857
                ],
                [
                    4.642857142857143
                ],
                [
                    4.642857142857143
                ],
                [
                    5.178571428571429
                ],
                [
                    5.892857142857143
                ],
                [
                    6.071428571428571
                ],
                [
                    5.535714285714286
                ],
                [
                    3.9285714285714284
                ],
                [
                    2.5
                ],
                [
                    4.464285714285714
                ],
                [
                    1.9642857142857142
                ],
                [
                    1.0714285714285714
                ],
                [
                    1.4285714285714286
                ]
            ]
        },
        "low_harmonics": {
            "f0_in_hz": 125.0,
            "filter_position_in_hz": 125.0,
            "x_bin_centers": [
                0.9090450000000001,
                0.9273168045000001,
                0.9459558722704502,
                0.9649695853030862,
                0.9843654739676784,
                1.0041512199944287,
                1.0243346595163167,
                1.0449237861725946,
                1.0659267542746638,
                1.0873518820355845,
                1.1092076548644998,
                1.131502728727276,
                1.1542459335746944,
                1.1774462768395457,
                1.2011129470040207,
                1.2252553172388014,
                1.2498829491153014,
                1.2750055963925186,
                1.3006332088800083,
                1.3267759363784966,
                1.3534441326997042,
                1.3806483597669683,
                1.4083993917982844,
                1.43670821957343,
                1.465586054786856,
                1.4950443344880715,
                1.525094725611282,
                1.5557491295960686,
                1.5870196871009494,
                1.6189187828116784,
                1.6514590503461934,
                1.6846533772581518,
                1.7185149101410406,
                1.7530570598348756,
                1.7882935067375567,
                1.8242382062229816,
                1.8609053941680633,
                1.8983095925908415,
                1.9364656154019175,
                1.9753885742714958,
                2.015093884614353,
                2.0555972716951016,
                2.096914776856173,
                2.1390627638709825,
                2.182057925424789,
                2.2259172897258273,
                2.2706582272493163,
                2.3162984576170276
            ],
            "y_bin_heights": [
                [
                    0.0
                ],
                [
                    0.0
                ],
                [
                    0.0
                ],
                [
                    0.0
                ],
                [
                    14.044943820224718
                ],
                [
                    85.95505617977528
                ],
                [
                    0.0
                ],
                [
                    0.0
                ],
                [
                    0.0
                ],
                [
                    0.0
                ],
                [
                    0.0
                ],
                [
                    0.0
                ],
                [
                    0.0
                ],
                [
                    0.0
                ],
                [
                    0.0
                ],
                [
                    0.0
                ],
                [
                    0.0
                ],
                [
                    0.0
                ],
                [
                    0.0
                ],
                [
                    0.0
                ],
                [
                    0.0
                ],
                [
                    0.0
                ],
                [
                    0.0
                ],
                [
                    0.0
                ],
                [
                    0.0
                ],
                [
                    0.0
                ],
                [
                    0.0
                ],
                [
                    0.0
                ],
                [
                    0.0
                ],
                [
                    0.0
                ],
                [
                    0.0
                ],
                [
                    0.0
                ],
                [
                    0.0
                ],
                [
                    0.0
                ],
                [
                    0.0
                ],
                [
                    0.0
                ],
                [
                    0.0
                ],
                [
                    0.0
                ],
                [
                    0.0
                ],
                [
                    0.0
                ],
                [
                    0.0
                ],
                [
                    0.0
                ],
                [
                    0.0
                ],
                [
                    0.0
                ],
                [
                    0.0
                ],
                [
                    0.0
                ],
                [
                    0.0
                ],
                [
                    0.0
                ]
            ]
        }
    },
    "arch_0286_experiment_c": {
        "high_harmonics": {
            "x": [
                0.0,
                4.0,
                8.0,
                12.0,
                16.0,
                20.0,
                24.0
            ],
            "y": [
                [
                    0.0
                ],
                [
                    0.22375464966297087
                ],
                [
                    -0.04469677224573443
                ],
                [
                    -0.2678451354547612
                ],
                [
                    -2.819956651388253
                ],
                [
                    -4.114034588883469
                ],
                [
                    -4.66938447212514
                ]
            ]
        },
        "low_harmonics": {
            "x": [
                0.0,
                4.0,
                8.0,
                12.0,
                16.0,
                20.0,
                24.0
            ],
            "y": [
                [
                    0.0
                ],
                [
                    0.9037612381336183
                ],
                [
                    1.8615224719063421
                ],
                [
                    2.735938166795115
                ],
                [
                    3.664499975920227
                ],
                [
                    4.601482028577821
                ],
                [
                    5.546967438215198
                ]
            ]
        }
    },
    "arch_0286_experiment_d": {
        "1": {
            "x": [
                0.0,
                1.0,
                2.0,
                3.0,
                4.0,
                6.0,
                8.0
            ],
            "y": [
                [
                    0.0
                ],
                [
                    3.1241862571973478e-06
                ],
                [
                    0.0900518174800354
                ],
                [
                    0.09005052548096801
                ],
                [
                    0.09005307627658299
                ],
                [
                    0.04501535266300555
                ],
                [
                    5.331889827597802e-06
                ]
            ]
        },
        "12": {
            "x": [
                0.0,
                1.0,
                2.0,
                3.0,
                4.0,
                6.0,
                8.0
            ],
            "y": [
                [
                    0.0
                ],
                [
                    9.543444185466932e-07
                ],
                [
                    0.044989425298099184
                ],
                [
                    6.180163831248642e-07
                ],
                [
                    4.1856639554360697e-07
                ],
                [
                    6.180163831248642e-07
                ],
                [
                    4.1856639554360697e-07
                ]
            ]
        },
        "2": {
            "x": [
                0.0,
                1.0,
                2.0,
                3.0,
                4.0,
                6.0,
                8.0
            ],
            "y": [
                [
                    0.0
                ],
                [
                    0.11254724657869514
                ],
                [
                    0.1125496504991661
                ],
                [
                    0.24777530497500683
                ],
                [
                    0.20267593334750011
                ],
                [
                    0.06751474397299762
                ],
                [
                    0.022497294488369346
                ]
            ]
        },
        "3": {
            "x": [
                0.0,
                1.0,
                2.0,
                3.0,
                4.0,
                6.0,
                8.0
            ],
            "y": [
                [
                    0.0
                ],
                [
                    0.11254906528565672
                ],
                [
                    0.2928924694819119
                ],
                [
                    0.3380285587772555
                ],
                [
                    0.33802367078726464
                ],
                [
                    0.11254912638263123
                ],
                [
                    0.0
                ]
            ]
        },
        "4": {
            "x": [
                0.0,
                1.0,
                2.0,
                3.0,
                4.0,
                6.0,
                8.0
            ],
            "y": [
                [
                    0.0
                ],
                [
                    0.1351039215610414
                ],
                [
                    0.22528196052280544
                ],
                [
                    0.22528078036056282
                ],
                [
                    0.1351084179972775
                ],
                [
                    0.09005150054135916
                ],
                [
                    0.045014219568513564
                ]
            ]
        },
        "5": {
            "x": [
                0.0,
                1.0,
                2.0,
                3.0,
                4.0,
                6.0,
                8.0
            ],
            "y": [
                [
                    0.0
                ],
                [
                    0.09000642679298643
                ],
                [
                    0.13503933276268407
                ],
                [
                    0.09000835309222263
                ],
                [
                    0.06749925595798228
                ],
                [
                    0.0449896306662701
                ],
                [
                    0.044991564629249414
                ]
            ]
        },
        "6": {
            "x": [
                0.0,
                1.0,
                2.0,
                3.0,
                4.0,
                6.0,
                8.0
            ],
            "y": [
                [
                    0.0
                ],
                [
                    0.09000317427205898
                ],
                [
                    0.09000581694780763
                ],
                [
                    0.044991564629249414
                ],
                [
                    5.004512259043636e-07
                ],
                [
                    -5.932320749635345e-07
                ],
                [
                    0.04498880728171606
                ]
            ]
        }
    },
    "arch_0286_experiment_e": {
        "pure_tones": {
            "x": [
                80.00000000000001,
                113.13708498984762,
                159.99999999999994,
                226.2741699796951,
                319.9999999999999
            ],
            "y": [
                [
                    3.312227942656666
                ],
                [
                    1.092668890018333
                ],
                [
                    0.6328995513447789
                ],
                [
                    0.4815118385740647
                ],
                [
                    0.4658858736314251
                ]
            ]
        },
        "transposed_tones": {
            "x": [
                80.00000000000001,
                113.13708498984762,
                159.99999999999994,
                226.2741699796951,
                319.9999999999999
            ],
            "y": [
                [
                    15.75940515811186
                ],
                [
                    6.618128994291842
                ],
                [
                    10.967966317673751
                ],
                [
                    15.239779956187647
                ],
                [
                    22.636894581579337
                ]
            ]
        }
    },
    "arch_0288_experiment_a": {
        "rand": {
            "x": [
                1,
                2,
                3,
                4,
                5,
                6,
                7,
                8,
                9,
                10,
                11,
                12,
                13,
                14,
                15,
                16,
                17,
                18,
                19,
                20,
                21,
                22,
                23,
                24,
                25,
                26,
                27,
                28,
                29,
                30
            ],
            "y": [
                [
                    0.22579640221304897
                ],
                [
                    0.24346866458377284
                ],
                [
                    0.2587598994453227
                ],
                [
                    0.3164758450197534
                ],
                [
                    0.42387737012548715
                ],
                [
                    0.6574957132614082
                ],
                [
                    1.0056100762343392
                ],
                [
                    1.6056748995337797
                ],
                [
                    2.14586867760012
                ],
                [
                    2.617549825474211
                ],
                [
                    2.979775505154552
                ],
                [
                    3.2423870478606838
                ],
                [
                    3.7698610239005697
                ],
                [
                    4.216964592395116
                ],
                [
                    4.192463720349417
                ],
                [
                    4.570685234024814
                ],
                [
                    5.760255641745156
                ],
                [
                    6.399052117853348
                ],
                [
                    6.790997935441855
                ],
                [
                    7.734829063645166
                ],
                [
                    11.111916018540812
                ],
                [
                    10.31656982999388
                ],
                [
                    16.68630064185015
                ],
                [
                    11.225829265597367
                ],
                [
                    14.070710643731346
                ],
                [
                    21.31744955891381
                ],
                [
                    17.366513518846055
                ],
                [
                    19.718868545251482
                ],
                [
                    24.419298462168083
                ],
                [
                    27.274547345044315
                ]
            ]
        },
        "sine": {
            "x": [
                1,
                2,
                3,
                4,
                5,
                6,
                7,
                8,
                9,
                10,
                11,
                12,
                13,
                14,
                15,
                16,
                17,
                18,
                19,
                20,
                21,
                22,
                23,
                24,
                25,
                26,
                27,
                28,
                29,
                30
            ],
            "y": [
                [
                    0.284969062561682
                ],
                [
                    0.3021798086639537
                ],
                [
                    0.356724051123984
                ],
                [
                    0.497255914380861
                ],
                [
                    0.7397675686751793
                ],
                [
                    1.2200267196728394
                ],
                [
                    1.515330024981172
                ],
                [
                    1.7882764589605586
                ],
                [
                    2.166443064930898
                ],
                [
                    2.268063460366
                ],
                [
                    2.4473730200420465
                ],
                [
                    2.43400458808621
                ],
                [
                    2.3794290390210286
                ],
                [
                    2.4424663323343236
                ],
                [
                    2.808620857315329
                ],
                [
                    2.9621670146907095
                ],
                [
                    3.2136566374836173
                ],
                [
                    3.4600911140974335
                ],
                [
                    3.623666924225477
                ],
                [
                    3.7543120075838052
                ],
                [
                    3.7687935384963502
                ],
                [
                    4.403403304405625
                ],
                [
                    3.9990870961136036
                ],
                [
                    4.824387998690805
                ],
                [
                    5.186569911423681
                ],
                [
                    5.591502240379106
                ],
                [
                    6.673762258937867
                ],
                [
                    6.759898489398002
                ],
                [
                    7.58338859961584
                ],
                [
                    8.822053553636714
                ]
            ]
        }
    },
    "arch_0288_experiment_b": {
        "high_harmonics": {
            "f0_in_hz": 125.0,
            "filter_position_in_hz": 3900.0,
            "x_bin_centers": [
                0.9090450000000001,
                0.9273168045000001,
                0.9459558722704502,
                0.9649695853030862,
                0.9843654739676784,
                1.0041512199944287,
                1.0243346595163167,
                1.0449237861725946,
                1.0659267542746638,
                1.0873518820355845,
                1.1092076548644998,
                1.131502728727276,
                1.1542459335746944,
                1.1774462768395457,
                1.2011129470040207,
                1.2252553172388014,
                1.2498829491153014,
                1.2750055963925186,
                1.3006332088800083,
                1.3267759363784966,
                1.3534441326997042,
                1.3806483597669683,
                1.4083993917982844,
                1.43670821957343,
                1.465586054786856,
                1.4950443344880715,
                1.525094725611282,
                1.5557491295960686,
                1.5870196871009494,
                1.6189187828116784,
                1.6514590503461934,
                1.6846533772581518,
                1.7185149101410406,
                1.7530570598348756,
                1.7882935067375567,
                1.8242382062229816,
                1.8609053941680633,
                1.8983095925908415,
                1.9364656154019175,
                1.9753885742714958,
                2.015093884614353,
                2.0555972716951016,
                2.096914776856173,
                2.1390627638709825,
                2.182057925424789,
                2.2259172897258273,
                2.2706582272493163,
                2.3162984576170276
            ],
            "y_bin_heights": [
                [
                    0.0
                ],
                [
                    0.0
                ],
                [
                    0.11273957158962795
                ],
                [
                    0.11273957158962795
                ],
                [
                    0.6764374295377678
                ],
                [
                    0.4509582863585118
                ],
                [
                    0.3382187147688839
                ],
                [
                    0.11273957158962795
                ],
                [
                    0.3382187147688839
                ],
                [
                    0.0
                ],
                [
                    0.0
                ],
                [
                    0.0
                ],
                [
                    0.0
                ],
                [
                    0.0
                ],
                [
                    0.0
                ],
                [
                    0.0
                ],
                [
                    0.0
                ],
                [
                    0.0
                ],
                [
                    0.0
                ],
                [
                    0.0
                ],
                [
                    0.0
                ],
                [
                    0.0
                ],
                [
                    0.0
                ],
                [
                    0.0
                ],
                [
                    0.0
                ],
                [
                    0.0
                ],
                [
                    0.0
                ],
                [
                    0.0
                ],
                [
                    0.0
                ],
                [
                    0.0
                ],
                [
                    0.11273957158962795
                ],
                [
                    0.0
                ],
                [
                    0.0
                ],
                [
                    0.2254791431792559
                ],
                [
                    1.4656144306651635
                ],
                [
                    2.142051860202931
                ],
                [
                    6.200676437429538
                ],
                [
                    9.695603156708005
                ],
                [
                    12.739571589627959
                ],
                [
                    19.052987598647125
                ],
                [
                    21.871476888387825
                ],
                [
                    16.910935738444195
                ],
                [
                    5.52423900789177
                ],
                [
                    1.1273957158962795
                ],
                [
                    0.5636978579481398
                ],
                [
                    0.11273957158962795
                ],
                [
                    0.0
                ],
                [
                    0.11273957158962795
                ]
            ]
        },
        "low_harmonics": {
            "f0_in_hz": 125.0,
            "filter_position_in_hz": 125.0,
            "x_bin_centers": [
                0.9090450000000001,
                0.9273168045000001,
                0.9459558722704502,
                0.9649695853030862,
                0.9843654739676784,
                1.0041512199944287,
                1.0243346595163167,
                1.0449237861725946,
                1.0659267542746638,
                1.0873518820355845,
                1.1092076548644998,
                1.131502728727276,
                1.1542459335746944,
                1.1774462768395457,
                1.2011129470040207,
                1.2252553172388014,
                1.2498829491153014,
                1.2750055963925186,
                1.3006332088800083,
                1.3267759363784966,
                1.3534441326997042,
                1.3806483597669683,
                1.4083993917982844,
                1.43670821957343,
                1.465586054786856,
                1.4950443344880715,
                1.525094725611282,
                1.5557491295960686,
                1.5870196871009494,
                1.6189187828116784,
                1.6514590503461934,
                1.6846533772581518,
                1.7185149101410406,
                1.7530570598348756,
                1.7882935067375567,
                1.8242382062229816,
                1.8609053941680633,
                1.8983095925908415,
                1.9364656154019175,
                1.9753885742714958,
                2.015093884614353,
                2.0555972716951016,
                2.096914776856173,
                2.1390627638709825,
                2.182057925424789,
                2.2259172897258273,
                2.2706582272493163,
                2.3162984576170276
            ],
            "y_bin_heights": [
                [
                    0.0
                ],
                [
                    0.0
                ],
                [
                    0.0
                ],
                [
                    0.0
                ],
                [
                    16.06741573033708
                ],
                [
                    83.93258426966293
                ],
                [
                    0.0
                ],
                [
                    0.0
                ],
                [
                    0.0
                ],
                [
                    0.0
                ],
                [
                    0.0
                ],
                [
                    0.0
                ],
                [
                    0.0
                ],
                [
                    0.0
                ],
                [
                    0.0
                ],
                [
                    0.0
                ],
                [
                    0.0
                ],
                [
                    0.0
                ],
                [
                    0.0
                ],
                [
                    0.0
                ],
                [
                    0.0
                ],
                [
                    0.0
                ],
                [
                    0.0
                ],
                [
                    0.0
                ],
                [
                    0.0
                ],
                [
                    0.0
                ],
                [
                    0.0
                ],
                [
                    0.0
                ],
                [
                    0.0
                ],
                [
                    0.0
                ],
                [
                    0.0
                ],
                [
                    0.0
                ],
                [
                    0.0
                ],
                [
                    0.0
                ],
                [
                    0.0
                ],
                [
                    0.0
                ],
                [
                    0.0
                ],
                [
                    0.0
                ],
                [
                    0.0
                ],
                [
                    0.0
                ],
                [
                    0.0
                ],
                [
                    0.0
                ],
                [
                    0.0
                ],
                [
                    0.0
                ],
                [
                    0.0
                ],
                [
                    0.0
                ],
                [
                    0.0
                ],
                [
                    0.0
                ]
            ]
        }
    },
    "arch_0288_experiment_c": {
        "high_harmonics": {
            "x": [
                0.0,
                4.0,
                8.0,
                12.0,
                16.0,
                20.0,
                24.0
            ],
            "y": [
                [
                    0.0
                ],
                [
                    0.18009862634515392
                ],
                [
                    0.36052354371504197
                ],
                [
                    0.49605758033401987
                ],
                [
                    0.5412727482192318
                ],
                [
                    0.5865185526609591
                ],
                [
                    0.541278562468944
                ]
            ]
        },
        "low_harmonics": {
            "x": [
                0.0,
                4.0,
                8.0,
                12.0,
                16.0,
                20.0,
                24.0
            ],
            "y": [
                [
                    0.0
                ],
                [
                    0.9049838540878592
                ],
                [
                    1.7723250537327633
                ],
                [
                    2.6471275678712964
                ],
                [
                    3.4828364098497
                ],
                [
                    4.325358342529861
                ],
                [
                    5.127380903466824
                ]
            ]
        }
    },
    "arch_0288_experiment_d": {
        "1": {
            "x": [
                0.0,
                1.0,
                2.0,
                3.0,
                4.0,
                6.0,
                8.0
            ],
            "y": [
                [
                    0.0
                ],
                [
                    0.11267911290623954
                ],
                [
                    0.180342422325901
                ],
                [
                    0.18034053341123876
                ],
                [
                    0.22547679030281195
                ],
                [
                    0.13522977468481817
                ],
                [
                    0.04505835050015772
                ]
            ]
        },
        "12": {
            "x": [
                0.0,
                1.0,
                2.0,
                3.0,
                4.0,
                6.0,
                8.0
            ],
            "y": [
                [
                    0.0
                ],
                [
                    0.06759222339573186
                ],
                [
                    0.09012775870521002
                ],
                [
                    0.06759250323722402
                ],
                [
                    0.04505636524080711
                ],
                [
                    0.04505725253211851
                ],
                [
                    0.04505708351899107
                ]
            ]
        },
        "2": {
            "x": [
                0.0,
                1.0,
                2.0,
                3.0,
                4.0,
                6.0,
                8.0
            ],
            "y": [
                [
                    0.0
                ],
                [
                    0.18034179790610402
                ],
                [
                    0.2706352744472018
                ],
                [
                    0.3610121294737791
                ],
                [
                    0.3610087263822157
                ],
                [
                    0.22547525352009912
                ],
                [
                    0.02252664464018883
                ]
            ]
        },
        "3": {
            "x": [
                0.0,
                1.0,
                2.0,
                3.0,
                4.0,
                6.0,
                8.0
            ],
            "y": [
                [
                    0.0
                ],
                [
                    0.1352263234126177
                ],
                [
                    0.31581302042520965
                ],
                [
                    0.2706342841385758
                ],
                [
                    0.22547852401364482
                ],
                [
                    3.3523836527882267e-06
                ],
                [
                    1.4984263438932999e-06
                ]
            ]
        },
        "4": {
            "x": [
                0.0,
                1.0,
                2.0,
                3.0,
                4.0,
                6.0,
                8.0
            ],
            "y": [
                [
                    0.0
                ],
                [
                    0.13523016465026835
                ],
                [
                    0.18034539517978393
                ],
                [
                    0.09012879954645223
                ],
                [
                    -0.04503090798377399
                ],
                [
                    -0.04503477702576433
                ],
                [
                    0.04505482804358321
                ]
            ]
        },
        "5": {
            "x": [
                0.0,
                1.0,
                2.0,
                3.0,
                4.0,
                6.0,
                8.0
            ],
            "y": [
                [
                    0.0
                ],
                [
                    0.045057803452061174
                ],
                [
                    0.09012919691646408
                ],
                [
                    0.04505668268016502
                ],
                [
                    1.6990776033898314e-06
                ],
                [
                    3.7790112653035557e-07
                ],
                [
                    2.181054916755576e-06
                ]
            ]
        },
        "6": {
            "x": [
                0.0,
                1.0,
                2.0,
                3.0,
                4.0,
                6.0,
                8.0
            ],
            "y": [
                [
                    0.0
                ],
                [
                    0.04505772608036074
                ],
                [
                    0.09012736133519816
                ],
                [
                    0.04505293109311026
                ],
                [
                    -1.0603101275319382e-06
                ],
                [
                    -3.430432647777426e-06
                ],
                [
                    -6.244197969795806e-07
                ]
            ]
        }
    },
    "arch_0288_experiment_e": {
        "pure_tones": {
            "x": [
                80.00000000000001,
                113.13708498984762,
                159.99999999999994,
                226.2741699796951,
                319.9999999999999
            ],
            "y": [
                [
                    2.1427476247616
                ],
                [
                    0.6391625344128805
                ],
                [
                    0.38649499960341244
                ],
                [
                    0.3592442161000327
                ],
                [
                    0.24719918934418514
                ]
            ]
        },
        "transposed_tones": {
            "x": [
                80.00000000000001,
                113.13708498984762,
                159.99999999999994,
                226.2741699796951,
                319.9999999999999
            ],
            "y": [
                [
                    30.916609521580742
                ],
                [
                    5.881114681779156
                ],
                [
                    4.6426282168445026
                ],
                [
                    4.1712684311037025
                ],
                [
                    9.197318582383021
                ]
            ]
        }
    },
    "arch_0302_experiment_a": {
        "rand": {
            "x": [
                1,
                2,
                3,
                4,
                5,
                6,
                7,
                8,
                9,
                10,
                11,
                12,
                13,
                14,
                15,
                16,
                17,
                18,
                19,
                20,
                21,
                22,
                23,
                24,
                25,
                26,
                27,
                28,
                29,
                30
            ],
            "y": [
                [
                    0.24704636471099106
                ],
                [
                    0.26385308297382076
                ],
                [
                    0.28378161355860393
                ],
                [
                    0.359627530561988
                ],
                [
                    0.9837540701351511
                ],
                [
                    5.999027403897391
                ],
                [
                    7.023870290964564
                ],
                [
                    9.67277059757829
                ],
                [
                    10.998859991227626
                ],
                [
                    11.926183847221596
                ],
                [
                    13.737023778742634
                ],
                [
                    20.597602334368744
                ],
                [
                    23.423548433291682
                ],
                [
                    23.225574445429647
                ],
                [
                    24.215000558343768
                ],
                [
                    39.2210841144266
                ],
                [
                    26.59013711073465
                ],
                [
                    24.496304292681874
                ],
                [
                    27.09581467977714
                ],
                [
                    43.79586401551002
                ],
                [
                    100.0
                ],
                [
                    28.370302504152473
                ],
                [
                    45.88718822529867
                ],
                [
                    26.110447785618014
                ],
                [
                    100.0
                ],
                [
                    56.36812160814115
                ],
                [
                    45.35191487252208
                ],
                [
                    100.0
                ],
                [
                    33.193276040664934
                ],
                [
                    100.0
                ]
            ]
        },
        "sine": {
            "x": [
                1,
                2,
                3,
                4,
                5,
                6,
                7,
                8,
                9,
                10,
                11,
                12,
                13,
                14,
                15,
                16,
                17,
                18,
                19,
                20,
                21,
                22,
                23,
                24,
                25,
                26,
                27,
                28,
                29,
                30
            ],
            "y": [
                [
                    0.30066064286874766
                ],
                [
                    0.3093244025425608
                ],
                [
                    0.3501112270166704
                ],
                [
                    0.48482564674384626
                ],
                [
                    2.3621392218992474
                ],
                [
                    4.865580805532555
                ],
                [
                    5.517367049907745
                ],
                [
                    6.141261651595524
                ],
                [
                    6.890242388838682
                ],
                [
                    7.092312869515896
                ],
                [
                    8.047013695915174
                ],
                [
                    7.2985320168982115
                ],
                [
                    7.219840254535182
                ],
                [
                    9.308450646774421
                ],
                [
                    7.610197586159653
                ],
                [
                    11.063746969114579
                ],
                [
                    9.64650030682589
                ],
                [
                    9.66331373907945
                ],
                [
                    14.604212275897977
                ],
                [
                    10.75882729590439
                ],
                [
                    11.834936461211354
                ],
                [
                    13.417987782637118
                ],
                [
                    18.05972588795975
                ],
                [
                    16.79961776858885
                ],
                [
                    22.80848922454375
                ],
                [
                    16.233348790006097
                ],
                [
                    15.42140108150706
                ],
                [
                    100.0
                ],
                [
                    29.748070127148065
                ],
                [
                    56.795703248807435
                ]
            ]
        }
    },
    "arch_0302_experiment_b": {
        "high_harmonics": {
            "f0_in_hz": 125.0,
            "filter_position_in_hz": 3900.0,
            "x_bin_centers": [
                0.9090450000000001,
                0.9273168045000001,
                0.9459558722704502,
                0.9649695853030862,
                0.9843654739676784,
                1.0041512199944287,
                1.0243346595163167,
                1.0449237861725946,
                1.0659267542746638,
                1.0873518820355845,
                1.1092076548644998,
                1.131502728727276,
                1.1542459335746944,
                1.1774462768395457,
                1.2011129470040207,
                1.2252553172388014,
                1.2498829491153014,
                1.2750055963925186,
                1.3006332088800083,
                1.3267759363784966,
                1.3534441326997042,
                1.3806483597669683,
                1.4083993917982844,
                1.43670821957343,
                1.465586054786856,
                1.4950443344880715,
                1.525094725611282,
                1.5557491295960686,
                1.5870196871009494,
                1.6189187828116784,
                1.6514590503461934,
                1.6846533772581518,
                1.7185149101410406,
                1.7530570598348756,
                1.7882935067375567,
                1.8242382062229816,
                1.8609053941680633,
                1.8983095925908415,
                1.9364656154019175,
                1.9753885742714958,
                2.015093884614353,
                2.0555972716951016,
                2.096914776856173,
                2.1390627638709825,
                2.182057925424789,
                2.2259172897258273,
                2.2706582272493163,
                2.3162984576170276
            ],
            "y_bin_heights": [
                [
                    2.0242914979757085
                ],
                [
                    3.8461538461538463
                ],
                [
                    3.0364372469635628
                ],
                [
                    1.8218623481781377
                ],
                [
                    2.2267206477732793
                ],
                [
                    2.6315789473684212
                ],
                [
                    1.0121457489878543
                ],
                [
                    1.6194331983805668
                ],
                [
                    3.0364372469635628
                ],
                [
                    1.214574898785425
                ],
                [
                    1.8218623481781377
                ],
                [
                    1.6194331983805668
                ],
                [
                    1.214574898785425
                ],
                [
                    0.6072874493927125
                ],
                [
                    0.4048582995951417
                ],
                [
                    1.0121457489878543
                ],
                [
                    0.20242914979757085
                ],
                [
                    0.6072874493927125
                ],
                [
                    0.4048582995951417
                ],
                [
                    0.4048582995951417
                ],
                [
                    1.0121457489878543
                ],
                [
                    0.6072874493927125
                ],
                [
                    1.417004048582996
                ],
                [
                    1.0121457489878543
                ],
                [
                    0.0
                ],
                [
                    1.6194331983805668
                ],
                [
                    1.8218623481781377
                ],
                [
                    1.0121457489878543
                ],
                [
                    1.8218623481781377
                ],
                [
                    1.417004048582996
                ],
                [
                    2.42914979757085
                ],
                [
                    1.0121457489878543
                ],
                [
                    3.2388663967611335
                ],
                [
                    3.8461538461538463
                ],
                [
                    4.048582995951417
                ],
                [
                    3.6437246963562755
                ],
                [
                    5.2631578947368425
                ],
                [
                    5.060728744939271
                ],
                [
                    5.2631578947368425
                ],
                [
                    5.870445344129554
                ],
                [
                    4.251012145748988
                ],
                [
                    3.4412955465587043
                ],
                [
                    2.6315789473684212
                ],
                [
                    1.417004048582996
                ],
                [
                    2.0242914979757085
                ],
                [
                    1.0121457489878543
                ],
                [
                    1.214574898785425
                ],
                [
                    1.8218623481781377
                ]
            ]
        },
        "low_harmonics": {
            "f0_in_hz": 125.0,
            "filter_position_in_hz": 125.0,
            "x_bin_centers": [
                0.9090450000000001,
                0.9273168045000001,
                0.9459558722704502,
                0.9649695853030862,
                0.9843654739676784,
                1.0041512199944287,
                1.0243346595163167,
                1.0449237861725946,
                1.0659267542746638,
                1.0873518820355845,
                1.1092076548644998,
                1.131502728727276,
                1.1542459335746944,
                1.1774462768395457,
                1.2011129470040207,
                1.2252553172388014,
                1.2498829491153014,
                1.2750055963925186,
                1.3006332088800083,
                1.3267759363784966,
                1.3534441326997042,
                1.3806483597669683,
                1.4083993917982844,
                1.43670821957343,
                1.465586054786856,
                1.4950443344880715,
                1.525094725611282,
                1.5557491295960686,
                1.5870196871009494,
                1.6189187828116784,
                1.6514590503461934,
                1.6846533772581518,
                1.7185149101410406,
                1.7530570598348756,
                1.7882935067375567,
                1.8242382062229816,
                1.8609053941680633,
                1.8983095925908415,
                1.9364656154019175,
                1.9753885742714958,
                2.015093884614353,
                2.0555972716951016,
                2.096914776856173,
                2.1390627638709825,
                2.182057925424789,
                2.2259172897258273,
                2.2706582272493163,
                2.3162984576170276
            ],
            "y_bin_heights": [
                [
                    0.0
                ],
                [
                    0.0
                ],
                [
                    0.0
                ],
                [
                    0.0
                ],
                [
                    19.10112359550562
                ],
                [
                    80.89887640449439
                ],
                [
                    0.0
                ],
                [
                    0.0
                ],
                [
                    0.0
                ],
                [
                    0.0
                ],
                [
                    0.0
                ],
                [
                    0.0
                ],
                [
                    0.0
                ],
                [
                    0.0
                ],
                [
                    0.0
                ],
                [
                    0.0
                ],
                [
                    0.0
                ],
                [
                    0.0
                ],
                [
                    0.0
                ],
                [
                    0.0
                ],
                [
                    0.0
                ],
                [
                    0.0
                ],
                [
                    0.0
                ],
                [
                    0.0
                ],
                [
                    0.0
                ],
                [
                    0.0
                ],
                [
                    0.0
                ],
                [
                    0.0
                ],
                [
                    0.0
                ],
                [
                    0.0
                ],
                [
                    0.0
                ],
                [
                    0.0
                ],
                [
                    0.0
                ],
                [
                    0.0
                ],
                [
                    0.0
                ],
                [
                    0.0
                ],
                [
                    0.0
                ],
                [
                    0.0
                ],
                [
                    0.0
                ],
                [
                    0.0
                ],
                [
                    0.0
                ],
                [
                    0.0
                ],
                [
                    0.0
                ],
                [
                    0.0
                ],
                [
                    0.0
                ],
                [
                    0.0
                ],
                [
                    0.0
                ],
                [
                    0.0
                ]
            ]
        }
    },
    "arch_0302_experiment_c": {
        "high_harmonics": {
            "x": [
                0.0,
                4.0,
                8.0,
                12.0,
                16.0,
                20.0,
                24.0
            ],
            "y": [
                [
                    0.0
                ],
                [
                    0.13474605291340452
                ],
                [
                    0.3146794876061399
                ],
                [
                    0.4047735091636129
                ],
                [
                    0.49494295194899535
                ],
                [
                    0.17969900448405612
                ],
                [
                    -0.7155412578119127
                ]
            ]
        },
        "low_harmonics": {
            "x": [
                0.0,
                4.0,
                8.0,
                12.0,
                16.0,
                20.0,
                24.0
            ],
            "y": [
                [
                    0.0
                ],
                [
                    0.9049889259815993
                ],
                [
                    1.818182954608138
                ],
                [
                    2.7859423510573027
                ],
                [
                    3.809668681587124
                ],
                [
                    4.8908592838682585
                ],
                [
                    6.27018854326865
                ]
            ]
        }
    },
    "arch_0302_experiment_d": {
        "1": {
            "x": [
                0.0,
                1.0,
                2.0,
                3.0,
                4.0,
                6.0,
                8.0
            ],
            "y": [
                [
                    0.0
                ],
                [
                    0.045034848054665344
                ],
                [
                    0.09008997191699439
                ],
                [
                    0.13516143957628468
                ],
                [
                    0.1351633899730828
                ],
                [
                    0.1351633899730828
                ],
                [
                    0.09008906907488343
                ]
            ]
        },
        "12": {
            "x": [
                0.0,
                1.0,
                2.0,
                3.0,
                4.0,
                6.0,
                8.0
            ],
            "y": [
                [
                    0.0
                ],
                [
                    4.4772171045592835e-07
                ],
                [
                    -1.7765823731585861e-06
                ],
                [
                    -4.667568079874673e-06
                ],
                [
                    -1.7765823731585861e-06
                ],
                [
                    -3.7034738723518146e-06
                ],
                [
                    -6.515470290235914e-07
                ]
            ]
        },
        "2": {
            "x": [
                0.0,
                1.0,
                2.0,
                3.0,
                4.0,
                6.0,
                8.0
            ],
            "y": [
                [
                    0.0
                ],
                [
                    0.0900864450593824
                ],
                [
                    0.13516643277362894
                ],
                [
                    0.18025705073381942
                ],
                [
                    0.15771216935751725
                ],
                [
                    0.04503443616373759
                ],
                [
                    -0.04501599742345519
                ]
            ]
        },
        "3": {
            "x": [
                0.0,
                1.0,
                2.0,
                3.0,
                4.0,
                6.0,
                8.0
            ],
            "y": [
                [
                    0.0
                ],
                [
                    0.1802574716411754
                ],
                [
                    0.22537780039251334
                ],
                [
                    0.18025694796392117
                ],
                [
                    0.09008646569486586
                ],
                [
                    -0.04501707818010822
                ],
                [
                    -0.0450186348921606
                ]
            ]
        },
        "4": {
            "x": [
                0.0,
                1.0,
                2.0,
                3.0,
                4.0,
                6.0,
                8.0
            ],
            "y": [
                [
                    0.0
                ],
                [
                    0.13516532662338818
                ],
                [
                    0.18026208238140604
                ],
                [
                    0.09008646569486586
                ],
                [
                    -0.04501557651609919
                ],
                [
                    -0.04501758946067266
                ],
                [
                    -0.09000870203939612
                ]
            ]
        },
        "5": {
            "x": [
                0.0,
                1.0,
                2.0,
                3.0,
                4.0,
                6.0,
                8.0
            ],
            "y": [
                [
                    0.0
                ],
                [
                    0.045032253404753114
                ],
                [
                    0.04503070463218736
                ],
                [
                    8.686290664527974e-07
                ],
                [
                    -1.0691703576093392e-06
                ],
                [
                    -0.045017032921878836
                ],
                [
                    -0.04501789903273254
                ]
            ]
        },
        "6": {
            "x": [
                0.0,
                1.0,
                2.0,
                3.0,
                4.0,
                6.0,
                8.0
            ],
            "y": [
                [
                    0.0
                ],
                [
                    0.09009076439006575
                ],
                [
                    0.135163657922023
                ],
                [
                    0.022516044153570197
                ],
                [
                    4.4772171045592835e-07
                ],
                [
                    -0.04501475377848163
                ],
                [
                    -0.022509222498510728
                ]
            ]
        }
    },
    "arch_0302_experiment_e": {
        "pure_tones": {
            "x": [
                80.00000000000001,
                113.13708498984762,
                159.99999999999994,
                226.2741699796951,
                319.9999999999999
            ],
            "y": [
                [
                    3.363365764901796
                ],
                [
                    1.0668469814565609
                ],
                [
                    0.5532323045907616
                ],
                [
                    0.3901082518601936
                ],
                [
                    0.3398522974322276
                ]
            ]
        },
        "transposed_tones": {
            "x": [
                80.00000000000001,
                113.13708498984762,
                159.99999999999994,
                226.2741699796951,
                319.9999999999999
            ],
            "y": [
                [
                    38.50419896990554
                ],
                [
                    9.897795966205729
                ],
                [
                    14.431274288202577
                ],
                [
                    38.02845724033769
                ],
                [
                    23.127414671110277
                ]
            ]
        }
    },
    "arch_0335_experiment_a": {
        "rand": {
            "x": [
                1,
                2,
                3,
                4,
                5,
                6,
                7,
                8,
                9,
                10,
                11,
                12,
                13,
                14,
                15,
                16,
                17,
                18,
                19,
                20,
                21,
                22,
                23,
                24,
                25,
                26,
                27,
                28,
                29,
                30
            ],
            "y": [
                [
                    0.270931708149061
                ],
                [
                    0.2910820518282044
                ],
                [
                    0.3071406588931821
                ],
                [
                    0.36027595230328113
                ],
                [
                    0.4522755122545098
                ],
                [
                    0.7722810013083369
                ],
                [
                    1.5718626595844354
                ],
                [
                    2.719733000126201
                ],
                [
                    3.4312600286913577
                ],
                [
                    4.296251813783984
                ],
                [
                    4.537668219633227
                ],
                [
                    6.204996281411573
                ],
                [
                    5.2460800041798965
                ],
                [
                    7.269540486458049
                ],
                [
                    8.439461926170852
                ],
                [
                    10.409265739954751
                ],
                [
                    11.273924294689646
                ],
                [
                    16.89642362421854
                ],
                [
                    17.057259802441628
                ],
                [
                    24.363309199635477
                ],
                [
                    34.69001493563005
                ],
                [
                    16.63229795585806
                ],
                [
                    23.64545840511793
                ],
                [
                    20.64086723970202
                ],
                [
                    18.954255072028904
                ],
                [
                    30.705725209555734
                ],
                [
                    28.786835317643025
                ],
                [
                    33.66098981522715
                ],
                [
                    76.99103543582424
                ],
                [
                    100.0
                ]
            ]
        },
        "sine": {
            "x": [
                1,
                2,
                3,
                4,
                5,
                6,
                7,
                8,
                9,
                10,
                11,
                12,
                13,
                14,
                15,
                16,
                17,
                18,
                19,
                20,
                21,
                22,
                23,
                24,
                25,
                26,
                27,
                28,
                29,
                30
            ],
            "y": [
                [
                    0.293144448407947
                ],
                [
                    0.31911623283184354
                ],
                [
                    0.35286471901526434
                ],
                [
                    0.42193999107944424
                ],
                [
                    0.6187584326590603
                ],
                [
                    1.1221213614771188
                ],
                [
                    2.2044587369191793
                ],
                [
                    2.693815512027363
                ],
                [
                    3.5137652688969645
                ],
                [
                    3.862094737871121
                ],
                [
                    4.435672486186419
                ],
                [
                    4.802617999839728
                ],
                [
                    5.4134137518485
                ],
                [
                    6.801400502721318
                ],
                [
                    6.669997291447923
                ],
                [
                    7.746312212541059
                ],
                [
                    8.866573567381264
                ],
                [
                    8.233856262474749
                ],
                [
                    10.107492079662013
                ],
                [
                    10.434220414635119
                ],
                [
                    11.640033467595742
                ],
                [
                    12.927791453174494
                ],
                [
                    12.349670049602496
                ],
                [
                    13.206539804462828
                ],
                [
                    18.20710273643124
                ],
                [
                    14.664565609197535
                ],
                [
                    15.941809619184092
                ],
                [
                    31.93937813023926
                ],
                [
                    26.909115868171206
                ],
                [
                    70.77349983074143
                ]
            ]
        }
    },
    "arch_0335_experiment_b": {
        "high_harmonics": {
            "f0_in_hz": 125.0,
            "filter_position_in_hz": 3900.0,
            "x_bin_centers": [
                0.9090450000000001,
                0.9273168045000001,
                0.9459558722704502,
                0.9649695853030862,
                0.9843654739676784,
                1.0041512199944287,
                1.0243346595163167,
                1.0449237861725946,
                1.0659267542746638,
                1.0873518820355845,
                1.1092076548644998,
                1.131502728727276,
                1.1542459335746944,
                1.1774462768395457,
                1.2011129470040207,
                1.2252553172388014,
                1.2498829491153014,
                1.2750055963925186,
                1.3006332088800083,
                1.3267759363784966,
                1.3534441326997042,
                1.3806483597669683,
                1.4083993917982844,
                1.43670821957343,
                1.465586054786856,
                1.4950443344880715,
                1.525094725611282,
                1.5557491295960686,
                1.5870196871009494,
                1.6189187828116784,
                1.6514590503461934,
                1.6846533772581518,
                1.7185149101410406,
                1.7530570598348756,
                1.7882935067375567,
                1.8242382062229816,
                1.8609053941680633,
                1.8983095925908415,
                1.9364656154019175,
                1.9753885742714958,
                2.015093884614353,
                2.0555972716951016,
                2.096914776856173,
                2.1390627638709825,
                2.182057925424789,
                2.2259172897258273,
                2.2706582272493163,
                2.3162984576170276
            ],
            "y_bin_heights": [
                [
                    1.183431952662722
                ],
                [
                    1.331360946745562
                ],
                [
                    1.183431952662722
                ],
                [
                    1.0355029585798816
                ],
                [
                    1.183431952662722
                ],
                [
                    1.9230769230769231
                ],
                [
                    0.7396449704142012
                ],
                [
                    1.6272189349112427
                ],
                [
                    2.0710059171597632
                ],
                [
                    1.7751479289940828
                ],
                [
                    1.6272189349112427
                ],
                [
                    1.4792899408284024
                ],
                [
                    2.0710059171597632
                ],
                [
                    1.4792899408284024
                ],
                [
                    1.0355029585798816
                ],
                [
                    0.591715976331361
                ],
                [
                    0.591715976331361
                ],
                [
                    0.7396449704142012
                ],
                [
                    0.7396449704142012
                ],
                [
                    0.7396449704142012
                ],
                [
                    0.4437869822485207
                ],
                [
                    0.0
                ],
                [
                    0.591715976331361
                ],
                [
                    0.4437869822485207
                ],
                [
                    0.4437869822485207
                ],
                [
                    0.14792899408284024
                ],
                [
                    0.14792899408284024
                ],
                [
                    0.0
                ],
                [
                    0.14792899408284024
                ],
                [
                    0.0
                ],
                [
                    0.14792899408284024
                ],
                [
                    0.14792899408284024
                ],
                [
                    0.0
                ],
                [
                    0.2958579881656805
                ],
                [
                    0.4437869822485207
                ],
                [
                    1.6272189349112427
                ],
                [
                    2.0710059171597632
                ],
                [
                    5.621301775147929
                ],
                [
                    6.804733727810651
                ],
                [
                    10.650887573964496
                ],
                [
                    11.834319526627219
                ],
                [
                    11.68639053254438
                ],
                [
                    7.396449704142012
                ],
                [
                    4.585798816568047
                ],
                [
                    4.585798816568047
                ],
                [
                    3.106508875739645
                ],
                [
                    0.7396449704142012
                ],
                [
                    0.7396449704142012
                ]
            ]
        },
        "low_harmonics": {
            "f0_in_hz": 125.0,
            "filter_position_in_hz": 125.0,
            "x_bin_centers": [
                0.9090450000000001,
                0.9273168045000001,
                0.9459558722704502,
                0.9649695853030862,
                0.9843654739676784,
                1.0041512199944287,
                1.0243346595163167,
                1.0449237861725946,
                1.0659267542746638,
                1.0873518820355845,
                1.1092076548644998,
                1.131502728727276,
                1.1542459335746944,
                1.1774462768395457,
                1.2011129470040207,
                1.2252553172388014,
                1.2498829491153014,
                1.2750055963925186,
                1.3006332088800083,
                1.3267759363784966,
                1.3534441326997042,
                1.3806483597669683,
                1.4083993917982844,
                1.43670821957343,
                1.465586054786856,
                1.4950443344880715,
                1.525094725611282,
                1.5557491295960686,
                1.5870196871009494,
                1.6189187828116784,
                1.6514590503461934,
                1.6846533772581518,
                1.7185149101410406,
                1.7530570598348756,
                1.7882935067375567,
                1.8242382062229816,
                1.8609053941680633,
                1.8983095925908415,
                1.9364656154019175,
                1.9753885742714958,
                2.015093884614353,
                2.0555972716951016,
                2.096914776856173,
                2.1390627638709825,
                2.182057925424789,
                2.2259172897258273,
                2.2706582272493163,
                2.3162984576170276
            ],
            "y_bin_heights": [
                [
                    0.0
                ],
                [
                    0.0
                ],
                [
                    0.0
                ],
                [
                    0.0
                ],
                [
                    16.179775280898877
                ],
                [
                    83.82022471910112
                ],
                [
                    0.0
                ],
                [
                    0.0
                ],
                [
                    0.0
                ],
                [
                    0.0
                ],
                [
                    0.0
                ],
                [
                    0.0
                ],
                [
                    0.0
                ],
                [
                    0.0
                ],
                [
                    0.0
                ],
                [
                    0.0
                ],
                [
                    0.0
                ],
                [
                    0.0
                ],
                [
                    0.0
                ],
                [
                    0.0
                ],
                [
                    0.0
                ],
                [
                    0.0
                ],
                [
                    0.0
                ],
                [
                    0.0
                ],
                [
                    0.0
                ],
                [
                    0.0
                ],
                [
                    0.0
                ],
                [
                    0.0
                ],
                [
                    0.0
                ],
                [
                    0.0
                ],
                [
                    0.0
                ],
                [
                    0.0
                ],
                [
                    0.0
                ],
                [
                    0.0
                ],
                [
                    0.0
                ],
                [
                    0.0
                ],
                [
                    0.0
                ],
                [
                    0.0
                ],
                [
                    0.0
                ],
                [
                    0.0
                ],
                [
                    0.0
                ],
                [
                    0.0
                ],
                [
                    0.0
                ],
                [
                    0.0
                ],
                [
                    0.0
                ],
                [
                    0.0
                ],
                [
                    0.0
                ],
                [
                    0.0
                ]
            ]
        }
    },
    "arch_0335_experiment_c": {
        "high_harmonics": {
            "x": [
                0.0,
                4.0,
                8.0,
                12.0,
                16.0,
                20.0,
                24.0
            ],
            "y": [
                [
                    0.0
                ],
                [
                    0.3159571054609651
                ],
                [
                    0.5875762825198215
                ],
                [
                    0.7690632641282219
                ],
                [
                    0.9053947402558243
                ],
                [
                    1.0419064140173435
                ],
                [
                    0.9963810534953997
                ]
            ]
        },
        "low_harmonics": {
            "x": [
                0.0,
                4.0,
                8.0,
                12.0,
                16.0,
                20.0,
                24.0
            ],
            "y": [
                [
                    0.0
                ],
                [
                    0.9045773731215797
                ],
                [
                    1.8173521773732606
                ],
                [
                    2.7384033956873033
                ],
                [
                    3.6211409423008543
                ],
                [
                    4.65275372577216
                ],
                [
                    5.789897148341394
                ]
            ]
        }
    },
    "arch_0335_experiment_d": {
        "1": {
            "x": [
                0.0,
                1.0,
                2.0,
                3.0,
                4.0,
                6.0,
                8.0
            ],
            "y": [
                [
                    0.0
                ],
                [
                    0.04505496604659698
                ],
                [
                    0.04505835050015772
                ],
                [
                    0.13522558808186935
                ],
                [
                    0.09013057432111563
                ],
                [
                    0.067593127657021
                ],
                [
                    0.067593127657021
                ]
            ]
        },
        "12": {
            "x": [
                0.0,
                1.0,
                2.0,
                3.0,
                4.0,
                6.0,
                8.0
            ],
            "y": [
                [
                    0.0
                ],
                [
                    1.7058164216710026e-06
                ],
                [
                    -0.04503097040682316
                ],
                [
                    3.0489254408405664e-06
                ],
                [
                    3.0489254408405664e-06
                ],
                [
                    -0.04503360206637186
                ],
                [
                    -0.09004608644463324
                ]
            ]
        },
        "2": {
            "x": [
                0.0,
                1.0,
                2.0,
                3.0,
                4.0,
                6.0,
                8.0
            ],
            "y": [
                [
                    0.0
                ],
                [
                    0.04505412919413321
                ],
                [
                    0.13522529908690997
                ],
                [
                    0.09012754996354325
                ],
                [
                    0.04505810951192868
                ],
                [
                    1.2620773945093422e-06
                ],
                [
                    -0.022516943839304415
                ]
            ]
        },
        "3": {
            "x": [
                0.0,
                1.0,
                2.0,
                3.0,
                4.0,
                6.0,
                8.0
            ],
            "y": [
                [
                    0.0
                ],
                [
                    0.13523013068652695
                ],
                [
                    0.18034320271623727
                ],
                [
                    0.13522558808186935
                ],
                [
                    0.06759284781552884
                ],
                [
                    -0.09005224357663338
                ],
                [
                    -0.09005136623451254
                ]
            ]
        },
        "4": {
            "x": [
                0.0,
                1.0,
                2.0,
                3.0,
                4.0,
                6.0,
                8.0
            ],
            "y": [
                [
                    0.0
                ],
                [
                    0.13522599731961044
                ],
                [
                    0.15778506551958835
                ],
                [
                    2.862711502932269e-06
                ],
                [
                    -0.04503418971450829
                ],
                [
                    0.022527853661012398
                ],
                [
                    -0.09004686255427008
                ]
            ]
        },
        "5": {
            "x": [
                0.0,
                1.0,
                2.0,
                3.0,
                4.0,
                6.0,
                8.0
            ],
            "y": [
                [
                    0.0
                ],
                [
                    0.04505851874966976
                ],
                [
                    0.09012873304159745
                ],
                [
                    0.0450587597378988
                ],
                [
                    -1.8852810949043786e-06
                ],
                [
                    -1.6800885146439626e-06
                ],
                [
                    0.04505825254424123
                ]
            ]
        },
        "6": {
            "x": [
                0.0,
                1.0,
                2.0,
                3.0,
                4.0,
                6.0,
                8.0
            ],
            "y": [
                [
                    0.0
                ],
                [
                    0.09013166868557851
                ],
                [
                    0.1352304568249361
                ],
                [
                    0.13522777007988457
                ],
                [
                    0.09012864432800613
                ],
                [
                    -1.2001543731043895e-06
                ],
                [
                    1.6680342886377097e-06
                ]
            ]
        }
    },
    "arch_0335_experiment_e": {
        "pure_tones": {
            "x": [
                80.00000000000001,
                113.13708498984762,
                159.99999999999994,
                226.2741699796951,
                319.9999999999999
            ],
            "y": [
                [
                    2.988340189110269
                ],
                [
                    0.8770210387290346
                ],
                [
                    0.5453024396140992
                ],
                [
                    0.4614786217817909
                ],
                [
                    0.37792960021659866
                ]
            ]
        },
        "transposed_tones": {
            "x": [
                80.00000000000001,
                113.13708498984762,
                159.99999999999994,
                226.2741699796951,
                319.9999999999999
            ],
            "y": [
                [
                    47.89914513210006
                ],
                [
                    14.008526205745907
                ],
                [
                    15.577930238712227
                ],
                [
                    18.57911239186817
                ],
                [
                    11.19935553228156
                ]
            ]
        }
    },
    "arch_0338_experiment_a": {
        "rand": {
            "x": [
                1,
                2,
                3,
                4,
                5,
                6,
                7,
                8,
                9,
                10,
                11,
                12,
                13,
                14,
                15,
                16,
                17,
                18,
                19,
                20,
                21,
                22,
                23,
                24,
                25,
                26,
                27,
                28,
                29,
                30
            ],
            "y": [
                [
                    0.3087564925053875
                ],
                [
                    0.3683925497330241
                ],
                [
                    0.4040395769949153
                ],
                [
                    0.7073483733971511
                ],
                [
                    4.060973366016529
                ],
                [
                    7.435077418768895
                ],
                [
                    12.315598288215028
                ],
                [
                    13.484322921557755
                ],
                [
                    10.744394218022373
                ],
                [
                    18.920610197140153
                ],
                [
                    14.427045767185499
                ],
                [
                    23.665148849383286
                ],
                [
                    19.67076511025413
                ],
                [
                    15.731127105344093
                ],
                [
                    19.490362324237704
                ],
                [
                    29.923596389207958
                ],
                [
                    23.18587554314897
                ],
                [
                    68.54821183731228
                ],
                [
                    77.73380085005543
                ],
                [
                    56.57022615543529
                ],
                [
                    100.0
                ],
                [
                    47.79909655260304
                ],
                [
                    35.633383258827095
                ],
                [
                    17.631615945873683
                ],
                [
                    100.0
                ],
                [
                    37.70814292061601
                ],
                [
                    39.14998766295901
                ],
                [
                    100.0
                ],
                [
                    73.05624996704408
                ],
                [
                    51.51272383300694
                ]
            ]
        },
        "sine": {
            "x": [
                1,
                2,
                3,
                4,
                5,
                6,
                7,
                8,
                9,
                10,
                11,
                12,
                13,
                14,
                15,
                16,
                17,
                18,
                19,
                20,
                21,
                22,
                23,
                24,
                25,
                26,
                27,
                28,
                29,
                30
            ],
            "y": [
                [
                    0.3724053667955367
                ],
                [
                    0.4351880919310894
                ],
                [
                    0.5393602018623416
                ],
                [
                    0.7462108787559268
                ],
                [
                    1.3359102645296643
                ],
                [
                    2.6054793401781873
                ],
                [
                    3.298670802855428
                ],
                [
                    3.756563549850055
                ],
                [
                    3.933557185039754
                ],
                [
                    4.099434338537853
                ],
                [
                    4.796067374509976
                ],
                [
                    4.329984777818525
                ],
                [
                    4.255508745963775
                ],
                [
                    4.942407430320234
                ],
                [
                    4.757527991953681
                ],
                [
                    5.69233861298097
                ],
                [
                    5.554492329383068
                ],
                [
                    5.458707256112422
                ],
                [
                    6.701195488134631
                ],
                [
                    5.609984500971545
                ],
                [
                    6.1446527116749365
                ],
                [
                    5.925013762040418
                ],
                [
                    5.993303323962237
                ],
                [
                    6.66461210215574
                ],
                [
                    6.651377917544794
                ],
                [
                    8.057946749447476
                ],
                [
                    7.662443252657036
                ],
                [
                    8.132304976505955
                ],
                [
                    7.662353970058281
                ],
                [
                    8.021681277223468
                ]
            ]
        }
    },
    "arch_0338_experiment_b": {
        "high_harmonics": {
            "f0_in_hz": 125.0,
            "filter_position_in_hz": 3900.0,
            "x_bin_centers": [
                0.9090450000000001,
                0.9273168045000001,
                0.9459558722704502,
                0.9649695853030862,
                0.9843654739676784,
                1.0041512199944287,
                1.0243346595163167,
                1.0449237861725946,
                1.0659267542746638,
                1.0873518820355845,
                1.1092076548644998,
                1.131502728727276,
                1.1542459335746944,
                1.1774462768395457,
                1.2011129470040207,
                1.2252553172388014,
                1.2498829491153014,
                1.2750055963925186,
                1.3006332088800083,
                1.3267759363784966,
                1.3534441326997042,
                1.3806483597669683,
                1.4083993917982844,
                1.43670821957343,
                1.465586054786856,
                1.4950443344880715,
                1.525094725611282,
                1.5557491295960686,
                1.5870196871009494,
                1.6189187828116784,
                1.6514590503461934,
                1.6846533772581518,
                1.7185149101410406,
                1.7530570598348756,
                1.7882935067375567,
                1.8242382062229816,
                1.8609053941680633,
                1.8983095925908415,
                1.9364656154019175,
                1.9753885742714958,
                2.015093884614353,
                2.0555972716951016,
                2.096914776856173,
                2.1390627638709825,
                2.182057925424789,
                2.2259172897258273,
                2.2706582272493163,
                2.3162984576170276
            ],
            "y_bin_heights": [
                [
                    0.2503128911138924
                ],
                [
                    0.2503128911138924
                ],
                [
                    0.8760951188986232
                ],
                [
                    1.0012515644555695
                ],
                [
                    0.6257822277847309
                ],
                [
                    0.1251564455569462
                ],
                [
                    0.2503128911138924
                ],
                [
                    1.1264080100125156
                ],
                [
                    0.5006257822277848
                ],
                [
                    1.1264080100125156
                ],
                [
                    0.1251564455569462
                ],
                [
                    0.5006257822277848
                ],
                [
                    0.37546933667083854
                ],
                [
                    0.1251564455569462
                ],
                [
                    0.2503128911138924
                ],
                [
                    0.1251564455569462
                ],
                [
                    0.37546933667083854
                ],
                [
                    0.5006257822277848
                ],
                [
                    0.37546933667083854
                ],
                [
                    1.5018773466833542
                ],
                [
                    0.5006257822277848
                ],
                [
                    1.2515644555694618
                ],
                [
                    1.5018773466833542
                ],
                [
                    1.0012515644555695
                ],
                [
                    1.7521902377972465
                ],
                [
                    1.376720901126408
                ],
                [
                    1.8773466833541927
                ],
                [
                    1.8773466833541927
                ],
                [
                    2.002503128911139
                ],
                [
                    2.002503128911139
                ],
                [
                    2.753441802252816
                ],
                [
                    2.3779724655819776
                ],
                [
                    3.254067584480601
                ],
                [
                    4.380475594493117
                ],
                [
                    5.882352941176471
                ],
                [
                    7.008760951188986
                ],
                [
                    11.639549436795996
                ],
                [
                    6.382978723404255
                ],
                [
                    7.133917396745932
                ],
                [
                    7.133917396745932
                ],
                [
                    6.007509386733417
                ],
                [
                    3.8798498122653315
                ],
                [
                    2.8785982478097623
                ],
                [
                    1.6270337922403004
                ],
                [
                    1.1264080100125156
                ],
                [
                    0.5006257822277848
                ],
                [
                    0.37546933667083854
                ],
                [
                    0.1251564455569462
                ]
            ]
        },
        "low_harmonics": {
            "f0_in_hz": 125.0,
            "filter_position_in_hz": 125.0,
            "x_bin_centers": [
                0.9090450000000001,
                0.9273168045000001,
                0.9459558722704502,
                0.9649695853030862,
                0.9843654739676784,
                1.0041512199944287,
                1.0243346595163167,
                1.0449237861725946,
                1.0659267542746638,
                1.0873518820355845,
                1.1092076548644998,
                1.131502728727276,
                1.1542459335746944,
                1.1774462768395457,
                1.2011129470040207,
                1.2252553172388014,
                1.2498829491153014,
                1.2750055963925186,
                1.3006332088800083,
                1.3267759363784966,
                1.3534441326997042,
                1.3806483597669683,
                1.4083993917982844,
                1.43670821957343,
                1.465586054786856,
                1.4950443344880715,
                1.525094725611282,
                1.5557491295960686,
                1.5870196871009494,
                1.6189187828116784,
                1.6514590503461934,
                1.6846533772581518,
                1.7185149101410406,
                1.7530570598348756,
                1.7882935067375567,
                1.8242382062229816,
                1.8609053941680633,
                1.8983095925908415,
                1.9364656154019175,
                1.9753885742714958,
                2.015093884614353,
                2.0555972716951016,
                2.096914776856173,
                2.1390627638709825,
                2.182057925424789,
                2.2259172897258273,
                2.2706582272493163,
                2.3162984576170276
            ],
            "y_bin_heights": [
                [
                    0.0
                ],
                [
                    0.0
                ],
                [
                    0.0
                ],
                [
                    0.0
                ],
                [
                    17.865168539325843
                ],
                [
                    82.13483146067416
                ],
                [
                    0.0
                ],
                [
                    0.0
                ],
                [
                    0.0
                ],
                [
                    0.0
                ],
                [
                    0.0
                ],
                [
                    0.0
                ],
                [
                    0.0
                ],
                [
                    0.0
                ],
                [
                    0.0
                ],
                [
                    0.0
                ],
                [
                    0.0
                ],
                [
                    0.0
                ],
                [
                    0.0
                ],
                [
                    0.0
                ],
                [
                    0.0
                ],
                [
                    0.0
                ],
                [
                    0.0
                ],
                [
                    0.0
                ],
                [
                    0.0
                ],
                [
                    0.0
                ],
                [
                    0.0
                ],
                [
                    0.0
                ],
                [
                    0.0
                ],
                [
                    0.0
                ],
                [
                    0.0
                ],
                [
                    0.0
                ],
                [
                    0.0
                ],
                [
                    0.0
                ],
                [
                    0.0
                ],
                [
                    0.0
                ],
                [
                    0.0
                ],
                [
                    0.0
                ],
                [
                    0.0
                ],
                [
                    0.0
                ],
                [
                    0.0
                ],
                [
                    0.0
                ],
                [
                    0.0
                ],
                [
                    0.0
                ],
                [
                    0.0
                ],
                [
                    0.0
                ],
                [
                    0.0
                ],
                [
                    0.0
                ]
            ]
        }
    },
    "arch_0338_experiment_c": {
        "high_harmonics": {
            "x": [
                0.0,
                4.0,
                8.0,
                12.0,
                16.0,
                20.0,
                24.0
            ],
            "y": [
                [
                    0.0
                ],
                [
                    0.22640419037080198
                ],
                [
                    0.3624893163486277
                ],
                [
                    0.5442246108449982
                ],
                [
                    0.5442237345213196
                ],
                [
                    0.4533171785736064
                ],
                [
                    0.317108022024587
                ]
            ]
        },
        "low_harmonics": {
            "x": [
                0.0,
                4.0,
                8.0,
                12.0,
                16.0,
                20.0,
                24.0
            ],
            "y": [
                [
                    0.0
                ],
                [
                    0.9049845590285455
                ],
                [
                    1.8640462303346312
                ],
                [
                    2.739646774215859
                ],
                [
                    3.669469631438923
                ],
                [
                    4.6077218507059285
                ],
                [
                    5.602041579353764
                ]
            ]
        }
    },
    "arch_0338_experiment_d": {
        "1": {
            "x": [
                0.0,
                1.0,
                2.0,
                3.0,
                4.0,
                6.0,
                8.0
            ],
            "y": [
                [
                    0.0
                ],
                [
                    0.08982731342620615
                ],
                [
                    0.2022222673245121
                ],
                [
                    0.29222654773815293
                ],
                [
                    0.29222979030511326
                ],
                [
                    0.3823182150130283
                ],
                [
                    0.292228729161296
                ]
            ]
        },
        "12": {
            "x": [
                0.0,
                1.0,
                2.0,
                3.0,
                4.0,
                6.0,
                8.0
            ],
            "y": [
                [
                    0.0
                ],
                [
                    1.2099809078569557e-06
                ],
                [
                    5.153525818590854e-06
                ],
                [
                    0.022459779294158155
                ],
                [
                    1.8885784794364646e-06
                ],
                [
                    5.153525818590854e-06
                ],
                [
                    1.8885784794364646e-06
                ]
            ]
        },
        "2": {
            "x": [
                0.0,
                1.0,
                2.0,
                3.0,
                4.0,
                6.0,
                8.0
            ],
            "y": [
                [
                    0.0
                ],
                [
                    0.04491910489838896
                ],
                [
                    0.22476949763246795
                ],
                [
                    0.31482112261267703
                ],
                [
                    0.40495208659128523
                ],
                [
                    0.2247683841058603
                ],
                [
                    0.08985031115897729
                ]
            ]
        },
        "3": {
            "x": [
                0.0,
                1.0,
                2.0,
                3.0,
                4.0,
                6.0,
                8.0
            ],
            "y": [
                [
                    0.0
                ],
                [
                    0.0898522663808684
                ],
                [
                    0.40494794324003375
                ],
                [
                    0.35987794602117623
                ],
                [
                    0.40495119419538617
                ],
                [
                    0.1797800456795784
                ],
                [
                    -0.06732584321522112
                ]
            ]
        },
        "4": {
            "x": [
                0.0,
                1.0,
                2.0,
                3.0,
                4.0,
                6.0,
                8.0
            ],
            "y": [
                [
                    0.0
                ],
                [
                    0.11229571087660217
                ],
                [
                    0.15724420966286068
                ],
                [
                    0.11229295444017862
                ],
                [
                    0.06735699545592055
                ],
                [
                    -0.06732096651890995
                ],
                [
                    -0.157001113269435
                ]
            ]
        },
        "5": {
            "x": [
                0.0,
                1.0,
                2.0,
                3.0,
                4.0,
                6.0,
                8.0
            ],
            "y": [
                [
                    0.0
                ],
                [
                    0.13473673259360808
                ],
                [
                    0.17968582808449585
                ],
                [
                    0.17968582808449585
                ],
                [
                    0.13473875367072885
                ],
                [
                    0.13473875367072885
                ],
                [
                    0.11227040999242083
                ]
            ]
        },
        "6": {
            "x": [
                0.0,
                1.0,
                2.0,
                3.0,
                4.0,
                6.0,
                8.0
            ],
            "y": [
                [
                    0.0
                ],
                [
                    -0.04488686156500071
                ],
                [
                    1.8885784794364646e-06
                ],
                [
                    0.04491745947391085
                ],
                [
                    0.0
                ],
                [
                    -0.17944371331714098
                ],
                [
                    -0.269047090791728
                ]
            ]
        }
    },
    "arch_0338_experiment_e": {
        "pure_tones": {
            "x": [
                80.00000000000001,
                113.13708498984762,
                159.99999999999994,
                226.2741699796951,
                319.9999999999999
            ],
            "y": [
                [
                    0.9468490194274174
                ],
                [
                    0.7332479711174764
                ],
                [
                    0.4209809749640151
                ],
                [
                    0.31045519089585627
                ],
                [
                    0.3317149584488055
                ]
            ]
        },
        "transposed_tones": {
            "x": [
                80.00000000000001,
                113.13708498984762,
                159.99999999999994,
                226.2741699796951,
                319.9999999999999
            ],
            "y": [
                [
                    10.694599654750784
                ],
                [
                    5.38390857797178
                ],
                [
                    6.016223247140706
                ],
                [
                    21.82806615430473
                ],
                [
                    14.092214901489813
                ]
            ]
        }
    },
    "arch_0346_experiment_a": {
        "rand": {
            "x": [
                1,
                2,
                3,
                4,
                5,
                6,
                7,
                8,
                9,
                10,
                11,
                12,
                13,
                14,
                15,
                16,
                17,
                18,
                19,
                20,
                21,
                22,
                23,
                24,
                25,
                26,
                27,
                28,
                29,
                30
            ],
            "y": [
                [
                    0.2688258820140357
                ],
                [
                    0.2809204329831293
                ],
                [
                    0.3216708281356892
                ],
                [
                    0.3511671024575396
                ],
                [
                    0.4302786761522106
                ],
                [
                    0.6445175717862643
                ],
                [
                    1.290479824052866
                ],
                [
                    2.6212187457751517
                ],
                [
                    3.224693494112557
                ],
                [
                    4.364721739580446
                ],
                [
                    4.634061882170422
                ],
                [
                    5.194813243650848
                ],
                [
                    7.282454037856815
                ],
                [
                    7.741112645343283
                ],
                [
                    9.030019751764629
                ],
                [
                    8.963500460013838
                ],
                [
                    11.198845904278047
                ],
                [
                    15.87689037684498
                ],
                [
                    24.049414106614147
                ],
                [
                    19.105129101026797
                ],
                [
                    35.96912720903173
                ],
                [
                    15.101112793446068
                ],
                [
                    32.75206127183209
                ],
                [
                    18.230244846661073
                ],
                [
                    53.2417393351817
                ],
                [
                    43.782022655881526
                ],
                [
                    35.50101016351365
                ],
                [
                    77.09748784750442
                ],
                [
                    47.67049044533353
                ],
                [
                    48.15823200200862
                ]
            ]
        },
        "sine": {
            "x": [
                1,
                2,
                3,
                4,
                5,
                6,
                7,
                8,
                9,
                10,
                11,
                12,
                13,
                14,
                15,
                16,
                17,
                18,
                19,
                20,
                21,
                22,
                23,
                24,
                25,
                26,
                27,
                28,
                29,
                30
            ],
            "y": [
                [
                    0.40153909683658945
                ],
                [
                    0.4715728333928775
                ],
                [
                    0.4970049186640721
                ],
                [
                    0.6020715323729696
                ],
                [
                    0.7840580890074298
                ],
                [
                    1.357132175663586
                ],
                [
                    2.1649577397692203
                ],
                [
                    2.768581132632787
                ],
                [
                    2.765078929427549
                ],
                [
                    3.113482869827103
                ],
                [
                    3.4130172522316315
                ],
                [
                    3.8179945781207953
                ],
                [
                    3.282132237692187
                ],
                [
                    3.0341628195255415
                ],
                [
                    3.5203044223402693
                ],
                [
                    3.984376924435828
                ],
                [
                    3.9322663618877196
                ],
                [
                    3.915485198143616
                ],
                [
                    4.901857553340057
                ],
                [
                    4.6914324306730935
                ],
                [
                    5.32710338645793
                ],
                [
                    5.469267395447432
                ],
                [
                    6.962600679702299
                ],
                [
                    5.9902721869495155
                ],
                [
                    6.212329774947752
                ],
                [
                    6.289613978491099
                ],
                [
                    8.196727114398831
                ],
                [
                    8.065774152915749
                ],
                [
                    8.735621598887612
                ],
                [
                    10.394169398981877
                ]
            ]
        }
    },
    "arch_0346_experiment_b": {
        "high_harmonics": {
            "f0_in_hz": 125.0,
            "filter_position_in_hz": 3900.0,
            "x_bin_centers": [
                0.9090450000000001,
                0.9273168045000001,
                0.9459558722704502,
                0.9649695853030862,
                0.9843654739676784,
                1.0041512199944287,
                1.0243346595163167,
                1.0449237861725946,
                1.0659267542746638,
                1.0873518820355845,
                1.1092076548644998,
                1.131502728727276,
                1.1542459335746944,
                1.1774462768395457,
                1.2011129470040207,
                1.2252553172388014,
                1.2498829491153014,
                1.2750055963925186,
                1.3006332088800083,
                1.3267759363784966,
                1.3534441326997042,
                1.3806483597669683,
                1.4083993917982844,
                1.43670821957343,
                1.465586054786856,
                1.4950443344880715,
                1.525094725611282,
                1.5557491295960686,
                1.5870196871009494,
                1.6189187828116784,
                1.6514590503461934,
                1.6846533772581518,
                1.7185149101410406,
                1.7530570598348756,
                1.7882935067375567,
                1.8242382062229816,
                1.8609053941680633,
                1.8983095925908415,
                1.9364656154019175,
                1.9753885742714958,
                2.015093884614353,
                2.0555972716951016,
                2.096914776856173,
                2.1390627638709825,
                2.182057925424789,
                2.2259172897258273,
                2.2706582272493163,
                2.3162984576170276
            ],
            "y_bin_heights": [
                [
                    0.8287292817679558
                ],
                [
                    1.2430939226519337
                ],
                [
                    1.2430939226519337
                ],
                [
                    2.4861878453038675
                ],
                [
                    2.7624309392265194
                ],
                [
                    2.0718232044198897
                ],
                [
                    1.9337016574585635
                ],
                [
                    1.3812154696132597
                ],
                [
                    0.6906077348066298
                ],
                [
                    0.4143646408839779
                ],
                [
                    0.0
                ],
                [
                    0.27624309392265195
                ],
                [
                    0.0
                ],
                [
                    0.27624309392265195
                ],
                [
                    0.0
                ],
                [
                    0.0
                ],
                [
                    0.13812154696132597
                ],
                [
                    0.13812154696132597
                ],
                [
                    0.27624309392265195
                ],
                [
                    0.13812154696132597
                ],
                [
                    0.13812154696132597
                ],
                [
                    0.27624309392265195
                ],
                [
                    0.27624309392265195
                ],
                [
                    0.5524861878453039
                ],
                [
                    0.4143646408839779
                ],
                [
                    0.4143646408839779
                ],
                [
                    0.13812154696132597
                ],
                [
                    0.27624309392265195
                ],
                [
                    0.13812154696132597
                ],
                [
                    0.4143646408839779
                ],
                [
                    0.5524861878453039
                ],
                [
                    0.13812154696132597
                ],
                [
                    0.13812154696132597
                ],
                [
                    0.4143646408839779
                ],
                [
                    0.4143646408839779
                ],
                [
                    1.7955801104972375
                ],
                [
                    3.453038674033149
                ],
                [
                    6.2154696132596685
                ],
                [
                    13.535911602209945
                ],
                [
                    21.54696132596685
                ],
                [
                    18.370165745856355
                ],
                [
                    10.082872928176796
                ],
                [
                    2.4861878453038675
                ],
                [
                    0.9668508287292817
                ],
                [
                    0.27624309392265195
                ],
                [
                    0.27624309392265195
                ],
                [
                    0.0
                ],
                [
                    0.0
                ]
            ]
        },
        "low_harmonics": {
            "f0_in_hz": 125.0,
            "filter_position_in_hz": 125.0,
            "x_bin_centers": [
                0.9090450000000001,
                0.9273168045000001,
                0.9459558722704502,
                0.9649695853030862,
                0.9843654739676784,
                1.0041512199944287,
                1.0243346595163167,
                1.0449237861725946,
                1.0659267542746638,
                1.0873518820355845,
                1.1092076548644998,
                1.131502728727276,
                1.1542459335746944,
                1.1774462768395457,
                1.2011129470040207,
                1.2252553172388014,
                1.2498829491153014,
                1.2750055963925186,
                1.3006332088800083,
                1.3267759363784966,
                1.3534441326997042,
                1.3806483597669683,
                1.4083993917982844,
                1.43670821957343,
                1.465586054786856,
                1.4950443344880715,
                1.525094725611282,
                1.5557491295960686,
                1.5870196871009494,
                1.6189187828116784,
                1.6514590503461934,
                1.6846533772581518,
                1.7185149101410406,
                1.7530570598348756,
                1.7882935067375567,
                1.8242382062229816,
                1.8609053941680633,
                1.8983095925908415,
                1.9364656154019175,
                1.9753885742714958,
                2.015093884614353,
                2.0555972716951016,
                2.096914776856173,
                2.1390627638709825,
                2.182057925424789,
                2.2259172897258273,
                2.2706582272493163,
                2.3162984576170276
            ],
            "y_bin_heights": [
                [
                    0.0
                ],
                [
                    0.0
                ],
                [
                    0.0
                ],
                [
                    0.0
                ],
                [
                    16.96629213483146
                ],
                [
                    83.03370786516854
                ],
                [
                    0.0
                ],
                [
                    0.0
                ],
                [
                    0.0
                ],
                [
                    0.0
                ],
                [
                    0.0
                ],
                [
                    0.0
                ],
                [
                    0.0
                ],
                [
                    0.0
                ],
                [
                    0.0
                ],
                [
                    0.0
                ],
                [
                    0.0
                ],
                [
                    0.0
                ],
                [
                    0.0
                ],
                [
                    0.0
                ],
                [
                    0.0
                ],
                [
                    0.0
                ],
                [
                    0.0
                ],
                [
                    0.0
                ],
                [
                    0.0
                ],
                [
                    0.0
                ],
                [
                    0.0
                ],
                [
                    0.0
                ],
                [
                    0.0
                ],
                [
                    0.0
                ],
                [
                    0.0
                ],
                [
                    0.0
                ],
                [
                    0.0
                ],
                [
                    0.0
                ],
                [
                    0.0
                ],
                [
                    0.0
                ],
                [
                    0.0
                ],
                [
                    0.0
                ],
                [
                    0.0
                ],
                [
                    0.0
                ],
                [
                    0.0
                ],
                [
                    0.0
                ],
                [
                    0.0
                ],
                [
                    0.0
                ],
                [
                    0.0
                ],
                [
                    0.0
                ],
                [
                    0.0
                ],
                [
                    0.0
                ]
            ]
        }
    },
    "arch_0346_experiment_c": {
        "high_harmonics": {
            "x": [
                0.0,
                4.0,
                8.0,
                12.0,
                16.0,
                20.0,
                24.0
            ],
            "y": [
                [
                    0.0
                ],
                [
                    0.41344883644394237
                ],
                [
                    0.41344666015695264
                ],
                [
                    0.5977433257684948
                ],
                [
                    0.5516397855120867
                ],
                [
                    0.5977458393838706
                ],
                [
                    0.5977410287912481
                ]
            ]
        },
        "low_harmonics": {
            "x": [
                0.0,
                4.0,
                8.0,
                12.0,
                16.0,
                20.0,
                24.0
            ],
            "y": [
                [
                    0.0
                ],
                [
                    0.9495889849858647
                ],
                [
                    1.862372843898015
                ],
                [
                    2.8296938242968332
                ],
                [
                    3.806225640617405
                ],
                [
                    4.69777283177223
                ],
                [
                    5.644534292287831
                ]
            ]
        }
    },
    "arch_0346_experiment_d": {
        "1": {
            "x": [
                0.0,
                1.0,
                2.0,
                3.0,
                4.0,
                6.0,
                8.0
            ],
            "y": [
                [
                    0.0
                ],
                [
                    0.09032735981453945
                ],
                [
                    0.22598385286208422
                ],
                [
                    0.27124296481406707
                ],
                [
                    0.22598725244834716
                ],
                [
                    0.20336538724928838
                ],
                [
                    0.1355271816921026
                ]
            ]
        },
        "12": {
            "x": [
                0.0,
                1.0,
                2.0,
                3.0,
                4.0,
                6.0,
                8.0
            ],
            "y": [
                [
                    0.0
                ],
                [
                    0.090327955617068
                ],
                [
                    0.11293055655547662
                ],
                [
                    0.0677422642815648
                ],
                [
                    -9.428125963759082e-07
                ],
                [
                    -0.09025225579622786
                ],
                [
                    -0.0902518459978795
                ]
            ]
        },
        "2": {
            "x": [
                0.0,
                1.0,
                2.0,
                3.0,
                4.0,
                6.0,
                8.0
            ],
            "y": [
                [
                    0.0
                ],
                [
                    0.04516640598430223
                ],
                [
                    0.2034085903673502
                ],
                [
                    0.2939493380061497
                ],
                [
                    0.29395101628165304
                ],
                [
                    0.06775618357001843
                ],
                [
                    -0.11282896282124796
                ]
            ]
        },
        "3": {
            "x": [
                0.0,
                1.0,
                2.0,
                3.0,
                4.0,
                6.0,
                8.0
            ],
            "y": [
                [
                    0.0
                ],
                [
                    0.045176908952894584
                ],
                [
                    0.2713736425695736
                ],
                [
                    0.3166744685307408
                ],
                [
                    0.3166725188084109
                ],
                [
                    0.1355929295455849
                ],
                [
                    0.045181387674463835
                ]
            ]
        },
        "4": {
            "x": [
                0.0,
                1.0,
                2.0,
                3.0,
                4.0,
                6.0,
                8.0
            ],
            "y": [
                [
                    0.0
                ],
                [
                    0.06775252290193233
                ],
                [
                    0.11295061391143478
                ],
                [
                    0.022580095530078267
                ],
                [
                    -0.06771836176104726
                ],
                [
                    -0.20300012704288095
                ],
                [
                    -0.27057484727937653
                ]
            ]
        },
        "5": {
            "x": [
                0.0,
                1.0,
                2.0,
                3.0,
                4.0,
                6.0,
                8.0
            ],
            "y": [
                [
                    0.0
                ],
                [
                    0.045152382005753056
                ],
                [
                    0.045156722773412705
                ],
                [
                    0.04515264050991072
                ],
                [
                    0.04515245568854183
                ],
                [
                    0.022576627243334438
                ],
                [
                    7.689460718787733e-07
                ]
            ]
        },
        "6": {
            "x": [
                0.0,
                1.0,
                2.0,
                3.0,
                4.0,
                6.0,
                8.0
            ],
            "y": [
                [
                    0.0
                ],
                [
                    0.06775209731980543
                ],
                [
                    0.04516640598430223
                ],
                [
                    0.0677522674497341
                ],
                [
                    0.022578923425468703
                ],
                [
                    -0.11283123138030217
                ],
                [
                    -0.06771878506094661
                ]
            ]
        }
    },
    "arch_0346_experiment_e": {
        "pure_tones": {
            "x": [
                80.00000000000001,
                113.13708498984762,
                159.99999999999994,
                226.2741699796951,
                319.9999999999999
            ],
            "y": [
                [
                    1.2358803908842426
                ],
                [
                    0.6438489858661112
                ],
                [
                    0.38837227032794863
                ],
                [
                    0.3270440334812328
                ],
                [
                    0.27998415376016694
                ]
            ]
        },
        "transposed_tones": {
            "x": [
                80.00000000000001,
                113.13708498984762,
                159.99999999999994,
                226.2741699796951,
                319.9999999999999
            ],
            "y": [
                [
                    11.089331481113861
                ],
                [
                    11.847419228726032
                ],
                [
                    9.02507337012158
                ],
                [
                    12.372235674111117
                ],
                [
                    9.65443535722961
                ]
            ]
        }
    }
}
