# Supplementary material for: Deep neural network models reveal interplay of peripheral coding and stimulus statistics in pitch perception
Source: Nat Commun. 2021 Dec 14;12:7278. doi: 10.1038/s41467-021-27366-6 (PMC8671597; doi:10.1038/s41467-021-27366-6)
Supplement: Supplementary file 4 — Source Data [file 41467_2021_27366_MOESM4_ESM.zip › Source_Data_Saddler_etal_DNNPitchModel/supplementary_fig10b.json]

{
    "column1_row1_experiment_a": {
        "rand": {
            "x": [
                1,
                2,
                3,
                4,
                5,
                6,
                7,
                8,
                9,
                10,
                11,
                12,
                13,
                14,
                15,
                16,
                17,
                18,
                19,
                20,
                21,
                22,
                23,
                24,
                25,
                26,
                27,
                28,
                29,
                30
            ],
            "y": [
                [
                    0.23853318080962896,
                    0.2980442957644056,
                    0.32516963603661236,
                    0.21645388920785683,
                    0.24717965504887449,
                    0.22579640221304897,
                    0.24704636471099106,
                    0.270931708149061,
                    0.3087564925053875,
                    0.2688258820140357
                ],
                [
                    0.25681206979716414,
                    0.32921147263068135,
                    0.35549831615515176,
                    0.2358334475869614,
                    0.24758693337992504,
                    0.24346866458377284,
                    0.26385308297382076,
                    0.2910820518282044,
                    0.3683925497330241,
                    0.2809204329831293
                ],
                [
                    0.26874759278385363,
                    0.3971579015879982,
                    0.3935454014347875,
                    0.2440583561443932,
                    0.26270623852513775,
                    0.2587598994453227,
                    0.28378161355860393,
                    0.3071406588931821,
                    0.4040395769949153,
                    0.3216708281356892
                ],
                [
                    0.30727710209358094,
                    0.5240111062620125,
                    0.5194392354662454,
                    0.26769982842623397,
                    0.2912399233772817,
                    0.3164758450197534,
                    0.359627530561988,
                    0.36027595230328113,
                    0.7073483733971511,
                    0.3511671024575396
                ],
                [
                    0.36219276577346765,
                    1.4323250895528157,
                    1.2844271419372548,
                    0.32774789173014895,
                    0.47611923648588583,
                    0.42387737012548715,
                    0.9837540701351511,
                    0.4522755122545098,
                    4.060973366016529,
                    0.4302786761522106
                ],
                [
                    0.48426396448662007,
                    4.777155601870205,
                    4.04888063000935,
                    0.4739061088335909,
                    3.2929163722889006,
                    0.6574957132614082,
                    5.999027403897391,
                    0.7722810013083369,
                    7.435077418768895,
                    0.6445175717862643
                ],
                [
                    0.6201555372039262,
                    5.7397311280648085,
                    5.697197360146933,
                    0.6741272817471158,
                    5.236979489316766,
                    1.0056100762343392,
                    7.023870290964564,
                    1.5718626595844354,
                    12.315598288215028,
                    1.290479824052866
                ],
                [
                    0.89177175435887,
                    6.946567920698135,
                    6.898615296690501,
                    0.9324220987059738,
                    8.542443207232719,
                    1.6056748995337797,
                    9.67277059757829,
                    2.719733000126201,
                    13.484322921557755,
                    2.6212187457751517
                ],
                [
                    1.150271723856442,
                    8.23639651343326,
                    7.66931195071667,
                    1.3622937111936289,
                    12.159407734280464,
                    2.14586867760012,
                    10.998859991227626,
                    3.4312600286913577,
                    10.744394218022373,
                    3.224693494112557
                ],
                [
                    1.4618381006697536,
                    11.040259072654797,
                    9.098796791631072,
                    1.6051047065009332,
                    11.687771977528628,
                    2.617549825474211,
                    11.926183847221596,
                    4.296251813783984,
                    18.920610197140153,
                    4.364721739580446
                ],
                [
                    1.647449399142293,
                    11.80192638413243,
                    7.864610079030804,
                    2.018021893828412,
                    14.325735837532342,
                    2.979775505154552,
                    13.737023778742634,
                    4.537668219633227,
                    14.427045767185499,
                    4.634061882170422
                ],
                [
                    1.956650931586682,
                    12.177394081394793,
                    9.656353453043883,
                    2.3542579945763276,
                    17.899723187222765,
                    3.2423870478606838,
                    20.597602334368744,
                    6.204996281411573,
                    23.665148849383286,
                    5.194813243650848
                ],
                [
                    2.222245839111224,
                    16.207791629369627,
                    12.372667224069522,
                    2.8313155894422626,
                    18.498284705716568,
                    3.7698610239005697,
                    23.423548433291682,
                    5.2460800041798965,
                    19.67076511025413,
                    7.282454037856815
                ],
                [
                    2.823567763582665,
                    17.54698486412066,
                    10.812422747467528,
                    3.372811383088833,
                    16.589366092395853,
                    4.216964592395116,
                    23.225574445429647,
                    7.269540486458049,
                    15.731127105344093,
                    7.741112645343283
                ],
                [
                    2.5590808502494684,
                    23.856909160952128,
                    12.660494501168412,
                    3.9907016481728106,
                    32.21891796585564,
                    4.192463720349417,
                    24.215000558343768,
                    8.439461926170852,
                    19.490362324237704,
                    9.030019751764629
                ],
                [
                    3.3983547631761293,
                    26.160130908072382,
                    16.614551901651897,
                    4.4519443350369,
                    14.581189328068326,
                    4.570685234024814,
                    39.2210841144266,
                    10.409265739954751,
                    29.923596389207958,
                    8.963500460013838
                ],
                [
                    4.246880091447995,
                    27.543342113642737,
                    16.946482286287925,
                    4.858296123640674,
                    25.262566008720412,
                    5.760255641745156,
                    26.59013711073465,
                    11.273924294689646,
                    23.18587554314897,
                    11.198845904278047
                ],
                [
                    4.192594278718305,
                    100.0,
                    18.118644993463686,
                    5.64781034737537,
                    31.66094718304244,
                    6.399052117853348,
                    24.496304292681874,
                    16.89642362421854,
                    68.54821183731228,
                    15.87689037684498
                ],
                [
                    4.770808312490494,
                    100.0,
                    25.4380750976238,
                    7.10128641392272,
                    39.85808610090921,
                    6.790997935441855,
                    27.09581467977714,
                    17.057259802441628,
                    77.73380085005543,
                    24.049414106614147
                ],
                [
                    4.749158239320809,
                    100.0,
                    27.049446544027354,
                    8.379663617327653,
                    32.86323845258876,
                    7.734829063645166,
                    43.79586401551002,
                    24.363309199635477,
                    56.57022615543529,
                    19.105129101026797
                ],
                [
                    6.888665384309883,
                    100.0,
                    42.515406990085125,
                    10.694937492131084,
                    27.469660279216967,
                    11.111916018540812,
                    100.0,
                    34.69001493563005,
                    100.0,
                    35.96912720903173
                ],
                [
                    6.624386357385844,
                    64.47918583875199,
                    19.76318976941431,
                    11.01613500813009,
                    29.794336351584548,
                    10.31656982999388,
                    28.370302504152473,
                    16.63229795585806,
                    47.79909655260304,
                    15.101112793446068
                ],
                [
                    7.1961544968145965,
                    100.0,
                    25.81258401347562,
                    14.948709944445328,
                    31.43224754654326,
                    16.68630064185015,
                    45.88718822529867,
                    23.64545840511793,
                    35.633383258827095,
                    32.75206127183209
                ],
                [
                    7.580932218672,
                    42.37790537154281,
                    18.59471414220086,
                    9.884696279298437,
                    24.101676235830542,
                    11.225829265597367,
                    26.110447785618014,
                    20.64086723970202,
                    17.631615945873683,
                    18.230244846661073
                ],
                [
                    8.396473400374472,
                    100.0,
                    22.450286272219238,
                    17.331578081970832,
                    52.489362885345564,
                    14.070710643731346,
                    100.0,
                    18.954255072028904,
                    100.0,
                    53.2417393351817
                ],
                [
                    11.124777795886539,
                    43.02699245953346,
                    29.757703310655263,
                    16.000509328692267,
                    49.38536598620434,
                    21.31744955891381,
                    56.36812160814115,
                    30.705725209555734,
                    37.70814292061601,
                    43.782022655881526
                ],
                [
                    11.949301830450526,
                    84.65320775417959,
                    21.620188059807553,
                    20.55146851314918,
                    41.83491631647269,
                    17.366513518846055,
                    45.35191487252208,
                    28.786835317643025,
                    39.14998766295901,
                    35.50101016351365
                ],
                [
                    14.09888596678147,
                    100.0,
                    78.26284174214653,
                    27.31690015220137,
                    82.36956688969155,
                    19.718868545251482,
                    100.0,
                    33.66098981522715,
                    100.0,
                    77.09748784750442
                ],
                [
                    17.572996871481905,
                    92.9836172553968,
                    45.41760368336011,
                    31.575249942809663,
                    40.09615804710144,
                    24.419298462168083,
                    33.193276040664934,
                    76.99103543582424,
                    73.05624996704408,
                    47.67049044533353
                ],
                [
                    13.179452393160911,
                    100.0,
                    28.65134529363284,
                    42.47057501753718,
                    48.11311739117411,
                    27.274547345044315,
                    100.0,
                    100.0,
                    51.51272383300694,
                    48.15823200200862
                ]
            ]
        },
        "sine": {
            "x": [
                1,
                2,
                3,
                4,
                5,
                6,
                7,
                8,
                9,
                10,
                11,
                12,
                13,
                14,
                15,
                16,
                17,
                18,
                19,
                20,
                21,
                22,
                23,
                24,
                25,
                26,
                27,
                28,
                29,
                30
            ],
            "y": [
                [
                    0.30696600500532173,
                    0.331508468251535,
                    0.3774112052175269,
                    0.2722442640275934,
                    0.26022424401100563,
                    0.284969062561682,
                    0.30066064286874766,
                    0.293144448407947,
                    0.3724053667955367,
                    0.40153909683658945
                ],
                [
                    0.33221286176239767,
                    0.3607406624327665,
                    0.42827046345410036,
                    0.28717661167849595,
                    0.2659960178642046,
                    0.3021798086639537,
                    0.3093244025425608,
                    0.31911623283184354,
                    0.4351880919310894,
                    0.4715728333928775
                ],
                [
                    0.4241426104507585,
                    0.42593097115552736,
                    0.4992425239206154,
                    0.3457290580423762,
                    0.28541886083983964,
                    0.356724051123984,
                    0.3501112270166704,
                    0.35286471901526434,
                    0.5393602018623416,
                    0.4970049186640721
                ],
                [
                    0.5268190760369139,
                    0.5481178699278959,
                    0.6607493587671798,
                    0.40797354465253877,
                    0.3243594921839253,
                    0.497255914380861,
                    0.48482564674384626,
                    0.42193999107944424,
                    0.7462108787559268,
                    0.6020715323729696
                ],
                [
                    0.677879613844417,
                    1.0089457700941802,
                    1.0409957563468273,
                    0.5175351869090125,
                    0.5436448109475103,
                    0.7397675686751793,
                    2.3621392218992474,
                    0.6187584326590603,
                    1.3359102645296643,
                    0.7840580890074298
                ],
                [
                    1.094430123380895,
                    1.7658754784343687,
                    1.9888394149324529,
                    0.7774261143653954,
                    2.31899821111009,
                    1.2200267196728394,
                    4.865580805532555,
                    1.1221213614771188,
                    2.6054793401781873,
                    1.357132175663586
                ],
                [
                    1.4254286344641753,
                    2.416445811789885,
                    2.765723308336405,
                    1.0508259351851512,
                    4.015059145031519,
                    1.515330024981172,
                    5.517367049907745,
                    2.2044587369191793,
                    3.298670802855428,
                    2.1649577397692203
                ],
                [
                    2.0093587510585214,
                    2.795233516580234,
                    3.2559501313092656,
                    1.3366556436030086,
                    4.7206537813175045,
                    1.7882764589605586,
                    6.141261651595524,
                    2.693815512027363,
                    3.756563549850055,
                    2.768581132632787
                ],
                [
                    2.2651044678195094,
                    3.502971144161701,
                    3.6831537854580323,
                    1.532447384148548,
                    5.400428155633422,
                    2.166443064930898,
                    6.890242388838682,
                    3.5137652688969645,
                    3.933557185039754,
                    2.765078929427549
                ],
                [
                    2.222443958123437,
                    3.704843879606683,
                    3.772133800897303,
                    1.588018711421695,
                    5.5104582564482465,
                    2.268063460366,
                    7.092312869515896,
                    3.862094737871121,
                    4.099434338537853,
                    3.113482869827103
                ],
                [
                    2.5109155814610555,
                    4.206544187473715,
                    4.344836171246512,
                    1.731457427229854,
                    6.041391867023998,
                    2.4473730200420465,
                    8.047013695915174,
                    4.435672486186419,
                    4.796067374509976,
                    3.4130172522316315
                ],
                [
                    2.4168193948536048,
                    4.176298044478812,
                    4.303737283398387,
                    1.8106782648168698,
                    6.8284587393708644,
                    2.43400458808621,
                    7.2985320168982115,
                    4.802617999839728,
                    4.329984777818525,
                    3.8179945781207953
                ],
                [
                    2.2006835987780606,
                    4.4159831009917045,
                    4.509720852540899,
                    1.749994528493432,
                    6.543945708386457,
                    2.3794290390210286,
                    7.219840254535182,
                    5.4134137518485,
                    4.255508745963775,
                    3.282132237692187
                ],
                [
                    2.5033017073337254,
                    5.46182063381148,
                    5.5507603549941775,
                    2.0635565097906055,
                    6.561000591444813,
                    2.4424663323343236,
                    9.308450646774421,
                    6.801400502721318,
                    4.942407430320234,
                    3.0341628195255415
                ],
                [
                    2.456540478581854,
                    5.997509421920661,
                    6.171797700178717,
                    2.1032255972067406,
                    7.309184315450264,
                    2.808620857315329,
                    7.610197586159653,
                    6.669997291447923,
                    4.757527991953681,
                    3.5203044223402693
                ],
                [
                    2.920753094421452,
                    8.039560994681992,
                    5.947644833119041,
                    2.378697664080753,
                    7.7364715155212265,
                    2.9621670146907095,
                    11.063746969114579,
                    7.746312212541059,
                    5.69233861298097,
                    3.984376924435828
                ],
                [
                    2.887578154964703,
                    8.07443997608637,
                    6.140334095806251,
                    2.487825842097816,
                    7.214875939893845,
                    3.2136566374836173,
                    9.64650030682589,
                    8.866573567381264,
                    5.554492329383068,
                    3.9322663618877196
                ],
                [
                    2.878041412370434,
                    8.101120343953074,
                    6.841633298674327,
                    2.591726101620577,
                    7.4770095746600695,
                    3.4600911140974335,
                    9.66331373907945,
                    8.233856262474749,
                    5.458707256112422,
                    3.915485198143616
                ],
                [
                    3.030821863444687,
                    10.66701412083399,
                    8.242009134732923,
                    2.8654732978871302,
                    8.400973417440422,
                    3.623666924225477,
                    14.604212275897977,
                    10.107492079662013,
                    6.701195488134631,
                    4.901857553340057
                ],
                [
                    2.798769319871391,
                    8.237179785811017,
                    8.252912709637684,
                    2.791285259377079,
                    7.539061765355057,
                    3.7543120075838052,
                    10.75882729590439,
                    10.434220414635119,
                    5.609984500971545,
                    4.6914324306730935
                ],
                [
                    3.193039578928526,
                    9.181993638365993,
                    8.391216196989848,
                    3.269696183708967,
                    7.649873469263983,
                    3.7687935384963502,
                    11.834936461211354,
                    11.640033467595742,
                    6.1446527116749365,
                    5.32710338645793
                ],
                [
                    3.2042394287822806,
                    12.214753326472112,
                    9.570193662072514,
                    3.457667695936111,
                    8.599521417229095,
                    4.403403304405625,
                    13.417987782637118,
                    12.927791453174494,
                    5.925013762040418,
                    5.469267395447432
                ],
                [
                    3.8472403216823694,
                    16.26120430919424,
                    8.680270497476764,
                    3.4275429202343037,
                    8.25782100826711,
                    3.9990870961136036,
                    18.05972588795975,
                    12.349670049602496,
                    5.993303323962237,
                    6.962600679702299
                ],
                [
                    3.915202539804459,
                    17.60921223445597,
                    11.790778818412678,
                    3.5752728909048592,
                    7.986732387524185,
                    4.824387998690805,
                    16.79961776858885,
                    13.206539804462828,
                    6.66461210215574,
                    5.9902721869495155
                ],
                [
                    3.841061032893169,
                    27.5055300128338,
                    10.040285220490906,
                    4.3327445007168475,
                    9.484317023352295,
                    5.186569911423681,
                    22.80848922454375,
                    18.20710273643124,
                    6.651377917544794,
                    6.212329774947752
                ],
                [
                    4.771773268395147,
                    17.270275489983337,
                    11.71756689797518,
                    4.997303663918538,
                    9.791659323577221,
                    5.591502240379106,
                    16.233348790006097,
                    14.664565609197535,
                    8.057946749447476,
                    6.289613978491099
                ],
                [
                    4.247679573012642,
                    26.408127901474867,
                    12.435448876662718,
                    4.756650172607333,
                    8.691135351121057,
                    6.673762258937867,
                    15.42140108150706,
                    15.941809619184092,
                    7.662443252657036,
                    8.196727114398831
                ],
                [
                    4.715822366734948,
                    40.695410998943764,
                    17.187390386139583,
                    6.058582959605341,
                    11.05299822410696,
                    6.759898489398002,
                    100.0,
                    31.93937813023926,
                    8.132304976505955,
                    8.065774152915749
                ],
                [
                    5.567561283448979,
                    38.79521959844073,
                    12.827984318197982,
                    5.597167260135925,
                    10.17520958076234,
                    7.58338859961584,
                    29.748070127148065,
                    26.909115868171206,
                    7.662353970058281,
                    8.735621598887612
                ],
                [
                    5.819309443930725,
                    100.0,
                    15.431694029132725,
                    6.10813193026448,
                    12.185491639729323,
                    8.822053553636714,
                    56.795703248807435,
                    70.77349983074143,
                    8.021681277223468,
                    10.394169398981877
                ]
            ]
        }
    },
    "column1_row2_experiment_b": {
        "high_harmonics": {
            "f0_in_hz": 125.0,
            "filter_position_in_hz": 3900.0,
            "x_bin_centers": [
                0.9090450000000001,
                0.9273168045000001,
                0.9459558722704502,
                0.9649695853030862,
                0.9843654739676784,
                1.0041512199944287,
                1.0243346595163167,
                1.0449237861725946,
                1.0659267542746638,
                1.0873518820355845,
                1.1092076548644998,
                1.131502728727276,
                1.1542459335746944,
                1.1774462768395457,
                1.2011129470040207,
                1.2252553172388014,
                1.2498829491153014,
                1.2750055963925186,
                1.3006332088800083,
                1.3267759363784966,
                1.3534441326997042,
                1.3806483597669683,
                1.4083993917982844,
                1.43670821957343,
                1.465586054786856,
                1.4950443344880715,
                1.525094725611282,
                1.5557491295960686,
                1.5870196871009494,
                1.6189187828116784,
                1.6514590503461934,
                1.6846533772581518,
                1.7185149101410406,
                1.7530570598348756,
                1.7882935067375567,
                1.8242382062229816,
                1.8609053941680633,
                1.8983095925908415,
                1.9364656154019175,
                1.9753885742714958,
                2.015093884614353,
                2.0555972716951016,
                2.096914776856173,
                2.1390627638709825,
                2.182057925424789,
                2.2259172897258273,
                2.2706582272493163,
                2.3162984576170276
            ],
            "y_bin_heights": [
                [
                    0.0,
                    0.1221001221001221,
                    0.2844950213371266,
                    0.0,
                    1.25,
                    0.0,
                    2.0242914979757085,
                    1.183431952662722,
                    0.2503128911138924,
                    0.8287292817679558
                ],
                [
                    0.0,
                    0.4884004884004884,
                    0.2844950213371266,
                    0.2386634844868735,
                    3.392857142857143,
                    0.0,
                    3.8461538461538463,
                    1.331360946745562,
                    0.2503128911138924,
                    1.2430939226519337
                ],
                [
                    0.0,
                    0.4884004884004884,
                    0.4267425320056899,
                    0.5966587112171837,
                    1.6071428571428572,
                    0.11273957158962795,
                    3.0364372469635628,
                    1.183431952662722,
                    0.8760951188986232,
                    1.2430939226519337
                ],
                [
                    0.22522522522522523,
                    0.3663003663003663,
                    0.4267425320056899,
                    0.954653937947494,
                    2.142857142857143,
                    0.11273957158962795,
                    1.8218623481781377,
                    1.0355029585798816,
                    1.0012515644555695,
                    2.4861878453038675
                ],
                [
                    0.22522522522522523,
                    0.6105006105006106,
                    0.2844950213371266,
                    2.2673031026252985,
                    0.8928571428571429,
                    0.6764374295377678,
                    2.2267206477732793,
                    1.183431952662722,
                    0.6257822277847309,
                    2.7624309392265194
                ],
                [
                    0.11261261261261261,
                    0.9768009768009768,
                    0.9957325746799431,
                    1.7899761336515514,
                    1.6071428571428572,
                    0.4509582863585118,
                    2.6315789473684212,
                    1.9230769230769231,
                    0.1251564455569462,
                    2.0718232044198897
                ],
                [
                    0.11261261261261261,
                    0.1221001221001221,
                    0.8534850640113798,
                    1.3126491646778042,
                    1.4285714285714286,
                    0.3382187147688839,
                    1.0121457489878543,
                    0.7396449704142012,
                    0.2503128911138924,
                    1.9337016574585635
                ],
                [
                    0.22522522522522523,
                    0.1221001221001221,
                    0.1422475106685633,
                    0.5966587112171837,
                    1.0714285714285714,
                    0.11273957158962795,
                    1.6194331983805668,
                    1.6272189349112427,
                    1.1264080100125156,
                    1.3812154696132597
                ],
                [
                    0.0,
                    0.2442002442002442,
                    0.0,
                    0.2386634844868735,
                    1.25,
                    0.3382187147688839,
                    3.0364372469635628,
                    2.0710059171597632,
                    0.5006257822277848,
                    0.6906077348066298
                ],
                [
                    0.0,
                    0.2442002442002442,
                    0.1422475106685633,
                    0.0,
                    0.5357142857142857,
                    0.0,
                    1.214574898785425,
                    1.7751479289940828,
                    1.1264080100125156,
                    0.4143646408839779
                ],
                [
                    0.0,
                    0.1221001221001221,
                    0.1422475106685633,
                    0.0,
                    0.35714285714285715,
                    0.0,
                    1.8218623481781377,
                    1.6272189349112427,
                    0.1251564455569462,
                    0.0
                ],
                [
                    0.0,
                    0.3663003663003663,
                    0.1422475106685633,
                    0.11933174224343675,
                    1.6071428571428572,
                    0.0,
                    1.6194331983805668,
                    1.4792899408284024,
                    0.5006257822277848,
                    0.27624309392265195
                ],
                [
                    0.0,
                    0.2442002442002442,
                    0.1422475106685633,
                    0.11933174224343675,
                    0.7142857142857143,
                    0.0,
                    1.214574898785425,
                    2.0710059171597632,
                    0.37546933667083854,
                    0.0
                ],
                [
                    0.0,
                    0.0,
                    0.1422475106685633,
                    0.0,
                    0.35714285714285715,
                    0.0,
                    0.6072874493927125,
                    1.4792899408284024,
                    0.1251564455569462,
                    0.27624309392265195
                ],
                [
                    0.0,
                    0.1221001221001221,
                    0.2844950213371266,
                    0.11933174224343675,
                    0.35714285714285715,
                    0.0,
                    0.4048582995951417,
                    1.0355029585798816,
                    0.2503128911138924,
                    0.0
                ],
                [
                    0.0,
                    0.2442002442002442,
                    0.1422475106685633,
                    0.0,
                    1.9642857142857142,
                    0.0,
                    1.0121457489878543,
                    0.591715976331361,
                    0.1251564455569462,
                    0.0
                ],
                [
                    0.0,
                    0.2442002442002442,
                    0.1422475106685633,
                    0.0,
                    0.8928571428571429,
                    0.0,
                    0.20242914979757085,
                    0.591715976331361,
                    0.37546933667083854,
                    0.13812154696132597
                ],
                [
                    0.0,
                    0.1221001221001221,
                    0.1422475106685633,
                    0.0,
                    0.5357142857142857,
                    0.0,
                    0.6072874493927125,
                    0.7396449704142012,
                    0.5006257822277848,
                    0.13812154696132597
                ],
                [
                    0.0,
                    0.0,
                    0.1422475106685633,
                    0.0,
                    0.7142857142857143,
                    0.0,
                    0.4048582995951417,
                    0.7396449704142012,
                    0.37546933667083854,
                    0.27624309392265195
                ],
                [
                    0.0,
                    0.4884004884004884,
                    0.1422475106685633,
                    0.0,
                    1.0714285714285714,
                    0.0,
                    0.4048582995951417,
                    0.7396449704142012,
                    1.5018773466833542,
                    0.13812154696132597
                ],
                [
                    0.0,
                    0.0,
                    0.2844950213371266,
                    0.11933174224343675,
                    0.5357142857142857,
                    0.0,
                    1.0121457489878543,
                    0.4437869822485207,
                    0.5006257822277848,
                    0.13812154696132597
                ],
                [
                    0.0,
                    0.2442002442002442,
                    0.0,
                    0.0,
                    0.7142857142857143,
                    0.0,
                    0.6072874493927125,
                    0.0,
                    1.2515644555694618,
                    0.27624309392265195
                ],
                [
                    0.0,
                    0.6105006105006106,
                    0.4267425320056899,
                    0.0,
                    1.7857142857142858,
                    0.0,
                    1.417004048582996,
                    0.591715976331361,
                    1.5018773466833542,
                    0.27624309392265195
                ],
                [
                    0.0,
                    0.4884004884004884,
                    0.0,
                    0.0,
                    1.4285714285714286,
                    0.0,
                    1.0121457489878543,
                    0.4437869822485207,
                    1.0012515644555695,
                    0.5524861878453039
                ],
                [
                    0.0,
                    0.2442002442002442,
                    0.4267425320056899,
                    0.0,
                    2.142857142857143,
                    0.0,
                    0.0,
                    0.4437869822485207,
                    1.7521902377972465,
                    0.4143646408839779
                ],
                [
                    0.0,
                    0.8547008547008547,
                    0.0,
                    0.0,
                    1.7857142857142858,
                    0.0,
                    1.6194331983805668,
                    0.14792899408284024,
                    1.376720901126408,
                    0.4143646408839779
                ],
                [
                    0.0,
                    0.6105006105006106,
                    0.1422475106685633,
                    0.0,
                    1.4285714285714286,
                    0.0,
                    1.8218623481781377,
                    0.14792899408284024,
                    1.8773466833541927,
                    0.13812154696132597
                ],
                [
                    0.0,
                    0.4884004884004884,
                    0.4267425320056899,
                    0.0,
                    2.142857142857143,
                    0.0,
                    1.0121457489878543,
                    0.0,
                    1.8773466833541927,
                    0.27624309392265195
                ],
                [
                    0.0,
                    1.098901098901099,
                    0.4267425320056899,
                    0.0,
                    1.4285714285714286,
                    0.0,
                    1.8218623481781377,
                    0.14792899408284024,
                    2.002503128911139,
                    0.13812154696132597
                ],
                [
                    0.0,
                    0.4884004884004884,
                    0.4267425320056899,
                    0.0,
                    1.7857142857142858,
                    0.0,
                    1.417004048582996,
                    0.0,
                    2.002503128911139,
                    0.4143646408839779
                ],
                [
                    0.0,
                    0.3663003663003663,
                    0.0,
                    0.0,
                    1.7857142857142858,
                    0.11273957158962795,
                    2.42914979757085,
                    0.14792899408284024,
                    2.753441802252816,
                    0.5524861878453039
                ],
                [
                    0.0,
                    0.9768009768009768,
                    0.4267425320056899,
                    0.0,
                    1.0714285714285714,
                    0.0,
                    1.0121457489878543,
                    0.14792899408284024,
                    2.3779724655819776,
                    0.13812154696132597
                ],
                [
                    0.0,
                    0.4884004884004884,
                    0.5689900426742532,
                    0.0,
                    1.6071428571428572,
                    0.0,
                    3.2388663967611335,
                    0.0,
                    3.254067584480601,
                    0.13812154696132597
                ],
                [
                    0.0,
                    0.6105006105006106,
                    0.8534850640113798,
                    0.0,
                    1.7857142857142858,
                    0.2254791431792559,
                    3.8461538461538463,
                    0.2958579881656805,
                    4.380475594493117,
                    0.4143646408839779
                ],
                [
                    0.0,
                    1.343101343101343,
                    0.9957325746799431,
                    0.0,
                    3.392857142857143,
                    1.4656144306651635,
                    4.048582995951417,
                    0.4437869822485207,
                    5.882352941176471,
                    0.4143646408839779
                ],
                [
                    0.11261261261261261,
                    1.5873015873015872,
                    1.8492176386913228,
                    0.11933174224343675,
                    4.107142857142857,
                    2.142051860202931,
                    3.6437246963562755,
                    1.6272189349112427,
                    7.008760951188986,
                    1.7955801104972375
                ],
                [
                    0.5630630630630631,
                    1.9536019536019535,
                    2.7027027027027026,
                    0.2386634844868735,
                    4.642857142857143,
                    6.200676437429538,
                    5.2631578947368425,
                    2.0710059171597632,
                    11.639549436795996,
                    3.453038674033149
                ],
                [
                    2.2522522522522523,
                    3.785103785103785,
                    3.1294452347083928,
                    2.2673031026252985,
                    4.642857142857143,
                    9.695603156708005,
                    5.060728744939271,
                    5.621301775147929,
                    6.382978723404255,
                    6.2154696132596685
                ],
                [
                    10.698198198198199,
                    5.25030525030525,
                    9.95732574679943,
                    13.24582338902148,
                    5.178571428571429,
                    12.739571589627959,
                    5.2631578947368425,
                    6.804733727810651,
                    7.133917396745932,
                    13.535911602209945
                ],
                [
                    31.41891891891892,
                    7.0818070818070815,
                    14.793741109530583,
                    24.58233890214797,
                    5.892857142857143,
                    19.052987598647125,
                    5.870445344129554,
                    10.650887573964496,
                    7.133917396745932,
                    21.54696132596685
                ],
                [
                    38.06306306306306,
                    10.256410256410257,
                    18.49217638691323,
                    30.071599045346062,
                    6.071428571428571,
                    21.871476888387825,
                    4.251012145748988,
                    11.834319526627219,
                    6.007509386733417,
                    18.370165745856355
                ],
                [
                    14.414414414414415,
                    11.843711843711844,
                    21.906116642958747,
                    17.064439140811455,
                    5.535714285714286,
                    16.910935738444195,
                    3.4412955465587043,
                    11.68639053254438,
                    3.8798498122653315,
                    10.082872928176796
                ],
                [
                    1.5765765765765767,
                    11.843711843711844,
                    9.530583214793742,
                    3.341288782816229,
                    3.9285714285714284,
                    5.52423900789177,
                    2.6315789473684212,
                    7.396449704142012,
                    2.8785982478097623,
                    2.4861878453038675
                ],
                [
                    0.0,
                    10.744810744810744,
                    2.987197724039829,
                    0.35799522673031026,
                    2.5,
                    1.1273957158962795,
                    1.417004048582996,
                    4.585798816568047,
                    1.6270337922403004,
                    0.9668508287292817
                ],
                [
                    0.0,
                    8.18070818070818,
                    1.422475106685633,
                    0.0,
                    4.464285714285714,
                    0.5636978579481398,
                    2.0242914979757085,
                    4.585798816568047,
                    1.1264080100125156,
                    0.27624309392265195
                ],
                [
                    0.0,
                    6.715506715506716,
                    1.1379800853485065,
                    0.2386634844868735,
                    1.9642857142857142,
                    0.11273957158962795,
                    1.0121457489878543,
                    3.106508875739645,
                    0.5006257822277848,
                    0.27624309392265195
                ],
                [
                    0.0,
                    4.151404151404152,
                    0.4267425320056899,
                    0.0,
                    1.0714285714285714,
                    0.0,
                    1.214574898785425,
                    0.7396449704142012,
                    0.37546933667083854,
                    0.0
                ],
                [
                    0.0,
                    1.9536019536019535,
                    0.8534850640113798,
                    0.0,
                    1.4285714285714286,
                    0.11273957158962795,
                    1.8218623481781377,
                    0.7396449704142012,
                    0.1251564455569462,
                    0.0
                ]
            ]
        },
        "low_harmonics": {
            "f0_in_hz": 125.0,
            "filter_position_in_hz": 125.0,
            "x_bin_centers": [
                0.9090450000000001,
                0.9273168045000001,
                0.9459558722704502,
                0.9649695853030862,
                0.9843654739676784,
                1.0041512199944287,
                1.0243346595163167,
                1.0449237861725946,
                1.0659267542746638,
                1.0873518820355845,
                1.1092076548644998,
                1.131502728727276,
                1.1542459335746944,
                1.1774462768395457,
                1.2011129470040207,
                1.2252553172388014,
                1.2498829491153014,
                1.2750055963925186,
                1.3006332088800083,
                1.3267759363784966,
                1.3534441326997042,
                1.3806483597669683,
                1.4083993917982844,
                1.43670821957343,
                1.465586054786856,
                1.4950443344880715,
                1.525094725611282,
                1.5557491295960686,
                1.5870196871009494,
                1.6189187828116784,
                1.6514590503461934,
                1.6846533772581518,
                1.7185149101410406,
                1.7530570598348756,
                1.7882935067375567,
                1.8242382062229816,
                1.8609053941680633,
                1.8983095925908415,
                1.9364656154019175,
                1.9753885742714958,
                2.015093884614353,
                2.0555972716951016,
                2.096914776856173,
                2.1390627638709825,
                2.182057925424789,
                2.2259172897258273,
                2.2706582272493163,
                2.3162984576170276
            ],
            "y_bin_heights": [
                [
                    0.0,
                    0.0,
                    0.0,
                    0.0,
                    0.0,
                    0.0,
                    0.0,
                    0.0,
                    0.0,
                    0.0
                ],
                [
                    0.0,
                    0.0,
                    0.0,
                    0.0,
                    0.0,
                    0.0,
                    0.0,
                    0.0,
                    0.0,
                    0.0
                ],
                [
                    0.0,
                    0.0,
                    0.0,
                    0.0,
                    0.0,
                    0.0,
                    0.0,
                    0.0,
                    0.0,
                    0.0
                ],
                [
                    0.0,
                    0.0,
                    0.0,
                    0.0,
                    0.0,
                    0.0,
                    0.0,
                    0.0,
                    0.0,
                    0.0
                ],
                [
                    12.247191011235955,
                    7.977528089887641,
                    24.831460674157302,
                    11.460674157303371,
                    14.044943820224718,
                    16.06741573033708,
                    19.10112359550562,
                    16.179775280898877,
                    17.865168539325843,
                    16.96629213483146
                ],
                [
                    87.75280898876404,
                    92.02247191011236,
                    75.1685393258427,
                    88.53932584269663,
                    85.95505617977528,
                    83.93258426966293,
                    80.89887640449439,
                    83.82022471910112,
                    82.13483146067416,
                    83.03370786516854
                ],
                [
                    0.0,
                    0.0,
                    0.0,
                    0.0,
                    0.0,
                    0.0,
                    0.0,
                    0.0,
                    0.0,
                    0.0
                ],
                [
                    0.0,
                    0.0,
                    0.0,
                    0.0,
                    0.0,
                    0.0,
                    0.0,
                    0.0,
                    0.0,
                    0.0
                ],
                [
                    0.0,
                    0.0,
                    0.0,
                    0.0,
                    0.0,
                    0.0,
                    0.0,
                    0.0,
                    0.0,
                    0.0
                ],
                [
                    0.0,
                    0.0,
                    0.0,
                    0.0,
                    0.0,
                    0.0,
                    0.0,
                    0.0,
                    0.0,
                    0.0
                ],
                [
                    0.0,
                    0.0,
                    0.0,
                    0.0,
                    0.0,
                    0.0,
                    0.0,
                    0.0,
                    0.0,
                    0.0
                ],
                [
                    0.0,
                    0.0,
                    0.0,
                    0.0,
                    0.0,
                    0.0,
                    0.0,
                    0.0,
                    0.0,
                    0.0
                ],
                [
                    0.0,
                    0.0,
                    0.0,
                    0.0,
                    0.0,
                    0.0,
                    0.0,
                    0.0,
                    0.0,
                    0.0
                ],
                [
                    0.0,
                    0.0,
                    0.0,
                    0.0,
                    0.0,
                    0.0,
                    0.0,
                    0.0,
                    0.0,
                    0.0
                ],
                [
                    0.0,
                    0.0,
                    0.0,
                    0.0,
                    0.0,
                    0.0,
                    0.0,
                    0.0,
                    0.0,
                    0.0
                ],
                [
                    0.0,
                    0.0,
                    0.0,
                    0.0,
                    0.0,
                    0.0,
                    0.0,
                    0.0,
                    0.0,
                    0.0
                ],
                [
                    0.0,
                    0.0,
                    0.0,
                    0.0,
                    0.0,
                    0.0,
                    0.0,
                    0.0,
                    0.0,
                    0.0
                ],
                [
                    0.0,
                    0.0,
                    0.0,
                    0.0,
                    0.0,
                    0.0,
                    0.0,
                    0.0,
                    0.0,
                    0.0
                ],
                [
                    0.0,
                    0.0,
                    0.0,
                    0.0,
                    0.0,
                    0.0,
                    0.0,
                    0.0,
                    0.0,
                    0.0
                ],
                [
                    0.0,
                    0.0,
                    0.0,
                    0.0,
                    0.0,
                    0.0,
                    0.0,
                    0.0,
                    0.0,
                    0.0
                ],
                [
                    0.0,
                    0.0,
                    0.0,
                    0.0,
                    0.0,
                    0.0,
                    0.0,
                    0.0,
                    0.0,
                    0.0
                ],
                [
                    0.0,
                    0.0,
                    0.0,
                    0.0,
                    0.0,
                    0.0,
                    0.0,
                    0.0,
                    0.0,
                    0.0
                ],
                [
                    0.0,
                    0.0,
                    0.0,
                    0.0,
                    0.0,
                    0.0,
                    0.0,
                    0.0,
                    0.0,
                    0.0
                ],
                [
                    0.0,
                    0.0,
                    0.0,
                    0.0,
                    0.0,
                    0.0,
                    0.0,
                    0.0,
                    0.0,
                    0.0
                ],
                [
                    0.0,
                    0.0,
                    0.0,
                    0.0,
                    0.0,
                    0.0,
                    0.0,
                    0.0,
                    0.0,
                    0.0
                ],
                [
                    0.0,
                    0.0,
                    0.0,
                    0.0,
                    0.0,
                    0.0,
                    0.0,
                    0.0,
                    0.0,
                    0.0
                ],
                [
                    0.0,
                    0.0,
                    0.0,
                    0.0,
                    0.0,
                    0.0,
                    0.0,
                    0.0,
                    0.0,
                    0.0
                ],
                [
                    0.0,
                    0.0,
                    0.0,
                    0.0,
                    0.0,
                    0.0,
                    0.0,
                    0.0,
                    0.0,
                    0.0
                ],
                [
                    0.0,
                    0.0,
                    0.0,
                    0.0,
                    0.0,
                    0.0,
                    0.0,
                    0.0,
                    0.0,
                    0.0
                ],
                [
                    0.0,
                    0.0,
                    0.0,
                    0.0,
                    0.0,
                    0.0,
                    0.0,
                    0.0,
                    0.0,
                    0.0
                ],
                [
                    0.0,
                    0.0,
                    0.0,
                    0.0,
                    0.0,
                    0.0,
                    0.0,
                    0.0,
                    0.0,
                    0.0
                ],
                [
                    0.0,
                    0.0,
                    0.0,
                    0.0,
                    0.0,
                    0.0,
                    0.0,
                    0.0,
                    0.0,
                    0.0
                ],
                [
                    0.0,
                    0.0,
                    0.0,
                    0.0,
                    0.0,
                    0.0,
                    0.0,
                    0.0,
                    0.0,
                    0.0
                ],
                [
                    0.0,
                    0.0,
                    0.0,
                    0.0,
                    0.0,
                    0.0,
                    0.0,
                    0.0,
                    0.0,
                    0.0
                ],
                [
                    0.0,
                    0.0,
                    0.0,
                    0.0,
                    0.0,
                    0.0,
                    0.0,
                    0.0,
                    0.0,
                    0.0
                ],
                [
                    0.0,
                    0.0,
                    0.0,
                    0.0,
                    0.0,
                    0.0,
                    0.0,
                    0.0,
                    0.0,
                    0.0
                ],
                [
                    0.0,
                    0.0,
                    0.0,
                    0.0,
                    0.0,
                    0.0,
                    0.0,
                    0.0,
                    0.0,
                    0.0
                ],
                [
                    0.0,
                    0.0,
                    0.0,
                    0.0,
                    0.0,
                    0.0,
                    0.0,
                    0.0,
                    0.0,
                    0.0
                ],
                [
                    0.0,
                    0.0,
                    0.0,
                    0.0,
                    0.0,
                    0.0,
                    0.0,
                    0.0,
                    0.0,
                    0.0
                ],
                [
                    0.0,
                    0.0,
                    0.0,
                    0.0,
                    0.0,
                    0.0,
                    0.0,
                    0.0,
                    0.0,
                    0.0
                ],
                [
                    0.0,
                    0.0,
                    0.0,
                    0.0,
                    0.0,
                    0.0,
                    0.0,
                    0.0,
                    0.0,
                    0.0
                ],
                [
                    0.0,
                    0.0,
                    0.0,
                    0.0,
                    0.0,
                    0.0,
                    0.0,
                    0.0,
                    0.0,
                    0.0
                ],
                [
                    0.0,
                    0.0,
                    0.0,
                    0.0,
                    0.0,
                    0.0,
                    0.0,
                    0.0,
                    0.0,
                    0.0
                ],
                [
                    0.0,
                    0.0,
                    0.0,
                    0.0,
                    0.0,
                    0.0,
                    0.0,
                    0.0,
                    0.0,
                    0.0
                ],
                [
                    0.0,
                    0.0,
                    0.0,
                    0.0,
                    0.0,
                    0.0,
                    0.0,
                    0.0,
                    0.0,
                    0.0
                ],
                [
                    0.0,
                    0.0,
                    0.0,
                    0.0,
                    0.0,
                    0.0,
                    0.0,
                    0.0,
                    0.0,
                    0.0
                ],
                [
                    0.0,
                    0.0,
                    0.0,
                    0.0,
                    0.0,
                    0.0,
                    0.0,
                    0.0,
                    0.0,
                    0.0
                ],
                [
                    0.0,
                    0.0,
                    0.0,
                    0.0,
                    0.0,
                    0.0,
                    0.0,
                    0.0,
                    0.0,
                    0.0
                ]
            ]
        }
    },
    "column1_row3_experiment_c": {
        "high_harmonics": {
            "x": [
                0.0,
                4.0,
                8.0,
                12.0,
                16.0,
                20.0,
                24.0
            ],
            "y": [
                [
                    0.0,
                    0.0,
                    0.0,
                    0.0,
                    0.0,
                    0.0,
                    0.0,
                    0.0,
                    0.0,
                    0.0
                ],
                [
                    -0.08823507813599196,
                    0.13510227144123593,
                    0.22711636153856973,
                    0.09017272582320657,
                    0.22375464966297087,
                    0.18009862634515392,
                    0.13474605291340452,
                    0.3159571054609651,
                    0.22640419037080198,
                    0.41344883644394237
                ],
                [
                    -0.22044582943335378,
                    0.27039415815544554,
                    0.27260270299732725,
                    0.49694936564484404,
                    -0.04469677224573443,
                    0.36052354371504197,
                    0.3146794876061399,
                    0.5875762825198215,
                    0.3624893163486277,
                    0.41344666015695264
                ],
                [
                    3.333849655895449e-06,
                    0.3606929855138362,
                    0.45474832413104127,
                    0.7236569904233097,
                    -0.2678451354547612,
                    0.49605758033401987,
                    0.4047735091636129,
                    0.7690632641282219,
                    0.5442246108449982,
                    0.5977433257684948
                ],
                [
                    -0.3524821437388588,
                    0.4058626238469071,
                    0.5915696515346242,
                    0.9963835040866112,
                    -2.819956651388253,
                    0.5412727482192318,
                    0.49494295194899535,
                    0.9053947402558243,
                    0.5442237345213196,
                    0.5516397855120867
                ],
                [
                    -0.7036924352854976,
                    0.5415186266695513,
                    0.637220335770546,
                    1.1330248109830743,
                    -4.114034588883469,
                    0.5865185526609591,
                    0.17969900448405612,
                    1.0419064140173435,
                    0.4533171785736064,
                    0.5977458393838706
                ],
                [
                    -0.8350709460960504,
                    0.6773565099269303,
                    0.591574129552975,
                    1.133022786010007,
                    -4.66938447212514,
                    0.541278562468944,
                    -0.7155412578119127,
                    0.9963810534953997,
                    0.317108022024587,
                    0.5977410287912481
                ]
            ]
        },
        "low_harmonics": {
            "x": [
                0.0,
                4.0,
                8.0,
                12.0,
                16.0,
                20.0,
                24.0
            ],
            "y": [
                [
                    0.0,
                    0.0,
                    0.0,
                    0.0,
                    0.0,
                    0.0,
                    0.0,
                    0.0,
                    0.0,
                    0.0
                ],
                [
                    0.9049868951286546,
                    0.950448738857584,
                    0.9049915687349099,
                    0.9041712715063236,
                    0.9037612381336183,
                    0.9049838540878592,
                    0.9049889259815993,
                    0.9045773731215797,
                    0.9049845590285455,
                    0.9495889849858647
                ],
                [
                    1.8181758282621119,
                    1.9099487836872355,
                    1.864058532702746,
                    1.8623676451979223,
                    1.8615224719063421,
                    1.7723250537327633,
                    1.818182954608138,
                    1.8173521773732606,
                    1.8640462303346312,
                    1.862372843898015
                ],
                [
                    2.6933739123364284,
                    2.8785878898389297,
                    2.832253469701421,
                    2.7834217430407064,
                    2.735938166795115,
                    2.6471275678712964,
                    2.7859423510573027,
                    2.7384033956873033,
                    2.739646774215859,
                    2.8296938242968332
                ],
                [
                    3.4828363619187677,
                    3.8564497626291945,
                    3.809669171857554,
                    3.6661564144128356,
                    3.664499975920227,
                    3.4828364098497,
                    3.809668681587124,
                    3.6211409423008543,
                    3.669469631438923,
                    3.806225640617405
                ],
                [
                    4.27837442605132,
                    4.89085286418988,
                    4.796397269950405,
                    4.603564153409618,
                    4.601482028577821,
                    4.325358342529861,
                    4.8908592838682585,
                    4.65275372577216,
                    4.6077218507059285,
                    4.69777283177223
                ],
                [
                    5.032711556831731,
                    5.887875063674383,
                    5.792519038133315,
                    5.6445300016601,
                    5.546967438215198,
                    5.127380903466824,
                    6.27018854326865,
                    5.789897148341394,
                    5.602041579353764,
                    5.644534292287831
                ]
            ]
        }
    },
    "column1_row4_experiment_d": {
        "1": {
            "x": [
                0.0,
                1.0,
                2.0,
                3.0,
                4.0,
                6.0,
                8.0
            ],
            "y": [
                [
                    0.0,
                    0.0,
                    0.0,
                    0.0,
                    0.0,
                    0.0,
                    0.0,
                    0.0,
                    0.0,
                    0.0
                ],
                [
                    0.13522437270693055,
                    0.045033227217715605,
                    0.09016968813565016,
                    0.18018078696609593,
                    3.1241862571973478e-06,
                    0.11267911290623954,
                    0.045034848054665344,
                    0.04505496604659698,
                    0.08982731342620615,
                    0.09032735981453945
                ],
                [
                    0.22547863590869927,
                    0.09009205617355603,
                    0.1804244408781581,
                    0.27039129748773294,
                    0.0900518174800354,
                    0.180342422325901,
                    0.09008997191699439,
                    0.04505835050015772,
                    0.2022222673245121,
                    0.22598385286208422
                ],
                [
                    0.22548152931172166,
                    0.13516421160230477,
                    0.225579283376837,
                    0.27039129748773294,
                    0.09005052548096801,
                    0.18034053341123876,
                    0.13516143957628468,
                    0.13522558808186935,
                    0.29222654773815293,
                    0.27124296481406707
                ],
                [
                    0.22548093350919313,
                    0.13516558015273428,
                    0.18042565702121832,
                    0.2703940679105936,
                    0.09005307627658299,
                    0.22547679030281195,
                    0.1351633899730828,
                    0.09013057432111563,
                    0.29222979030511326,
                    0.22598725244834716
                ],
                [
                    0.18034279568036057,
                    0.1802623200254846,
                    0.18042315301680967,
                    0.1801838092630012,
                    0.04501535266300555,
                    0.13522977468481817,
                    0.1351633899730828,
                    0.067593127657021,
                    0.3823182150130283,
                    0.20336538724928838
                ],
                [
                    0.11267732835236124,
                    0.0900922610842047,
                    0.13528769178662886,
                    0.09005014228063196,
                    5.331889827597802e-06,
                    0.04505835050015772,
                    0.09008906907488343,
                    0.067593127657021,
                    0.292228729161296,
                    0.1355271816921026
                ]
            ]
        },
        "12": {
            "x": [
                0.0,
                1.0,
                2.0,
                3.0,
                4.0,
                6.0,
                8.0
            ],
            "y": [
                [
                    0.0,
                    0.0,
                    0.0,
                    0.0,
                    0.0,
                    0.0,
                    0.0,
                    0.0,
                    0.0,
                    0.0
                ],
                [
                    0.045054769151160856,
                    0.022520282385290052,
                    -0.04507237050140127,
                    0.0,
                    9.543444185466932e-07,
                    0.06759222339573186,
                    4.4772171045592835e-07,
                    1.7058164216710026e-06,
                    1.2099809078569557e-06,
                    0.090327955617068
                ],
                [
                    0.04505755162852615,
                    0.022520282385290052,
                    -0.04507237050140127,
                    0.04501430689415631,
                    0.044989425298099184,
                    0.09012775870521002,
                    -1.7765823731585861e-06,
                    -0.04503097040682316,
                    5.153525818590854e-06,
                    0.11293055655547662
                ],
                [
                    0.04505232951835775,
                    1.8518041678960984e-06,
                    3.3804886122312805e-07,
                    0.045016181362397434,
                    6.180163831248642e-07,
                    0.06759250323722402,
                    -4.667568079874673e-06,
                    3.0489254408405664e-06,
                    0.022459779294158155,
                    0.0677422642815648
                ],
                [
                    0.04505188342104516,
                    -0.04500997710901361,
                    2.409919297563512e-06,
                    0.09005205142948042,
                    4.1856639554360697e-07,
                    0.04505636524080711,
                    -1.7765823731585861e-06,
                    3.0489254408405664e-06,
                    1.8885784794364646e-06,
                    -9.428125963759082e-07
                ],
                [
                    2.100698813345403e-06,
                    -0.04501520792375968,
                    2.409919297563512e-06,
                    0.09005395759288926,
                    6.180163831248642e-07,
                    0.04505725253211851,
                    -3.7034738723518146e-06,
                    -0.04503360206637186,
                    5.153525818590854e-06,
                    -0.09025225579622786
                ],
                [
                    7.708580393450681e-07,
                    -0.045010515546761776,
                    -0.04507237050140127,
                    0.0900534591960937,
                    4.1856639554360697e-07,
                    0.04505708351899107,
                    -6.515470290235914e-07,
                    -0.09004608644463324,
                    1.8885784794364646e-06,
                    -0.0902518459978795
                ]
            ]
        },
        "2": {
            "x": [
                0.0,
                1.0,
                2.0,
                3.0,
                4.0,
                6.0,
                8.0
            ],
            "y": [
                [
                    0.0,
                    0.0,
                    0.0,
                    0.0,
                    0.0,
                    0.0,
                    0.0,
                    0.0,
                    0.0,
                    0.0
                ],
                [
                    0.18034426054339225,
                    0.180178223326628,
                    0.13528717786438474,
                    0.13510438616686998,
                    0.11254724657869514,
                    0.18034179790610402,
                    0.0900864450593824,
                    0.04505412919413321,
                    0.04491910489838896,
                    0.04516640598430223
                ],
                [
                    0.2706373877645518,
                    0.3155293183437223,
                    0.18042405585892063,
                    0.2929622366361521,
                    0.1125496504991661,
                    0.2706352744472018,
                    0.13516643277362894,
                    0.13522529908690997,
                    0.22476949763246795,
                    0.2034085903673502
                ],
                [
                    0.22548113642652182,
                    0.4962731261499962,
                    0.18042534372026905,
                    0.27039558165635574,
                    0.24777530497500683,
                    0.3610121294737791,
                    0.18025705073381942,
                    0.09012754996354325,
                    0.31482112261267703,
                    0.2939493380061497
                ],
                [
                    0.18034426054339225,
                    0.4510581844358157,
                    0.18042405585892063,
                    0.2703943074809976,
                    0.20267593334750011,
                    0.3610087263822157,
                    0.15771216935751725,
                    0.04505810951192868,
                    0.40495208659128523,
                    0.29395101628165304
                ],
                [
                    -0.04503551506503212,
                    0.3155252876974014,
                    0.04507658085109839,
                    0.09005377338315707,
                    0.06751474397299762,
                    0.22547525352009912,
                    0.04503443616373759,
                    1.2620773945093422e-06,
                    0.2247683841058603,
                    0.06775618357001843
                ],
                [
                    -0.0900479838193311,
                    0.13509877298659656,
                    -0.04505457158617773,
                    -0.04499167848468799,
                    0.022497294488369346,
                    0.02252664464018883,
                    -0.04501599742345519,
                    -0.022516943839304415,
                    0.08985031115897729,
                    -0.11282896282124796
                ]
            ]
        },
        "3": {
            "x": [
                0.0,
                1.0,
                2.0,
                3.0,
                4.0,
                6.0,
                8.0
            ],
            "y": [
                [
                    0.0,
                    0.0,
                    0.0,
                    0.0,
                    0.0,
                    0.0,
                    0.0,
                    0.0,
                    0.0,
                    0.0
                ],
                [
                    0.15778346178938873,
                    0.2705127424280641,
                    0.13535297321886777,
                    0.04501510781743534,
                    0.11254906528565672,
                    0.1352263234126177,
                    0.1802574716411754,
                    0.13523013068652695,
                    0.0898522663808684,
                    0.045176908952894584
                ],
                [
                    0.27063260089086305,
                    0.5417613543924061,
                    0.2708836252382788,
                    0.2703935361225697,
                    0.2928924694819119,
                    0.31581302042520965,
                    0.22537780039251334,
                    0.18034320271623727,
                    0.40494794324003375,
                    0.2713736425695736
                ],
                [
                    0.20291110108418875,
                    0.7229969716288313,
                    0.2708827087294061,
                    0.22527647401337186,
                    0.3380285587772555,
                    0.2706342841385758,
                    0.18025694796392117,
                    0.13522558808186935,
                    0.35987794602117623,
                    0.3166744685307408
                ],
                [
                    0.09012996530733962,
                    0.6776595520403249,
                    0.22568213769904966,
                    0.1801796196156789,
                    0.33802367078726464,
                    0.22547852401364482,
                    0.09008646569486586,
                    0.06759284781552884,
                    0.40495119419538617,
                    0.3166725188084109
                ],
                [
                    -0.04503405720912751,
                    0.225376959425051,
                    3.3804886122312805e-07,
                    0.02250626179807766,
                    0.11254912638263123,
                    3.3523836527882267e-06,
                    -0.04501707818010822,
                    -0.09005224357663338,
                    0.1797800456795784,
                    0.1355929295455849
                ],
                [
                    -3.868548864138788e-06,
                    -0.04501313150228822,
                    -0.13516186851018103,
                    1.2689558549494606e-06,
                    0.0,
                    1.4984263438932999e-06,
                    -0.0450186348921606,
                    -0.09005136623451254,
                    -0.06732584321522112,
                    0.045181387674463835
                ]
            ]
        },
        "4": {
            "x": [
                0.0,
                1.0,
                2.0,
                3.0,
                4.0,
                6.0,
                8.0
            ],
            "y": [
                [
                    0.0,
                    0.0,
                    0.0,
                    0.0,
                    0.0,
                    0.0,
                    0.0,
                    0.0,
                    0.0,
                    0.0
                ],
                [
                    0.13523085461098755,
                    0.09009106536284736,
                    0.18042357411402268,
                    0.1351063369680271,
                    0.1351039215610414,
                    0.13523016465026835,
                    0.13516532662338818,
                    0.13522599731961044,
                    0.11229571087660217,
                    0.06775252290193233
                ],
                [
                    0.18034474360106953,
                    0.22537946188482214,
                    0.22558024031827018,
                    0.3155331705221164,
                    0.22528196052280544,
                    0.18034539517978393,
                    0.18026208238140604,
                    0.15778506551958835,
                    0.15724420966286068,
                    0.11295061391143478
                ],
                [
                    0.09012945318040878,
                    0.2479473733756496,
                    0.18042435885543373,
                    0.22528124857006532,
                    0.22528078036056282,
                    0.09012879954645223,
                    0.09008646569486586,
                    2.862711502932269e-06,
                    0.11229295444017862,
                    0.022580095530078267
                ],
                [
                    -1.4185644022501886e-06,
                    0.18026270910052306,
                    0.04507125039689293,
                    0.13510959994860344,
                    0.1351084179972775,
                    -0.04503090798377399,
                    -0.04501557651609919,
                    -0.04503418971450829,
                    0.06735699545592055,
                    -0.06771836176104726
                ],
                [
                    -1.7359574490116714e-06,
                    -1.9000251748058083e-06,
                    -1.0945760210989697e-06,
                    4.067552518027817e-06,
                    0.09005150054135916,
                    -0.04503477702576433,
                    -0.04501758946067266,
                    0.022527853661012398,
                    -0.06732096651890995,
                    -0.20300012704288095
                ],
                [
                    2.2502264804824534e-06,
                    -0.13498048610876912,
                    0.09016699852713142,
                    0.04501735755806513,
                    0.045014219568513564,
                    0.04505482804358321,
                    -0.09000870203939612,
                    -0.09004686255427008,
                    -0.157001113269435,
                    -0.27057484727937653
                ]
            ]
        },
        "5": {
            "x": [
                0.0,
                1.0,
                2.0,
                3.0,
                4.0,
                6.0,
                8.0
            ],
            "y": [
                [
                    0.0,
                    0.0,
                    0.0,
                    0.0,
                    0.0,
                    0.0,
                    0.0,
                    0.0,
                    0.0,
                    0.0
                ],
                [
                    0.04505515190040185,
                    0.04503411823836073,
                    0.06765614120039509,
                    0.13510304083530067,
                    0.09000642679298643,
                    0.045057803452061174,
                    0.045032253404753114,
                    0.04505851874966976,
                    0.13473673259360808,
                    0.045152382005753056
                ],
                [
                    0.04505694978361424,
                    0.09008860054968676,
                    0.09021593990887264,
                    0.18018350984779502,
                    0.13503933276268407,
                    0.09012919691646408,
                    0.04503070463218736,
                    0.09012873304159745,
                    0.17968582808449585,
                    0.045156722773412705
                ],
                [
                    0.04505295171611279,
                    0.0900887563503317,
                    0.09021530114800543,
                    0.15764383962598635,
                    0.09000835309222263,
                    0.04505668268016502,
                    8.686290664527974e-07,
                    0.0450587597378988,
                    0.17968582808449585,
                    0.04515264050991072
                ],
                [
                    1.8539573088949268e-06,
                    0.0900887563503317,
                    0.045101389828916844,
                    0.18017911078167057,
                    0.06749925595798228,
                    1.6990776033898314e-06,
                    -1.0691703576093392e-06,
                    -1.8852810949043786e-06,
                    0.13473875367072885,
                    0.04515245568854183
                ],
                [
                    0.0450511015896613,
                    0.0900883624266528,
                    0.045095611157534715,
                    0.2027292463855588,
                    0.0449896306662701,
                    3.7790112653035557e-07,
                    -0.045017032921878836,
                    -1.6800885146439626e-06,
                    0.13473875367072885,
                    0.022576627243334438
                ],
                [
                    0.0450511015896613,
                    0.045039089074561056,
                    2.409919297563512e-06,
                    0.18018375388491442,
                    0.044991564629249414,
                    2.181054916755576e-06,
                    -0.04501789903273254,
                    0.04505825254424123,
                    0.11227040999242083,
                    7.689460718787733e-07
                ]
            ]
        },
        "6": {
            "x": [
                0.0,
                1.0,
                2.0,
                3.0,
                4.0,
                6.0,
                8.0
            ],
            "y": [
                [
                    0.0,
                    0.0,
                    0.0,
                    0.0,
                    0.0,
                    0.0,
                    0.0,
                    0.0,
                    0.0,
                    0.0
                ],
                [
                    0.045053619791706856,
                    0.0450385906777655,
                    0.04507585647383494,
                    0.1351063369680271,
                    0.09000317427205898,
                    0.04505772608036074,
                    0.09009076439006575,
                    0.09013166868557851,
                    -0.04488686156500071,
                    0.06775209731980543
                ],
                [
                    0.045056367127408375,
                    0.135168346230829,
                    0.13528627502227378,
                    0.1801819154643534,
                    0.09000581694780763,
                    0.09012736133519816,
                    0.135163657922023,
                    0.1352304568249361,
                    1.8885784794364646e-06,
                    0.04516640598430223
                ],
                [
                    1.4754558942398077e-06,
                    0.13516669211573593,
                    0.13528213445500573,
                    0.1351063369680271,
                    0.044991564629249414,
                    0.04505293109311026,
                    0.022516044153570197,
                    0.13522777007988457,
                    0.04491745947391085,
                    0.0677522674497341
                ],
                [
                    -2.5110928297822355e-06,
                    0.1351641840559733,
                    0.09016830998405707,
                    0.13510338469224545,
                    5.004512259043636e-07,
                    -1.0603101275319382e-06,
                    4.4772171045592835e-07,
                    0.09012864432800613,
                    0.0,
                    0.022578923425468703
                ],
                [
                    -3.929657232032424e-06,
                    4.218563828706223e-06,
                    0.04507469899998939,
                    0.09005248418560896,
                    -5.932320749635345e-07,
                    -3.430432647777426e-06,
                    -0.04501475377848163,
                    -1.2001543731043895e-06,
                    -0.17944371331714098,
                    -0.11283123138030217
                ],
                [
                    -4.247050278793907e-06,
                    -0.02250585562951285,
                    -3.927129484521119e-06,
                    0.09005315192801516,
                    0.04498880728171606,
                    -6.244197969795806e-07,
                    -0.022509222498510728,
                    1.6680342886377097e-06,
                    -0.269047090791728,
                    -0.06771878506094661
                ]
            ]
        }
    },
    "column1_row5_experiment_e": {
        "pure_tones": {
            "x": [
                80.00000000000001,
                113.13708498984762,
                159.99999999999994,
                226.2741699796951,
                319.9999999999999
            ],
            "y": [
                [
                    1.161006756291937,
                    1.048401993662221,
                    1.56252435483451,
                    1.9228567044379232,
                    3.312227942656666,
                    2.1427476247616,
                    3.363365764901796,
                    2.988340189110269,
                    0.9468490194274174,
                    1.2358803908842426
                ],
                [
                    0.6451111113923874,
                    0.7012540973091719,
                    0.934639632126693,
                    0.6379030004744527,
                    1.092668890018333,
                    0.6391625344128805,
                    1.0668469814565609,
                    0.8770210387290346,
                    0.7332479711174764,
                    0.6438489858661112
                ],
                [
                    0.35906418352889546,
                    0.46945437927544387,
                    0.6885703685122078,
                    0.44806380887952757,
                    0.6328995513447789,
                    0.38649499960341244,
                    0.5532323045907616,
                    0.5453024396140992,
                    0.4209809749640151,
                    0.38837227032794863
                ],
                [
                    0.31595554643533647,
                    0.4239603309548427,
                    0.5415447127604167,
                    0.3137996147197178,
                    0.4815118385740647,
                    0.3592442161000327,
                    0.3901082518601936,
                    0.4614786217817909,
                    0.31045519089585627,
                    0.3270440334812328
                ],
                [
                    0.24777682950693822,
                    0.27520413274732614,
                    0.37257490059088566,
                    0.2912828469782221,
                    0.4658858736314251,
                    0.24719918934418514,
                    0.3398522974322276,
                    0.37792960021659866,
                    0.3317149584488055,
                    0.27998415376016694
                ]
            ]
        },
        "transposed_tones": {
            "x": [
                80.00000000000001,
                113.13708498984762,
                159.99999999999994,
                226.2741699796951,
                319.9999999999999
            ],
            "y": [
                [
                    4.054784335819583,
                    66.84231487665437,
                    19.50587424346567,
                    9.615800880342224,
                    15.75940515811186,
                    30.916609521580742,
                    38.50419896990554,
                    47.89914513210006,
                    10.694599654750784,
                    11.089331481113861
                ],
                [
                    3.338794741230713,
                    50.57287092220735,
                    11.978987595738879,
                    6.033153354735048,
                    6.618128994291842,
                    5.881114681779156,
                    9.897795966205729,
                    14.008526205745907,
                    5.38390857797178,
                    11.847419228726032
                ],
                [
                    2.5761338387133264,
                    29.105441364184887,
                    10.138879703312455,
                    8.745413523482648,
                    10.967966317673751,
                    4.6426282168445026,
                    14.431274288202577,
                    15.577930238712227,
                    6.016223247140706,
                    9.02507337012158
                ],
                [
                    2.546075729411988,
                    24.85915662869239,
                    12.746257895189208,
                    6.512554485124422,
                    15.239779956187647,
                    4.1712684311037025,
                    38.02845724033769,
                    18.57911239186817,
                    21.82806615430473,
                    12.372235674111117
                ],
                [
                    4.972607669411732,
                    12.31769082284435,
                    19.241723839616814,
                    5.715302911425557,
                    22.636894581579337,
                    9.197318582383021,
                    23.127414671110277,
                    11.19935553228156,
                    14.092214901489813,
                    9.65443535722961
                ]
            ]
        }
    },
    "column2_row1_experiment_a": {
        "rand": {
            "x": [
                1,
                2,
                3,
                4,
                5,
                6,
                7,
                8,
                9,
                10,
                11,
                12,
                13,
                14,
                15,
                16,
                17,
                18,
                19,
                20,
                21,
                22,
                23,
                24,
                25,
                26,
                27,
                28,
                29,
                30
            ],
            "y": [
                [
                    0.2596609712189333,
                    0.26946230228864154,
                    0.29588850384887194,
                    0.22008072828552544,
                    0.2560683580876876,
                    0.22928870294619716,
                    0.24343297251419269,
                    0.2654108065345671,
                    0.25354407809504814,
                    0.2714561727561393
                ],
                [
                    0.2742915738981528,
                    0.3076605502972024,
                    0.32017755479381543,
                    0.24048949661186897,
                    0.26684987733849563,
                    0.2411949706604053,
                    0.25588579210047985,
                    0.2739747885709967,
                    0.2864835912735421,
                    0.2888075904655437
                ],
                [
                    0.28452635130587306,
                    0.32683985848181796,
                    0.3585719153737913,
                    0.2645404855184193,
                    0.28991083744648605,
                    0.2575126117010436,
                    0.2778425738280794,
                    0.2850059851586814,
                    0.3232836182544309,
                    0.29902552750257566
                ],
                [
                    0.35213805787160224,
                    0.4391118686278141,
                    0.49482187909527825,
                    0.28211549494259136,
                    0.3052226187870905,
                    0.30128938060312066,
                    0.30266483110930276,
                    0.32138378510349086,
                    0.4788028311762185,
                    0.336236170218143
                ],
                [
                    0.53397427137633,
                    1.416769973450352,
                    3.923963600966572,
                    0.33341978848059284,
                    0.5236643173444914,
                    0.44930236357011194,
                    0.3981700731076971,
                    0.46768383305542316,
                    3.772423697972639,
                    0.4757637126284537
                ],
                [
                    2.0936549072610795,
                    5.74345319014789,
                    7.173850744521692,
                    0.5345792992188066,
                    4.31039623882086,
                    2.497166448846957,
                    0.8404065436988002,
                    1.136344468187435,
                    7.491730124314121,
                    2.5351702460392467
                ],
                [
                    4.6129968472658085,
                    10.550458009359405,
                    17.90905797119928,
                    1.3560731325159723,
                    7.61008933905817,
                    5.550595549565733,
                    3.938828408679385,
                    3.1471947820133357,
                    13.300746559766528,
                    5.746382115294052
                ],
                [
                    4.701059124252593,
                    16.447485845959363,
                    17.100804047935576,
                    2.0250641001472607,
                    10.183615918323701,
                    6.246963289768472,
                    6.095326164330548,
                    4.552462116679121,
                    17.13869450595142,
                    7.553822330303982
                ],
                [
                    4.9180609225509695,
                    36.02740332432525,
                    29.840118694312444,
                    2.426467051783544,
                    14.418510667062892,
                    9.68726558058065,
                    7.653752063532293,
                    4.504160327086671,
                    16.299568633474287,
                    9.733270835041248
                ],
                [
                    5.062410805962348,
                    45.495719091073674,
                    41.857344710895234,
                    3.473948467274037,
                    16.72351431017318,
                    11.076232151402584,
                    8.664937885453625,
                    5.715112871286391,
                    17.51077531185307,
                    12.775862015852931
                ],
                [
                    6.059401463489054,
                    55.28721062981835,
                    24.612029304816975,
                    3.3872512039233578,
                    35.80266606248105,
                    9.813926726104974,
                    8.801934983457398,
                    6.2399967839168635,
                    15.572588480403025,
                    12.632279455712425
                ],
                [
                    6.332406394093919,
                    61.87279214537383,
                    29.734677525815673,
                    3.367982019304335,
                    61.25648804216374,
                    13.49478112096389,
                    10.620979263167838,
                    6.663197961242108,
                    25.522315834630717,
                    14.356580984345413
                ],
                [
                    5.937946686998846,
                    100.0,
                    28.176980750574156,
                    3.303191372457779,
                    100.0,
                    13.47277657413029,
                    10.77025513983957,
                    8.444020827203927,
                    22.85058012717639,
                    14.118527115545172
                ],
                [
                    6.2511419138566025,
                    100.0,
                    32.56642153988501,
                    3.2828770286076154,
                    28.049117465219005,
                    13.327077649915793,
                    9.734814480754956,
                    10.542136305072994,
                    25.320024926621088,
                    13.973235947614203
                ],
                [
                    6.385372460494119,
                    100.0,
                    100.0,
                    3.845287776714972,
                    40.071911526832785,
                    16.61733185369563,
                    11.870024610302186,
                    13.343478513019306,
                    24.81819320032246,
                    22.074855824105995
                ],
                [
                    7.218644242784768,
                    71.07574890536266,
                    48.282084009680254,
                    3.8280893191696683,
                    39.766033285227216,
                    13.531434989632011,
                    12.686296273165796,
                    18.234804169553204,
                    31.683732206056117,
                    22.64184399667966
                ],
                [
                    7.910649008197141,
                    100.0,
                    45.78952388224354,
                    4.707255012175131,
                    38.03441072717537,
                    19.718684915957372,
                    11.819466308706309,
                    17.137807303531932,
                    52.661219082487044,
                    27.189989426193264
                ],
                [
                    8.223719078416899,
                    66.7838664655366,
                    100.0,
                    4.695694236469267,
                    50.67130324362986,
                    18.560636717194832,
                    11.82563899485214,
                    21.35893615446739,
                    46.92740049986069,
                    75.34678691992586
                ],
                [
                    8.384389136983097,
                    100.0,
                    100.0,
                    4.897834158560571,
                    87.42224850125685,
                    28.509144746979754,
                    10.906001155168632,
                    20.60962677919463,
                    56.67594311183892,
                    48.427990420666696
                ],
                [
                    9.740322930661407,
                    100.0,
                    94.10231255126918,
                    5.604794814626341,
                    51.84629614584335,
                    22.636443276584778,
                    15.261433243352347,
                    23.244165439961623,
                    34.131949461080836,
                    36.51304000378473
                ],
                [
                    10.30011353456989,
                    100.0,
                    100.0,
                    6.066018688415886,
                    97.92007236948602,
                    44.050964712419926,
                    18.16106668276053,
                    100.0,
                    100.0,
                    100.0
                ],
                [
                    9.944390105871921,
                    76.50304701706521,
                    36.94794282652227,
                    6.3748676418963965,
                    84.7915627686411,
                    18.645953448124345,
                    15.756308662767587,
                    19.996796344715563,
                    43.2681335077548,
                    35.56989748162924
                ],
                [
                    12.572362034833217,
                    100.0,
                    100.0,
                    7.457496146113612,
                    52.971244021101526,
                    44.683614522280074,
                    15.231429912263039,
                    38.43857170198672,
                    53.61029849617586,
                    31.1712533812426
                ],
                [
                    9.944162127237764,
                    100.0,
                    30.97031519021416,
                    7.506599094286133,
                    30.840062279644147,
                    22.04623688159633,
                    28.182376742561964,
                    19.24181536023007,
                    25.89281346327501,
                    31.698140198968645
                ],
                [
                    13.38189182216047,
                    87.97713634251281,
                    71.95754887258902,
                    8.704529132817159,
                    30.770903924965026,
                    33.682746145701884,
                    20.5484841473522,
                    52.65942172787111,
                    64.65261215642974,
                    51.966584560945144
                ],
                [
                    14.240702138672688,
                    100.0,
                    51.96669258807749,
                    11.208286565281211,
                    52.253476045356045,
                    43.761063732091536,
                    33.74763177090252,
                    100.0,
                    30.168556415735388,
                    39.95006338213407
                ],
                [
                    15.885740759202024,
                    47.35580936611585,
                    47.11524034679553,
                    9.499403084778521,
                    36.70783994431536,
                    36.098743640810035,
                    18.601500960606355,
                    40.014985070863645,
                    45.53494164434354,
                    67.1660633560632
                ],
                [
                    14.646188557968259,
                    100.0,
                    100.0,
                    11.431863893977667,
                    100.0,
                    52.631580572164346,
                    26.92540161638059,
                    48.62920626441194,
                    47.97257092723134,
                    36.57822774646498
                ],
                [
                    15.168002445213464,
                    100.0,
                    100.0,
                    16.876260845504596,
                    100.0,
                    65.71721390343949,
                    36.08504251845763,
                    30.46690623491545,
                    100.0,
                    100.0
                ],
                [
                    13.945891534667037,
                    100.0,
                    100.0,
                    10.825476506530032,
                    41.92355412260261,
                    44.12691115765916,
                    74.05481164986871,
                    61.96566582345745,
                    48.56357378885503,
                    100.0
                ]
            ]
        },
        "sine": {
            "x": [
                1,
                2,
                3,
                4,
                5,
                6,
                7,
                8,
                9,
                10,
                11,
                12,
                13,
                14,
                15,
                16,
                17,
                18,
                19,
                20,
                21,
                22,
                23,
                24,
                25,
                26,
                27,
                28,
                29,
                30
            ],
            "y": [
                [
                    0.280752825590607,
                    0.29639407890273683,
                    0.3040608008160161,
                    0.24965715231348473,
                    0.24850177236794366,
                    0.24668482250158438,
                    0.25927493070957647,
                    0.2619565667956704,
                    0.2649510185531886,
                    0.4325130083880664
                ],
                [
                    0.2920429651284938,
                    0.36194639154914693,
                    0.3399829632542046,
                    0.27990093202707583,
                    0.269955151240754,
                    0.2599292593612834,
                    0.27636869956767407,
                    0.29674895484535735,
                    0.31122144917943284,
                    0.4846353146668743
                ],
                [
                    0.31568374939225413,
                    0.45844981674694507,
                    0.37676163445408906,
                    0.3092105352865571,
                    0.2879682754432175,
                    0.28829527212330813,
                    0.30956464117224625,
                    0.32049599041432314,
                    0.3708855446825468,
                    0.5629738118753123
                ],
                [
                    0.39956993418784936,
                    0.8861776455707255,
                    0.5222300517338505,
                    0.38406782802535977,
                    0.3071327469000735,
                    0.33462329704347193,
                    0.34281510305413593,
                    0.3592107966829466,
                    0.4784802939843299,
                    0.7872089495109277
                ],
                [
                    0.5784386900984441,
                    2.4037844974074796,
                    2.8290141333027536,
                    0.45948650435284494,
                    0.5652112601975117,
                    0.537754146895921,
                    0.4775712583312139,
                    0.5585265838036654,
                    1.0319505093256258,
                    1.2502981208563735
                ],
                [
                    1.2128543582173752,
                    3.9642930306962048,
                    6.875934176501094,
                    0.8107527922720661,
                    3.532655706250743,
                    1.5704681691129858,
                    1.370116561127058,
                    1.368192192707644,
                    3.3319747604684373,
                    3.826383724709311
                ],
                [
                    1.7314462579830923,
                    6.079894262705314,
                    12.344442742396511,
                    1.599437214386746,
                    6.134085987419042,
                    3.693578246870769,
                    3.5527267332175643,
                    3.3776778877469833,
                    4.9878340207834,
                    5.195961165436849
                ],
                [
                    2.104628847301547,
                    9.329149672741904,
                    10.719643590033291,
                    1.964097943512376,
                    7.907021804241461,
                    4.2159818627940995,
                    4.631191048498654,
                    3.657364122842501,
                    5.609101233853927,
                    6.627279244700967
                ],
                [
                    2.455466555017083,
                    10.939389217127859,
                    15.577001980287157,
                    2.330379223426756,
                    9.403015679242229,
                    5.3933695908478,
                    5.8463737182588265,
                    4.472732902292061,
                    5.649464806697592,
                    6.674653431594926
                ],
                [
                    2.4994712392790235,
                    17.422181801848716,
                    15.568233919313673,
                    2.722987130620973,
                    8.777840595921274,
                    5.2751657987551335,
                    5.875227069269352,
                    5.466424513528646,
                    6.386912911115152,
                    7.139287421383271
                ],
                [
                    2.855976222675878,
                    22.156040891661906,
                    15.606049628101399,
                    2.659038526963805,
                    9.772294224770983,
                    5.235814983935091,
                    6.521796009602493,
                    5.853669011645052,
                    6.570176136961543,
                    6.964355564543778
                ],
                [
                    2.6516422756750107,
                    14.445414865369596,
                    19.868433612414783,
                    2.645853851383294,
                    8.848687432641782,
                    5.218039007217564,
                    5.755164020208889,
                    6.6825263471442184,
                    5.024948718409857,
                    6.970923459615037
                ],
                [
                    2.8007978782454814,
                    20.954715104763043,
                    16.31026702430287,
                    2.6908396410749913,
                    8.850164668281401,
                    6.146548328585174,
                    6.10264559463643,
                    6.7346442042030334,
                    6.0455003935165745,
                    6.839632886905293
                ],
                [
                    3.0403802482952793,
                    26.842873354449125,
                    15.479318066169562,
                    2.599053313202826,
                    9.480849714291795,
                    5.507400395795419,
                    6.925357382401834,
                    9.240772442278956,
                    5.826892357355587,
                    7.74140295049235
                ],
                [
                    2.993221659645877,
                    34.396848329881415,
                    20.57867730696603,
                    2.7140334155356305,
                    9.345981725740977,
                    6.048647647370455,
                    6.539214546198904,
                    10.582790213403324,
                    5.942282351324939,
                    7.638677933578306
                ],
                [
                    3.2359503202401054,
                    43.405928773267014,
                    22.052935101172,
                    3.0482156830678107,
                    9.391421662100418,
                    7.358612143028259,
                    7.466078840306795,
                    14.682736104213378,
                    7.89279967941528,
                    9.304293870305695
                ],
                [
                    3.1416764823595162,
                    50.38897712269897,
                    14.68730426787543,
                    2.562996096707159,
                    10.399403200227562,
                    7.461055803417621,
                    7.29142163155879,
                    11.47313817548949,
                    6.29374666521921,
                    7.574512764296222
                ],
                [
                    3.3398944377298565,
                    25.09306643228004,
                    29.654843677002646,
                    3.01676861656335,
                    7.024063641475782,
                    7.894097049344814,
                    6.493209102799775,
                    14.34666834833918,
                    6.167395344512733,
                    7.5698103049588745
                ],
                [
                    3.3496874945225645,
                    57.581709196360585,
                    21.001495090119686,
                    3.0911636598900882,
                    11.474637091335438,
                    7.741049793245062,
                    7.389555799734072,
                    16.614170525540043,
                    6.742866112421386,
                    7.020034566258974
                ],
                [
                    3.5499477676916014,
                    100.0,
                    29.46943577047728,
                    2.9809187471316534,
                    8.824894635950045,
                    6.70998950834424,
                    7.114961358602516,
                    25.78787431339782,
                    6.410816458105252,
                    6.590165799838454
                ],
                [
                    3.417765472987145,
                    100.0,
                    18.58682824071954,
                    2.9187125125122826,
                    6.949608888178394,
                    7.527408168328755,
                    7.5168384327683375,
                    24.22331403073764,
                    6.063891230830925,
                    5.732407183959406
                ],
                [
                    3.3979756335257254,
                    37.382900788468405,
                    21.64154415814372,
                    3.1434279244045036,
                    8.049230833087966,
                    7.036233542281787,
                    6.942771595259874,
                    19.869702813509925,
                    7.190739032383031,
                    6.12939319985861
                ],
                [
                    3.452408211791763,
                    69.51471655677594,
                    25.851476340139943,
                    3.338481353059895,
                    8.241542950799566,
                    7.942771607905628,
                    6.947365703420338,
                    26.95196954229024,
                    6.641291917622049,
                    6.833717106297587
                ],
                [
                    3.6996697645459276,
                    55.74095682220603,
                    25.89300959831113,
                    3.724084460205257,
                    8.292305644924117,
                    9.21505427537202,
                    7.675785597793904,
                    26.120789378318243,
                    7.966267887121431,
                    7.821090086931819
                ],
                [
                    3.777376997552962,
                    100.0,
                    30.597562460546026,
                    3.8200063731841394,
                    8.720547790944543,
                    9.771630110772797,
                    7.172696254606727,
                    20.28196507275037,
                    7.722164306584771,
                    6.916300954335861
                ],
                [
                    3.8608085859577,
                    96.31044954811942,
                    19.95271177970715,
                    3.9430586315494467,
                    8.91672159177896,
                    11.348681162122025,
                    7.125679801554569,
                    23.15963267720486,
                    7.340363676377675,
                    7.1523139029308425
                ],
                [
                    4.056231739575124,
                    61.982350575547386,
                    21.38134410064565,
                    3.6958828090633173,
                    7.760733261636612,
                    8.796483791505532,
                    6.886964479685582,
                    29.731903252090987,
                    7.970429123376394,
                    6.964206279206973
                ],
                [
                    4.232652328388366,
                    100.0,
                    36.48653511267898,
                    4.70014302712017,
                    10.516591109686088,
                    9.903133849865814,
                    6.898066850960274,
                    100.0,
                    8.284180913414893,
                    8.620967583587257
                ],
                [
                    4.8941962927870115,
                    100.0,
                    21.459158249894845,
                    4.601059574531737,
                    10.09593566042346,
                    11.263659964404924,
                    7.441561830851607,
                    100.0,
                    8.51929963381477,
                    10.081442112676022
                ],
                [
                    4.978688529086561,
                    100.0,
                    29.57128179849109,
                    5.225991977090474,
                    10.107066549381992,
                    11.035255302537363,
                    7.345101832438285,
                    55.028873378083304,
                    8.664774111060927,
                    9.987605900943574
                ]
            ]
        }
    },
    "column2_row2_experiment_b": {
        "high_harmonics": {
            "f0_in_hz": 125.0,
            "filter_position_in_hz": 3900.0,
            "x_bin_centers": [
                0.9090450000000001,
                0.9273168045000001,
                0.9459558722704502,
                0.9649695853030862,
                0.9843654739676784,
                1.0041512199944287,
                1.0243346595163167,
                1.0449237861725946,
                1.0659267542746638,
                1.0873518820355845,
                1.1092076548644998,
                1.131502728727276,
                1.1542459335746944,
                1.1774462768395457,
                1.2011129470040207,
                1.2252553172388014,
                1.2498829491153014,
                1.2750055963925186,
                1.3006332088800083,
                1.3267759363784966,
                1.3534441326997042,
                1.3806483597669683,
                1.4083993917982844,
                1.43670821957343,
                1.465586054786856,
                1.4950443344880715,
                1.525094725611282,
                1.5557491295960686,
                1.5870196871009494,
                1.6189187828116784,
                1.6514590503461934,
                1.6846533772581518,
                1.7185149101410406,
                1.7530570598348756,
                1.7882935067375567,
                1.8242382062229816,
                1.8609053941680633,
                1.8983095925908415,
                1.9364656154019175,
                1.9753885742714958,
                2.015093884614353,
                2.0555972716951016,
                2.096914776856173,
                2.1390627638709825,
                2.182057925424789,
                2.2259172897258273,
                2.2706582272493163,
                2.3162984576170276
            ],
            "y_bin_heights": [
                [
                    0.8860759493670886,
                    2.4498886414253898,
                    2.229845626072041,
                    0.47058823529411764,
                    2.450980392156863,
                    2.1052631578947367,
                    0.0,
                    2.5553662691652472,
                    0.9873060648801129,
                    1.7266187050359711
                ],
                [
                    0.8860759493670886,
                    2.2271714922048997,
                    1.8867924528301887,
                    0.11764705882352941,
                    2.6143790849673203,
                    2.406015037593985,
                    2.3076923076923075,
                    2.5553662691652472,
                    0.4231311706629055,
                    1.2949640287769784
                ],
                [
                    0.8860759493670886,
                    2.0044543429844097,
                    3.0874785591766725,
                    0.23529411764705882,
                    3.5947712418300655,
                    2.1052631578947367,
                    2.6923076923076925,
                    1.362862010221465,
                    0.9873060648801129,
                    1.7266187050359711
                ],
                [
                    0.8860759493670886,
                    2.4498886414253898,
                    2.4013722126929675,
                    0.11764705882352941,
                    4.57516339869281,
                    3.007518796992481,
                    3.076923076923077,
                    3.2367972742759794,
                    0.5641748942172073,
                    2.8776978417266186
                ],
                [
                    0.6329113924050633,
                    1.3363028953229399,
                    2.058319039451115,
                    0.11764705882352941,
                    5.718954248366013,
                    1.6541353383458646,
                    2.6923076923076925,
                    1.7035775127768313,
                    0.5641748942172073,
                    1.5827338129496402
                ],
                [
                    0.759493670886076,
                    2.0044543429844097,
                    3.9451114922813035,
                    0.11764705882352941,
                    6.372549019607843,
                    2.706766917293233,
                    2.3076923076923075,
                    1.192504258943782,
                    0.2820874471086037,
                    1.4388489208633093
                ],
                [
                    0.759493670886076,
                    1.1135857461024499,
                    3.0874785591766725,
                    0.0,
                    4.901960784313726,
                    1.9548872180451127,
                    2.6923076923076925,
                    0.8517887563884157,
                    0.846262341325811,
                    1.0071942446043165
                ],
                [
                    1.0126582278481013,
                    2.6726057906458798,
                    2.4013722126929675,
                    0.0,
                    3.2679738562091503,
                    1.6541353383458646,
                    2.6923076923076925,
                    1.362862010221465,
                    0.0,
                    1.1510791366906474
                ],
                [
                    0.759493670886076,
                    2.2271714922048997,
                    3.2590051457975986,
                    0.11764705882352941,
                    3.104575163398693,
                    1.3533834586466165,
                    2.6923076923076925,
                    2.0442930153321974,
                    0.846262341325811,
                    2.158273381294964
                ],
                [
                    0.25316455696202533,
                    1.55902004454343,
                    1.8867924528301887,
                    0.0,
                    1.4705882352941178,
                    1.2030075187969924,
                    1.5384615384615385,
                    0.5110732538330494,
                    0.5641748942172073,
                    1.2949640287769784
                ],
                [
                    0.5063291139240507,
                    2.0044543429844097,
                    3.0874785591766725,
                    0.11764705882352941,
                    0.9803921568627451,
                    1.2030075187969924,
                    0.7692307692307693,
                    2.0442930153321974,
                    0.9873060648801129,
                    1.2949640287769784
                ],
                [
                    0.0,
                    3.34075723830735,
                    1.8867924528301887,
                    0.0,
                    1.4705882352941178,
                    0.9022556390977443,
                    0.38461538461538464,
                    1.5332197614991483,
                    0.14104372355430184,
                    0.7194244604316546
                ],
                [
                    0.6329113924050633,
                    2.89532293986637,
                    2.9159519725557463,
                    0.11764705882352941,
                    0.16339869281045752,
                    0.45112781954887216,
                    0.7692307692307693,
                    0.5110732538330494,
                    0.7052186177715092,
                    0.4316546762589928
                ],
                [
                    0.12658227848101267,
                    3.34075723830735,
                    3.7735849056603774,
                    0.0,
                    0.49019607843137253,
                    0.6015037593984962,
                    1.5384615384615385,
                    1.5332197614991483,
                    0.846262341325811,
                    0.4316546762589928
                ],
                [
                    0.25316455696202533,
                    2.4498886414253898,
                    1.7152658662092624,
                    0.0,
                    0.49019607843137253,
                    0.6015037593984962,
                    0.38461538461538464,
                    2.2146507666098807,
                    0.5641748942172073,
                    0.28776978417266186
                ],
                [
                    0.0,
                    2.6726057906458798,
                    2.229845626072041,
                    0.0,
                    0.8169934640522876,
                    1.0526315789473684,
                    1.1538461538461537,
                    0.6814310051107325,
                    0.0,
                    0.28776978417266186
                ],
                [
                    0.12658227848101267,
                    2.89532293986637,
                    3.0874785591766725,
                    0.0,
                    0.16339869281045752,
                    1.2030075187969924,
                    0.7692307692307693,
                    1.0221465076660987,
                    0.4231311706629055,
                    0.14388489208633093
                ],
                [
                    0.12658227848101267,
                    1.78173719376392,
                    1.5437392795883362,
                    0.0,
                    0.16339869281045752,
                    0.9022556390977443,
                    1.1538461538461537,
                    0.8517887563884157,
                    0.7052186177715092,
                    0.28776978417266186
                ],
                [
                    0.0,
                    2.2271714922048997,
                    1.8867924528301887,
                    0.0,
                    0.6535947712418301,
                    1.5037593984962405,
                    0.38461538461538464,
                    1.362862010221465,
                    0.2820874471086037,
                    0.14388489208633093
                ],
                [
                    0.25316455696202533,
                    1.55902004454343,
                    1.7152658662092624,
                    0.0,
                    0.32679738562091504,
                    1.8045112781954886,
                    1.5384615384615385,
                    0.8517887563884157,
                    0.5641748942172073,
                    1.0071942446043165
                ],
                [
                    0.12658227848101267,
                    0.89086859688196,
                    1.2006861063464838,
                    0.0,
                    0.32679738562091504,
                    0.9022556390977443,
                    1.1538461538461537,
                    0.8517887563884157,
                    0.2820874471086037,
                    0.4316546762589928
                ],
                [
                    0.0,
                    0.6681514476614699,
                    1.0291595197255574,
                    0.0,
                    0.16339869281045752,
                    1.2030075187969924,
                    1.5384615384615385,
                    1.5332197614991483,
                    0.846262341325811,
                    0.28776978417266186
                ],
                [
                    0.379746835443038,
                    2.4498886414253898,
                    2.058319039451115,
                    0.0,
                    0.8169934640522876,
                    2.1052631578947367,
                    1.1538461538461537,
                    0.8517887563884157,
                    0.7052186177715092,
                    0.7194244604316546
                ],
                [
                    0.0,
                    1.3363028953229399,
                    1.5437392795883362,
                    0.0,
                    1.3071895424836601,
                    2.1052631578947367,
                    3.8461538461538463,
                    1.362862010221465,
                    0.846262341325811,
                    0.4316546762589928
                ],
                [
                    0.0,
                    1.1135857461024499,
                    1.5437392795883362,
                    0.0,
                    0.16339869281045752,
                    1.3533834586466165,
                    2.3076923076923075,
                    0.5110732538330494,
                    1.5514809590973202,
                    1.870503597122302
                ],
                [
                    0.25316455696202533,
                    2.4498886414253898,
                    1.2006861063464838,
                    0.0,
                    1.1437908496732025,
                    0.9022556390977443,
                    2.3076923076923075,
                    0.34071550255536626,
                    0.5641748942172073,
                    2.014388489208633
                ],
                [
                    0.12658227848101267,
                    0.89086859688196,
                    1.8867924528301887,
                    0.0,
                    1.3071895424836601,
                    1.3533834586466165,
                    1.5384615384615385,
                    1.0221465076660987,
                    0.9873060648801129,
                    1.4388489208633093
                ],
                [
                    0.12658227848101267,
                    1.3363028953229399,
                    2.5728987993138936,
                    0.0,
                    0.6535947712418301,
                    1.9548872180451127,
                    0.7692307692307693,
                    1.192504258943782,
                    2.397743300423131,
                    3.741007194244604
                ],
                [
                    0.12658227848101267,
                    1.1135857461024499,
                    0.5145797598627787,
                    0.11764705882352941,
                    2.1241830065359477,
                    0.9022556390977443,
                    0.38461538461538464,
                    1.8739352640545144,
                    2.1156558533145273,
                    3.0215827338129495
                ],
                [
                    0.0,
                    2.2271714922048997,
                    1.5437392795883362,
                    0.23529411764705882,
                    0.9803921568627451,
                    1.0526315789473684,
                    1.1538461538461537,
                    2.5553662691652472,
                    1.2693935119887165,
                    3.1654676258992804
                ],
                [
                    0.25316455696202533,
                    2.6726057906458798,
                    1.5437392795883362,
                    0.11764705882352941,
                    1.1437908496732025,
                    1.0526315789473684,
                    0.38461538461538464,
                    1.8739352640545144,
                    1.9746121297602257,
                    3.884892086330935
                ],
                [
                    0.25316455696202533,
                    2.0044543429844097,
                    0.34305317324185247,
                    0.23529411764705882,
                    0.6535947712418301,
                    1.0526315789473684,
                    1.5384615384615385,
                    1.192504258943782,
                    1.692524682651622,
                    2.302158273381295
                ],
                [
                    0.12658227848101267,
                    1.1135857461024499,
                    1.0291595197255574,
                    0.11764705882352941,
                    2.7777777777777777,
                    0.6015037593984962,
                    2.3076923076923075,
                    1.8739352640545144,
                    2.1156558533145273,
                    2.8776978417266186
                ],
                [
                    0.5063291139240507,
                    2.4498886414253898,
                    1.8867924528301887,
                    0.47058823529411764,
                    1.1437908496732025,
                    1.6541353383458646,
                    2.6923076923076925,
                    2.72572402044293,
                    3.1029619181946404,
                    4.028776978417266
                ],
                [
                    0.8860759493670886,
                    2.2271714922048997,
                    0.8576329331046312,
                    0.7058823529411765,
                    1.6339869281045751,
                    2.255639097744361,
                    1.1538461538461537,
                    2.72572402044293,
                    4.231311706629055,
                    4.60431654676259
                ],
                [
                    2.7848101265822787,
                    1.78173719376392,
                    2.058319039451115,
                    1.0588235294117647,
                    3.2679738562091503,
                    3.1578947368421053,
                    2.6923076923076925,
                    3.577512776831346,
                    5.077574047954866,
                    3.4532374100719423
                ],
                [
                    5.69620253164557,
                    0.89086859688196,
                    1.5437392795883362,
                    3.0588235294117645,
                    3.2679738562091503,
                    3.4586466165413534,
                    5.384615384615385,
                    5.281090289608177,
                    2.9619181946403383,
                    3.1654676258992804
                ],
                [
                    10.886075949367088,
                    2.0044543429844097,
                    1.2006861063464838,
                    7.294117647058823,
                    4.901960784313726,
                    5.56390977443609,
                    4.615384615384615,
                    5.281090289608177,
                    2.6798307475317347,
                    2.5899280575539567
                ],
                [
                    13.164556962025317,
                    2.0044543429844097,
                    1.5437392795883362,
                    16.705882352941178,
                    3.5947712418300655,
                    6.015037593984962,
                    6.153846153846154,
                    5.1107325383304945,
                    3.1029619181946404,
                    3.4532374100719423
                ],
                [
                    16.075949367088608,
                    2.6726057906458798,
                    1.5437392795883362,
                    22.235294117647058,
                    4.084967320261438,
                    6.917293233082707,
                    3.076923076923077,
                    4.258943781942079,
                    3.8081805359661494,
                    2.5899280575539567
                ],
                [
                    14.050632911392405,
                    3.11804008908686,
                    1.5437392795883362,
                    24.58823529411765,
                    6.862745098039215,
                    5.56390977443609,
                    6.923076923076923,
                    4.940374787052811,
                    5.077574047954866,
                    4.460431654676259
                ],
                [
                    7.7215189873417724,
                    1.55902004454343,
                    2.4013722126929675,
                    12.117647058823529,
                    4.738562091503268,
                    4.81203007518797,
                    6.538461538461538,
                    6.303236797274276,
                    6.346967559943582,
                    5.0359712230215825
                ],
                [
                    2.6582278481012658,
                    1.78173719376392,
                    1.8867924528301887,
                    4.823529411764706,
                    4.084967320261438,
                    2.406015037593985,
                    4.230769230769231,
                    4.940374787052811,
                    4.9365303244005645,
                    3.597122302158273
                ],
                [
                    4.177215189873418,
                    3.7861915367483294,
                    2.7444253859348198,
                    2.4705882352941178,
                    1.9607843137254901,
                    3.1578947368421053,
                    0.7692307692307693,
                    2.2146507666098807,
                    5.923836389280677,
                    3.0215827338129495
                ],
                [
                    4.050632911392405,
                    5.122494432071269,
                    3.7735849056603774,
                    1.411764705882353,
                    1.9607843137254901,
                    3.308270676691729,
                    1.1538461538461537,
                    2.0442930153321974,
                    7.3342736248236955,
                    4.028776978417266
                ],
                [
                    2.4050632911392404,
                    2.0044543429844097,
                    1.8867924528301887,
                    0.11764705882352941,
                    0.32679738562091504,
                    3.1578947368421053,
                    0.0,
                    2.385008517887564,
                    7.052186177715091,
                    3.0215827338129495
                ],
                [
                    1.3924050632911393,
                    1.3363028953229399,
                    3.7735849056603774,
                    0.35294117647058826,
                    0.6535947712418301,
                    0.6015037593984962,
                    0.7692307692307693,
                    1.0221465076660987,
                    4.513399153737659,
                    3.3093525179856114
                ],
                [
                    2.0253164556962027,
                    1.78173719376392,
                    3.2590051457975986,
                    0.23529411764705882,
                    0.16339869281045752,
                    1.0526315789473684,
                    1.9230769230769231,
                    0.17035775127768313,
                    5.218617771509168,
                    2.158273381294964
                ]
            ]
        },
        "low_harmonics": {
            "f0_in_hz": 125.0,
            "filter_position_in_hz": 125.0,
            "x_bin_centers": [
                0.9090450000000001,
                0.9273168045000001,
                0.9459558722704502,
                0.9649695853030862,
                0.9843654739676784,
                1.0041512199944287,
                1.0243346595163167,
                1.0449237861725946,
                1.0659267542746638,
                1.0873518820355845,
                1.1092076548644998,
                1.131502728727276,
                1.1542459335746944,
                1.1774462768395457,
                1.2011129470040207,
                1.2252553172388014,
                1.2498829491153014,
                1.2750055963925186,
                1.3006332088800083,
                1.3267759363784966,
                1.3534441326997042,
                1.3806483597669683,
                1.4083993917982844,
                1.43670821957343,
                1.465586054786856,
                1.4950443344880715,
                1.525094725611282,
                1.5557491295960686,
                1.5870196871009494,
                1.6189187828116784,
                1.6514590503461934,
                1.6846533772581518,
                1.7185149101410406,
                1.7530570598348756,
                1.7882935067375567,
                1.8242382062229816,
                1.8609053941680633,
                1.8983095925908415,
                1.9364656154019175,
                1.9753885742714958,
                2.015093884614353,
                2.0555972716951016,
                2.096914776856173,
                2.1390627638709825,
                2.182057925424789,
                2.2259172897258273,
                2.2706582272493163,
                2.3162984576170276
            ],
            "y_bin_heights": [
                [
                    0.0,
                    0.0,
                    0.0,
                    0.0,
                    0.0,
                    0.0,
                    0.0,
                    0.0,
                    0.0,
                    0.0
                ],
                [
                    0.0,
                    0.0,
                    0.0,
                    0.0,
                    0.0,
                    0.0,
                    0.0,
                    0.0,
                    0.0,
                    0.0
                ],
                [
                    0.0,
                    0.0,
                    0.0,
                    0.0,
                    0.0,
                    0.0,
                    0.0,
                    0.0,
                    0.0,
                    0.0
                ],
                [
                    0.0,
                    0.0,
                    0.0,
                    0.0,
                    0.0,
                    0.0,
                    0.0,
                    0.0,
                    0.0,
                    0.0
                ],
                [
                    13.258426966292134,
                    12.134831460674157,
                    13.707865168539326,
                    16.292134831460675,
                    21.685393258426966,
                    11.573033707865168,
                    22.134831460674157,
                    22.921348314606742,
                    13.258426966292134,
                    12.134831460674157
                ],
                [
                    86.74157303370787,
                    87.86516853932584,
                    86.29213483146067,
                    83.70786516853933,
                    78.31460674157303,
                    88.42696629213484,
                    77.86516853932584,
                    77.07865168539325,
                    86.74157303370787,
                    87.86516853932584
                ],
                [
                    0.0,
                    0.0,
                    0.0,
                    0.0,
                    0.0,
                    0.0,
                    0.0,
                    0.0,
                    0.0,
                    0.0
                ],
                [
                    0.0,
                    0.0,
                    0.0,
                    0.0,
                    0.0,
                    0.0,
                    0.0,
                    0.0,
                    0.0,
                    0.0
                ],
                [
                    0.0,
                    0.0,
                    0.0,
                    0.0,
                    0.0,
                    0.0,
                    0.0,
                    0.0,
                    0.0,
                    0.0
                ],
                [
                    0.0,
                    0.0,
                    0.0,
                    0.0,
                    0.0,
                    0.0,
                    0.0,
                    0.0,
                    0.0,
                    0.0
                ],
                [
                    0.0,
                    0.0,
                    0.0,
                    0.0,
                    0.0,
                    0.0,
                    0.0,
                    0.0,
                    0.0,
                    0.0
                ],
                [
                    0.0,
                    0.0,
                    0.0,
                    0.0,
                    0.0,
                    0.0,
                    0.0,
                    0.0,
                    0.0,
                    0.0
                ],
                [
                    0.0,
                    0.0,
                    0.0,
                    0.0,
                    0.0,
                    0.0,
                    0.0,
                    0.0,
                    0.0,
                    0.0
                ],
                [
                    0.0,
                    0.0,
                    0.0,
                    0.0,
                    0.0,
                    0.0,
                    0.0,
                    0.0,
                    0.0,
                    0.0
                ],
                [
                    0.0,
                    0.0,
                    0.0,
                    0.0,
                    0.0,
                    0.0,
                    0.0,
                    0.0,
                    0.0,
                    0.0
                ],
                [
                    0.0,
                    0.0,
                    0.0,
                    0.0,
                    0.0,
                    0.0,
                    0.0,
                    0.0,
                    0.0,
                    0.0
                ],
                [
                    0.0,
                    0.0,
                    0.0,
                    0.0,
                    0.0,
                    0.0,
                    0.0,
                    0.0,
                    0.0,
                    0.0
                ],
                [
                    0.0,
                    0.0,
                    0.0,
                    0.0,
                    0.0,
                    0.0,
                    0.0,
                    0.0,
                    0.0,
                    0.0
                ],
                [
                    0.0,
                    0.0,
                    0.0,
                    0.0,
                    0.0,
                    0.0,
                    0.0,
                    0.0,
                    0.0,
                    0.0
                ],
                [
                    0.0,
                    0.0,
                    0.0,
                    0.0,
                    0.0,
                    0.0,
                    0.0,
                    0.0,
                    0.0,
                    0.0
                ],
                [
                    0.0,
                    0.0,
                    0.0,
                    0.0,
                    0.0,
                    0.0,
                    0.0,
                    0.0,
                    0.0,
                    0.0
                ],
                [
                    0.0,
                    0.0,
                    0.0,
                    0.0,
                    0.0,
                    0.0,
                    0.0,
                    0.0,
                    0.0,
                    0.0
                ],
                [
                    0.0,
                    0.0,
                    0.0,
                    0.0,
                    0.0,
                    0.0,
                    0.0,
                    0.0,
                    0.0,
                    0.0
                ],
                [
                    0.0,
                    0.0,
                    0.0,
                    0.0,
                    0.0,
                    0.0,
                    0.0,
                    0.0,
                    0.0,
                    0.0
                ],
                [
                    0.0,
                    0.0,
                    0.0,
                    0.0,
                    0.0,
                    0.0,
                    0.0,
                    0.0,
                    0.0,
                    0.0
                ],
                [
                    0.0,
                    0.0,
                    0.0,
                    0.0,
                    0.0,
                    0.0,
                    0.0,
                    0.0,
                    0.0,
                    0.0
                ],
                [
                    0.0,
                    0.0,
                    0.0,
                    0.0,
                    0.0,
                    0.0,
                    0.0,
                    0.0,
                    0.0,
                    0.0
                ],
                [
                    0.0,
                    0.0,
                    0.0,
                    0.0,
                    0.0,
                    0.0,
                    0.0,
                    0.0,
                    0.0,
                    0.0
                ],
                [
                    0.0,
                    0.0,
                    0.0,
                    0.0,
                    0.0,
                    0.0,
                    0.0,
                    0.0,
                    0.0,
                    0.0
                ],
                [
                    0.0,
                    0.0,
                    0.0,
                    0.0,
                    0.0,
                    0.0,
                    0.0,
                    0.0,
                    0.0,
                    0.0
                ],
                [
                    0.0,
                    0.0,
                    0.0,
                    0.0,
                    0.0,
                    0.0,
                    0.0,
                    0.0,
                    0.0,
                    0.0
                ],
                [
                    0.0,
                    0.0,
                    0.0,
                    0.0,
                    0.0,
                    0.0,
                    0.0,
                    0.0,
                    0.0,
                    0.0
                ],
                [
                    0.0,
                    0.0,
                    0.0,
                    0.0,
                    0.0,
                    0.0,
                    0.0,
                    0.0,
                    0.0,
                    0.0
                ],
                [
                    0.0,
                    0.0,
                    0.0,
                    0.0,
                    0.0,
                    0.0,
                    0.0,
                    0.0,
                    0.0,
                    0.0
                ],
                [
                    0.0,
                    0.0,
                    0.0,
                    0.0,
                    0.0,
                    0.0,
                    0.0,
                    0.0,
                    0.0,
                    0.0
                ],
                [
                    0.0,
                    0.0,
                    0.0,
                    0.0,
                    0.0,
                    0.0,
                    0.0,
                    0.0,
                    0.0,
                    0.0
                ],
                [
                    0.0,
                    0.0,
                    0.0,
                    0.0,
                    0.0,
                    0.0,
                    0.0,
                    0.0,
                    0.0,
                    0.0
                ],
                [
                    0.0,
                    0.0,
                    0.0,
                    0.0,
                    0.0,
                    0.0,
                    0.0,
                    0.0,
                    0.0,
                    0.0
                ],
                [
                    0.0,
                    0.0,
                    0.0,
                    0.0,
                    0.0,
                    0.0,
                    0.0,
                    0.0,
                    0.0,
                    0.0
                ],
                [
                    0.0,
                    0.0,
                    0.0,
                    0.0,
                    0.0,
                    0.0,
                    0.0,
                    0.0,
                    0.0,
                    0.0
                ],
                [
                    0.0,
                    0.0,
                    0.0,
                    0.0,
                    0.0,
                    0.0,
                    0.0,
                    0.0,
                    0.0,
                    0.0
                ],
                [
                    0.0,
                    0.0,
                    0.0,
                    0.0,
                    0.0,
                    0.0,
                    0.0,
                    0.0,
                    0.0,
                    0.0
                ],
                [
                    0.0,
                    0.0,
                    0.0,
                    0.0,
                    0.0,
                    0.0,
                    0.0,
                    0.0,
                    0.0,
                    0.0
                ],
                [
                    0.0,
                    0.0,
                    0.0,
                    0.0,
                    0.0,
                    0.0,
                    0.0,
                    0.0,
                    0.0,
                    0.0
                ],
                [
                    0.0,
                    0.0,
                    0.0,
                    0.0,
                    0.0,
                    0.0,
                    0.0,
                    0.0,
                    0.0,
                    0.0
                ],
                [
                    0.0,
                    0.0,
                    0.0,
                    0.0,
                    0.0,
                    0.0,
                    0.0,
                    0.0,
                    0.0,
                    0.0
                ],
                [
                    0.0,
                    0.0,
                    0.0,
                    0.0,
                    0.0,
                    0.0,
                    0.0,
                    0.0,
                    0.0,
                    0.0
                ],
                [
                    0.0,
                    0.0,
                    0.0,
                    0.0,
                    0.0,
                    0.0,
                    0.0,
                    0.0,
                    0.0,
                    0.0
                ]
            ]
        }
    },
    "column2_row3_experiment_c": {
        "high_harmonics": {
            "x": [
                0.0,
                4.0,
                8.0,
                12.0,
                16.0,
                20.0,
                24.0
            ],
            "y": [
                [
                    0.0,
                    0.0,
                    0.0,
                    0.0,
                    0.0,
                    0.0,
                    0.0,
                    0.0,
                    0.0,
                    0.0
                ],
                [
                    0.22588855486079057,
                    -0.7604363118676094,
                    0.5708835289236696,
                    0.18050881912330535,
                    0.22497550935358643,
                    0.13547201332360434,
                    0.2263006539153602,
                    0.18051065407283923,
                    -2.3580806868261917e-07,
                    0.18098823189063598
                ],
                [
                    0.45228745981732255,
                    -0.4033047207722939,
                    -0.23695161627038885,
                    0.4065998004303533,
                    0.45045556254451075,
                    0.3163899014953092,
                    0.4077037572646768,
                    0.40660332500410984,
                    0.27222681695344164,
                    0.31695647103844593
                ],
                [
                    0.5883740378705868,
                    -0.7158655298300418,
                    -0.2842816203209493,
                    0.5878417963143928,
                    0.5859886319441977,
                    0.4522922680850738,
                    0.6349196537647479,
                    0.6332062545832392,
                    0.27223030980224305,
                    0.589428374069631
                ],
                [
                    0.6792016759107111,
                    -1.0274333153305795,
                    -0.18960460418915037,
                    0.8148583016373645,
                    0.7217027611141325,
                    0.36167223293905,
                    0.7714964252883865,
                    0.9058070015869536,
                    0.22681004978892216,
                    0.7259468016497885
                ],
                [
                    0.9066196025204609,
                    -1.2937142639120578,
                    -1.1794496430369081,
                    1.0423772980645065,
                    0.7217044865415885,
                    0.3163907992308461,
                    0.9538870895184145,
                    0.9513084835376184,
                    0.31767378043623296,
                    0.9082515081690541
                ],
                [
                    0.8155923332317205,
                    -1.735903836443854,
                    -0.709263352944685,
                    1.0879491598338265,
                    0.45045312528571835,
                    0.316391973131377,
                    1.045203838657204,
                    1.0879491568309905,
                    -0.09058157932179456,
                    1.1823321546188086
                ]
            ]
        },
        "low_harmonics": {
            "x": [
                0.0,
                4.0,
                8.0,
                12.0,
                16.0,
                20.0,
                24.0
            ],
            "y": [
                [
                    0.0,
                    0.0,
                    0.0,
                    0.0,
                    0.0,
                    0.0,
                    0.0,
                    0.0,
                    0.0,
                    0.0
                ],
                [
                    0.9049882316031441,
                    0.9500196814491746,
                    0.9049831565625932,
                    0.9045726584420908,
                    0.903760689725366,
                    0.9049813770941324,
                    0.9049870295918713,
                    0.904990338787483,
                    0.9053941074609088,
                    0.8599326231001581
                ],
                [
                    1.8181822567648058,
                    1.8632105975774564,
                    1.772319478574317,
                    1.7715211408402955,
                    1.8157159984416007,
                    1.7264902175080497,
                    1.8181760565984815,
                    1.8181813012278516,
                    1.8648901419302386,
                    1.7731234284169355
                ],
                [
                    2.739645501719878,
                    2.830975709598494,
                    2.6471277235704584,
                    2.645929461375876,
                    2.7359368190760756,
                    2.6008951586490316,
                    2.7396463915812697,
                    2.7859371050582262,
                    2.7871921986617814,
                    2.694594886019685
                ],
                [
                    3.6227779163747966,
                    3.854698714721407,
                    3.529462359503676,
                    3.52786577421997,
                    3.664501826487527,
                    3.436226765808291,
                    3.7161798358006917,
                    3.7161860091802033,
                    3.7646066132711242,
                    3.6711227955212093
                ],
                [
                    4.466443423109386,
                    4.841426127497812,
                    4.46644659558237,
                    4.370391213463967,
                    4.601483626287182,
                    4.278365683083449,
                    4.702014637082709,
                    4.749194600992101,
                    4.656960895238473,
                    4.6098029317474944
                ],
                [
                    5.269558799674368,
                    5.885217173518601,
                    5.459419129595646,
                    5.267179582509242,
                    5.499492712591198,
                    5.03270721021461,
                    5.887874753571389,
                    5.840183853677899,
                    5.6997991956785485,
                    5.556989783357239
                ]
            ]
        }
    },
    "column2_row4_experiment_d": {
        "1": {
            "x": [
                0.0,
                1.0,
                2.0,
                3.0,
                4.0,
                6.0,
                8.0
            ],
            "y": [
                [
                    0.0,
                    0.0,
                    0.0,
                    0.0,
                    0.0,
                    0.0,
                    0.0,
                    0.0,
                    0.0,
                    0.0
                ],
                [
                    0.13516514305015703,
                    0.09013379438569831,
                    0.09012643557165961,
                    0.045058632492009476,
                    0.04497095389974304,
                    0.04505743864980183,
                    0.04501791223817028,
                    0.09017436060703607,
                    0.09017128615826746,
                    0.06763623590563372
                ],
                [
                    0.18026205748897867,
                    0.15778574827928266,
                    0.1352237964784817,
                    0.11267892521369949,
                    0.08996319620279414,
                    0.0901316908938154,
                    0.09005084547812053,
                    0.09017502088245694,
                    0.13528438415305535,
                    0.11274929189345337
                ],
                [
                    0.22537623314577182,
                    0.1803461676613218,
                    0.1352276253488274,
                    0.13522550744162554,
                    0.11247251866366936,
                    0.09013181829714445,
                    0.13510137380105247,
                    0.13529171573541848,
                    0.2255767074497895,
                    0.1127527157985045
                ],
                [
                    0.18026205748897867,
                    0.18034245190105,
                    0.1352276253488274,
                    0.13522375259713923,
                    0.11247251866366936,
                    0.09013241769066058,
                    0.13510137380105247,
                    0.18042202954182276,
                    0.1352846955733154,
                    0.11274985386055222
                ],
                [
                    0.11262926728225894,
                    0.2254812903250006,
                    0.18034247324030286,
                    0.09013296905745981,
                    0.08996551871942748,
                    0.09012859013999586,
                    0.09005084547812053,
                    0.09017633406736886,
                    0.13528438415305535,
                    0.09019167650987325
                ],
                [
                    0.06756414325144686,
                    0.13522560880291462,
                    0.13522767931537324,
                    0.045055248038448736,
                    0.02248445079235606,
                    0.04505743864980183,
                    0.045016707894076025,
                    0.04507846794448306,
                    -9.719230106841614e-08,
                    -0.022534669516521014
                ]
            ]
        },
        "12": {
            "x": [
                0.0,
                1.0,
                2.0,
                3.0,
                4.0,
                6.0,
                8.0
            ],
            "y": [
                [
                    0.0,
                    0.0,
                    0.0,
                    0.0,
                    0.0,
                    0.0,
                    0.0,
                    0.0,
                    0.0,
                    0.0
                ],
                [
                    0.09009486943707873,
                    0.04505821361448467,
                    0.13522970543774632,
                    0.09013214746052452,
                    0.044968120208528695,
                    0.045058448209958135,
                    -1.7652121829803136e-06,
                    0.09016798165893598,
                    0.04507151660232149,
                    0.04510222489118121
                ],
                [
                    0.13516890785500088,
                    0.04505398997751278,
                    0.135228164474336,
                    2.437985213182836e-06,
                    0.022484399200030758,
                    0.04505878639048827,
                    -1.0738276919886047e-06,
                    0.1352874694428116,
                    0.045075120120848036,
                    0.09021458974543896
                ],
                [
                    0.13516514305015703,
                    -0.06754080086199032,
                    0.09012839499273623,
                    -5.396050835326793e-07,
                    -7.465482596002992e-07,
                    0.045052610989349706,
                    -3.69917516229723e-06,
                    0.13528363715692812,
                    0.045072589685495865,
                    0.045101866988671795
                ],
                [
                    0.09008974826138222,
                    -0.1350402853845803,
                    0.13523053992426803,
                    5.229309298082629e-07,
                    8.803195883366755e-07,
                    0.022528260938788375,
                    -4.205621040087593e-06,
                    0.09017183464545084,
                    6.066638484902853e-07,
                    0.045096834885490794
                ],
                [
                    0.04503676681402424,
                    -0.13504080263308366,
                    0.18034217136711977,
                    0.0,
                    -2.680286511180796e-06,
                    2.8282671178936347e-06,
                    -1.7652121829803136e-06,
                    0.04507521929436056,
                    -0.022529853315725323,
                    -0.0450697066570431
                ],
                [
                    3.051926843328223e-06,
                    -0.045029917682682025,
                    0.09012839499273623,
                    0.0,
                    0.0,
                    0.022528260938788375,
                    -2.5759079536613605e-06,
                    9.02842110961366e-07,
                    -4.355228204522277e-06,
                    -0.06759992599811024
                ]
            ]
        },
        "2": {
            "x": [
                0.0,
                1.0,
                2.0,
                3.0,
                4.0,
                6.0,
                8.0
            ],
            "y": [
                [
                    0.0,
                    0.0,
                    0.0,
                    0.0,
                    0.0,
                    0.0,
                    0.0,
                    0.0,
                    0.0,
                    0.0
                ],
                [
                    0.13516382364241458,
                    0.1803461676613218,
                    0.13522608446348455,
                    0.09013299136048633,
                    0.0899683520656479,
                    0.09012741208516939,
                    0.0900495347575388,
                    0.04507670489375393,
                    0.09016971100219207,
                    0.04510065016958924
                ],
                [
                    0.22537614245616927,
                    0.31581495496470124,
                    0.13522288376368716,
                    0.18034087849867378,
                    0.18001620441635902,
                    0.1352275835563684,
                    0.09005185186129594,
                    0.09017243522603038,
                    0.2707536016544151,
                    0.13535238820204304
                ],
                [
                    0.225375371770628,
                    0.4514713501810623,
                    0.1803378581771462,
                    0.18033947322062177,
                    0.27014332977116207,
                    0.1803418205249674,
                    0.13510235743499857,
                    0.09016707881682502,
                    0.3611672782837121,
                    0.1805056039890925
                ],
                [
                    0.22537449043813002,
                    0.4514687262670541,
                    0.09013249391941215,
                    0.13522667571542168,
                    0.2250681819070126,
                    0.1352288432823893,
                    0.0450150897589921,
                    0.04507670489375393,
                    0.33856134797793047,
                    0.09021662627113575
                ],
                [
                    0.09008799856676114,
                    0.27063511762403153,
                    0.09012659152161935,
                    2.8907735828975767e-06,
                    0.1349832778770022,
                    0.09012928969771103,
                    -0.0449976981254776,
                    -1.8546365818383759e-06,
                    0.0901701895335181,
                    3.973700118536927e-07
                ],
                [
                    0.04503783289419494,
                    0.09013501711617806,
                    -0.04503293323995025,
                    -0.045036820002515854,
                    0.08996312125090183,
                    -0.04503366799796693,
                    -0.11244511695516107,
                    -0.04505402469213379,
                    -0.04505630868933003,
                    -0.135162868850482
                ]
            ]
        },
        "3": {
            "x": [
                0.0,
                1.0,
                2.0,
                3.0,
                4.0,
                6.0,
                8.0
            ],
            "y": [
                [
                    0.0,
                    0.0,
                    0.0,
                    0.0,
                    0.0,
                    0.0,
                    0.0,
                    0.0,
                    0.0,
                    0.0
                ],
                [
                    0.1351660419881529,
                    0.13522869061048803,
                    0.1352283390831393,
                    0.13522340023885998,
                    0.13497871599411726,
                    0.09013119765402854,
                    0.13510199429916703,
                    0.0901728048780093,
                    0.18042288252347735,
                    0.1353498703548693
                ],
                [
                    0.2705163130908856,
                    0.36101085169148184,
                    0.31581188916456265,
                    0.22547954271059092,
                    0.2701443450315273,
                    0.22548050226145058,
                    0.22527806853859023,
                    0.22557891172086658,
                    0.45166786583955726,
                    0.3613416933159416
                ],
                [
                    0.15771422446645966,
                    0.40622898721472,
                    0.22547941613494693,
                    0.18034332769636088,
                    0.24760839666433906,
                    0.18034472828640616,
                    0.27038953345797717,
                    0.18042534372026905,
                    0.542249098091819,
                    0.45187562158432953
                ],
                [
                    0.1351657740392127,
                    0.49672389175695375,
                    0.22547654713863532,
                    0.13522340023885998,
                    0.2250700543631406,
                    0.18034254746820488,
                    0.22527327761086952,
                    0.13528796322783354,
                    0.5422496360321643,
                    0.4066017591652364
                ],
                [
                    3.7187421765283446e-06,
                    0.2254797878292914,
                    0.09012878271772798,
                    -2.5864651811702277e-06,
                    0.13497903873722517,
                    0.04505742555093464,
                    0.13510053809639444,
                    0.045073850743931054,
                    0.3159549485105122,
                    0.27088097648202825
                ],
                [
                    2.8317878403572028e-06,
                    0.13522749944753854,
                    0.045050267231893926,
                    -0.04503553113916536,
                    0.08996511357714654,
                    -1.6441722868743014e-06,
                    0.09004520732059457,
                    0.0,
                    0.11272678048909286,
                    0.06765653857040695
                ]
            ]
        },
        "4": {
            "x": [
                0.0,
                1.0,
                2.0,
                3.0,
                4.0,
                6.0,
                8.0
            ],
            "y": [
                [
                    0.0,
                    0.0,
                    0.0,
                    0.0,
                    0.0,
                    0.0,
                    0.0,
                    0.0,
                    0.0,
                    0.0
                ],
                [
                    0.13516416169127582,
                    0.0901329058103399,
                    0.09012773656369416,
                    0.09013296674522775,
                    0.11249473051529996,
                    0.0901331229559386,
                    0.18018069575366796,
                    0.11272851170179636,
                    0.1352839630329571,
                    0.13528129928037613
                ],
                [
                    0.18026350201975738,
                    0.27063472600748395,
                    0.13522836608157301,
                    0.13522668244633224,
                    0.20258273144348315,
                    0.13522443017287228,
                    0.2703902171659903,
                    0.1578544106320466,
                    0.22557984644710144,
                    0.15785284897821328
                ],
                [
                    0.13516470095603833,
                    0.3158085525890145,
                    0.09013330091262574,
                    0.045058803059108365,
                    0.15753256577091695,
                    -6.851267218277446e-07,
                    0.27039357311384393,
                    0.09017285953681532,
                    0.29335566875917696,
                    0.09016835401307961
                ],
                [
                    -2.2710505159784233e-06,
                    0.18034099649985433,
                    0.04505510220831907,
                    -8.827613263429068e-07,
                    0.06748111951939673,
                    -0.0900488726406184,
                    0.18017929460951815,
                    -2.216004447636033e-06,
                    0.3159528119643239,
                    -0.04505931761873133
                ],
                [
                    -0.1349789815410226,
                    -0.09005163583599562,
                    0.0450514571754419,
                    -0.04503572563805297,
                    -0.022484368672640365,
                    -0.045034397143320304,
                    0.04501228902358895,
                    -0.09008972062191245,
                    0.22557886792844584,
                    -0.15760468405073086
                ],
                [
                    -0.04501361335732529,
                    -0.1800157712434997,
                    0.04505262163089868,
                    -0.04503067147752551,
                    0.0,
                    4.358903305523576e-07,
                    1.7903707834054927e-06,
                    -0.09009221092458389,
                    0.09017281702412386,
                    -0.18010037708712195
                ]
            ]
        },
        "5": {
            "x": [
                0.0,
                1.0,
                2.0,
                3.0,
                4.0,
                6.0,
                8.0
            ],
            "y": [
                [
                    0.0,
                    0.0,
                    0.0,
                    0.0,
                    0.0,
                    0.0,
                    0.0,
                    0.0,
                    0.0,
                    0.0
                ],
                [
                    0.04503682022986749,
                    0.04505856052569396,
                    0.04505595223292158,
                    0.045058913065015305,
                    0.08996725193713995,
                    0.0450545378874746,
                    0.09005131254278481,
                    0.04507777174717657,
                    0.09016998003041558,
                    0.11274620210519357
                ],
                [
                    0.09008799856676114,
                    0.09013286439318721,
                    0.022526033445070176,
                    0.09012854831985273,
                    0.13498001472387483,
                    0.045057776830331964,
                    0.1351041944834561,
                    0.045078741205384035,
                    0.09017571823771442,
                    0.11275173357279802
                ],
                [
                    0.04503642512758166,
                    0.11267950041238843,
                    0.04505154159691965,
                    0.045055528611454565,
                    0.13497848900549542,
                    0.022527050295607254,
                    0.13510399267064663,
                    0.04507669914727461,
                    0.0901748032494889,
                    0.11275034267246163
                ],
                [
                    1.3764258771087334e-06,
                    0.13522529603243716,
                    0.04505065018222831,
                    -1.414560931639608e-06,
                    0.08996769454006392,
                    -3.0622896297904934e-06,
                    0.0900508708206238,
                    0.02253821233858952,
                    0.09017056531697466,
                    0.06763629039737556
                ],
                [
                    -2.361422057894913e-09,
                    0.13522630454520573,
                    0.04505065018222831,
                    -0.04503120327713081,
                    -5.707230744111946e-07,
                    -3.0622896297904934e-06,
                    0.04501132224708859,
                    -1.9269821993073144e-06,
                    0.045073971502869015,
                    0.022539839250079213
                ],
                [
                    -2.283501949973399e-06,
                    0.09013436889842955,
                    0.045050267231893926,
                    9.735052058645888e-07,
                    0.044972928735248496,
                    -0.045034088905322955,
                    -1.6496481498595728e-06,
                    1.4551070337542882e-07,
                    0.045074465501689975,
                    0.02253470214801441
                ]
            ]
        },
        "6": {
            "x": [
                0.0,
                1.0,
                2.0,
                3.0,
                4.0,
                6.0,
                8.0
            ],
            "y": [
                [
                    0.0,
                    0.0,
                    0.0,
                    0.0,
                    0.0,
                    0.0,
                    0.0,
                    0.0,
                    0.0,
                    0.0
                ],
                [
                    0.04503284013764991,
                    0.13522922769919657,
                    0.06759128101068797,
                    0.04505621443641519,
                    0.06747829055688559,
                    0.04505882971169786,
                    0.045011709066544336,
                    0.04507748033253582,
                    0.0,
                    0.09021662627113575
                ],
                [
                    0.045035244262609186,
                    0.18034333913724607,
                    0.09012966511312542,
                    0.045056232329196505,
                    0.06747880715961707,
                    0.04505882971169786,
                    0.045016838410478294,
                    0.1352849788202317,
                    0.09017004729780688,
                    0.09021672499343693
                ],
                [
                    0.02251705179382299,
                    0.1803430926756506,
                    0.045056611494166954,
                    9.84610174059597e-07,
                    -0.02248795484765448,
                    0.045053296116071534,
                    0.0450145376522163,
                    0.0901728048780093,
                    0.09017237068199367,
                    0.09021568779067259
                ],
                [
                    -4.847988828715621e-07,
                    0.1803433110061382,
                    0.04505627725751671,
                    -0.0450334423948246,
                    -0.06743832882023926,
                    1.6946868781342328e-06,
                    1.625320036557909e-06,
                    0.04507237050140127,
                    0.06762140496745149,
                    0.09021106416572726
                ],
                [
                    -0.04501531432896955,
                    0.13522529603243716,
                    2.2479854677737166e-07,
                    -0.045031141636562605,
                    -0.06743926702885239,
                    0.0,
                    -3.3861874716434315e-06,
                    -9.517944708770099e-07,
                    3.589752117783007e-08,
                    0.04510214493153181
                ],
                [
                    -0.0450149897832024,
                    0.09013155873339222,
                    -7.992889955454885e-08,
                    -0.04503370799830672,
                    -0.022486244412871614,
                    -1.6849957984177433e-06,
                    -1.6496481498595728e-06,
                    0.022537115033415267,
                    -0.04505632822632816,
                    0.04510136510381612
                ]
            ]
        }
    },
    "column2_row5_experiment_e": {
        "pure_tones": {
            "x": [
                80.00000000000001,
                113.13708498984762,
                159.99999999999994,
                226.2741699796951,
                319.9999999999999
            ],
            "y": [
                [
                    1.5192823166327485,
                    0.8424856871345008,
                    1.2719190133614728,
                    1.2193141290407599,
                    2.159394154940193,
                    1.315263564086619,
                    2.1566197849529902,
                    1.4447986441156715,
                    1.0221042424065276,
                    1.0177335302036636
                ],
                [
                    0.6688068054751943,
                    0.5703581942583683,
                    0.8464130193164153,
                    0.605806588201886,
                    1.0003690898600857,
                    0.48345626613334347,
                    0.9269308268473945,
                    0.9249727794257463,
                    0.45999912493806977,
                    0.5612347990801155
                ],
                [
                    0.40077028265179626,
                    0.4120794635155671,
                    0.5137150161455649,
                    0.3995352617132418,
                    0.5442233088974077,
                    0.29424064060204097,
                    0.4399936094715358,
                    0.6373710804998545,
                    0.34826105119758266,
                    0.35769836378057573
                ],
                [
                    0.28403251178847777,
                    0.29848755769402846,
                    0.4232577945524521,
                    0.30794287262001013,
                    0.4031174559600759,
                    0.2852096692880927,
                    0.3813588071336956,
                    0.3340409419378629,
                    0.2858342624867526,
                    0.3184936940969501
                ],
                [
                    0.2852353189855014,
                    0.29453568502725647,
                    0.42186369063416923,
                    0.26138063165664005,
                    0.36495185974072697,
                    0.2194097258922971,
                    0.314697735829082,
                    0.2923452287484109,
                    0.2935115905620495,
                    0.3612336685818427
                ]
            ]
        },
        "transposed_tones": {
            "x": [
                80.00000000000001,
                113.13708498984762,
                159.99999999999994,
                226.2741699796951,
                319.9999999999999
            ],
            "y": [
                [
                    7.895116918268655,
                    100.0,
                    26.964012251930267,
                    13.601479886153278,
                    61.78673539536879,
                    21.538768479735047,
                    29.22997676478548,
                    42.59527005037584,
                    8.016020679184976,
                    18.86107694494498
                ],
                [
                    3.540937713647637,
                    66.28768530441802,
                    15.538037811507776,
                    7.429531606567962,
                    8.293860847789539,
                    7.572482044840977,
                    10.480123305296873,
                    40.904342627643786,
                    6.9977006939769435,
                    14.447019326942842
                ],
                [
                    4.133254146457582,
                    84.32612607755857,
                    25.05803394522276,
                    5.008559148401217,
                    15.30109650554228,
                    9.052908131634942,
                    8.653885539024637,
                    40.135627410907816,
                    9.929617195861274,
                    10.955080656550834
                ],
                [
                    5.716608156750895,
                    39.972844328479624,
                    43.248521624322194,
                    6.104894134880402,
                    16.669566882782796,
                    24.159518013200433,
                    52.0594787032969,
                    27.550683841362435,
                    18.71815962015748,
                    32.02147573716015
                ],
                [
                    21.03309593673355,
                    24.629151838853176,
                    21.373005871523493,
                    21.925301059310062,
                    28.727833591619728,
                    10.447979397795693,
                    40.51268496840695,
                    11.015932981736553,
                    23.33664839696358,
                    12.031827070051358
                ]
            ]
        }
    }
}
