# Supplementary material for: Deep neural network models reveal interplay of peripheral coding and stimulus statistics in pitch perception
Source: Nat Commun. 2021 Dec 14;12:7278. doi: 10.1038/s41467-021-27366-6 (PMC8671597; doi:10.1038/s41467-021-27366-6)
Supplement: Supplementary file 4 — Source Data [file 41467_2021_27366_MOESM4_ESM.zip › Source_Data_Saddler_etal_DNNPitchModel/fig04b.json]

{
    "erb-spaced_cochlear_filters": {
        "x": [
            1,
            2,
            3,
            4,
            5,
            6,
            7,
            8,
            9,
            10,
            11,
            12,
            13,
            14,
            15,
            16,
            17,
            18,
            19,
            20,
            21,
            22,
            23,
            24,
            25,
            26,
            27,
            28,
            29,
            30,
            31,
            32,
            33,
            34,
            35,
            36,
            37,
            38,
            39,
            40,
            41,
            42,
            43,
            44,
            45,
            46,
            47,
            48,
            49,
            50,
            51,
            52,
            53,
            54,
            55,
            56,
            57,
            58,
            59,
            60,
            61,
            62,
            63,
            64,
            65,
            66,
            67,
            68,
            69,
            70,
            71,
            72,
            73,
            74,
            75,
            76,
            77,
            78,
            79,
            80,
            81,
            82,
            83,
            84,
            85,
            86,
            87,
            88,
            89,
            90,
            91,
            92,
            93,
            94,
            95,
            96,
            97,
            98,
            99,
            100
        ],
        "y": [
            125.00000000000004,
            138.45276806279617,
            152.41701185886285,
            166.91217775228685,
            181.95845146007363,
            197.57678616242725,
            213.7889316817861,
            230.61746477124922,
            248.0858205545714,
            266.21832516151113,
            285.04022960397714,
            304.5777449401508,
            324.85807877555135,
            345.90947315187657,
            367.7612438763805,
            390.44382134655984,
            413.9887929269973,
            438.4289469373796,
            463.7983183129431,
            490.13223600093534,
            517.467372159095,
            545.8417932246643,
            575.2950129250496,
            605.868047303954,
            637.6034718396099,
            670.5454807346523,
            704.7399484602007,
            740.2344936398523,
            777.0785453625531,
            815.3234120166909,
            855.0223527412692,
            896.2306515936607,
            939.0056945372288,
            983.4070493560267,
            1029.496548607862,
            1077.3383757312452,
            1126.999154426135,
            1178.5480414329486,
            1232.0568228390425,
            1287.6000140467731,
            1345.2549635423552,
            1405.1019606100265,
            1467.2243471415125,
            1531.708633696502,
            1598.6446199757552,
            1668.1255198746112,
            1740.248091291045,
            1815.112770869039,
            1892.8238138649165,
            1973.4894393314057,
            2057.2219808216164,
            2144.1380428228026,
            2234.358663137752,
            2328.0094814399354,
            2425.2209142371344,
            2526.1283364872215,
            2630.872270118971,
            2739.5985797204753,
            2852.4586756676313,
            2969.609724975621,
            3091.214870166963,
            3217.443456460975,
            3348.4712676009876,
            3484.4807706477372,
            3625.6613700798484,
            3772.2096715552125,
            3924.329755700642,
            4082.2334623109973,
            4246.140685353635,
            4416.279679188927,
            4592.887376433329,
            4776.2097179076545,
            4966.501995129978,
            5164.029205830209,
            5369.0664229813165,
            5581.899177861209,
            5802.823857678637,
            6032.148118316879,
            6270.191312770021,
            6517.284935868375,
            6773.773085912471,
            7040.012943858365,
            7316.37527072166,
            7603.244923892893,
            7901.021393083242,
            8210.119356647016,
            8530.969259055504,
            8864.017910326542,
            9209.729108244377,
            9568.584284236418,
            9941.083173806344,
            10327.744512457073,
            10729.106758072869,
            11145.728840766442,
            11578.190941235369,
            12027.095298711673,
            12493.067049629733,
            12976.7550981805,
            13478.83301996418,
            14000.000000000007
        ]
    },
    "learned_cochlear_filters/arch_0083": {
        "x": [
            1,
            2,
            3,
            4,
            5,
            6,
            7,
            8,
            9,
            10,
            11,
            12,
            13,
            14,
            15,
            16,
            17,
            18,
            19,
            20,
            21,
            22,
            23,
            24,
            25,
            26,
            27,
            28,
            29,
            30,
            31,
            32,
            33,
            34,
            35,
            36,
            37,
            38,
            39,
            40,
            41,
            42,
            43,
            44,
            45,
            46,
            47,
            48,
            49,
            50,
            51,
            52,
            53,
            54,
            55,
            56,
            57,
            58,
            59,
            60,
            61,
            62,
            63,
            64,
            65,
            66,
            67,
            68,
            69,
            70,
            71,
            72,
            73,
            74,
            75,
            76,
            77,
            78,
            79,
            80,
            81,
            82,
            83,
            84,
            85,
            86,
            87,
            88,
            89,
            90,
            91,
            92,
            93,
            94,
            95,
            96,
            97,
            98,
            99,
            100
        ],
        "y": [
            0.0,
            0.0,
            39.95006242197253,
            39.95006242197253,
            39.95006242197253,
            39.95006242197253,
            79.90012484394506,
            79.90012484394506,
            79.90012484394506,
            79.90012484394506,
            79.90012484394506,
            79.90012484394506,
            119.8501872659176,
            119.8501872659176,
            119.8501872659176,
            159.80024968789013,
            159.80024968789013,
            159.80024968789013,
            159.80024968789013,
            159.80024968789013,
            159.80024968789013,
            159.80024968789013,
            199.75031210986265,
            199.75031210986265,
            239.7003745318352,
            239.7003745318352,
            279.65043695380774,
            279.65043695380774,
            319.60049937578026,
            319.60049937578026,
            319.60049937578026,
            319.60049937578026,
            319.60049937578026,
            319.60049937578026,
            319.60049937578026,
            359.5505617977528,
            399.5006242197253,
            399.5006242197253,
            399.5006242197253,
            399.5006242197253,
            399.5006242197253,
            439.45068664169787,
            439.45068664169787,
            479.4007490636704,
            479.4007490636704,
            519.3508114856429,
            519.3508114856429,
            519.3508114856429,
            519.3508114856429,
            519.3508114856429,
            519.3508114856429,
            559.3008739076155,
            559.3008739076155,
            559.3008739076155,
            559.3008739076155,
            559.3008739076155,
            599.250936329588,
            599.250936329588,
            599.250936329588,
            599.250936329588,
            599.250936329588,
            639.2009987515605,
            639.2009987515605,
            639.2009987515605,
            679.1510611735331,
            679.1510611735331,
            679.1510611735331,
            679.1510611735331,
            799.0012484394506,
            799.0012484394506,
            799.0012484394506,
            838.9513108614232,
            838.9513108614232,
            878.9013732833957,
            918.8514357053682,
            998.7515605493134,
            1038.7016229712858,
            1038.7016229712858,
            1118.601747815231,
            1158.5518102372034,
            1198.501872659176,
            1238.4519350811486,
            1318.3520599250935,
            1398.2521847690386,
            1398.2521847690386,
            1398.2521847690386,
            1438.202247191011,
            1438.202247191011,
            1438.202247191011,
            1478.1523096129838,
            1478.1523096129838,
            1518.1023720349563,
            1558.0524344569287,
            1558.0524344569287,
            1598.0024968789012,
            1997.5031210986267,
            2117.3533083645443,
            2636.704119850187,
            2956.3046192259676,
            2956.3046192259676
        ]
    },
    "learned_cochlear_filters/arch_0154": {
        "x": [
            1,
            2,
            3,
            4,
            5,
            6,
            7,
            8,
            9,
            10,
            11,
            12,
            13,
            14,
            15,
            16,
            17,
            18,
            19,
            20,
            21,
            22,
            23,
            24,
            25,
            26,
            27,
            28,
            29,
            30,
            31,
            32,
            33,
            34,
            35,
            36,
            37,
            38,
            39,
            40,
            41,
            42,
            43,
            44,
            45,
            46,
            47,
            48,
            49,
            50,
            51,
            52,
            53,
            54,
            55,
            56,
            57,
            58,
            59,
            60,
            61,
            62,
            63,
            64,
            65,
            66,
            67,
            68,
            69,
            70,
            71,
            72,
            73,
            74,
            75,
            76,
            77,
            78,
            79,
            80,
            81,
            82,
            83,
            84,
            85,
            86,
            87,
            88,
            89,
            90,
            91,
            92,
            93,
            94,
            95,
            96,
            97,
            98,
            99,
            100
        ],
        "y": [
            0.0,
            0.0,
            39.95006242197253,
            39.95006242197253,
            39.95006242197253,
            39.95006242197253,
            79.90012484394506,
            79.90012484394506,
            119.8501872659176,
            119.8501872659176,
            159.80024968789013,
            159.80024968789013,
            199.75031210986265,
            239.7003745318352,
            279.65043695380774,
            319.60049937578026,
            359.5505617977528,
            399.5006242197253,
            399.5006242197253,
            399.5006242197253,
            399.5006242197253,
            439.45068664169787,
            439.45068664169787,
            479.4007490636704,
            479.4007490636704,
            479.4007490636704,
            519.3508114856429,
            519.3508114856429,
            519.3508114856429,
            519.3508114856429,
            519.3508114856429,
            519.3508114856429,
            519.3508114856429,
            559.3008739076155,
            559.3008739076155,
            559.3008739076155,
            599.250936329588,
            719.1011235955056,
            719.1011235955056,
            719.1011235955056,
            719.1011235955056,
            759.0511860174781,
            759.0511860174781,
            759.0511860174781,
            759.0511860174781,
            799.0012484394506,
            799.0012484394506,
            799.0012484394506,
            799.0012484394506,
            838.9513108614232,
            838.9513108614232,
            878.9013732833957,
            878.9013732833957,
            878.9013732833957,
            918.8514357053682,
            918.8514357053682,
            958.8014981273408,
            958.8014981273408,
            998.7515605493134,
            998.7515605493134,
            998.7515605493134,
            1038.7016229712858,
            1038.7016229712858,
            1078.6516853932583,
            1118.601747815231,
            1158.5518102372034,
            1198.501872659176,
            1198.501872659176,
            1398.2521847690386,
            1438.202247191011,
            1438.202247191011,
            1438.202247191011,
            1478.1523096129838,
            1478.1523096129838,
            1478.1523096129838,
            1478.1523096129838,
            1518.1023720349563,
            1518.1023720349563,
            1558.0524344569287,
            1598.0024968789012,
            1637.9525593008739,
            1637.9525593008739,
            1677.9026217228463,
            1677.9026217228463,
            1677.9026217228463,
            1717.8526841448188,
            1717.8526841448188,
            1757.8027465667915,
            1837.7028714107364,
            1877.652933832709,
            1877.652933832709,
            1877.652933832709,
            1917.6029962546816,
            1917.6029962546816,
            1997.5031210986267,
            2077.4032459425716,
            2197.2534332084892,
            2237.203495630462,
            2277.153558052434,
            2317.103620474407
        ]
    },
    "learned_cochlear_filters/arch_0190": {
        "x": [
            1,
            2,
            3,
            4,
            5,
            6,
            7,
            8,
            9,
            10,
            11,
            12,
            13,
            14,
            15,
            16,
            17,
            18,
            19,
            20,
            21,
            22,
            23,
            24,
            25,
            26,
            27,
            28,
            29,
            30,
            31,
            32,
            33,
            34,
            35,
            36,
            37,
            38,
            39,
            40,
            41,
            42,
            43,
            44,
            45,
            46,
            47,
            48,
            49,
            50,
            51,
            52,
            53,
            54,
            55,
            56,
            57,
            58,
            59,
            60,
            61,
            62,
            63,
            64,
            65,
            66,
            67,
            68,
            69,
            70,
            71,
            72,
            73,
            74,
            75,
            76,
            77,
            78,
            79,
            80,
            81,
            82,
            83,
            84,
            85,
            86,
            87,
            88,
            89,
            90,
            91,
            92,
            93,
            94,
            95,
            96,
            97,
            98,
            99,
            100
        ],
        "y": [
            79.90012484394506,
            79.90012484394506,
            119.8501872659176,
            159.80024968789013,
            359.5505617977528,
            359.5505617977528,
            399.5006242197253,
            399.5006242197253,
            439.45068664169787,
            479.4007490636704,
            479.4007490636704,
            479.4007490636704,
            479.4007490636704,
            479.4007490636704,
            519.3508114856429,
            519.3508114856429,
            519.3508114856429,
            519.3508114856429,
            519.3508114856429,
            519.3508114856429,
            519.3508114856429,
            519.3508114856429,
            519.3508114856429,
            559.3008739076155,
            559.3008739076155,
            559.3008739076155,
            559.3008739076155,
            599.250936329588,
            599.250936329588,
            599.250936329588,
            599.250936329588,
            599.250936329588,
            599.250936329588,
            639.2009987515605,
            639.2009987515605,
            639.2009987515605,
            639.2009987515605,
            639.2009987515605,
            639.2009987515605,
            679.1510611735331,
            679.1510611735331,
            679.1510611735331,
            719.1011235955056,
            719.1011235955056,
            719.1011235955056,
            719.1011235955056,
            719.1011235955056,
            759.0511860174781,
            759.0511860174781,
            759.0511860174781,
            799.0012484394506,
            799.0012484394506,
            799.0012484394506,
            838.9513108614232,
            838.9513108614232,
            878.9013732833957,
            878.9013732833957,
            878.9013732833957,
            878.9013732833957,
            918.8514357053682,
            918.8514357053682,
            958.8014981273408,
            958.8014981273408,
            958.8014981273408,
            958.8014981273408,
            958.8014981273408,
            998.7515605493134,
            998.7515605493134,
            998.7515605493134,
            1038.7016229712858,
            1038.7016229712858,
            1078.6516853932583,
            1158.5518102372034,
            1198.501872659176,
            1238.4519350811486,
            1278.401997503121,
            1278.401997503121,
            1358.3021223470662,
            1398.2521847690386,
            1398.2521847690386,
            1398.2521847690386,
            1478.1523096129838,
            1558.0524344569287,
            1558.0524344569287,
            1637.9525593008739,
            1677.9026217228463,
            1677.9026217228463,
            1717.8526841448188,
            1757.8027465667915,
            1797.752808988764,
            1797.752808988764,
            1837.7028714107364,
            1877.652933832709,
            1877.652933832709,
            1957.553058676654,
            1997.5031210986267,
            1997.5031210986267,
            2117.3533083645443,
            2277.153558052434,
            2556.803995006242
        ]
    },
    "learned_cochlear_filters/arch_0191": {
        "x": [
            1,
            2,
            3,
            4,
            5,
            6,
            7,
            8,
            9,
            10,
            11,
            12,
            13,
            14,
            15,
            16,
            17,
            18,
            19,
            20,
            21,
            22,
            23,
            24,
            25,
            26,
            27,
            28,
            29,
            30,
            31,
            32,
            33,
            34,
            35,
            36,
            37,
            38,
            39,
            40,
            41,
            42,
            43,
            44,
            45,
            46,
            47,
            48,
            49,
            50,
            51,
            52,
            53,
            54,
            55,
            56,
            57,
            58,
            59,
            60,
            61,
            62,
            63,
            64,
            65,
            66,
            67,
            68,
            69,
            70,
            71,
            72,
            73,
            74,
            75,
            76,
            77,
            78,
            79,
            80,
            81,
            82,
            83,
            84,
            85,
            86,
            87,
            88,
            89,
            90,
            91,
            92,
            93,
            94,
            95,
            96,
            97,
            98,
            99,
            100
        ],
        "y": [
            0.0,
            0.0,
            0.0,
            0.0,
            0.0,
            0.0,
            0.0,
            0.0,
            0.0,
            39.95006242197253,
            39.95006242197253,
            39.95006242197253,
            79.90012484394506,
            79.90012484394506,
            79.90012484394506,
            79.90012484394506,
            79.90012484394506,
            119.8501872659176,
            119.8501872659176,
            119.8501872659176,
            119.8501872659176,
            159.80024968789013,
            159.80024968789013,
            159.80024968789013,
            199.75031210986265,
            199.75031210986265,
            239.7003745318352,
            239.7003745318352,
            279.65043695380774,
            319.60049937578026,
            359.5505617977528,
            359.5505617977528,
            399.5006242197253,
            399.5006242197253,
            399.5006242197253,
            399.5006242197253,
            439.45068664169787,
            439.45068664169787,
            439.45068664169787,
            439.45068664169787,
            479.4007490636704,
            479.4007490636704,
            479.4007490636704,
            519.3508114856429,
            519.3508114856429,
            519.3508114856429,
            559.3008739076155,
            599.250936329588,
            599.250936329588,
            639.2009987515605,
            639.2009987515605,
            639.2009987515605,
            639.2009987515605,
            639.2009987515605,
            639.2009987515605,
            639.2009987515605,
            639.2009987515605,
            679.1510611735331,
            679.1510611735331,
            679.1510611735331,
            759.0511860174781,
            759.0511860174781,
            759.0511860174781,
            878.9013732833957,
            878.9013732833957,
            878.9013732833957,
            918.8514357053682,
            918.8514357053682,
            958.8014981273408,
            958.8014981273408,
            958.8014981273408,
            1038.7016229712858,
            1038.7016229712858,
            1038.7016229712858,
            1118.601747815231,
            1198.501872659176,
            1238.4519350811486,
            1238.4519350811486,
            1238.4519350811486,
            1238.4519350811486,
            1278.401997503121,
            1478.1523096129838,
            1478.1523096129838,
            1558.0524344569287,
            1558.0524344569287,
            1558.0524344569287,
            1598.0024968789012,
            1637.9525593008739,
            1677.9026217228463,
            1677.9026217228463,
            1677.9026217228463,
            1717.8526841448188,
            1797.752808988764,
            1797.752808988764,
            1877.652933832709,
            1917.6029962546816,
            1997.5031210986267,
            1997.5031210986267,
            2397.003745318352,
            2397.003745318352
        ]
    },
    "learned_cochlear_filters/arch_0286": {
        "x": [
            1,
            2,
            3,
            4,
            5,
            6,
            7,
            8,
            9,
            10,
            11,
            12,
            13,
            14,
            15,
            16,
            17,
            18,
            19,
            20,
            21,
            22,
            23,
            24,
            25,
            26,
            27,
            28,
            29,
            30,
            31,
            32,
            33,
            34,
            35,
            36,
            37,
            38,
            39,
            40,
            41,
            42,
            43,
            44,
            45,
            46,
            47,
            48,
            49,
            50,
            51,
            52,
            53,
            54,
            55,
            56,
            57,
            58,
            59,
            60,
            61,
            62,
            63,
            64,
            65,
            66,
            67,
            68,
            69,
            70,
            71,
            72,
            73,
            74,
            75,
            76,
            77,
            78,
            79,
            80,
            81,
            82,
            83,
            84,
            85,
            86,
            87,
            88,
            89,
            90,
            91,
            92,
            93,
            94,
            95,
            96,
            97,
            98,
            99,
            100
        ],
        "y": [
            79.90012484394506,
            79.90012484394506,
            79.90012484394506,
            119.8501872659176,
            119.8501872659176,
            119.8501872659176,
            119.8501872659176,
            159.80024968789013,
            199.75031210986265,
            199.75031210986265,
            199.75031210986265,
            199.75031210986265,
            199.75031210986265,
            239.7003745318352,
            239.7003745318352,
            239.7003745318352,
            239.7003745318352,
            239.7003745318352,
            279.65043695380774,
            279.65043695380774,
            279.65043695380774,
            279.65043695380774,
            319.60049937578026,
            319.60049937578026,
            319.60049937578026,
            319.60049937578026,
            319.60049937578026,
            359.5505617977528,
            359.5505617977528,
            359.5505617977528,
            359.5505617977528,
            359.5505617977528,
            359.5505617977528,
            399.5006242197253,
            399.5006242197253,
            399.5006242197253,
            399.5006242197253,
            439.45068664169787,
            439.45068664169787,
            439.45068664169787,
            479.4007490636704,
            479.4007490636704,
            479.4007490636704,
            519.3508114856429,
            559.3008739076155,
            559.3008739076155,
            559.3008739076155,
            559.3008739076155,
            559.3008739076155,
            599.250936329588,
            599.250936329588,
            599.250936329588,
            599.250936329588,
            639.2009987515605,
            639.2009987515605,
            639.2009987515605,
            639.2009987515605,
            679.1510611735331,
            679.1510611735331,
            679.1510611735331,
            679.1510611735331,
            719.1011235955056,
            759.0511860174781,
            799.0012484394506,
            799.0012484394506,
            838.9513108614232,
            838.9513108614232,
            878.9013732833957,
            878.9013732833957,
            918.8514357053682,
            918.8514357053682,
            958.8014981273408,
            958.8014981273408,
            998.7515605493134,
            1038.7016229712858,
            1038.7016229712858,
            1158.5518102372034,
            1198.501872659176,
            1238.4519350811486,
            1278.401997503121,
            1278.401997503121,
            1358.3021223470662,
            1358.3021223470662,
            1438.202247191011,
            1478.1523096129838,
            1677.9026217228463,
            1717.8526841448188,
            1717.8526841448188,
            1757.8027465667915,
            1797.752808988764,
            1837.7028714107364,
            1877.652933832709,
            1917.6029962546816,
            1917.6029962546816,
            1917.6029962546816,
            1957.553058676654,
            1957.553058676654,
            1997.5031210986267,
            2636.704119850187,
            2876.404494382022
        ]
    },
    "learned_cochlear_filters/arch_0288": {
        "x": [
            1,
            2,
            3,
            4,
            5,
            6,
            7,
            8,
            9,
            10,
            11,
            12,
            13,
            14,
            15,
            16,
            17,
            18,
            19,
            20,
            21,
            22,
            23,
            24,
            25,
            26,
            27,
            28,
            29,
            30,
            31,
            32,
            33,
            34,
            35,
            36,
            37,
            38,
            39,
            40,
            41,
            42,
            43,
            44,
            45,
            46,
            47,
            48,
            49,
            50,
            51,
            52,
            53,
            54,
            55,
            56,
            57,
            58,
            59,
            60,
            61,
            62,
            63,
            64,
            65,
            66,
            67,
            68,
            69,
            70,
            71,
            72,
            73,
            74,
            75,
            76,
            77,
            78,
            79,
            80,
            81,
            82,
            83,
            84,
            85,
            86,
            87,
            88,
            89,
            90,
            91,
            92,
            93,
            94,
            95,
            96,
            97,
            98,
            99,
            100
        ],
        "y": [
            79.90012484394506,
            79.90012484394506,
            79.90012484394506,
            79.90012484394506,
            119.8501872659176,
            159.80024968789013,
            159.80024968789013,
            199.75031210986265,
            199.75031210986265,
            199.75031210986265,
            239.7003745318352,
            239.7003745318352,
            279.65043695380774,
            279.65043695380774,
            279.65043695380774,
            279.65043695380774,
            319.60049937578026,
            319.60049937578026,
            319.60049937578026,
            359.5505617977528,
            359.5505617977528,
            399.5006242197253,
            399.5006242197253,
            399.5006242197253,
            399.5006242197253,
            439.45068664169787,
            439.45068664169787,
            439.45068664169787,
            439.45068664169787,
            439.45068664169787,
            439.45068664169787,
            439.45068664169787,
            439.45068664169787,
            479.4007490636704,
            479.4007490636704,
            479.4007490636704,
            519.3508114856429,
            519.3508114856429,
            559.3008739076155,
            559.3008739076155,
            559.3008739076155,
            559.3008739076155,
            559.3008739076155,
            599.250936329588,
            599.250936329588,
            599.250936329588,
            599.250936329588,
            599.250936329588,
            639.2009987515605,
            639.2009987515605,
            639.2009987515605,
            639.2009987515605,
            639.2009987515605,
            639.2009987515605,
            679.1510611735331,
            679.1510611735331,
            679.1510611735331,
            719.1011235955056,
            719.1011235955056,
            719.1011235955056,
            759.0511860174781,
            759.0511860174781,
            759.0511860174781,
            759.0511860174781,
            759.0511860174781,
            799.0012484394506,
            878.9013732833957,
            878.9013732833957,
            878.9013732833957,
            878.9013732833957,
            958.8014981273408,
            958.8014981273408,
            958.8014981273408,
            998.7515605493134,
            1038.7016229712858,
            1078.6516853932583,
            1078.6516853932583,
            1118.601747815231,
            1158.5518102372034,
            1238.4519350811486,
            1238.4519350811486,
            1278.401997503121,
            1358.3021223470662,
            1398.2521847690386,
            1398.2521847690386,
            1438.202247191011,
            1558.0524344569287,
            1598.0024968789012,
            1677.9026217228463,
            1677.9026217228463,
            1717.8526841448188,
            1757.8027465667915,
            1757.8027465667915,
            1757.8027465667915,
            1757.8027465667915,
            1837.7028714107364,
            1917.6029962546816,
            1957.553058676654,
            1997.5031210986267,
            1997.5031210986267
        ]
    },
    "learned_cochlear_filters/arch_0302": {
        "x": [
            1,
            2,
            3,
            4,
            5,
            6,
            7,
            8,
            9,
            10,
            11,
            12,
            13,
            14,
            15,
            16,
            17,
            18,
            19,
            20,
            21,
            22,
            23,
            24,
            25,
            26,
            27,
            28,
            29,
            30,
            31,
            32,
            33,
            34,
            35,
            36,
            37,
            38,
            39,
            40,
            41,
            42,
            43,
            44,
            45,
            46,
            47,
            48,
            49,
            50,
            51,
            52,
            53,
            54,
            55,
            56,
            57,
            58,
            59,
            60,
            61,
            62,
            63,
            64,
            65,
            66,
            67,
            68,
            69,
            70,
            71,
            72,
            73,
            74,
            75,
            76,
            77,
            78,
            79,
            80,
            81,
            82,
            83,
            84,
            85,
            86,
            87,
            88,
            89,
            90,
            91,
            92,
            93,
            94,
            95,
            96,
            97,
            98,
            99,
            100
        ],
        "y": [
            39.95006242197253,
            79.90012484394506,
            79.90012484394506,
            79.90012484394506,
            79.90012484394506,
            119.8501872659176,
            119.8501872659176,
            119.8501872659176,
            159.80024968789013,
            159.80024968789013,
            159.80024968789013,
            159.80024968789013,
            159.80024968789013,
            199.75031210986265,
            199.75031210986265,
            239.7003745318352,
            239.7003745318352,
            279.65043695380774,
            279.65043695380774,
            279.65043695380774,
            279.65043695380774,
            319.60049937578026,
            399.5006242197253,
            399.5006242197253,
            399.5006242197253,
            439.45068664169787,
            439.45068664169787,
            439.45068664169787,
            479.4007490636704,
            479.4007490636704,
            479.4007490636704,
            519.3508114856429,
            519.3508114856429,
            519.3508114856429,
            559.3008739076155,
            559.3008739076155,
            559.3008739076155,
            559.3008739076155,
            559.3008739076155,
            559.3008739076155,
            599.250936329588,
            599.250936329588,
            599.250936329588,
            599.250936329588,
            599.250936329588,
            599.250936329588,
            599.250936329588,
            639.2009987515605,
            639.2009987515605,
            639.2009987515605,
            679.1510611735331,
            679.1510611735331,
            719.1011235955056,
            719.1011235955056,
            719.1011235955056,
            759.0511860174781,
            799.0012484394506,
            799.0012484394506,
            799.0012484394506,
            838.9513108614232,
            838.9513108614232,
            838.9513108614232,
            838.9513108614232,
            878.9013732833957,
            918.8514357053682,
            918.8514357053682,
            958.8014981273408,
            998.7515605493134,
            1038.7016229712858,
            1118.601747815231,
            1198.501872659176,
            1198.501872659176,
            1198.501872659176,
            1238.4519350811486,
            1558.0524344569287,
            1558.0524344569287,
            1637.9525593008739,
            1677.9026217228463,
            1757.8027465667915,
            1757.8027465667915,
            1757.8027465667915,
            1837.7028714107364,
            1837.7028714107364,
            1957.553058676654,
            1997.5031210986267,
            1997.5031210986267,
            2317.103620474407,
            2397.003745318352,
            2476.903870162297,
            2516.8539325842694,
            2596.7540574282148,
            2636.704119850187,
            2636.704119850187,
            2636.704119850187,
            2916.354556803995,
            3315.85518102372,
            3315.85518102372,
            3315.85518102372,
            15700.374531835205,
            15940.074906367041
        ]
    },
    "learned_cochlear_filters/arch_0335": {
        "x": [
            1,
            2,
            3,
            4,
            5,
            6,
            7,
            8,
            9,
            10,
            11,
            12,
            13,
            14,
            15,
            16,
            17,
            18,
            19,
            20,
            21,
            22,
            23,
            24,
            25,
            26,
            27,
            28,
            29,
            30,
            31,
            32,
            33,
            34,
            35,
            36,
            37,
            38,
            39,
            40,
            41,
            42,
            43,
            44,
            45,
            46,
            47,
            48,
            49,
            50,
            51,
            52,
            53,
            54,
            55,
            56,
            57,
            58,
            59,
            60,
            61,
            62,
            63,
            64,
            65,
            66,
            67,
            68,
            69,
            70,
            71,
            72,
            73,
            74,
            75,
            76,
            77,
            78,
            79,
            80,
            81,
            82,
            83,
            84,
            85,
            86,
            87,
            88,
            89,
            90,
            91,
            92,
            93,
            94,
            95,
            96,
            97,
            98,
            99,
            100
        ],
        "y": [
            0.0,
            0.0,
            0.0,
            0.0,
            0.0,
            0.0,
            0.0,
            0.0,
            39.95006242197253,
            39.95006242197253,
            39.95006242197253,
            39.95006242197253,
            39.95006242197253,
            79.90012484394506,
            79.90012484394506,
            79.90012484394506,
            79.90012484394506,
            79.90012484394506,
            79.90012484394506,
            79.90012484394506,
            79.90012484394506,
            79.90012484394506,
            79.90012484394506,
            79.90012484394506,
            79.90012484394506,
            79.90012484394506,
            79.90012484394506,
            119.8501872659176,
            119.8501872659176,
            119.8501872659176,
            119.8501872659176,
            119.8501872659176,
            159.80024968789013,
            159.80024968789013,
            159.80024968789013,
            199.75031210986265,
            199.75031210986265,
            239.7003745318352,
            239.7003745318352,
            279.65043695380774,
            319.60049937578026,
            319.60049937578026,
            399.5006242197253,
            399.5006242197253,
            399.5006242197253,
            439.45068664169787,
            479.4007490636704,
            559.3008739076155,
            559.3008739076155,
            599.250936329588,
            599.250936329588,
            599.250936329588,
            599.250936329588,
            599.250936329588,
            599.250936329588,
            599.250936329588,
            599.250936329588,
            679.1510611735331,
            679.1510611735331,
            719.1011235955056,
            719.1011235955056,
            759.0511860174781,
            759.0511860174781,
            759.0511860174781,
            799.0012484394506,
            799.0012484394506,
            799.0012484394506,
            838.9513108614232,
            838.9513108614232,
            838.9513108614232,
            838.9513108614232,
            838.9513108614232,
            918.8514357053682,
            998.7515605493134,
            1078.6516853932583,
            1118.601747815231,
            1118.601747815231,
            1158.5518102372034,
            1238.4519350811486,
            1398.2521847690386,
            1478.1523096129838,
            1478.1523096129838,
            1518.1023720349563,
            1558.0524344569287,
            1558.0524344569287,
            1637.9525593008739,
            1757.8027465667915,
            1757.8027465667915,
            1757.8027465667915,
            1837.7028714107364,
            1837.7028714107364,
            1877.652933832709,
            1957.553058676654,
            2117.3533083645443,
            2197.2534332084892,
            2516.8539325842694,
            2556.803995006242,
            2676.6541822721597,
            2756.5543071161046,
            3076.154806491885
        ]
    },
    "learned_cochlear_filters/arch_0338": {
        "x": [
            1,
            2,
            3,
            4,
            5,
            6,
            7,
            8,
            9,
            10,
            11,
            12,
            13,
            14,
            15,
            16,
            17,
            18,
            19,
            20,
            21,
            22,
            23,
            24,
            25,
            26,
            27,
            28,
            29,
            30,
            31,
            32,
            33,
            34,
            35,
            36,
            37,
            38,
            39,
            40,
            41,
            42,
            43,
            44,
            45,
            46,
            47,
            48,
            49,
            50,
            51,
            52,
            53,
            54,
            55,
            56,
            57,
            58,
            59,
            60,
            61,
            62,
            63,
            64,
            65,
            66,
            67,
            68,
            69,
            70,
            71,
            72,
            73,
            74,
            75,
            76,
            77,
            78,
            79,
            80,
            81,
            82,
            83,
            84,
            85,
            86,
            87,
            88,
            89,
            90,
            91,
            92,
            93,
            94,
            95,
            96,
            97,
            98,
            99,
            100
        ],
        "y": [
            79.90012484394506,
            119.8501872659176,
            119.8501872659176,
            159.80024968789013,
            159.80024968789013,
            199.75031210986265,
            199.75031210986265,
            199.75031210986265,
            239.7003745318352,
            239.7003745318352,
            279.65043695380774,
            279.65043695380774,
            279.65043695380774,
            279.65043695380774,
            319.60049937578026,
            359.5505617977528,
            359.5505617977528,
            359.5505617977528,
            359.5505617977528,
            359.5505617977528,
            359.5505617977528,
            359.5505617977528,
            359.5505617977528,
            399.5006242197253,
            399.5006242197253,
            399.5006242197253,
            399.5006242197253,
            399.5006242197253,
            439.45068664169787,
            439.45068664169787,
            479.4007490636704,
            479.4007490636704,
            479.4007490636704,
            519.3508114856429,
            559.3008739076155,
            559.3008739076155,
            559.3008739076155,
            559.3008739076155,
            559.3008739076155,
            599.250936329588,
            599.250936329588,
            599.250936329588,
            639.2009987515605,
            639.2009987515605,
            639.2009987515605,
            639.2009987515605,
            639.2009987515605,
            639.2009987515605,
            639.2009987515605,
            679.1510611735331,
            679.1510611735331,
            679.1510611735331,
            679.1510611735331,
            679.1510611735331,
            719.1011235955056,
            719.1011235955056,
            719.1011235955056,
            719.1011235955056,
            759.0511860174781,
            759.0511860174781,
            759.0511860174781,
            759.0511860174781,
            759.0511860174781,
            799.0012484394506,
            799.0012484394506,
            799.0012484394506,
            838.9513108614232,
            958.8014981273408,
            958.8014981273408,
            958.8014981273408,
            958.8014981273408,
            998.7515605493134,
            1078.6516853932583,
            1158.5518102372034,
            1198.501872659176,
            1198.501872659176,
            1238.4519350811486,
            1278.401997503121,
            1358.3021223470662,
            1478.1523096129838,
            1518.1023720349563,
            1518.1023720349563,
            1518.1023720349563,
            1518.1023720349563,
            1518.1023720349563,
            1558.0524344569287,
            1598.0024968789012,
            1598.0024968789012,
            1717.8526841448188,
            1717.8526841448188,
            1797.752808988764,
            1797.752808988764,
            1837.7028714107364,
            1957.553058676654,
            1957.553058676654,
            1957.553058676654,
            2516.8539325842694,
            2516.8539325842694,
            2676.6541822721597,
            2716.6042446941324
        ]
    },
    "learned_cochlear_filters/arch_0346": {
        "x": [
            1,
            2,
            3,
            4,
            5,
            6,
            7,
            8,
            9,
            10,
            11,
            12,
            13,
            14,
            15,
            16,
            17,
            18,
            19,
            20,
            21,
            22,
            23,
            24,
            25,
            26,
            27,
            28,
            29,
            30,
            31,
            32,
            33,
            34,
            35,
            36,
            37,
            38,
            39,
            40,
            41,
            42,
            43,
            44,
            45,
            46,
            47,
            48,
            49,
            50,
            51,
            52,
            53,
            54,
            55,
            56,
            57,
            58,
            59,
            60,
            61,
            62,
            63,
            64,
            65,
            66,
            67,
            68,
            69,
            70,
            71,
            72,
            73,
            74,
            75,
            76,
            77,
            78,
            79,
            80,
            81,
            82,
            83,
            84,
            85,
            86,
            87,
            88,
            89,
            90,
            91,
            92,
            93,
            94,
            95,
            96,
            97,
            98,
            99,
            100
        ],
        "y": [
            0.0,
            0.0,
            0.0,
            0.0,
            39.95006242197253,
            39.95006242197253,
            39.95006242197253,
            79.90012484394506,
            79.90012484394506,
            79.90012484394506,
            79.90012484394506,
            79.90012484394506,
            119.8501872659176,
            119.8501872659176,
            119.8501872659176,
            119.8501872659176,
            119.8501872659176,
            119.8501872659176,
            119.8501872659176,
            159.80024968789013,
            159.80024968789013,
            159.80024968789013,
            199.75031210986265,
            199.75031210986265,
            199.75031210986265,
            199.75031210986265,
            199.75031210986265,
            239.7003745318352,
            239.7003745318352,
            239.7003745318352,
            239.7003745318352,
            279.65043695380774,
            279.65043695380774,
            279.65043695380774,
            279.65043695380774,
            319.60049937578026,
            319.60049937578026,
            319.60049937578026,
            319.60049937578026,
            319.60049937578026,
            359.5505617977528,
            359.5505617977528,
            359.5505617977528,
            399.5006242197253,
            399.5006242197253,
            399.5006242197253,
            399.5006242197253,
            399.5006242197253,
            399.5006242197253,
            439.45068664169787,
            439.45068664169787,
            439.45068664169787,
            439.45068664169787,
            439.45068664169787,
            439.45068664169787,
            439.45068664169787,
            479.4007490636704,
            479.4007490636704,
            479.4007490636704,
            479.4007490636704,
            519.3508114856429,
            519.3508114856429,
            519.3508114856429,
            519.3508114856429,
            559.3008739076155,
            559.3008739076155,
            559.3008739076155,
            559.3008739076155,
            599.250936329588,
            599.250936329588,
            599.250936329588,
            599.250936329588,
            639.2009987515605,
            639.2009987515605,
            639.2009987515605,
            679.1510611735331,
            679.1510611735331,
            719.1011235955056,
            719.1011235955056,
            719.1011235955056,
            719.1011235955056,
            759.0511860174781,
            799.0012484394506,
            799.0012484394506,
            838.9513108614232,
            838.9513108614232,
            998.7515605493134,
            1038.7016229712858,
            1078.6516853932583,
            1118.601747815231,
            1118.601747815231,
            1158.5518102372034,
            1278.401997503121,
            1318.3520599250935,
            1478.1523096129838,
            1677.9026217228463,
            1837.7028714107364,
            1957.553058676654,
            2556.803995006242,
            2956.3046192259676
        ]
    }
}
