# Supplementary material for: Deep neural network models reveal interplay of peripheral coding and stimulus statistics in pitch perception
Source: Nat Commun. 2021 Dec 14;12:7278. doi: 10.1038/s41467-021-27366-6 (PMC8671597; doi:10.1038/s41467-021-27366-6)
Supplement: Supplementary file 4 — Source Data [file 41467_2021_27366_MOESM4_ESM.zip › Source_Data_Saddler_etal_DNNPitchModel/fig08a.json]

{
    "natural_background_noise_snr+10+30db": {
        "x": [
            0.0,
            14.285714285714285,
            28.57142857142857,
            42.857142857142854,
            57.14285714285714,
            71.42857142857142,
            85.71428571428571,
            100.0,
            114.28571428571428,
            128.57142857142856,
            142.85714285714283,
            157.14285714285714,
            171.42857142857142,
            185.7142857142857,
            200.0,
            214.28571428571428,
            228.57142857142856,
            242.85714285714283,
            257.1428571428571,
            271.4285714285714,
            285.71428571428567,
            300.0,
            314.2857142857143,
            328.57142857142856,
            342.85714285714283,
            357.1428571428571,
            371.4285714285714,
            385.71428571428567,
            400.0,
            414.2857142857143,
            428.57142857142856,
            442.85714285714283,
            457.1428571428571,
            471.4285714285714,
            485.71428571428567,
            499.99999999999994,
            514.2857142857142,
            528.5714285714286,
            542.8571428571428,
            557.1428571428571,
            571.4285714285713,
            585.7142857142857,
            600.0,
            614.2857142857142,
            628.5714285714286,
            642.8571428571428,
            657.1428571428571,
            671.4285714285713,
            685.7142857142857,
            700.0,
            714.2857142857142,
            728.5714285714286,
            742.8571428571428,
            757.1428571428571,
            771.4285714285713,
            785.7142857142857,
            800.0,
            814.2857142857142,
            828.5714285714286,
            842.8571428571428,
            857.1428571428571,
            871.4285714285713,
            885.7142857142857,
            899.9999999999999,
            914.2857142857142,
            928.5714285714286,
            942.8571428571428,
            957.1428571428571,
            971.4285714285713,
            985.7142857142857,
            999.9999999999999,
            1014.2857142857142,
            1028.5714285714284,
            1042.857142857143,
            1057.142857142857,
            1071.4285714285713,
            1085.7142857142856,
            1100.0,
            1114.2857142857142,
            1128.5714285714284,
            1142.8571428571427,
            1157.142857142857,
            1171.4285714285713,
            1185.7142857142856,
            1200.0,
            1214.2857142857142,
            1228.5714285714284,
            1242.8571428571427,
            1257.142857142857,
            1271.4285714285713,
            1285.7142857142856,
            1300.0,
            1314.2857142857142,
            1328.5714285714284,
            1342.8571428571427,
            1357.142857142857,
            1371.4285714285713,
            1385.7142857142856,
            1400.0,
            1414.2857142857142,
            1428.5714285714284,
            1442.8571428571427,
            1457.142857142857,
            1471.4285714285713,
            1485.7142857142856,
            1500.0,
            1514.2857142857142,
            1528.5714285714284,
            1542.8571428571427,
            1557.142857142857,
            1571.4285714285713,
            1585.7142857142856,
            1600.0,
            1614.2857142857142,
            1628.5714285714284,
            1642.8571428571427,
            1657.142857142857,
            1671.4285714285713,
            1685.7142857142856,
            1699.9999999999998,
            1714.2857142857142,
            1728.5714285714284,
            1742.8571428571427,
            1757.142857142857,
            1771.4285714285713,
            1785.7142857142856,
            1799.9999999999998,
            1814.2857142857142,
            1828.5714285714284,
            1842.8571428571427,
            1857.142857142857,
            1871.4285714285713,
            1885.7142857142856,
            1899.9999999999998,
            1914.2857142857142,
            1928.5714285714284,
            1942.8571428571427,
            1957.142857142857,
            1971.4285714285713,
            1985.7142857142856,
            1999.9999999999998,
            2014.2857142857142,
            2028.5714285714284,
            2042.8571428571427,
            2057.142857142857,
            2071.428571428571,
            2085.714285714286,
            2100.0,
            2114.285714285714,
            2128.5714285714284,
            2142.8571428571427,
            2157.142857142857,
            2171.428571428571,
            2185.714285714286,
            2200.0,
            2214.285714285714,
            2228.5714285714284,
            2242.8571428571427,
            2257.142857142857,
            2271.428571428571,
            2285.7142857142853,
            2300.0,
            2314.285714285714,
            2328.5714285714284,
            2342.8571428571427,
            2357.142857142857,
            2371.428571428571,
            2385.7142857142853,
            2400.0,
            2414.285714285714,
            2428.5714285714284,
            2442.8571428571427,
            2457.142857142857,
            2471.428571428571,
            2485.7142857142853,
            2500.0,
            2514.285714285714,
            2528.5714285714284,
            2542.8571428571427,
            2557.142857142857,
            2571.428571428571,
            2585.7142857142853,
            2600.0,
            2614.285714285714,
            2628.5714285714284,
            2642.8571428571427,
            2657.142857142857,
            2671.428571428571,
            2685.7142857142853,
            2700.0,
            2714.285714285714,
            2728.5714285714284,
            2742.8571428571427,
            2757.142857142857,
            2771.428571428571,
            2785.7142857142853,
            2800.0,
            2814.285714285714,
            2828.5714285714284,
            2842.8571428571427,
            2857.142857142857,
            2871.428571428571,
            2885.7142857142853,
            2900.0,
            2914.285714285714,
            2928.5714285714284,
            2942.8571428571427,
            2957.142857142857,
            2971.428571428571,
            2985.7142857142853,
            3000.0,
            3014.285714285714,
            3028.5714285714284,
            3042.8571428571427,
            3057.142857142857,
            3071.428571428571,
            3085.7142857142853,
            3100.0,
            3114.285714285714,
            3128.5714285714284,
            3142.8571428571427,
            3157.142857142857,
            3171.428571428571,
            3185.7142857142853,
            3200.0,
            3214.285714285714,
            3228.5714285714284,
            3242.8571428571427,
            3257.142857142857,
            3271.428571428571,
            3285.7142857142853,
            3299.9999999999995,
            3314.285714285714,
            3328.5714285714284,
            3342.8571428571427,
            3357.142857142857,
            3371.428571428571,
            3385.7142857142853,
            3399.9999999999995,
            3414.285714285714,
            3428.5714285714284,
            3442.8571428571427,
            3457.142857142857,
            3471.428571428571,
            3485.7142857142853,
            3499.9999999999995,
            3514.285714285714,
            3528.5714285714284,
            3542.8571428571427,
            3557.142857142857,
            3571.428571428571,
            3585.7142857142853,
            3599.9999999999995,
            3614.285714285714,
            3628.5714285714284,
            3642.8571428571427,
            3657.142857142857,
            3671.428571428571,
            3685.7142857142853,
            3699.9999999999995,
            3714.285714285714,
            3728.5714285714284,
            3742.8571428571427,
            3757.142857142857,
            3771.428571428571,
            3785.7142857142853,
            3799.9999999999995,
            3814.285714285714,
            3828.5714285714284,
            3842.8571428571427,
            3857.142857142857,
            3871.428571428571,
            3885.7142857142853,
            3899.9999999999995,
            3914.285714285714,
            3928.5714285714284,
            3942.8571428571427,
            3957.142857142857,
            3971.428571428571,
            3985.7142857142853,
            3999.9999999999995,
            4014.285714285714,
            4028.5714285714284,
            4042.8571428571427,
            4057.142857142857,
            4071.428571428571,
            4085.7142857142853,
            4100.0,
            4114.285714285714,
            4128.571428571428,
            4142.857142857142,
            4157.142857142857,
            4171.428571428572,
            4185.714285714285,
            4200.0,
            4214.285714285714,
            4228.571428571428,
            4242.857142857142,
            4257.142857142857,
            4271.428571428572,
            4285.714285714285,
            4300.0,
            4314.285714285714,
            4328.571428571428,
            4342.857142857142,
            4357.142857142857,
            4371.428571428572,
            4385.714285714285,
            4400.0,
            4414.285714285714,
            4428.571428571428,
            4442.857142857142,
            4457.142857142857,
            4471.428571428572,
            4485.714285714285,
            4500.0,
            4514.285714285714,
            4528.571428571428,
            4542.857142857142,
            4557.142857142857,
            4571.428571428571,
            4585.714285714285,
            4600.0,
            4614.285714285714,
            4628.571428571428,
            4642.857142857142,
            4657.142857142857,
            4671.428571428571,
            4685.714285714285,
            4700.0,
            4714.285714285714,
            4728.571428571428,
            4742.857142857142,
            4757.142857142857,
            4771.428571428571,
            4785.714285714285,
            4800.0,
            4814.285714285714,
            4828.571428571428,
            4842.857142857142,
            4857.142857142857,
            4871.428571428571,
            4885.714285714285,
            4900.0,
            4914.285714285714,
            4928.571428571428,
            4942.857142857142,
            4957.142857142857,
            4971.428571428571,
            4985.714285714285,
            5000.0,
            5014.285714285714,
            5028.571428571428,
            5042.857142857142,
            5057.142857142857,
            5071.428571428571,
            5085.714285714285,
            5100.0,
            5114.285714285714,
            5128.571428571428,
            5142.857142857142,
            5157.142857142857,
            5171.428571428571,
            5185.714285714285,
            5200.0,
            5214.285714285714,
            5228.571428571428,
            5242.857142857142,
            5257.142857142857,
            5271.428571428571,
            5285.714285714285,
            5300.0,
            5314.285714285714,
            5328.571428571428,
            5342.857142857142,
            5357.142857142857,
            5371.428571428571,
            5385.714285714285,
            5400.0,
            5414.285714285714,
            5428.571428571428,
            5442.857142857142,
            5457.142857142857,
            5471.428571428571,
            5485.714285714285,
            5500.0,
            5514.285714285714,
            5528.571428571428,
            5542.857142857142,
            5557.142857142857,
            5571.428571428571,
            5585.714285714285,
            5600.0,
            5614.285714285714,
            5628.571428571428,
            5642.857142857142,
            5657.142857142857,
            5671.428571428571,
            5685.714285714285,
            5700.0,
            5714.285714285714,
            5728.571428571428,
            5742.857142857142,
            5757.142857142857,
            5771.428571428571,
            5785.714285714285,
            5800.0,
            5814.285714285714,
            5828.571428571428,
            5842.857142857142,
            5857.142857142857,
            5871.428571428571,
            5885.714285714285,
            5900.0,
            5914.285714285714,
            5928.571428571428,
            5942.857142857142,
            5957.142857142857,
            5971.428571428571,
            5985.714285714285,
            6000.0,
            6014.285714285714,
            6028.571428571428,
            6042.857142857142,
            6057.142857142857,
            6071.428571428571,
            6085.714285714285,
            6100.0,
            6114.285714285714,
            6128.571428571428,
            6142.857142857142,
            6157.142857142857,
            6171.428571428571,
            6185.714285714285,
            6200.0,
            6214.285714285714,
            6228.571428571428,
            6242.857142857142,
            6257.142857142857,
            6271.428571428571,
            6285.714285714285,
            6300.0,
            6314.285714285714,
            6328.571428571428,
            6342.857142857142,
            6357.142857142857,
            6371.428571428571,
            6385.714285714285,
            6400.0,
            6414.285714285714,
            6428.571428571428,
            6442.857142857142,
            6457.142857142857,
            6471.428571428571,
            6485.714285714285,
            6499.999999999999,
            6514.285714285714,
            6528.571428571428,
            6542.857142857142,
            6557.142857142857,
            6571.428571428571,
            6585.714285714285,
            6599.999999999999,
            6614.285714285714,
            6628.571428571428,
            6642.857142857142,
            6657.142857142857,
            6671.428571428571,
            6685.714285714285,
            6699.999999999999,
            6714.285714285714,
            6728.571428571428,
            6742.857142857142,
            6757.142857142857,
            6771.428571428571,
            6785.714285714285,
            6799.999999999999,
            6814.285714285714,
            6828.571428571428,
            6842.857142857142,
            6857.142857142857,
            6871.428571428571,
            6885.714285714285,
            6899.999999999999,
            6914.285714285714,
            6928.571428571428,
            6942.857142857142,
            6957.142857142857,
            6971.428571428571,
            6985.714285714285,
            6999.999999999999,
            7014.285714285714,
            7028.571428571428,
            7042.857142857142,
            7057.142857142857,
            7071.428571428571,
            7085.714285714285,
            7099.999999999999,
            7114.285714285714,
            7128.571428571428,
            7142.857142857142,
            7157.142857142857,
            7171.428571428571,
            7185.714285714285,
            7199.999999999999,
            7214.285714285714,
            7228.571428571428,
            7242.857142857142,
            7257.142857142857,
            7271.428571428571,
            7285.714285714285,
            7299.999999999999,
            7314.285714285714,
            7328.571428571428,
            7342.857142857142,
            7357.142857142857,
            7371.428571428571,
            7385.714285714285,
            7399.999999999999,
            7414.285714285714,
            7428.571428571428,
            7442.857142857142,
            7457.142857142857,
            7471.428571428571,
            7485.714285714285,
            7499.999999999999,
            7514.285714285714,
            7528.571428571428,
            7542.857142857142,
            7557.142857142857,
            7571.428571428571,
            7585.714285714285,
            7599.999999999999,
            7614.285714285714,
            7628.571428571428,
            7642.857142857142,
            7657.142857142857,
            7671.428571428571,
            7685.714285714285,
            7699.999999999999,
            7714.285714285714,
            7728.571428571428,
            7742.857142857142,
            7757.142857142857,
            7771.428571428571,
            7785.714285714285,
            7799.999999999999,
            7814.285714285714,
            7828.571428571428,
            7842.857142857142,
            7857.142857142857,
            7871.428571428571,
            7885.714285714285,
            7899.999999999999,
            7914.285714285714,
            7928.571428571428,
            7942.857142857142,
            7957.142857142857,
            7971.428571428571,
            7985.714285714285,
            7999.999999999999,
            8014.285714285714,
            8028.571428571428,
            8042.857142857142,
            8057.142857142857,
            8071.428571428571,
            8085.714285714285,
            8099.999999999999,
            8114.285714285714,
            8128.571428571428,
            8142.857142857142,
            8157.142857142857,
            8171.428571428571,
            8185.714285714285,
            8200.0,
            8214.285714285714,
            8228.571428571428,
            8242.857142857143,
            8257.142857142857,
            8271.42857142857,
            8285.714285714284,
            8300.0,
            8314.285714285714,
            8328.571428571428,
            8342.857142857143,
            8357.142857142857,
            8371.42857142857,
            8385.714285714284,
            8400.0,
            8414.285714285714,
            8428.571428571428,
            8442.857142857143,
            8457.142857142857,
            8471.42857142857,
            8485.714285714284,
            8500.0,
            8514.285714285714,
            8528.571428571428,
            8542.857142857143,
            8557.142857142857,
            8571.42857142857,
            8585.714285714284,
            8600.0,
            8614.285714285714,
            8628.571428571428,
            8642.857142857143,
            8657.142857142857,
            8671.42857142857,
            8685.714285714284,
            8700.0,
            8714.285714285714,
            8728.571428571428,
            8742.857142857143,
            8757.142857142857,
            8771.42857142857,
            8785.714285714284,
            8800.0,
            8814.285714285714,
            8828.571428571428,
            8842.857142857143,
            8857.142857142857,
            8871.42857142857,
            8885.714285714284,
            8900.0,
            8914.285714285714,
            8928.571428571428,
            8942.857142857143,
            8957.142857142857,
            8971.42857142857,
            8985.714285714284,
            9000.0,
            9014.285714285714,
            9028.571428571428,
            9042.857142857143,
            9057.142857142857,
            9071.42857142857,
            9085.714285714284,
            9100.0,
            9114.285714285714,
            9128.571428571428,
            9142.857142857141,
            9157.142857142857,
            9171.42857142857,
            9185.714285714284,
            9200.0,
            9214.285714285714,
            9228.571428571428,
            9242.857142857141,
            9257.142857142857,
            9271.42857142857,
            9285.714285714284,
            9300.0,
            9314.285714285714,
            9328.571428571428,
            9342.857142857141,
            9357.142857142857,
            9371.42857142857,
            9385.714285714284,
            9400.0,
            9414.285714285714,
            9428.571428571428,
            9442.857142857141,
            9457.142857142857,
            9471.42857142857,
            9485.714285714284,
            9500.0,
            9514.285714285714,
            9528.571428571428,
            9542.857142857141,
            9557.142857142857,
            9571.42857142857,
            9585.714285714284,
            9600.0,
            9614.285714285714,
            9628.571428571428,
            9642.857142857141,
            9657.142857142857,
            9671.42857142857,
            9685.714285714284,
            9700.0,
            9714.285714285714,
            9728.571428571428,
            9742.857142857141,
            9757.142857142857,
            9771.42857142857,
            9785.714285714284,
            9800.0,
            9814.285714285714,
            9828.571428571428,
            9842.857142857141,
            9857.142857142857,
            9871.42857142857,
            9885.714285714284,
            9900.0,
            9914.285714285714,
            9928.571428571428,
            9942.857142857141,
            9957.142857142857,
            9971.42857142857,
            9985.714285714284,
            10000.0,
            10014.285714285714,
            10028.571428571428,
            10042.857142857141,
            10057.142857142857,
            10071.42857142857,
            10085.714285714284,
            10100.0,
            10114.285714285714,
            10128.571428571428,
            10142.857142857141,
            10157.142857142857,
            10171.42857142857,
            10185.714285714284,
            10200.0,
            10214.285714285714,
            10228.571428571428,
            10242.857142857141,
            10257.142857142857,
            10271.42857142857,
            10285.714285714284,
            10300.0,
            10314.285714285714,
            10328.571428571428,
            10342.857142857141,
            10357.142857142857,
            10371.42857142857,
            10385.714285714284,
            10400.0,
            10414.285714285714,
            10428.571428571428,
            10442.857142857141,
            10457.142857142857,
            10471.42857142857,
            10485.714285714284,
            10500.0,
            10514.285714285714,
            10528.571428571428,
            10542.857142857141,
            10557.142857142857,
            10571.42857142857,
            10585.714285714284,
            10600.0,
            10614.285714285714,
            10628.571428571428,
            10642.857142857141,
            10657.142857142857,
            10671.42857142857,
            10685.714285714284,
            10700.0,
            10714.285714285714,
            10728.571428571428,
            10742.857142857141,
            10757.142857142857,
            10771.42857142857,
            10785.714285714284,
            10800.0,
            10814.285714285714,
            10828.571428571428,
            10842.857142857141,
            10857.142857142857,
            10871.42857142857,
            10885.714285714284,
            10900.0,
            10914.285714285714,
            10928.571428571428,
            10942.857142857141,
            10957.142857142857,
            10971.42857142857,
            10985.714285714284,
            11000.0,
            11014.285714285714,
            11028.571428571428,
            11042.857142857141,
            11057.142857142857,
            11071.42857142857,
            11085.714285714284,
            11100.0,
            11114.285714285714,
            11128.571428571428,
            11142.857142857141,
            11157.142857142857,
            11171.42857142857,
            11185.714285714284,
            11200.0,
            11214.285714285714,
            11228.571428571428,
            11242.857142857141,
            11257.142857142857,
            11271.42857142857,
            11285.714285714284,
            11300.0,
            11314.285714285714,
            11328.571428571428,
            11342.857142857141,
            11357.142857142857,
            11371.42857142857,
            11385.714285714284,
            11400.0,
            11414.285714285714,
            11428.571428571428,
            11442.857142857141,
            11457.142857142857,
            11471.42857142857,
            11485.714285714284,
            11500.0,
            11514.285714285714,
            11528.571428571428,
            11542.857142857141,
            11557.142857142857,
            11571.42857142857,
            11585.714285714284,
            11600.0,
            11614.285714285714,
            11628.571428571428,
            11642.857142857141,
            11657.142857142857,
            11671.42857142857,
            11685.714285714284,
            11700.0,
            11714.285714285714,
            11728.571428571428,
            11742.857142857141,
            11757.142857142857,
            11771.42857142857,
            11785.714285714284,
            11800.0,
            11814.285714285714,
            11828.571428571428,
            11842.857142857141,
            11857.142857142857,
            11871.42857142857,
            11885.714285714284,
            11900.0,
            11914.285714285714,
            11928.571428571428,
            11942.857142857141,
            11957.142857142857,
            11971.42857142857,
            11985.714285714284,
            12000.0,
            12014.285714285714,
            12028.571428571428,
            12042.857142857141,
            12057.142857142857,
            12071.42857142857,
            12085.714285714284,
            12100.0,
            12114.285714285714,
            12128.571428571428,
            12142.857142857141,
            12157.142857142857,
            12171.42857142857,
            12185.714285714284,
            12200.0,
            12214.285714285714,
            12228.571428571428,
            12242.857142857141,
            12257.142857142857,
            12271.42857142857,
            12285.714285714284,
            12300.0,
            12314.285714285714,
            12328.571428571428,
            12342.857142857141,
            12357.142857142857,
            12371.42857142857,
            12385.714285714284,
            12400.0,
            12414.285714285714,
            12428.571428571428,
            12442.857142857141,
            12457.142857142857,
            12471.42857142857,
            12485.714285714284,
            12500.0,
            12514.285714285714,
            12528.571428571428,
            12542.857142857141,
            12557.142857142857,
            12571.42857142857,
            12585.714285714284,
            12600.0,
            12614.285714285714,
            12628.571428571428,
            12642.857142857141,
            12657.142857142857,
            12671.42857142857,
            12685.714285714284,
            12700.0,
            12714.285714285714,
            12728.571428571428,
            12742.857142857141,
            12757.142857142857,
            12771.42857142857,
            12785.714285714284,
            12800.0,
            12814.285714285714,
            12828.571428571428,
            12842.857142857141,
            12857.142857142857,
            12871.42857142857,
            12885.714285714284,
            12899.999999999998,
            12914.285714285714,
            12928.571428571428,
            12942.857142857141,
            12957.142857142857,
            12971.42857142857,
            12985.714285714284,
            12999.999999999998,
            13014.285714285714,
            13028.571428571428,
            13042.857142857141,
            13057.142857142857,
            13071.42857142857,
            13085.714285714284,
            13099.999999999998,
            13114.285714285714,
            13128.571428571428,
            13142.857142857141,
            13157.142857142857,
            13171.42857142857,
            13185.714285714284,
            13199.999999999998,
            13214.285714285714,
            13228.571428571428,
            13242.857142857141,
            13257.142857142857,
            13271.42857142857,
            13285.714285714284,
            13299.999999999998,
            13314.285714285714,
            13328.571428571428,
            13342.857142857141,
            13357.142857142857,
            13371.42857142857,
            13385.714285714284,
            13399.999999999998,
            13414.285714285714,
            13428.571428571428,
            13442.857142857141,
            13457.142857142857,
            13471.42857142857,
            13485.714285714284,
            13499.999999999998,
            13514.285714285714,
            13528.571428571428,
            13542.857142857141,
            13557.142857142857,
            13571.42857142857,
            13585.714285714284,
            13599.999999999998,
            13614.285714285714,
            13628.571428571428,
            13642.857142857141,
            13657.142857142857,
            13671.42857142857,
            13685.714285714284,
            13699.999999999998,
            13714.285714285714,
            13728.571428571428,
            13742.857142857141,
            13757.142857142857,
            13771.42857142857,
            13785.714285714284,
            13799.999999999998,
            13814.285714285714,
            13828.571428571428,
            13842.857142857141,
            13857.142857142857,
            13871.42857142857,
            13885.714285714284,
            13899.999999999998,
            13914.285714285714,
            13928.571428571428,
            13942.857142857141,
            13957.142857142857,
            13971.42857142857,
            13985.714285714284,
            13999.999999999998,
            14014.285714285714,
            14028.571428571428,
            14042.857142857141,
            14057.142857142857,
            14071.42857142857,
            14085.714285714284,
            14099.999999999998,
            14114.285714285714,
            14128.571428571428,
            14142.857142857141,
            14157.142857142857,
            14171.42857142857,
            14185.714285714284,
            14199.999999999998,
            14214.285714285714,
            14228.571428571428,
            14242.857142857141,
            14257.142857142857,
            14271.42857142857,
            14285.714285714284,
            14299.999999999998,
            14314.285714285714,
            14328.571428571428,
            14342.857142857141,
            14357.142857142857,
            14371.42857142857,
            14385.714285714284,
            14399.999999999998,
            14414.285714285714,
            14428.571428571428,
            14442.857142857141,
            14457.142857142857,
            14471.42857142857,
            14485.714285714284,
            14499.999999999998,
            14514.285714285714,
            14528.571428571428,
            14542.857142857141,
            14557.142857142857,
            14571.42857142857,
            14585.714285714284,
            14599.999999999998,
            14614.285714285714,
            14628.571428571428,
            14642.857142857141,
            14657.142857142857,
            14671.42857142857,
            14685.714285714284,
            14699.999999999998,
            14714.285714285714,
            14728.571428571428,
            14742.857142857141,
            14757.142857142857,
            14771.42857142857,
            14785.714285714284,
            14799.999999999998,
            14814.285714285714,
            14828.571428571428,
            14842.857142857141,
            14857.142857142857,
            14871.42857142857,
            14885.714285714284,
            14899.999999999998,
            14914.285714285714,
            14928.571428571428,
            14942.857142857141,
            14957.142857142857,
            14971.42857142857,
            14985.714285714284,
            14999.999999999998,
            15014.285714285714,
            15028.571428571428,
            15042.857142857141,
            15057.142857142857,
            15071.42857142857,
            15085.714285714284,
            15099.999999999998,
            15114.285714285714,
            15128.571428571428,
            15142.857142857141,
            15157.142857142857,
            15171.42857142857,
            15185.714285714284,
            15199.999999999998,
            15214.285714285714,
            15228.571428571428,
            15242.857142857141,
            15257.142857142857,
            15271.42857142857,
            15285.714285714284,
            15299.999999999998,
            15314.285714285714,
            15328.571428571428,
            15342.857142857141,
            15357.142857142857,
            15371.42857142857,
            15385.714285714284,
            15399.999999999998,
            15414.285714285714,
            15428.571428571428,
            15442.857142857141,
            15457.142857142857,
            15471.42857142857,
            15485.714285714284,
            15499.999999999998,
            15514.285714285714,
            15528.571428571428,
            15542.857142857141,
            15557.142857142857,
            15571.42857142857,
            15585.714285714284,
            15599.999999999998,
            15614.285714285714,
            15628.571428571428,
            15642.857142857141,
            15657.142857142857,
            15671.42857142857,
            15685.714285714284,
            15699.999999999998,
            15714.285714285714,
            15728.571428571428,
            15742.857142857141,
            15757.142857142857,
            15771.42857142857,
            15785.714285714284,
            15799.999999999998,
            15814.285714285714,
            15828.571428571428,
            15842.857142857141,
            15857.142857142857,
            15871.42857142857,
            15885.714285714284,
            15899.999999999998,
            15914.285714285714,
            15928.571428571428,
            15942.857142857141,
            15957.142857142857,
            15971.42857142857,
            15985.714285714284,
            15999.999999999998
        ],
        "y": [
            -157.78641809464008,
            -30.856595900242564,
            -28.39101171883196,
            -26.15558174072732,
            -24.026471801748148,
            -23.040856484673384,
            -22.11243284915225,
            -21.187711447358332,
            -20.56411955055492,
            -20.389212860578716,
            -20.287210151207965,
            -20.255159604541447,
            -20.130500739074634,
            -20.118886451419463,
            -20.0,
            -20.14842740288664,
            -20.201747250592305,
            -20.172294606328713,
            -20.48894107054855,
            -20.649890875972588,
            -20.802635157699584,
            -20.869160671988027,
            -21.20496699391436,
            -21.291918571512817,
            -21.455770626287745,
            -21.532677985338964,
            -21.819980311751586,
            -21.98093634073065,
            -22.097964507809117,
            -22.293609294536395,
            -22.48171085896044,
            -22.565779592385915,
            -22.726151659509554,
            -22.756184576259876,
            -22.831141610057053,
            -22.90375378381424,
            -23.03847406063566,
            -23.07353658740441,
            -23.18299516875174,
            -23.253969368515982,
            -23.339030980473563,
            -23.30357727860842,
            -23.368014076062547,
            -23.511110008518482,
            -23.521085150392018,
            -23.586138814953557,
            -23.57894806969589,
            -23.71366880727538,
            -23.78972696050544,
            -23.793774873208907,
            -23.924987208198726,
            -24.035602487885054,
            -24.103889080116552,
            -24.234802348331353,
            -24.2690044114194,
            -24.31449071433044,
            -24.442168862621497,
            -24.561829924513653,
            -24.63015134052695,
            -24.71688926279659,
            -24.863578492786537,
            -24.917266972859498,
            -24.99094820740843,
            -25.127135511042837,
            -25.23437975113661,
            -25.26155380688813,
            -25.348913085874305,
            -25.432700448025496,
            -25.530885864804862,
            -25.557129017179395,
            -25.645119444897094,
            -25.78301209989071,
            -25.87191129894038,
            -25.946249623838764,
            -26.0361669213024,
            -26.14394881829963,
            -26.22175232071494,
            -26.28272021743127,
            -26.380642772541943,
            -26.498252816445405,
            -26.58247557311481,
            -26.649961052416664,
            -26.67486780897928,
            -26.80067724965006,
            -26.90809136724451,
            -27.02358434186708,
            -27.064607745661167,
            -27.104386585337576,
            -27.195208435421048,
            -27.29342885427181,
            -27.353699792681763,
            -27.38484013485146,
            -27.4119966406896,
            -27.497278357184555,
            -27.631342912197802,
            -27.711841538252138,
            -27.75150836703749,
            -27.794516693722077,
            -27.825212234447473,
            -27.93243089455514,
            -28.008464107263418,
            -28.044671107324305,
            -28.120597587464736,
            -28.151735670244356,
            -28.2277732501943,
            -28.303839681646192,
            -28.390829131014947,
            -28.42966045313973,
            -28.464247415165982,
            -28.467245245124293,
            -28.521388712939626,
            -28.603255330246636,
            -28.67411617217437,
            -28.740934835389858,
            -28.8179000703254,
            -28.87076249220392,
            -28.90434298562591,
            -28.94737012574017,
            -29.017338212114492,
            -29.072936902624217,
            -29.150256316384308,
            -29.186711565857944,
            -29.207441160620387,
            -29.244988531956682,
            -29.315439391013783,
            -29.4256059524099,
            -29.46804369872418,
            -29.553537286458017,
            -29.561029892143893,
            -29.607706138255555,
            -29.64072266498195,
            -29.680838101145415,
            -29.749311204288603,
            -29.80500499498037,
            -29.8551540439096,
            -29.915957660824958,
            -29.973363789482217,
            -29.99634629295608,
            -30.007854305543955,
            -30.03737515684511,
            -30.076578921935706,
            -30.183765727441305,
            -30.247702322714257,
            -30.272139540576845,
            -30.34046049089216,
            -30.383483500996658,
            -30.446402711712857,
            -30.47183181230674,
            -30.542669856068006,
            -30.597851369905385,
            -30.647851971061375,
            -30.672389052273267,
            -30.73108649465063,
            -30.763742638449877,
            -30.793738186766234,
            -30.846251008372864,
            -30.903332437890853,
            -30.97780630013133,
            -31.043425104683237,
            -31.072705993620843,
            -31.12046747948688,
            -31.14641739701434,
            -31.18913796523336,
            -31.221491878450255,
            -31.240302372778594,
            -31.2975579575971,
            -31.368191843962006,
            -31.44875372574203,
            -31.496299634799893,
            -31.557029771035516,
            -31.58237018414552,
            -31.630439142556583,
            -31.66222303036224,
            -31.712301623398453,
            -31.761017913877026,
            -31.801364821702247,
            -31.867158724380207,
            -31.939639156402272,
            -32.013943282146,
            -32.06325517246823,
            -32.096340472084734,
            -32.1188510656998,
            -32.15329399612599,
            -32.19200199921666,
            -32.21638194401368,
            -32.24625038955054,
            -32.32798796633525,
            -32.37706535242407,
            -32.44698265439948,
            -32.50034585642075,
            -32.5442390178988,
            -32.583506967969925,
            -32.61605660802293,
            -32.639592209765155,
            -32.68910142523397,
            -32.738239335457166,
            -32.76007843440925,
            -32.81213227972127,
            -32.868906399402576,
            -32.93586964931842,
            -32.98529601682421,
            -33.00979956797194,
            -33.036864330806154,
            -33.07578546855601,
            -33.12636710677414,
            -33.14603345990801,
            -33.18703286597996,
            -33.22366563157148,
            -33.264066736735494,
            -33.34544333615183,
            -33.34581352459341,
            -33.41808570491192,
            -33.45351190162492,
            -33.485507188544005,
            -33.50877717031459,
            -33.54993852899189,
            -33.57001429654523,
            -33.59602815238509,
            -33.62157527342298,
            -33.66393745970773,
            -33.69950059917156,
            -33.759230021666795,
            -33.78406049382218,
            -33.81602332240614,
            -33.85432803769801,
            -33.906360829098446,
            -33.9346016781315,
            -33.967376285852325,
            -34.02691261138651,
            -34.067570692955,
            -34.12041371036178,
            -34.13259577344482,
            -34.17981592177538,
            -34.20064988888868,
            -34.23986341276851,
            -34.27408605327724,
            -34.33666907618863,
            -34.38539864785464,
            -34.40551048939328,
            -34.46062349216019,
            -34.50579281710651,
            -34.56411929623452,
            -34.61111044863715,
            -34.625814592109194,
            -34.673547875634185,
            -34.700978014349865,
            -34.75019940332345,
            -34.786979267020854,
            -34.83859815315319,
            -34.88808569348767,
            -34.94928664328927,
            -35.01945424646777,
            -35.04657067170941,
            -35.11557361189975,
            -35.14445621853412,
            -35.18083276830006,
            -35.22264609553906,
            -35.262873051788375,
            -35.31965468138469,
            -35.35965952390177,
            -35.406066603983156,
            -35.467826241441315,
            -35.53289252823074,
            -35.59416985454506,
            -35.629800768288774,
            -35.679154978219,
            -35.731934589473994,
            -35.7882404760976,
            -35.84656693713261,
            -35.88835088511395,
            -35.96222686897736,
            -36.028601573810974,
            -36.10108984490908,
            -36.13147272402533,
            -36.20955221998287,
            -36.251027017422075,
            -36.298645992664376,
            -36.33717866753422,
            -36.41729982060764,
            -36.48025013116938,
            -36.57271529325097,
            -36.62469566178765,
            -36.69589074883505,
            -36.777196417419184,
            -36.83459136619253,
            -36.87742902602075,
            -36.95430648931307,
            -37.0007296379498,
            -37.06964603437952,
            -37.12712071828264,
            -37.194030652327946,
            -37.24836580331478,
            -37.31172051203866,
            -37.38500066745546,
            -37.39513334804819,
            -37.48569979577948,
            -37.5212336260135,
            -37.56214585754559,
            -37.59996748626114,
            -37.63753556155809,
            -37.66773654162078,
            -37.712685590131244,
            -37.74497345643959,
            -37.792261394108635,
            -37.84847114943176,
            -37.87885591680039,
            -37.88431064924556,
            -37.91772270869346,
            -37.93683539885881,
            -37.982754277486194,
            -38.00975338992369,
            -38.032128229704966,
            -38.0798460080791,
            -38.12407106220061,
            -38.167851948676116,
            -38.170931994141334,
            -38.25379909728813,
            -38.28136682955475,
            -38.31152048866973,
            -38.33120340335136,
            -38.38235851189934,
            -38.411562763011524,
            -38.445798327964184,
            -38.48822941133277,
            -38.52466962090285,
            -38.57179931186751,
            -38.6062916419756,
            -38.63447213941318,
            -38.64974654925759,
            -38.66426484053208,
            -38.71967477996667,
            -38.76210131899536,
            -38.795079937354096,
            -38.83522938116947,
            -38.88833787155025,
            -38.9489314868817,
            -38.94125374960948,
            -39.016756030748034,
            -39.041434475702445,
            -39.08018839316218,
            -39.10227654054948,
            -39.15411927226049,
            -39.18216584051288,
            -39.21054331591844,
            -39.2461457735772,
            -39.29607846986864,
            -39.33353114370123,
            -39.387645861905156,
            -39.39936613370003,
            -39.435855817612065,
            -39.44955022524966,
            -39.50459149973388,
            -39.55198915868347,
            -39.57989740535498,
            -39.63312994234968,
            -39.67897579310178,
            -39.71797994149728,
            -39.72261033682593,
            -39.7815196300667,
            -39.804596294109786,
            -39.82735894596508,
            -39.851637768036724,
            -39.895173491751166,
            -39.93350490445205,
            -39.95856352427383,
            -40.00592057534264,
            -40.04131802054973,
            -40.087799329433594,
            -40.121049527423565,
            -40.138985694747845,
            -40.18342437534726,
            -40.21896704523952,
            -40.268798498222026,
            -40.30566764978231,
            -40.35197580060877,
            -40.41341991635376,
            -40.46722696046995,
            -40.52295100136676,
            -40.53105719968134,
            -40.629254085388666,
            -40.662851173143586,
            -40.71117453852428,
            -40.74664576776944,
            -40.80419468773106,
            -40.848130313161505,
            -40.90194569478655,
            -40.988867835983484,
            -41.01375836540258,
            -41.077201410034455,
            -41.11400485129341,
            -41.14329548682401,
            -41.19392818412318,
            -41.22540890490988,
            -41.292285843770294,
            -41.342886581698764,
            -41.39768159149689,
            -41.469283008125956,
            -41.520520070152145,
            -41.585234744816304,
            -41.601861927437895,
            -41.68962359853963,
            -41.7319183656391,
            -41.77407438447955,
            -41.79792277224035,
            -41.85712843767051,
            -41.90811698433944,
            -41.93776394683249,
            -41.97305317952621,
            -42.03130741028519,
            -42.07586832378551,
            -42.09080765054839,
            -42.131170941150316,
            -42.151616558058166,
            -42.17086570034748,
            -42.21016596296185,
            -42.242313862878824,
            -42.26767048547868,
            -42.3095041129978,
            -42.34924310001552,
            -42.38476342723041,
            -42.3665975135432,
            -42.45488382021447,
            -42.47525911065997,
            -42.50559522628198,
            -42.52283850870993,
            -42.553870444033734,
            -42.57967342917573,
            -42.61297089564657,
            -42.63165667811928,
            -42.67231694867565,
            -42.70837967418086,
            -42.72450211767728,
            -42.75134033852239,
            -42.776373057090645,
            -42.792024013901894,
            -42.83713883280538,
            -42.862519025988945,
            -42.89009796676554,
            -42.924453575217655,
            -42.96073411416732,
            -42.98399888586195,
            -42.99554495019173,
            -43.049525230026326,
            -43.071353707406956,
            -43.09556919661398,
            -43.11816246885713,
            -43.148591341845986,
            -43.16453655719073,
            -43.195204774466276,
            -43.23122691508094,
            -43.27402398073087,
            -43.29775390281391,
            -43.335596973317536,
            -43.331968194904434,
            -43.35990529333363,
            -43.38454382088455,
            -43.42570366467635,
            -43.44706952149661,
            -43.47599107311745,
            -43.50798731385161,
            -43.54239300747767,
            -43.5785284953832,
            -43.57633927829537,
            -43.625846385869096,
            -43.64108442340638,
            -43.663398058918226,
            -43.67670232432605,
            -43.704767183953244,
            -43.741395589979355,
            -43.75469167732027,
            -43.781955299502755,
            -43.82014259246186,
            -43.83892764743779,
            -43.88858643780788,
            -43.89558584616413,
            -43.92951073573434,
            -43.946401902690724,
            -43.98201872254213,
            -44.00548623841683,
            -44.028518533425114,
            -44.07463149257106,
            -44.10870417028096,
            -44.152447113899484,
            -44.16253725504982,
            -44.220802440860794,
            -44.24831403939787,
            -44.26489924887753,
            -44.27983183189437,
            -44.31068189869265,
            -44.33914043631488,
            -44.341903228959396,
            -44.39937781015074,
            -44.44216212714959,
            -44.481329653721396,
            -44.51069415239591,
            -44.534895437766416,
            -44.5650445971866,
            -44.59211421600853,
            -44.632027889179234,
            -44.647380710391076,
            -44.68851685229655,
            -44.725113197411446,
            -44.761633741817434,
            -44.803957925343695,
            -44.81729329823181,
            -44.87458547169938,
            -44.90268312559739,
            -44.9353570649908,
            -44.95497455889668,
            -45.00355548317442,
            -45.03421202982111,
            -45.06633940635728,
            -45.096161201503904,
            -45.154589481688355,
            -45.18375559072163,
            -45.22487121306016,
            -45.251058777356356,
            -45.282705844250984,
            -45.30560941060705,
            -45.350331541524795,
            -45.37040403862706,
            -45.41619340751583,
            -45.45816248184313,
            -45.49991652199233,
            -45.53525119519065,
            -45.537271497775784,
            -45.62192247601879,
            -45.641186006798776,
            -45.684468679390214,
            -45.67501807942905,
            -45.75128996688952,
            -45.7830792095543,
            -45.83696702077031,
            -45.876770582373524,
            -45.945434527258485,
            -45.9751837591518,
            -46.03225184276597,
            -46.06100938040447,
            -46.104780980115954,
            -46.142626122585746,
            -46.19361200687576,
            -46.23837923491031,
            -46.289957378584994,
            -46.33335048166856,
            -46.38777501150935,
            -46.44396372852928,
            -46.46821142786105,
            -46.540919718978216,
            -46.56935804440084,
            -46.60031336356423,
            -46.56761099278293,
            -46.66416452889838,
            -46.62762351258869,
            -46.73478214742989,
            -46.742448815804075,
            -46.8208379201428,
            -46.8225427709149,
            -46.85523779556104,
            -46.84872040513814,
            -46.8755620906021,
            -46.84661810264603,
            -46.90762698611959,
            -46.92780056144069,
            -46.96423755407494,
            -46.994845109867455,
            -47.02326307888033,
            -47.0439938862078,
            -47.03328203497702,
            -47.071304052945536,
            -47.10454739562308,
            -47.119625672466455,
            -47.133518219099244,
            -47.158534703965564,
            -47.17685985587805,
            -47.20062373042141,
            -47.231945328254255,
            -47.27719581876738,
            -47.302200607265256,
            -47.3358208761711,
            -47.35107711869539,
            -47.38502679344666,
            -47.41126361368457,
            -47.43851294353532,
            -47.47093374894266,
            -47.49523195129111,
            -47.5133872932244,
            -47.55718602317445,
            -47.584015207351506,
            -47.5836048038157,
            -47.650548756574786,
            -47.66797712571548,
            -47.679921783550455,
            -47.70383596524168,
            -47.736697887313,
            -47.755436478811575,
            -47.77187031004037,
            -47.80238467352568,
            -47.840545626475965,
            -47.87314097396667,
            -47.89202362444169,
            -47.90744017151719,
            -47.93804752521706,
            -47.94169253726665,
            -47.972813398,
            -47.981144841486596,
            -48.017710291052666,
            -48.04498765325637,
            -48.076016448126886,
            -48.099147753982294,
            -48.09981770041039,
            -48.15421751714166,
            -48.16210994910534,
            -48.184211377055256,
            -48.18870604997444,
            -48.225328679370385,
            -48.23474583755491,
            -48.2665742024208,
            -48.28238831331204,
            -48.32416359485422,
            -48.33754543530178,
            -48.37038933847835,
            -48.38385126868122,
            -48.40992312620863,
            -48.4214826449613,
            -48.45466340246272,
            -48.476699440754516,
            -48.50431808896174,
            -48.518028752643815,
            -48.55892941929241,
            -48.58157164884983,
            -48.54972308801145,
            -48.64633824596869,
            -48.66581805028533,
            -48.68352414531631,
            -48.70935267648113,
            -48.73029713253184,
            -48.74968603661507,
            -48.77281631677366,
            -48.790625183525904,
            -48.82978818229209,
            -48.84813175284084,
            -48.88314216404944,
            -48.8946910007015,
            -48.92044604721875,
            -48.93327285806785,
            -48.951984623671365,
            -48.98065378468361,
            -49.005543362529785,
            -49.02774080487277,
            -49.06818221762663,
            -49.08357669183481,
            -49.07816786777187,
            -49.13147425336314,
            -49.148142838193785,
            -49.1648529957624,
            -49.18154410903718,
            -49.20908498511075,
            -49.23941085109576,
            -49.26419753694175,
            -49.28856906889509,
            -49.33328377400005,
            -49.34259270914454,
            -49.38095431064946,
            -49.38739019876141,
            -49.42076798073851,
            -49.430921259905226,
            -49.4645627483269,
            -49.48796435254586,
            -49.516357464598514,
            -49.5470787797304,
            -49.57875939839248,
            -49.595517063180125,
            -49.607869704941486,
            -49.66973553249581,
            -49.69101056122195,
            -49.70807608724408,
            -49.72338662909574,
            -49.75193770175615,
            -49.77418982751461,
            -49.79151542676057,
            -49.820916884163125,
            -49.85205878832218,
            -49.874073085314684,
            -49.89896254821591,
            -49.91392132565582,
            -49.945257063536786,
            -49.956995609180105,
            -49.99552477312,
            -50.00937540325707,
            -50.025351627435334,
            -50.067671698361806,
            -50.08659432048627,
            -50.110281305805906,
            -50.11977925437523,
            -50.175944552628025,
            -50.199876677936416,
            -50.24132639170148,
            -50.26497439301424,
            -50.30754229972374,
            -50.36201220183751,
            -50.43797031249916,
            -50.490892265237534,
            -50.574020401003864,
            -50.64505843769676,
            -50.719382390304915,
            -50.77274780456506,
            -50.85448166081272,
            -50.91447567456578,
            -51.00064709193793,
            -51.05576840760151,
            -51.11499763522411,
            -51.16286133418913,
            -51.19031060199992,
            -51.212980583982606,
            -51.232706330381035,
            -51.30101678061955,
            -51.3271916343721,
            -51.346770503939645,
            -51.37948188771063,
            -51.40826772982693,
            -51.43752042498588,
            -51.46703160577672,
            -51.497208703378575,
            -51.53850793915569,
            -51.567854985614105,
            -51.61554938613907,
            -51.64098629334055,
            -51.67482649823782,
            -51.68472619329085,
            -51.72848467267485,
            -51.747648667681794,
            -51.77648517990525,
            -51.81080945649494,
            -51.848575864821164,
            -51.85917927872735,
            -51.85917995170443,
            -51.93560344771812,
            -51.962675406961665,
            -51.998992684413686,
            -52.02150648986388,
            -52.04116418381065,
            -52.076624092744474,
            -52.09449122633794,
            -52.131008109732655,
            -52.170934902219955,
            -52.19366292300023,
            -52.22139863896967,
            -52.247888467302424,
            -52.272992041650994,
            -52.28639289140023,
            -52.32568538976534,
            -52.358464188221205,
            -52.37632473920499,
            -52.41290954387584,
            -52.443553011360656,
            -52.44662835397365,
            -52.46811910197126,
            -52.54259486759842,
            -52.56623108473839,
            -52.59252346951912,
            -52.62697942807529,
            -52.6489292177143,
            -52.692597077494746,
            -52.718588277254135,
            -52.75747535861738,
            -52.79538334416815,
            -52.82480260664915,
            -52.8644421850031,
            -52.888741375522194,
            -52.927324543444314,
            -52.948276905654915,
            -53.04946294819236,
            -53.09967974754133,
            -53.158116295154535,
            -53.204479797674736,
            -53.22651022737853,
            -53.23185972365357,
            -53.24565098508718,
            -53.29656256791242,
            -53.32394557145491,
            -53.336354626653346,
            -53.36066995102666,
            -53.38425197378625,
            -53.4199912659964,
            -53.42258070288884,
            -53.45557205484373,
            -53.48550410546439,
            -53.49793049868973,
            -53.5306480719415,
            -53.54182523302296,
            -53.56271509326337,
            -53.57233009881807,
            -53.60005714320689,
            -53.60606350899213,
            -53.63616134813918,
            -53.659743979815154,
            -53.68184567855091,
            -53.69404141668965,
            -53.701792142424736,
            -53.74365879486525,
            -53.77395195086085,
            -53.78983654841747,
            -53.814669866148456,
            -53.83893373003451,
            -53.87350482863833,
            -53.88365621640485,
            -53.91147747952563,
            -53.94369125396672,
            -53.98305459253752,
            -54.00629138474231,
            -54.03072821601133,
            -54.049317931033436,
            -54.06234921643496,
            -54.09185161343038,
            -54.11434394441471,
            -54.14160856675309,
            -54.169320539459086,
            -54.183787069722264,
            -54.201849864717424,
            -54.19806419672768,
            -54.22715435809607,
            -54.25736745457373,
            -54.27301985764971,
            -54.2983222759957,
            -54.31660212172792,
            -54.351486682140205,
            -54.36385018371414,
            -54.39947020931442,
            -54.43282278325803,
            -54.45559268570355,
            -54.48740933360456,
            -54.507552761049915,
            -54.5406263267273,
            -54.5584674204402,
            -54.59579099989575,
            -54.62208503773909,
            -54.65881571917828,
            -54.696591460084726,
            -54.72937755157613,
            -54.746285699773345,
            -54.755704944928006,
            -54.840134124803164,
            -54.885743048672836,
            -54.90776964256934,
            -54.9157207310308,
            -54.9341891312575,
            -54.95145545933202,
            -54.96245973788923,
            -54.9823698884713,
            -55.00514566241312,
            -55.02522562692007,
            -55.049484237015896,
            -55.07021902065371,
            -55.08613280311486,
            -55.10094796944213,
            -55.11679435108218,
            -55.13453888913833,
            -55.155711000727976,
            -55.16633843782714,
            -55.20433976821602,
            -55.194683834874375,
            -55.216540205994114,
            -55.25505533822774,
            -55.27535052260664,
            -55.29681989827039,
            -55.31090200918592,
            -55.34001194217684,
            -55.36164405840452,
            -55.36176213234048,
            -55.385093735897655,
            -55.420319152250926,
            -55.441140489061425,
            -55.460251208390325,
            -55.475885048655876,
            -55.50121565416277,
            -55.51689923533654,
            -55.54538638333588,
            -55.56564823421776,
            -55.58511730632316,
            -55.60859642709548,
            -55.63872066785326,
            -55.64117188647669,
            -55.64053338144609,
            -55.69337009616588,
            -55.711543638356794,
            -55.734980457223934,
            -55.74880329352832,
            -55.76908566624849,
            -55.79618855165525,
            -55.80616432359789,
            -55.846805356468366,
            -55.86497458189709,
            -55.883105188005445,
            -55.90610878981122,
            -55.92589671318717,
            -55.955952095787445,
            -55.978131803121045,
            -56.01829872580992,
            -56.03700119143825,
            -56.06091217684553,
            -56.08461226660379,
            -56.10817264982992,
            -56.11857955611885,
            -56.11954054966782,
            -56.16838496306073,
            -56.19065380625784,
            -56.19765423685246,
            -56.2175300357694,
            -56.23419510898485,
            -56.269289508434376,
            -56.26809610273571,
            -56.298426895918354,
            -56.31470127939461,
            -56.344468710321664,
            -56.36118308965404,
            -56.373079508001254,
            -56.38983790489335,
            -56.39221325219161,
            -56.41562809630387,
            -56.43968490833884,
            -56.45519571324904,
            -56.47642174637902,
            -56.49547190347479,
            -56.50101425972641,
            -56.51872780842805,
            -56.57115760343077,
            -56.597639062666694,
            -56.61028001084841,
            -56.63402004434315,
            -56.65490468524096,
            -56.67302121452999,
            -56.68937450602679,
            -56.70858352759478,
            -56.732804309765555,
            -56.7581497540953,
            -56.774734912485044,
            -56.797438683500545,
            -56.81758133559135,
            -56.82336730807093,
            -56.8564479220959,
            -56.87508049659749,
            -56.89605273348577,
            -56.915371740017704,
            -56.941989992341654,
            -56.94887151463121,
            -56.95838086104954,
            -57.01002598216012,
            -57.03748078100893,
            -57.06077245358962,
            -57.08103039036982,
            -57.10517369173262,
            -57.13284600779153,
            -57.14529383620407,
            -57.1880251084357,
            -57.214248107774196,
            -57.23291814084556,
            -57.2591397139457,
            -57.27110948156558,
            -57.29899049592151,
            -57.31064751307157,
            -57.340169259356685,
            -57.364106344805734,
            -57.384871730651966,
            -57.40485909113821,
            -57.41888555200017,
            -57.42299404127795,
            -57.45303937126461,
            -57.49260413394305,
            -57.50967810700952,
            -57.53315530501182,
            -57.551553584777764,
            -57.565382113631664,
            -57.592317238287386,
            -57.61651071630767,
            -57.64285837782789,
            -57.659024578899185,
            -57.69888255002131,
            -57.73707024216525,
            -57.75363844529676,
            -57.77756843770596,
            -57.77745597214757,
            -57.82039185560675,
            -57.85031287032204,
            -57.87209002913247,
            -57.89690788063802,
            -57.92437123306959,
            -57.933370774200505,
            -57.95636830189266,
            -57.99688420786337,
            -58.027079447168404,
            -58.050677248059124,
            -58.07800428833348,
            -58.10796687956549,
            -58.159645293548,
            -58.21165622210952,
            -58.28076160584854,
            -58.31621317635129,
            -58.3526822064283,
            -58.397614513097764,
            -58.42233322528448,
            -58.461425090601274,
            -58.48893522701167,
            -58.52441925795781,
            -58.552513949894404,
            -58.582370931610704,
            -58.61179799362936,
            -58.644741133089475,
            -58.65024372039722,
            -58.68304860814309,
            -58.725812234953644,
            -58.759440842806335,
            -58.786750350932145,
            -58.81908755284285,
            -58.846328942607755,
            -58.89917868459486,
            -58.930606763682974,
            -58.9746360208595,
            -59.026340240820105,
            -59.088786955982734,
            -59.14647559453964,
            -59.19030447208634,
            -59.22898440064482,
            -59.252997289572896,
            -59.30329693797122,
            -59.33097124450271,
            -59.36952982188974,
            -59.398760849676606,
            -59.42588580586619,
            -59.45399258572476,
            -59.4952256437234,
            -59.54104144357219,
            -59.574152939513866,
            -59.61097946029632,
            -59.647026924456725,
            -59.67064919359905,
            -59.71169554842784,
            -59.73457449574819,
            -59.75178193663594,
            -59.78003101604443,
            -59.81097544751743,
            -59.84156521686747,
            -59.86930148447013,
            -59.89547744587105,
            -59.922939141400015,
            -59.95769891627485,
            -59.99093444399004,
            -60.024943013171246,
            -60.04302730433523,
            -60.05712019851346,
            -60.09826249209505,
            -60.086699354708536,
            -60.20287011453567,
            -60.225195996839524,
            -60.30160415967367,
            -60.34044597178605,
            -60.37180039538627,
            -60.40487168140059,
            -60.436980034537314,
            -60.47048008562306,
            -60.51036648268911,
            -60.54477634702503,
            -60.60555064512259,
            -60.69183108148421,
            -60.747333571059244,
            -60.77766554239533,
            -60.825728994490355,
            -60.85665436738513,
            -60.8945210602548,
            -60.93295213222534,
            -60.98255149269914,
            -61.12088956812676,
            -61.322762004076075,
            -61.46504742833916,
            -61.55603552732679,
            -61.63419889722112,
            -61.6833647337993,
            -61.72049248891138,
            -61.77031154818084,
            -61.80868950525435,
            -61.851078078679144,
            -61.873257002575116,
            -61.94658263159559,
            -62.01901020776638,
            -62.05190906048916,
            -62.10839046093609,
            -62.145597377998385,
            -62.21380734485094,
            -62.25215733139969,
            -62.30054688967168,
            -62.318845384561236,
            -62.328976116596515,
            -62.38600307484811,
            -62.43253735864197,
            -62.44205679324711,
            -62.435024993900996,
            -62.58474295839706,
            -62.63488121076725,
            -62.62418798095617,
            -62.70352090395871,
            -62.71481166107367,
            -62.72244940280042,
            -62.63294630497964,
            -62.969051065361846,
            -63.36037607887691,
            -63.60218165382841,
            -63.6945246972748,
            -63.76338645840487,
            -63.830617334644415,
            -63.872286365297526,
            -63.91771121145614,
            -63.95423499497254,
            -63.99851027636043,
            -64.0299645256426,
            -64.05767468203084,
            -64.08201557057299,
            -64.11672631762039,
            -64.14477204117398,
            -64.17968257278062,
            -64.20972890165743,
            -64.26768208149413,
            -65.01842029235698
        ]
    },
    "natural_speech_+_music": {
        "x": [
            0.0,
            14.285714285714285,
            28.57142857142857,
            42.857142857142854,
            57.14285714285714,
            71.42857142857142,
            85.71428571428571,
            100.0,
            114.28571428571428,
            128.57142857142856,
            142.85714285714283,
            157.14285714285714,
            171.42857142857142,
            185.7142857142857,
            200.0,
            214.28571428571428,
            228.57142857142856,
            242.85714285714283,
            257.1428571428571,
            271.4285714285714,
            285.71428571428567,
            300.0,
            314.2857142857143,
            328.57142857142856,
            342.85714285714283,
            357.1428571428571,
            371.4285714285714,
            385.71428571428567,
            400.0,
            414.2857142857143,
            428.57142857142856,
            442.85714285714283,
            457.1428571428571,
            471.4285714285714,
            485.71428571428567,
            499.99999999999994,
            514.2857142857142,
            528.5714285714286,
            542.8571428571428,
            557.1428571428571,
            571.4285714285713,
            585.7142857142857,
            600.0,
            614.2857142857142,
            628.5714285714286,
            642.8571428571428,
            657.1428571428571,
            671.4285714285713,
            685.7142857142857,
            700.0,
            714.2857142857142,
            728.5714285714286,
            742.8571428571428,
            757.1428571428571,
            771.4285714285713,
            785.7142857142857,
            800.0,
            814.2857142857142,
            828.5714285714286,
            842.8571428571428,
            857.1428571428571,
            871.4285714285713,
            885.7142857142857,
            899.9999999999999,
            914.2857142857142,
            928.5714285714286,
            942.8571428571428,
            957.1428571428571,
            971.4285714285713,
            985.7142857142857,
            999.9999999999999,
            1014.2857142857142,
            1028.5714285714284,
            1042.857142857143,
            1057.142857142857,
            1071.4285714285713,
            1085.7142857142856,
            1100.0,
            1114.2857142857142,
            1128.5714285714284,
            1142.8571428571427,
            1157.142857142857,
            1171.4285714285713,
            1185.7142857142856,
            1200.0,
            1214.2857142857142,
            1228.5714285714284,
            1242.8571428571427,
            1257.142857142857,
            1271.4285714285713,
            1285.7142857142856,
            1300.0,
            1314.2857142857142,
            1328.5714285714284,
            1342.8571428571427,
            1357.142857142857,
            1371.4285714285713,
            1385.7142857142856,
            1400.0,
            1414.2857142857142,
            1428.5714285714284,
            1442.8571428571427,
            1457.142857142857,
            1471.4285714285713,
            1485.7142857142856,
            1500.0,
            1514.2857142857142,
            1528.5714285714284,
            1542.8571428571427,
            1557.142857142857,
            1571.4285714285713,
            1585.7142857142856,
            1600.0,
            1614.2857142857142,
            1628.5714285714284,
            1642.8571428571427,
            1657.142857142857,
            1671.4285714285713,
            1685.7142857142856,
            1699.9999999999998,
            1714.2857142857142,
            1728.5714285714284,
            1742.8571428571427,
            1757.142857142857,
            1771.4285714285713,
            1785.7142857142856,
            1799.9999999999998,
            1814.2857142857142,
            1828.5714285714284,
            1842.8571428571427,
            1857.142857142857,
            1871.4285714285713,
            1885.7142857142856,
            1899.9999999999998,
            1914.2857142857142,
            1928.5714285714284,
            1942.8571428571427,
            1957.142857142857,
            1971.4285714285713,
            1985.7142857142856,
            1999.9999999999998,
            2014.2857142857142,
            2028.5714285714284,
            2042.8571428571427,
            2057.142857142857,
            2071.428571428571,
            2085.714285714286,
            2100.0,
            2114.285714285714,
            2128.5714285714284,
            2142.8571428571427,
            2157.142857142857,
            2171.428571428571,
            2185.714285714286,
            2200.0,
            2214.285714285714,
            2228.5714285714284,
            2242.8571428571427,
            2257.142857142857,
            2271.428571428571,
            2285.7142857142853,
            2300.0,
            2314.285714285714,
            2328.5714285714284,
            2342.8571428571427,
            2357.142857142857,
            2371.428571428571,
            2385.7142857142853,
            2400.0,
            2414.285714285714,
            2428.5714285714284,
            2442.8571428571427,
            2457.142857142857,
            2471.428571428571,
            2485.7142857142853,
            2500.0,
            2514.285714285714,
            2528.5714285714284,
            2542.8571428571427,
            2557.142857142857,
            2571.428571428571,
            2585.7142857142853,
            2600.0,
            2614.285714285714,
            2628.5714285714284,
            2642.8571428571427,
            2657.142857142857,
            2671.428571428571,
            2685.7142857142853,
            2700.0,
            2714.285714285714,
            2728.5714285714284,
            2742.8571428571427,
            2757.142857142857,
            2771.428571428571,
            2785.7142857142853,
            2800.0,
            2814.285714285714,
            2828.5714285714284,
            2842.8571428571427,
            2857.142857142857,
            2871.428571428571,
            2885.7142857142853,
            2900.0,
            2914.285714285714,
            2928.5714285714284,
            2942.8571428571427,
            2957.142857142857,
            2971.428571428571,
            2985.7142857142853,
            3000.0,
            3014.285714285714,
            3028.5714285714284,
            3042.8571428571427,
            3057.142857142857,
            3071.428571428571,
            3085.7142857142853,
            3100.0,
            3114.285714285714,
            3128.5714285714284,
            3142.8571428571427,
            3157.142857142857,
            3171.428571428571,
            3185.7142857142853,
            3200.0,
            3214.285714285714,
            3228.5714285714284,
            3242.8571428571427,
            3257.142857142857,
            3271.428571428571,
            3285.7142857142853,
            3299.9999999999995,
            3314.285714285714,
            3328.5714285714284,
            3342.8571428571427,
            3357.142857142857,
            3371.428571428571,
            3385.7142857142853,
            3399.9999999999995,
            3414.285714285714,
            3428.5714285714284,
            3442.8571428571427,
            3457.142857142857,
            3471.428571428571,
            3485.7142857142853,
            3499.9999999999995,
            3514.285714285714,
            3528.5714285714284,
            3542.8571428571427,
            3557.142857142857,
            3571.428571428571,
            3585.7142857142853,
            3599.9999999999995,
            3614.285714285714,
            3628.5714285714284,
            3642.8571428571427,
            3657.142857142857,
            3671.428571428571,
            3685.7142857142853,
            3699.9999999999995,
            3714.285714285714,
            3728.5714285714284,
            3742.8571428571427,
            3757.142857142857,
            3771.428571428571,
            3785.7142857142853,
            3799.9999999999995,
            3814.285714285714,
            3828.5714285714284,
            3842.8571428571427,
            3857.142857142857,
            3871.428571428571,
            3885.7142857142853,
            3899.9999999999995,
            3914.285714285714,
            3928.5714285714284,
            3942.8571428571427,
            3957.142857142857,
            3971.428571428571,
            3985.7142857142853,
            3999.9999999999995,
            4014.285714285714,
            4028.5714285714284,
            4042.8571428571427,
            4057.142857142857,
            4071.428571428571,
            4085.7142857142853,
            4100.0,
            4114.285714285714,
            4128.571428571428,
            4142.857142857142,
            4157.142857142857,
            4171.428571428572,
            4185.714285714285,
            4200.0,
            4214.285714285714,
            4228.571428571428,
            4242.857142857142,
            4257.142857142857,
            4271.428571428572,
            4285.714285714285,
            4300.0,
            4314.285714285714,
            4328.571428571428,
            4342.857142857142,
            4357.142857142857,
            4371.428571428572,
            4385.714285714285,
            4400.0,
            4414.285714285714,
            4428.571428571428,
            4442.857142857142,
            4457.142857142857,
            4471.428571428572,
            4485.714285714285,
            4500.0,
            4514.285714285714,
            4528.571428571428,
            4542.857142857142,
            4557.142857142857,
            4571.428571428571,
            4585.714285714285,
            4600.0,
            4614.285714285714,
            4628.571428571428,
            4642.857142857142,
            4657.142857142857,
            4671.428571428571,
            4685.714285714285,
            4700.0,
            4714.285714285714,
            4728.571428571428,
            4742.857142857142,
            4757.142857142857,
            4771.428571428571,
            4785.714285714285,
            4800.0,
            4814.285714285714,
            4828.571428571428,
            4842.857142857142,
            4857.142857142857,
            4871.428571428571,
            4885.714285714285,
            4900.0,
            4914.285714285714,
            4928.571428571428,
            4942.857142857142,
            4957.142857142857,
            4971.428571428571,
            4985.714285714285,
            5000.0,
            5014.285714285714,
            5028.571428571428,
            5042.857142857142,
            5057.142857142857,
            5071.428571428571,
            5085.714285714285,
            5100.0,
            5114.285714285714,
            5128.571428571428,
            5142.857142857142,
            5157.142857142857,
            5171.428571428571,
            5185.714285714285,
            5200.0,
            5214.285714285714,
            5228.571428571428,
            5242.857142857142,
            5257.142857142857,
            5271.428571428571,
            5285.714285714285,
            5300.0,
            5314.285714285714,
            5328.571428571428,
            5342.857142857142,
            5357.142857142857,
            5371.428571428571,
            5385.714285714285,
            5400.0,
            5414.285714285714,
            5428.571428571428,
            5442.857142857142,
            5457.142857142857,
            5471.428571428571,
            5485.714285714285,
            5500.0,
            5514.285714285714,
            5528.571428571428,
            5542.857142857142,
            5557.142857142857,
            5571.428571428571,
            5585.714285714285,
            5600.0,
            5614.285714285714,
            5628.571428571428,
            5642.857142857142,
            5657.142857142857,
            5671.428571428571,
            5685.714285714285,
            5700.0,
            5714.285714285714,
            5728.571428571428,
            5742.857142857142,
            5757.142857142857,
            5771.428571428571,
            5785.714285714285,
            5800.0,
            5814.285714285714,
            5828.571428571428,
            5842.857142857142,
            5857.142857142857,
            5871.428571428571,
            5885.714285714285,
            5900.0,
            5914.285714285714,
            5928.571428571428,
            5942.857142857142,
            5957.142857142857,
            5971.428571428571,
            5985.714285714285,
            6000.0,
            6014.285714285714,
            6028.571428571428,
            6042.857142857142,
            6057.142857142857,
            6071.428571428571,
            6085.714285714285,
            6100.0,
            6114.285714285714,
            6128.571428571428,
            6142.857142857142,
            6157.142857142857,
            6171.428571428571,
            6185.714285714285,
            6200.0,
            6214.285714285714,
            6228.571428571428,
            6242.857142857142,
            6257.142857142857,
            6271.428571428571,
            6285.714285714285,
            6300.0,
            6314.285714285714,
            6328.571428571428,
            6342.857142857142,
            6357.142857142857,
            6371.428571428571,
            6385.714285714285,
            6400.0,
            6414.285714285714,
            6428.571428571428,
            6442.857142857142,
            6457.142857142857,
            6471.428571428571,
            6485.714285714285,
            6499.999999999999,
            6514.285714285714,
            6528.571428571428,
            6542.857142857142,
            6557.142857142857,
            6571.428571428571,
            6585.714285714285,
            6599.999999999999,
            6614.285714285714,
            6628.571428571428,
            6642.857142857142,
            6657.142857142857,
            6671.428571428571,
            6685.714285714285,
            6699.999999999999,
            6714.285714285714,
            6728.571428571428,
            6742.857142857142,
            6757.142857142857,
            6771.428571428571,
            6785.714285714285,
            6799.999999999999,
            6814.285714285714,
            6828.571428571428,
            6842.857142857142,
            6857.142857142857,
            6871.428571428571,
            6885.714285714285,
            6899.999999999999,
            6914.285714285714,
            6928.571428571428,
            6942.857142857142,
            6957.142857142857,
            6971.428571428571,
            6985.714285714285,
            6999.999999999999,
            7014.285714285714,
            7028.571428571428,
            7042.857142857142,
            7057.142857142857,
            7071.428571428571,
            7085.714285714285,
            7099.999999999999,
            7114.285714285714,
            7128.571428571428,
            7142.857142857142,
            7157.142857142857,
            7171.428571428571,
            7185.714285714285,
            7199.999999999999,
            7214.285714285714,
            7228.571428571428,
            7242.857142857142,
            7257.142857142857,
            7271.428571428571,
            7285.714285714285,
            7299.999999999999,
            7314.285714285714,
            7328.571428571428,
            7342.857142857142,
            7357.142857142857,
            7371.428571428571,
            7385.714285714285,
            7399.999999999999,
            7414.285714285714,
            7428.571428571428,
            7442.857142857142,
            7457.142857142857,
            7471.428571428571,
            7485.714285714285,
            7499.999999999999,
            7514.285714285714,
            7528.571428571428,
            7542.857142857142,
            7557.142857142857,
            7571.428571428571,
            7585.714285714285,
            7599.999999999999,
            7614.285714285714,
            7628.571428571428,
            7642.857142857142,
            7657.142857142857,
            7671.428571428571,
            7685.714285714285,
            7699.999999999999,
            7714.285714285714,
            7728.571428571428,
            7742.857142857142,
            7757.142857142857,
            7771.428571428571,
            7785.714285714285,
            7799.999999999999,
            7814.285714285714,
            7828.571428571428,
            7842.857142857142,
            7857.142857142857,
            7871.428571428571,
            7885.714285714285,
            7899.999999999999,
            7914.285714285714,
            7928.571428571428,
            7942.857142857142,
            7957.142857142857,
            7971.428571428571,
            7985.714285714285,
            7999.999999999999,
            8014.285714285714,
            8028.571428571428,
            8042.857142857142,
            8057.142857142857,
            8071.428571428571,
            8085.714285714285,
            8099.999999999999,
            8114.285714285714,
            8128.571428571428,
            8142.857142857142,
            8157.142857142857,
            8171.428571428571,
            8185.714285714285,
            8200.0,
            8214.285714285714,
            8228.571428571428,
            8242.857142857143,
            8257.142857142857,
            8271.42857142857,
            8285.714285714284,
            8300.0,
            8314.285714285714,
            8328.571428571428,
            8342.857142857143,
            8357.142857142857,
            8371.42857142857,
            8385.714285714284,
            8400.0,
            8414.285714285714,
            8428.571428571428,
            8442.857142857143,
            8457.142857142857,
            8471.42857142857,
            8485.714285714284,
            8500.0,
            8514.285714285714,
            8528.571428571428,
            8542.857142857143,
            8557.142857142857,
            8571.42857142857,
            8585.714285714284,
            8600.0,
            8614.285714285714,
            8628.571428571428,
            8642.857142857143,
            8657.142857142857,
            8671.42857142857,
            8685.714285714284,
            8700.0,
            8714.285714285714,
            8728.571428571428,
            8742.857142857143,
            8757.142857142857,
            8771.42857142857,
            8785.714285714284,
            8800.0,
            8814.285714285714,
            8828.571428571428,
            8842.857142857143,
            8857.142857142857,
            8871.42857142857,
            8885.714285714284,
            8900.0,
            8914.285714285714,
            8928.571428571428,
            8942.857142857143,
            8957.142857142857,
            8971.42857142857,
            8985.714285714284,
            9000.0,
            9014.285714285714,
            9028.571428571428,
            9042.857142857143,
            9057.142857142857,
            9071.42857142857,
            9085.714285714284,
            9100.0,
            9114.285714285714,
            9128.571428571428,
            9142.857142857141,
            9157.142857142857,
            9171.42857142857,
            9185.714285714284,
            9200.0,
            9214.285714285714,
            9228.571428571428,
            9242.857142857141,
            9257.142857142857,
            9271.42857142857,
            9285.714285714284,
            9300.0,
            9314.285714285714,
            9328.571428571428,
            9342.857142857141,
            9357.142857142857,
            9371.42857142857,
            9385.714285714284,
            9400.0,
            9414.285714285714,
            9428.571428571428,
            9442.857142857141,
            9457.142857142857,
            9471.42857142857,
            9485.714285714284,
            9500.0,
            9514.285714285714,
            9528.571428571428,
            9542.857142857141,
            9557.142857142857,
            9571.42857142857,
            9585.714285714284,
            9600.0,
            9614.285714285714,
            9628.571428571428,
            9642.857142857141,
            9657.142857142857,
            9671.42857142857,
            9685.714285714284,
            9700.0,
            9714.285714285714,
            9728.571428571428,
            9742.857142857141,
            9757.142857142857,
            9771.42857142857,
            9785.714285714284,
            9800.0,
            9814.285714285714,
            9828.571428571428,
            9842.857142857141,
            9857.142857142857,
            9871.42857142857,
            9885.714285714284,
            9900.0,
            9914.285714285714,
            9928.571428571428,
            9942.857142857141,
            9957.142857142857,
            9971.42857142857,
            9985.714285714284,
            10000.0,
            10014.285714285714,
            10028.571428571428,
            10042.857142857141,
            10057.142857142857,
            10071.42857142857,
            10085.714285714284,
            10100.0,
            10114.285714285714,
            10128.571428571428,
            10142.857142857141,
            10157.142857142857,
            10171.42857142857,
            10185.714285714284,
            10200.0,
            10214.285714285714,
            10228.571428571428,
            10242.857142857141,
            10257.142857142857,
            10271.42857142857,
            10285.714285714284,
            10300.0,
            10314.285714285714,
            10328.571428571428,
            10342.857142857141,
            10357.142857142857,
            10371.42857142857,
            10385.714285714284,
            10400.0,
            10414.285714285714,
            10428.571428571428,
            10442.857142857141,
            10457.142857142857,
            10471.42857142857,
            10485.714285714284,
            10500.0,
            10514.285714285714,
            10528.571428571428,
            10542.857142857141,
            10557.142857142857,
            10571.42857142857,
            10585.714285714284,
            10600.0,
            10614.285714285714,
            10628.571428571428,
            10642.857142857141,
            10657.142857142857,
            10671.42857142857,
            10685.714285714284,
            10700.0,
            10714.285714285714,
            10728.571428571428,
            10742.857142857141,
            10757.142857142857,
            10771.42857142857,
            10785.714285714284,
            10800.0,
            10814.285714285714,
            10828.571428571428,
            10842.857142857141,
            10857.142857142857,
            10871.42857142857,
            10885.714285714284,
            10900.0,
            10914.285714285714,
            10928.571428571428,
            10942.857142857141,
            10957.142857142857,
            10971.42857142857,
            10985.714285714284,
            11000.0,
            11014.285714285714,
            11028.571428571428,
            11042.857142857141,
            11057.142857142857,
            11071.42857142857,
            11085.714285714284,
            11100.0,
            11114.285714285714,
            11128.571428571428,
            11142.857142857141,
            11157.142857142857,
            11171.42857142857,
            11185.714285714284,
            11200.0,
            11214.285714285714,
            11228.571428571428,
            11242.857142857141,
            11257.142857142857,
            11271.42857142857,
            11285.714285714284,
            11300.0,
            11314.285714285714,
            11328.571428571428,
            11342.857142857141,
            11357.142857142857,
            11371.42857142857,
            11385.714285714284,
            11400.0,
            11414.285714285714,
            11428.571428571428,
            11442.857142857141,
            11457.142857142857,
            11471.42857142857,
            11485.714285714284,
            11500.0,
            11514.285714285714,
            11528.571428571428,
            11542.857142857141,
            11557.142857142857,
            11571.42857142857,
            11585.714285714284,
            11600.0,
            11614.285714285714,
            11628.571428571428,
            11642.857142857141,
            11657.142857142857,
            11671.42857142857,
            11685.714285714284,
            11700.0,
            11714.285714285714,
            11728.571428571428,
            11742.857142857141,
            11757.142857142857,
            11771.42857142857,
            11785.714285714284,
            11800.0,
            11814.285714285714,
            11828.571428571428,
            11842.857142857141,
            11857.142857142857,
            11871.42857142857,
            11885.714285714284,
            11900.0,
            11914.285714285714,
            11928.571428571428,
            11942.857142857141,
            11957.142857142857,
            11971.42857142857,
            11985.714285714284,
            12000.0,
            12014.285714285714,
            12028.571428571428,
            12042.857142857141,
            12057.142857142857,
            12071.42857142857,
            12085.714285714284,
            12100.0,
            12114.285714285714,
            12128.571428571428,
            12142.857142857141,
            12157.142857142857,
            12171.42857142857,
            12185.714285714284,
            12200.0,
            12214.285714285714,
            12228.571428571428,
            12242.857142857141,
            12257.142857142857,
            12271.42857142857,
            12285.714285714284,
            12300.0,
            12314.285714285714,
            12328.571428571428,
            12342.857142857141,
            12357.142857142857,
            12371.42857142857,
            12385.714285714284,
            12400.0,
            12414.285714285714,
            12428.571428571428,
            12442.857142857141,
            12457.142857142857,
            12471.42857142857,
            12485.714285714284,
            12500.0,
            12514.285714285714,
            12528.571428571428,
            12542.857142857141,
            12557.142857142857,
            12571.42857142857,
            12585.714285714284,
            12600.0,
            12614.285714285714,
            12628.571428571428,
            12642.857142857141,
            12657.142857142857,
            12671.42857142857,
            12685.714285714284,
            12700.0,
            12714.285714285714,
            12728.571428571428,
            12742.857142857141,
            12757.142857142857,
            12771.42857142857,
            12785.714285714284,
            12800.0,
            12814.285714285714,
            12828.571428571428,
            12842.857142857141,
            12857.142857142857,
            12871.42857142857,
            12885.714285714284,
            12899.999999999998,
            12914.285714285714,
            12928.571428571428,
            12942.857142857141,
            12957.142857142857,
            12971.42857142857,
            12985.714285714284,
            12999.999999999998,
            13014.285714285714,
            13028.571428571428,
            13042.857142857141,
            13057.142857142857,
            13071.42857142857,
            13085.714285714284,
            13099.999999999998,
            13114.285714285714,
            13128.571428571428,
            13142.857142857141,
            13157.142857142857,
            13171.42857142857,
            13185.714285714284,
            13199.999999999998,
            13214.285714285714,
            13228.571428571428,
            13242.857142857141,
            13257.142857142857,
            13271.42857142857,
            13285.714285714284,
            13299.999999999998,
            13314.285714285714,
            13328.571428571428,
            13342.857142857141,
            13357.142857142857,
            13371.42857142857,
            13385.714285714284,
            13399.999999999998,
            13414.285714285714,
            13428.571428571428,
            13442.857142857141,
            13457.142857142857,
            13471.42857142857,
            13485.714285714284,
            13499.999999999998,
            13514.285714285714,
            13528.571428571428,
            13542.857142857141,
            13557.142857142857,
            13571.42857142857,
            13585.714285714284,
            13599.999999999998,
            13614.285714285714,
            13628.571428571428,
            13642.857142857141,
            13657.142857142857,
            13671.42857142857,
            13685.714285714284,
            13699.999999999998,
            13714.285714285714,
            13728.571428571428,
            13742.857142857141,
            13757.142857142857,
            13771.42857142857,
            13785.714285714284,
            13799.999999999998,
            13814.285714285714,
            13828.571428571428,
            13842.857142857141,
            13857.142857142857,
            13871.42857142857,
            13885.714285714284,
            13899.999999999998,
            13914.285714285714,
            13928.571428571428,
            13942.857142857141,
            13957.142857142857,
            13971.42857142857,
            13985.714285714284,
            13999.999999999998,
            14014.285714285714,
            14028.571428571428,
            14042.857142857141,
            14057.142857142857,
            14071.42857142857,
            14085.714285714284,
            14099.999999999998,
            14114.285714285714,
            14128.571428571428,
            14142.857142857141,
            14157.142857142857,
            14171.42857142857,
            14185.714285714284,
            14199.999999999998,
            14214.285714285714,
            14228.571428571428,
            14242.857142857141,
            14257.142857142857,
            14271.42857142857,
            14285.714285714284,
            14299.999999999998,
            14314.285714285714,
            14328.571428571428,
            14342.857142857141,
            14357.142857142857,
            14371.42857142857,
            14385.714285714284,
            14399.999999999998,
            14414.285714285714,
            14428.571428571428,
            14442.857142857141,
            14457.142857142857,
            14471.42857142857,
            14485.714285714284,
            14499.999999999998,
            14514.285714285714,
            14528.571428571428,
            14542.857142857141,
            14557.142857142857,
            14571.42857142857,
            14585.714285714284,
            14599.999999999998,
            14614.285714285714,
            14628.571428571428,
            14642.857142857141,
            14657.142857142857,
            14671.42857142857,
            14685.714285714284,
            14699.999999999998,
            14714.285714285714,
            14728.571428571428,
            14742.857142857141,
            14757.142857142857,
            14771.42857142857,
            14785.714285714284,
            14799.999999999998,
            14814.285714285714,
            14828.571428571428,
            14842.857142857141,
            14857.142857142857,
            14871.42857142857,
            14885.714285714284,
            14899.999999999998,
            14914.285714285714,
            14928.571428571428,
            14942.857142857141,
            14957.142857142857,
            14971.42857142857,
            14985.714285714284,
            14999.999999999998,
            15014.285714285714,
            15028.571428571428,
            15042.857142857141,
            15057.142857142857,
            15071.42857142857,
            15085.714285714284,
            15099.999999999998,
            15114.285714285714,
            15128.571428571428,
            15142.857142857141,
            15157.142857142857,
            15171.42857142857,
            15185.714285714284,
            15199.999999999998,
            15214.285714285714,
            15228.571428571428,
            15242.857142857141,
            15257.142857142857,
            15271.42857142857,
            15285.714285714284,
            15299.999999999998,
            15314.285714285714,
            15328.571428571428,
            15342.857142857141,
            15357.142857142857,
            15371.42857142857,
            15385.714285714284,
            15399.999999999998,
            15414.285714285714,
            15428.571428571428,
            15442.857142857141,
            15457.142857142857,
            15471.42857142857,
            15485.714285714284,
            15499.999999999998,
            15514.285714285714,
            15528.571428571428,
            15542.857142857141,
            15557.142857142857,
            15571.42857142857,
            15585.714285714284,
            15599.999999999998,
            15614.285714285714,
            15628.571428571428,
            15642.857142857141,
            15657.142857142857,
            15671.42857142857,
            15685.714285714284,
            15699.999999999998,
            15714.285714285714,
            15728.571428571428,
            15742.857142857141,
            15757.142857142857,
            15771.42857142857,
            15785.714285714284,
            15799.999999999998,
            15814.285714285714,
            15828.571428571428,
            15842.857142857141,
            15857.142857142857,
            15871.42857142857,
            15885.714285714284,
            15899.999999999998,
            15914.285714285714,
            15928.571428571428,
            15942.857142857141,
            15957.142857142857,
            15971.42857142857,
            15985.714285714284,
            15999.999999999998
        ],
        "y": [
            -127.83968812588338,
            -7.846944198795857,
            -7.945613705982041,
            -7.979656696234969,
            -7.499219852498445,
            -6.9542372951935505,
            -5.374845845374605,
            -4.468299450675573,
            -4.124210500078245,
            -3.8983346503761496,
            -3.557058757718348,
            -3.0372569086137347,
            -2.356445941479798,
            -2.0385131578256477,
            -1.785459077431696,
            -1.6748660168449874,
            -1.4689372583818745,
            -1.1234653394081136,
            -0.8421717553755101,
            -0.7979172519903273,
            -0.7601656201736944,
            -0.727290959802982,
            -0.631879068506656,
            -0.3862797257499011,
            -0.2500434137714329,
            -0.19670472711229792,
            -0.19435070403767796,
            -0.15451011016039473,
            -0.06736702183140508,
            0.0,
            -0.005197603478190871,
            -0.04344647803794288,
            -0.07597503304249997,
            -0.13171933718115625,
            -0.21867541214386677,
            -0.21146380142436172,
            -0.3728478322605149,
            -0.5385663578020967,
            -0.7458849578721427,
            -0.8598696793285576,
            -0.9837236983601656,
            -1.1399275448059711,
            -1.3270057503772215,
            -1.6096640150259987,
            -1.8033087512765746,
            -2.053948236544617,
            -2.2466826746434734,
            -2.4526952588914206,
            -2.7150634031810164,
            -2.927340096369022,
            -3.160884050505299,
            -3.383667331443192,
            -3.5468327740182914,
            -3.7481008655286416,
            -3.961901998507713,
            -4.167086624477918,
            -4.340318849890217,
            -4.591491483916009,
            -4.758103327213156,
            -4.900474583928087,
            -5.13679908273043,
            -5.3643966675479255,
            -5.5412417599849135,
            -5.712587708098425,
            -5.944846892507719,
            -6.158353133774842,
            -6.359445441525679,
            -6.619159848316407,
            -6.864166318787696,
            -7.046170506437605,
            -7.307876711597938,
            -7.648080918583329,
            -7.928224147960655,
            -8.191767432336096,
            -8.385682740242999,
            -8.590355457502497,
            -8.794767682765137,
            -8.925103696384475,
            -9.060893477282178,
            -9.2074614613391,
            -9.345810785205174,
            -9.458878528494626,
            -9.575514274947878,
            -9.704201780705766,
            -9.80378743928991,
            -9.967014962496567,
            -10.104252462195706,
            -10.197286183249936,
            -10.263161079380033,
            -10.407793346846631,
            -10.503366110197238,
            -10.578657647586471,
            -10.666442749523661,
            -10.720739569581848,
            -10.832254381056607,
            -10.90441540773434,
            -10.95967328410168,
            -11.017854929455993,
            -11.031930857092586,
            -11.095537252035758,
            -11.15906807296718,
            -11.263699797562413,
            -11.286323368043643,
            -11.284108716947852,
            -11.337125501595686,
            -11.363595594061003,
            -11.440275692682157,
            -11.521507908952874,
            -11.533337803294351,
            -11.566873869339197,
            -11.63639254604484,
            -11.682135045483351,
            -11.747182315473346,
            -11.861813475591214,
            -11.966948136023586,
            -12.008486501570161,
            -12.017504889627926,
            -12.067233973439306,
            -12.118071464075188,
            -12.180007579839264,
            -12.239754139622606,
            -12.328327398951393,
            -12.41909002950339,
            -12.472373602491409,
            -12.564656178001515,
            -12.646646423868864,
            -12.684787976506003,
            -12.736296518701261,
            -12.847592653068535,
            -12.912052058300265,
            -12.970738486907821,
            -13.031180025726796,
            -13.050356449723754,
            -13.136001343303564,
            -13.271106732341956,
            -13.379422013659655,
            -13.478441506190507,
            -13.538183990190186,
            -13.646609920466622,
            -13.758153281706091,
            -13.872347037057052,
            -14.046896973192485,
            -14.210933900126374,
            -14.34625234036456,
            -14.43303291647796,
            -14.54524037021949,
            -14.633374772247988,
            -14.662368463732115,
            -14.773443737054139,
            -14.83422407971879,
            -14.89920220291822,
            -14.982880061853002,
            -15.053290813762148,
            -15.10805893604266,
            -15.137171705462093,
            -15.184284866181871,
            -15.227312664386357,
            -15.244164207510355,
            -15.307482712823287,
            -15.367651823208174,
            -15.41679416730061,
            -15.479215481521464,
            -15.545179015847243,
            -15.604814041701472,
            -15.627180055312094,
            -15.653235315422062,
            -15.667495487947185,
            -15.702787594961855,
            -15.734863733940255,
            -15.807862261491126,
            -15.87314219027498,
            -15.933910826333781,
            -15.981665324543991,
            -16.031640353484438,
            -16.053878224115252,
            -16.08372645697657,
            -16.116036828922464,
            -16.191788663910877,
            -16.299899261792163,
            -16.368050688650268,
            -16.417180262516133,
            -16.469251771923453,
            -16.502079658270674,
            -16.573810114393346,
            -16.612787566358584,
            -16.666785150402376,
            -16.70949963785027,
            -16.79567199129523,
            -16.85248732852014,
            -16.926351337613312,
            -16.973679396274605,
            -17.014638576201698,
            -17.07418315868162,
            -17.110133465993997,
            -17.142561532758705,
            -17.19880965456057,
            -17.247472109638263,
            -17.30386001997108,
            -17.368412691350617,
            -17.421886946177526,
            -17.50205087158625,
            -17.545441498381965,
            -17.60222575430799,
            -17.64402207245817,
            -17.69162453873576,
            -17.73552337025758,
            -17.788690945130604,
            -17.847524711239704,
            -17.933467838918357,
            -18.01427771579176,
            -18.072526083113946,
            -18.18607010108652,
            -18.29486901606862,
            -18.411434592201243,
            -18.504808453915302,
            -18.602981082023913,
            -18.646899565723913,
            -18.722912234758404,
            -18.786673088469424,
            -18.840675601662287,
            -18.908978341489036,
            -18.966883779007276,
            -19.02162251721922,
            -19.053940642639883,
            -19.08463826747551,
            -19.17390433410766,
            -19.271795244526004,
            -19.346879780087598,
            -19.396103992080633,
            -19.422891741005017,
            -19.444151640957074,
            -19.44466485960821,
            -19.467611228345138,
            -19.533361656777565,
            -19.566205604717776,
            -19.570827980827836,
            -19.643798269638964,
            -19.676917938907884,
            -19.714557788063978,
            -19.703200356134644,
            -19.786648436679897,
            -19.88335673685135,
            -19.926647542605004,
            -19.972902669804665,
            -20.044931974076498,
            -20.069941961583027,
            -20.127658368796048,
            -20.159625075967078,
            -20.217910691886512,
            -20.272185305321294,
            -20.322991460645504,
            -20.386835943673265,
            -20.40254326748546,
            -20.45655977443499,
            -20.505810521661914,
            -20.577830500101932,
            -20.647866125210644,
            -20.715170048586863,
            -20.75232185745553,
            -20.79381787871492,
            -20.86135260477068,
            -20.919920713802075,
            -20.961950641539158,
            -21.008091476936965,
            -21.02815707425947,
            -21.102985197443324,
            -21.164623135805343,
            -21.23527811256818,
            -21.29252976293355,
            -21.357705821101877,
            -21.425057443643333,
            -21.486124740676132,
            -21.521740327667526,
            -21.541800707002544,
            -21.60516038557046,
            -21.70245477392021,
            -21.75708543860504,
            -21.8292064763518,
            -21.91604270024023,
            -21.94323716357699,
            -21.989833227563327,
            -22.104694517556695,
            -22.20444904279049,
            -22.292167949658047,
            -22.3723193525823,
            -22.43353132550403,
            -22.50305238431673,
            -22.58151461242416,
            -22.654064039243135,
            -22.699248701222018,
            -22.76041620099897,
            -22.835991635009353,
            -22.90159995859091,
            -22.97361052736118,
            -23.02451900537914,
            -23.10238889213864,
            -23.167205642362713,
            -23.232581827393112,
            -23.288423497996163,
            -23.341962941843253,
            -23.427567401249995,
            -23.493037562987443,
            -23.583018330970162,
            -23.65636902757367,
            -23.72827333228358,
            -23.80078274964449,
            -23.878216511766496,
            -23.916665862457588,
            -23.982628739142033,
            -24.050923461865434,
            -24.1288087899952,
            -24.16923675388891,
            -24.250846150122065,
            -24.308933196072786,
            -24.349414974098725,
            -24.388709152293938,
            -24.485240223097477,
            -24.532787814787167,
            -24.592422926063147,
            -24.656517383587,
            -24.715018694725437,
            -24.7878459626477,
            -24.81612914950197,
            -24.865419212172366,
            -24.91588861503906,
            -24.995580418583504,
            -25.05331672402555,
            -25.095340930196507,
            -25.132768429938945,
            -25.152460970022574,
            -25.21904140105679,
            -25.27111434443729,
            -25.32528299295528,
            -25.382988779558204,
            -25.42618956323577,
            -25.45957270006013,
            -25.48221406465107,
            -25.553349094234996,
            -25.587695878388843,
            -25.63432062742334,
            -25.684833452500687,
            -25.74039521643952,
            -25.76817404619809,
            -25.809456117641005,
            -25.873177802462596,
            -25.91308809897529,
            -25.94599736172964,
            -26.015708205046863,
            -26.060610568498074,
            -26.10052127430807,
            -26.15137183127709,
            -26.239616764097033,
            -26.268925023196026,
            -26.330747295611573,
            -26.410710125130883,
            -26.458027028500396,
            -26.500355579535622,
            -26.524869205790523,
            -26.57690320717723,
            -26.61543644984014,
            -26.663759796701864,
            -26.70613019869429,
            -26.754227382812367,
            -26.80052982507074,
            -26.812842847538214,
            -26.887919693993222,
            -26.920453430771833,
            -26.95786745110695,
            -26.984677423927195,
            -27.01767182046293,
            -27.04516260249852,
            -27.069722811787617,
            -27.11772486410629,
            -27.14569077130759,
            -27.144467453117016,
            -27.2065774399039,
            -27.2309729177646,
            -27.242239634545122,
            -27.260681094256388,
            -27.316895308148634,
            -27.348298512138182,
            -27.38568706982721,
            -27.410424507883494,
            -27.439080991167838,
            -27.443372991064596,
            -27.477625494878446,
            -27.43759147717405,
            -27.517201742409497,
            -27.565788638902234,
            -27.59726800415119,
            -27.59974777498666,
            -27.64411359197331,
            -27.67381966612402,
            -27.702709797038665,
            -27.722192730834813,
            -27.75636956059358,
            -27.768968022960024,
            -27.79607896375796,
            -27.842936441491695,
            -27.85686086145242,
            -27.904097529850652,
            -27.956819840520662,
            -27.97710140744625,
            -27.999601708318266,
            -27.998989477428168,
            -27.993929296097075,
            -28.083576470994085,
            -28.10332967409074,
            -28.120619429787293,
            -28.133270752011327,
            -28.157752831774115,
            -28.210177054332558,
            -28.213485600225557,
            -28.24146847141561,
            -28.26484363813354,
            -28.303430903749,
            -28.335962940644112,
            -28.368441841221536,
            -28.398038643935614,
            -28.400975415606393,
            -28.427839594902572,
            -28.4929021873439,
            -28.53116677121257,
            -28.56784734555631,
            -28.575805955822286,
            -28.585435598501032,
            -28.628941142988072,
            -28.663725398436704,
            -28.709889354432438,
            -28.711118284785933,
            -28.71513347083649,
            -28.74975099100393,
            -28.776456537190636,
            -28.804592291340455,
            -28.8097693641096,
            -28.823453010279284,
            -28.863359924973906,
            -28.89273041033959,
            -28.923872429449446,
            -28.938717096612116,
            -28.9479102935157,
            -28.948555568927755,
            -28.98178688496402,
            -28.988757195920133,
            -29.01266069832298,
            -29.017764889425163,
            -29.05790420420621,
            -29.064577626479952,
            -29.077815978005642,
            -29.092980991097775,
            -29.11231744945315,
            -29.145683920802057,
            -29.18478731504204,
            -29.21611961706512,
            -29.204899402187813,
            -29.218419971904563,
            -29.254515770662202,
            -29.271624795048933,
            -29.28478871341221,
            -29.287888500143254,
            -29.307921273602407,
            -29.32462332001849,
            -29.32831436353191,
            -29.345946085751848,
            -29.36374582044824,
            -29.386885288455563,
            -29.409767791794028,
            -29.429991933380755,
            -29.46434056695373,
            -29.471208767159904,
            -29.47001586710303,
            -29.498160684180302,
            -29.52659623990063,
            -29.559651450753005,
            -29.561526758257212,
            -29.594507012702525,
            -29.604197698117513,
            -29.618409117358908,
            -29.6490820617634,
            -29.648901119891953,
            -29.673676163880636,
            -29.699060440349303,
            -29.72244518623556,
            -29.750469316803002,
            -29.784116633431346,
            -29.81662469568828,
            -29.835322235655287,
            -29.85961301606202,
            -29.893907402231303,
            -29.906383028442708,
            -29.939963415429084,
            -29.988391085757087,
            -30.011258401215997,
            -30.043371846912198,
            -30.070913206726086,
            -30.13118591542993,
            -30.140971441285807,
            -30.18083280258949,
            -30.228594073637648,
            -30.254217972275317,
            -30.28182566089851,
            -30.329836540762063,
            -30.363695602262553,
            -30.38454462962885,
            -30.396988827147567,
            -30.439378558232924,
            -30.486692364406736,
            -30.526554592233136,
            -30.566515534533906,
            -30.617667758031057,
            -30.660271371743303,
            -30.71510685494085,
            -30.77976028920262,
            -30.813661830945378,
            -30.839817056637465,
            -30.92689846084377,
            -30.975810795904692,
            -31.024188038390562,
            -31.09569894051951,
            -31.150599400450922,
            -31.24132391610338,
            -31.295759871900472,
            -31.389990253315474,
            -31.469362151713895,
            -31.53127303236576,
            -31.59712261114197,
            -31.68568512151745,
            -31.736462257770672,
            -31.822475519566407,
            -31.88582198749529,
            -31.99941732659553,
            -32.096160090223826,
            -32.16729212160574,
            -32.25351545236204,
            -32.338051858357986,
            -32.432784517447146,
            -32.514709445576194,
            -32.60599038431988,
            -32.68552097150378,
            -32.77697304812169,
            -32.864443425568545,
            -32.9535478931426,
            -33.00983597663713,
            -33.082721426119264,
            -33.150235791935025,
            -33.220846492240284,
            -33.2587118279818,
            -33.32922016882204,
            -33.38922152616223,
            -33.43153425316576,
            -33.47776509435208,
            -33.532927358148925,
            -33.57389953574035,
            -33.60973182310265,
            -33.662490992915544,
            -33.69529302877552,
            -33.728298437789526,
            -33.76536508563392,
            -33.79721400969139,
            -33.81106937692118,
            -33.822110836470415,
            -33.8526129904702,
            -33.870175401107836,
            -33.887359022870825,
            -33.91434784580783,
            -33.928387053917675,
            -33.93263834338646,
            -33.94794409627572,
            -33.97438359529565,
            -33.98735693851918,
            -33.99164799304084,
            -34.012196204054874,
            -33.99851616422796,
            -34.01382702736122,
            -34.01739039401801,
            -34.03111000919487,
            -34.030815571561384,
            -34.039220914672185,
            -34.04319531997642,
            -34.03834694489345,
            -34.0280999389259,
            -34.031827367827695,
            -34.061625582978195,
            -34.059092248809755,
            -34.06509337524031,
            -34.08014886849106,
            -34.09512254187171,
            -34.10931979392659,
            -34.09567862457595,
            -34.117344985012025,
            -34.12734554877347,
            -34.14046294945452,
            -34.14574783323298,
            -34.16132420416772,
            -34.1926866767751,
            -34.19389055655016,
            -34.230304390053846,
            -34.251609076411924,
            -34.25690881134524,
            -34.29135930549759,
            -34.31272579844188,
            -34.34401385432103,
            -34.346914535086526,
            -34.36946162327631,
            -34.39975852001892,
            -34.426905696605246,
            -34.44950665189046,
            -34.47932734076184,
            -34.51169396608251,
            -34.531768965784565,
            -34.55897658414323,
            -34.59473192488641,
            -34.6150200902501,
            -34.64462799742074,
            -34.67214174154474,
            -34.70200819349823,
            -34.72164028214194,
            -34.76773659027409,
            -34.80796506389296,
            -34.827082947994455,
            -34.860508178075555,
            -34.884297463694054,
            -34.89668328827339,
            -34.91976311574524,
            -34.96985695689275,
            -34.98547562607032,
            -35.01319725039955,
            -35.055199703354056,
            -35.058599171841266,
            -35.07813381473289,
            -35.09111406862798,
            -35.14199348484179,
            -35.16966927965814,
            -35.18357038458638,
            -35.2079456070699,
            -35.23252462877844,
            -35.24427575309741,
            -35.25182606095153,
            -35.275652466454886,
            -35.295681134022914,
            -35.31248359132065,
            -35.33726346189351,
            -35.349802580231625,
            -35.37650026156609,
            -35.38636283665032,
            -35.424929486235754,
            -35.440241755435935,
            -35.4629402951633,
            -35.48798423803693,
            -35.50446918840537,
            -35.514056949848694,
            -35.523259657252915,
            -35.55426764954296,
            -35.56551017391113,
            -35.58959413009466,
            -35.59915334084062,
            -35.603343958918906,
            -35.62763460272975,
            -35.63220876138807,
            -35.65478055371831,
            -35.66436680592017,
            -35.66806012834287,
            -35.69753985300205,
            -35.70892957536448,
            -35.71702103210869,
            -35.73118617092274,
            -35.75730854896269,
            -35.77237778994063,
            -35.7788089377149,
            -35.79679483514321,
            -35.801053752031756,
            -35.80570101150305,
            -35.80227360719275,
            -35.831299380171494,
            -35.84197579422648,
            -35.8467369516178,
            -35.87036732921534,
            -35.89294017403255,
            -35.890749770832805,
            -35.891808374113296,
            -35.9137172970518,
            -35.93009768174404,
            -35.9393159335779,
            -35.94931021220712,
            -35.97423092808701,
            -35.97665852343263,
            -35.980442135085376,
            -36.00719077205521,
            -36.019828282360926,
            -36.03109649288966,
            -36.03550199435844,
            -36.051076607479594,
            -36.055845020127336,
            -36.07017557552474,
            -36.09288804222008,
            -36.09336079258138,
            -36.105336819827606,
            -36.11065881364521,
            -36.129639231015545,
            -36.146586969194495,
            -36.13589807274654,
            -36.160634818030324,
            -36.18067463431851,
            -36.191180687849865,
            -36.204809278674894,
            -36.21735420876557,
            -36.24721452795414,
            -36.244684563055536,
            -36.27275923147194,
            -36.29622049085477,
            -36.298974198428624,
            -36.31773601488534,
            -36.32765858846853,
            -36.33730719766213,
            -36.34582307359252,
            -36.36235320930235,
            -36.381372241052375,
            -36.38600164745377,
            -36.40280779629569,
            -36.424316121868124,
            -36.43857463108648,
            -36.42947802586167,
            -36.4595414861715,
            -36.46709152784415,
            -36.48153440160807,
            -36.480434182606686,
            -36.49767741206317,
            -36.50442289888391,
            -36.51333012070271,
            -36.536031784187706,
            -36.55736463225697,
            -36.57739909611611,
            -36.58310591772069,
            -36.60136483228895,
            -36.61736083023152,
            -36.60171479696394,
            -36.641695085938395,
            -36.65756474484996,
            -36.66688023981262,
            -36.68380151412521,
            -36.69939786902396,
            -36.70680570493837,
            -36.71181763628174,
            -36.73825683659971,
            -36.75301100646265,
            -36.75617249792204,
            -36.76750814333349,
            -36.77451205996389,
            -36.78355355818503,
            -36.781485242776256,
            -36.79805245551128,
            -36.81075738289505,
            -36.82832033584318,
            -36.84400951071228,
            -36.84963550291772,
            -36.868444580966774,
            -36.85850743701639,
            -36.87931149292383,
            -36.887606642953585,
            -36.8966507723049,
            -36.9080300236121,
            -36.92129042611384,
            -36.92816205771975,
            -36.93456563166815,
            -36.9600062645165,
            -36.978724727528764,
            -36.985267358272225,
            -36.999437434804854,
            -37.00095224473587,
            -37.00844967921267,
            -36.99922291510509,
            -37.024664066230066,
            -37.02424747079999,
            -37.031225379195476,
            -37.03784234055844,
            -37.05532329728421,
            -37.07027218894228,
            -37.07219609329924,
            -37.093373100557784,
            -37.102633560347826,
            -37.114228098756186,
            -37.11566633340539,
            -37.13091786653512,
            -37.14110478653356,
            -37.14974669667724,
            -37.16065771483187,
            -37.175647596384245,
            -37.181949854859646,
            -37.19028245489254,
            -37.19295457794895,
            -37.20605648889774,
            -37.20907695885922,
            -37.2320262140577,
            -37.24310506093619,
            -37.25646208064106,
            -37.272063042760514,
            -37.28446395563731,
            -37.29124134222079,
            -37.28355767721114,
            -37.310188008658486,
            -37.323724708022496,
            -37.326921732897546,
            -37.348295679914855,
            -37.361166838566575,
            -37.369528273175064,
            -37.37256862728716,
            -37.38998372360209,
            -37.39834406263178,
            -37.415938430814634,
            -37.42686256513337,
            -37.431558368031276,
            -37.44536959320386,
            -37.43811838412533,
            -37.45191061536791,
            -37.456106060679495,
            -37.472511070086455,
            -37.47974125088896,
            -37.48958060848204,
            -37.49992430523324,
            -37.50352619102409,
            -37.51166371346701,
            -37.51306836985418,
            -37.52290585433614,
            -37.5424397045219,
            -37.5470463348694,
            -37.56350600538098,
            -37.55182301392123,
            -37.56314872383778,
            -37.57025391721703,
            -37.58336457368278,
            -37.5950608986377,
            -37.59885737949626,
            -37.61409227387681,
            -37.609951739898946,
            -37.63113106352628,
            -37.64244898847792,
            -37.64792570119464,
            -37.65917249885375,
            -37.66522941990042,
            -37.68423440262553,
            -37.67423746891713,
            -37.700571342178314,
            -37.711594124055466,
            -37.722470741820295,
            -37.727037007386976,
            -37.73923784946728,
            -37.747247509010116,
            -37.75116152022245,
            -37.76335047660176,
            -37.764827710933545,
            -37.77039979292587,
            -37.79087219743437,
            -37.79499997786926,
            -37.80364788393544,
            -37.80666377288883,
            -37.82823829498372,
            -37.83361927947298,
            -37.83689803130386,
            -37.85109394235985,
            -37.856367207282624,
            -37.85795371369608,
            -37.86063568544322,
            -37.88583831922177,
            -37.8872459539888,
            -37.88848578033309,
            -37.894044848059536,
            -37.902767259508025,
            -37.91799166142737,
            -37.90814475797376,
            -37.92745050052079,
            -37.92373527726894,
            -37.92193769459078,
            -37.94048898642006,
            -37.946606559445875,
            -37.955430528642836,
            -37.95594116751154,
            -37.98191702189105,
            -37.987392121496896,
            -37.99233009854363,
            -38.0037251122428,
            -38.01284960771537,
            -38.01619125780322,
            -38.017366531245585,
            -38.028742922063884,
            -38.05095053383704,
            -38.0559794595021,
            -38.06185917349879,
            -38.066252407384304,
            -38.076057244262536,
            -38.07134055808314,
            -38.09266761110739,
            -38.10032347633673,
            -38.101684957844654,
            -38.101820726252896,
            -38.1100562599415,
            -38.11629147039566,
            -38.11349734154161,
            -38.126270577404966,
            -38.131521347001055,
            -38.13801515726975,
            -38.1511324427278,
            -38.15462482063734,
            -38.16541412772214,
            -38.15905111185272,
            -38.177999112264104,
            -38.192107661206265,
            -38.202349139242585,
            -38.20914279270181,
            -38.21081571188817,
            -38.2154801106583,
            -38.2047653602827,
            -38.22440463325748,
            -38.23875284616496,
            -38.241618937600705,
            -38.249873465680956,
            -38.25106566307015,
            -38.26089939929674,
            -38.25805863969833,
            -38.28185601333013,
            -38.27784163189333,
            -38.286478129666875,
            -38.29239544244692,
            -38.2992197017542,
            -38.29712339347134,
            -38.310766579042074,
            -38.31988930403157,
            -38.32413272049421,
            -38.341738395913545,
            -38.34531107362203,
            -38.34448015495259,
            -38.363124572328985,
            -38.359410432994395,
            -38.37629798349842,
            -38.38157191296908,
            -38.39003520690392,
            -38.39210194743346,
            -38.40498358288734,
            -38.414310070343404,
            -38.4029197486659,
            -38.42816740303477,
            -38.43700613065091,
            -38.446460877777184,
            -38.45106805295945,
            -38.45943949660837,
            -38.45897907787474,
            -38.459766570437765,
            -38.47833825631513,
            -38.47697317679111,
            -38.47936940736333,
            -38.491595003878054,
            -38.497907798640455,
            -38.49901507542655,
            -38.49478321518272,
            -38.500868590239875,
            -38.511829396687745,
            -38.51552702916335,
            -38.520678899319094,
            -38.52956720783878,
            -38.54296433042653,
            -38.530831338197785,
            -38.547607398494165,
            -38.55894896107307,
            -38.56180632105222,
            -38.57253386173634,
            -38.57590045509896,
            -38.57064266067251,
            -38.57417080520322,
            -38.58600749456799,
            -38.59711941432059,
            -38.59935116888553,
            -38.60782666211828,
            -38.61213273029821,
            -38.62828186259102,
            -38.626415958792826,
            -38.64481009669585,
            -38.65162713258911,
            -38.65263515457085,
            -38.66824653191344,
            -38.66499235656934,
            -38.665125616540436,
            -38.668691482071075,
            -38.69242228239055,
            -38.694654659645366,
            -38.71237437099458,
            -38.71276710805114,
            -38.721720348289765,
            -38.73149884250836,
            -38.72234626057663,
            -38.744251522281715,
            -38.75281192805296,
            -38.76030719599336,
            -38.769754992588354,
            -38.77092609349954,
            -38.78047669383824,
            -38.776086870737615,
            -38.789632936538325,
            -38.795566744808085,
            -38.80134114589399,
            -38.805427565498704,
            -38.81739148811983,
            -38.824436470380114,
            -38.82063602224481,
            -38.831914600179836,
            -38.84488087210407,
            -38.84235438458248,
            -38.84472672460741,
            -38.849919336576754,
            -38.865427345454805,
            -38.861935732575155,
            -38.87668599352441,
            -38.8837586521486,
            -38.89344229105203,
            -38.89554087697835,
            -38.89991373279655,
            -38.910695204519214,
            -38.90598649301242,
            -38.918936243924705,
            -38.9193427809335,
            -38.92638575845929,
            -38.93645013471381,
            -38.93723293262724,
            -38.945401674570405,
            -38.94300047856941,
            -38.96028897644196,
            -38.961606667461794,
            -38.97345412108229,
            -38.97827965687465,
            -38.9821443989727,
            -38.99123609492597,
            -38.98878080554694,
            -39.00205833458428,
            -39.002299354637486,
            -39.01028654699893,
            -39.018278959022766,
            -39.02560234639758,
            -39.03282473757551,
            -39.02469585589716,
            -39.04192239409023,
            -39.04771436163263,
            -39.05461260258947,
            -39.0624994514517,
            -39.07887261074329,
            -39.07265965056368,
            -39.07267656998813,
            -39.08373070600554,
            -39.09088097233535,
            -39.097739419257174,
            -39.09481621992043,
            -39.102982843695905,
            -39.105764555674085,
            -39.09486702771867,
            -39.11328944368438,
            -39.124766612830115,
            -39.131686919575856,
            -39.13088481883579,
            -39.136344115184116,
            -39.137772171468285,
            -39.135101473017166,
            -39.14424308483664,
            -39.14281735704222,
            -39.149750603383794,
            -39.14736631959382,
            -39.150685822255056,
            -39.16385676113461,
            -39.15680352469059,
            -39.16888598348301,
            -39.16685319390418,
            -39.17494579584192,
            -39.1807225993652,
            -39.18765993974493,
            -39.189527006750225,
            -39.183819156298284,
            -39.19991750321032,
            -39.19874695825821,
            -39.20115474528214,
            -39.203394608759595,
            -39.20884273888615,
            -39.20515566568085,
            -39.19777334799011,
            -39.20640301167289,
            -39.21204059668527,
            -39.21402173033867,
            -39.21838885130889,
            -39.22052394489641,
            -39.2244801139359,
            -39.219602023660755,
            -39.22528276231334,
            -39.21878274515884,
            -39.2222316705611,
            -39.22691722856682,
            -39.23025720757863,
            -39.22987893959674,
            -39.22582350224088,
            -39.2187882373073,
            -39.20427707684477,
            -39.23184928517711,
            -39.23805582126188,
            -39.23077882695401,
            -39.23293741150193,
            -39.222205333052884,
            -39.21500820819906,
            -39.20253566359909,
            -39.21515905255926,
            -39.23434902346195,
            -39.23815384754104,
            -39.25078294332258,
            -39.246572882497254,
            -39.253250592717976,
            -39.268823035155876,
            -39.29044890042296,
            -39.30757762966154,
            -39.31375879096782,
            -39.32133254232282,
            -39.32226036489002,
            -39.345003077950544,
            -39.372773970970826,
            -39.38091854946477,
            -39.392314819042944,
            -39.393395964682796,
            -39.41750588758473,
            -39.395358780083825
        ]
    }
}
