# Supplementary material for: Deep neural network models reveal interplay of peripheral coding and stimulus statistics in pitch perception
Source: Nat Commun. 2021 Dec 14;12:7278. doi: 10.1038/s41467-021-27366-6 (PMC8671597; doi:10.1038/s41467-021-27366-6)
Supplement: Supplementary file 4 — Source Data [file 41467_2021_27366_MOESM4_ESM.zip › Source_Data_Saddler_etal_DNNPitchModel/fig04c.json]

{
    "experiment_a": {
        "rand": {
            "x": [
                1,
                2,
                3,
                4,
                5,
                6,
                7,
                8,
                9,
                10,
                11,
                12,
                13,
                14,
                15,
                16,
                17,
                18,
                19,
                20,
                21,
                22,
                23,
                24,
                25,
                26,
                27,
                28,
                29,
                30
            ],
            "y": [
                [
                    0.3251651696953996,
                    0.32135487016897235,
                    0.2681550507053068,
                    0.2115242710509943,
                    0.27327399770517513,
                    0.648082104503218,
                    0.3447976352875875,
                    0.2572475330706012,
                    0.42898005239721626,
                    0.23038404745287674
                ],
                [
                    0.44027479610934,
                    0.3953772322893308,
                    0.31443752326626623,
                    0.24349599304570071,
                    0.36098812165977645,
                    1.470071687377845,
                    0.5036701399877753,
                    0.2853620759414025,
                    0.7799393554675131,
                    0.2507569487302224
                ],
                [
                    0.724637515073826,
                    2.312653850258204,
                    0.46647281744441244,
                    0.31244615879295234,
                    0.7560735393729968,
                    4.684960419577446,
                    4.110253372688359,
                    0.3182870023149536,
                    5.360395407124958,
                    0.3530762717278378
                ],
                [
                    4.792050976649665,
                    5.817537590857863,
                    2.396670990755532,
                    0.5069694570046355,
                    6.11740628868161,
                    6.779582383551784,
                    9.265441559531933,
                    0.4125240472533669,
                    10.674507851455862,
                    0.9022726932659008
                ],
                [
                    11.438721811418024,
                    12.59208460380193,
                    4.05648537344058,
                    3.0504637037801086,
                    15.802798958254845,
                    8.88111837878546,
                    10.297854798107778,
                    0.7011367357365516,
                    26.553328595464585,
                    5.1901900254233
                ],
                [
                    14.69766615133428,
                    15.914772413025577,
                    5.1748189816237105,
                    6.919351166306542,
                    31.120796952170696,
                    15.009149304816408,
                    20.49990997984474,
                    3.4660621860355163,
                    43.23931934225207,
                    9.932628291713646
                ],
                [
                    42.4637051104166,
                    49.439376324226416,
                    6.385844952495909,
                    14.411689562018248,
                    100.0,
                    13.829628944615772,
                    34.273181853648396,
                    5.522255494420158,
                    40.8069078579326,
                    17.192615959906373
                ],
                [
                    100.0,
                    100.0,
                    7.757261037465172,
                    16.95596891267778,
                    100.0,
                    22.73079889657255,
                    25.02922624370269,
                    6.464557403971038,
                    48.640836368059645,
                    100.0
                ],
                [
                    65.49822222105615,
                    91.33858275096513,
                    8.477543401911284,
                    100.0,
                    100.0,
                    24.119884086283736,
                    58.15653018902163,
                    9.716182603672113,
                    86.9652975316274,
                    100.0
                ],
                [
                    62.20008120159377,
                    100.0,
                    8.812914414877943,
                    46.63345818952882,
                    96.96280426279122,
                    17.37102982785403,
                    43.23363608307822,
                    12.438368795616286,
                    38.65404725577617,
                    100.0
                ],
                [
                    100.0,
                    60.95220905447604,
                    11.712756974957667,
                    100.0,
                    61.750295211706444,
                    19.390541808804702,
                    100.0,
                    15.758778288302826,
                    100.0,
                    100.0
                ],
                [
                    87.31760682608798,
                    100.0,
                    10.910239981911689,
                    82.11206008124633,
                    100.0,
                    32.91122547667665,
                    33.842250449995916,
                    10.924128133759865,
                    42.393572249544846,
                    100.0
                ],
                [
                    100.0,
                    100.0,
                    13.97898427572366,
                    100.0,
                    100.0,
                    87.51531041082978,
                    100.0,
                    25.10612650083483,
                    100.0,
                    100.0
                ],
                [
                    77.8515403974838,
                    56.8394250309286,
                    17.80168310158406,
                    100.0,
                    100.0,
                    25.427996509079403,
                    30.18643976527618,
                    35.04635041137257,
                    100.0,
                    100.0
                ],
                [
                    100.0,
                    100.0,
                    41.3278776612145,
                    100.0,
                    100.0,
                    89.65233348204977,
                    100.0,
                    44.10716538486903,
                    100.0,
                    100.0
                ],
                [
                    100.0,
                    100.0,
                    21.27189379884541,
                    39.77715302495201,
                    50.26846856822959,
                    31.16483638217154,
                    46.96271956408755,
                    24.64750563978186,
                    100.0,
                    100.0
                ],
                [
                    100.0,
                    100.0,
                    17.766535505529628,
                    100.0,
                    32.80955932166504,
                    100.0,
                    55.75015455341463,
                    32.85056228789877,
                    100.0,
                    100.0
                ],
                [
                    100.0,
                    100.0,
                    35.95589963074024,
                    100.0,
                    52.71399877091068,
                    95.300448476298,
                    43.5537254315763,
                    24.60557060365211,
                    55.6883173349952,
                    100.0
                ],
                [
                    100.0,
                    100.0,
                    28.99218634880792,
                    100.0,
                    100.0,
                    100.0,
                    100.0,
                    94.00579310242512,
                    100.0,
                    100.0
                ],
                [
                    55.930352456092756,
                    86.675718581272,
                    59.88919277109235,
                    100.0,
                    100.0,
                    100.0,
                    100.0,
                    84.30759050765008,
                    100.0,
                    100.0
                ],
                [
                    100.0,
                    62.82418529763825,
                    72.26161116988966,
                    100.0,
                    100.0,
                    72.73718330337059,
                    98.82564613577652,
                    71.9752267460076,
                    69.20747909164066,
                    100.0
                ],
                [
                    95.23570053777023,
                    100.0,
                    35.22402670516044,
                    85.11609270920152,
                    100.0,
                    100.0,
                    100.0,
                    43.208370480277544,
                    100.0,
                    69.60601510961291
                ],
                [
                    100.0,
                    100.0,
                    50.451250628661036,
                    100.0,
                    100.0,
                    100.0,
                    100.0,
                    100.0,
                    100.0,
                    100.0
                ],
                [
                    100.0,
                    100.0,
                    61.79788847092357,
                    100.0,
                    100.0,
                    100.0,
                    42.03118816999082,
                    91.78916479956494,
                    52.61483954577828,
                    100.0
                ],
                [
                    100.0,
                    72.41905985901279,
                    100.0,
                    100.0,
                    100.0,
                    100.0,
                    100.0,
                    100.0,
                    69.03578121499429,
                    100.0
                ],
                [
                    100.0,
                    100.0,
                    91.02543227132477,
                    100.0,
                    100.0,
                    80.36690537704088,
                    81.81910719951733,
                    100.0,
                    96.70837341745724,
                    97.34663927168224
                ],
                [
                    100.0,
                    100.0,
                    100.0,
                    100.0,
                    100.0,
                    100.0,
                    100.0,
                    100.0,
                    100.0,
                    100.0
                ],
                [
                    100.0,
                    100.0,
                    100.0,
                    100.0,
                    100.0,
                    100.0,
                    65.368701905676,
                    100.0,
                    100.0,
                    100.0
                ],
                [
                    100.0,
                    100.0,
                    100.0,
                    100.0,
                    100.0,
                    100.0,
                    100.0,
                    100.0,
                    100.0,
                    100.0
                ],
                [
                    100.0,
                    100.0,
                    48.696904942265505,
                    62.75563512909055,
                    100.0,
                    100.0,
                    100.0,
                    46.58120141150569,
                    100.0,
                    100.0
                ]
            ]
        },
        "sine": {
            "x": [
                1,
                2,
                3,
                4,
                5,
                6,
                7,
                8,
                9,
                10,
                11,
                12,
                13,
                14,
                15,
                16,
                17,
                18,
                19,
                20,
                21,
                22,
                23,
                24,
                25,
                26,
                27,
                28,
                29,
                30
            ],
            "y": [
                [
                    0.3146664029945591,
                    0.3100949484334496,
                    0.2858810609787898,
                    0.21229853142068117,
                    0.2838179227882432,
                    0.5933292318899359,
                    0.3382663202798327,
                    0.25825835741226705,
                    0.40251680164156045,
                    0.21242869233212286
                ],
                [
                    0.420992297147564,
                    0.3704313398498896,
                    0.31826323790393823,
                    0.2418125672993313,
                    0.33556885805308806,
                    1.366207957251314,
                    0.47899733511593506,
                    0.2834063491178353,
                    0.7189849977993287,
                    0.2543161840966214
                ],
                [
                    0.7737695101405351,
                    2.7673273134532153,
                    0.432817200156672,
                    0.2963969903848238,
                    0.6419541222250108,
                    3.610444148282307,
                    3.907700662366607,
                    0.31421357118975446,
                    4.413701054994531,
                    0.3379426330715701
                ],
                [
                    5.0088328915935065,
                    6.683523909038432,
                    1.9675290036064264,
                    0.4961225976800762,
                    5.283381843598428,
                    5.590052984927344,
                    8.324761997315557,
                    0.3888245459870042,
                    8.584925682885606,
                    1.0086050380068727
                ],
                [
                    9.635432893413531,
                    12.250106486153904,
                    3.8523000361493396,
                    3.8034420991643723,
                    11.250700350952297,
                    7.929207761453151,
                    10.166386894058128,
                    0.6968399312896945,
                    16.249571129666283,
                    4.319607421657539
                ],
                [
                    17.93404615270786,
                    16.906878284235333,
                    5.369643148749647,
                    8.491460218346164,
                    27.630420710110076,
                    7.844731268530069,
                    14.291117519147774,
                    2.956300106879671,
                    26.646162690027463,
                    8.221693241616586
                ],
                [
                    46.08937562119963,
                    26.012573287769783,
                    5.772299070133732,
                    10.921004650096906,
                    35.40718615699421,
                    13.12452784903014,
                    23.320271098305227,
                    4.994962159241058,
                    43.37874340630931,
                    14.267143197134581
                ],
                [
                    35.19436766402821,
                    23.139247501376268,
                    6.716924039106948,
                    20.671616905970787,
                    100.0,
                    16.843829943724604,
                    20.76590188808509,
                    6.398352294228702,
                    21.181304094301733,
                    14.699606233698459
                ],
                [
                    100.0,
                    84.26780450155526,
                    7.551612124108522,
                    100.0,
                    100.0,
                    19.60044151576095,
                    42.01644732302508,
                    8.555082165041117,
                    100.0,
                    26.842998164256255
                ],
                [
                    42.17792693148385,
                    26.02404722271734,
                    9.73493748635122,
                    64.37220533026472,
                    100.0,
                    15.264123174902215,
                    32.190176286103465,
                    11.725677165817299,
                    39.98247701091879,
                    74.15058002859514
                ],
                [
                    100.0,
                    62.66780541347394,
                    10.48911862449917,
                    64.60170775724796,
                    100.0,
                    24.508720043627967,
                    37.15061018267589,
                    11.662703252803386,
                    27.83638779452065,
                    64.01978007986203
                ],
                [
                    100.0,
                    100.0,
                    14.534387124562667,
                    100.0,
                    100.0,
                    72.88232242939299,
                    55.56643000859609,
                    19.301285422221586,
                    41.85557752899165,
                    100.0
                ],
                [
                    100.0,
                    100.0,
                    10.759747434456335,
                    100.0,
                    100.0,
                    31.0070718271,
                    60.47132097217358,
                    23.37317542079066,
                    48.80716324888445,
                    65.85977110142413
                ],
                [
                    100.0,
                    100.0,
                    21.65759927544727,
                    100.0,
                    100.0,
                    100.0,
                    100.0,
                    22.540523029940868,
                    100.0,
                    100.0
                ],
                [
                    100.0,
                    45.14904483052646,
                    15.245326295499531,
                    100.0,
                    100.0,
                    33.872544918023955,
                    46.23909617941605,
                    21.68070508927524,
                    29.441407679916093,
                    78.99794106536142
                ],
                [
                    100.0,
                    100.0,
                    16.43472935385544,
                    100.0,
                    59.89129491435803,
                    100.0,
                    49.93788888129041,
                    32.37150480057543,
                    68.84693366305882,
                    100.0
                ],
                [
                    100.0,
                    41.055598138912764,
                    13.45151209182549,
                    100.0,
                    46.680016633880314,
                    59.8677503235177,
                    66.31355552622853,
                    39.835297490628506,
                    29.81564803144533,
                    100.0
                ],
                [
                    62.51153757724283,
                    100.0,
                    22.824359994604247,
                    96.11548407594863,
                    100.0,
                    100.0,
                    100.0,
                    40.93421633113846,
                    83.30267527410818,
                    100.0
                ],
                [
                    100.0,
                    73.06813666341043,
                    17.98149720361678,
                    100.0,
                    86.43753233072542,
                    60.45146644004949,
                    100.0,
                    28.57956770694811,
                    75.27655917740475,
                    100.0
                ],
                [
                    83.23040169670749,
                    100.0,
                    24.265280665582726,
                    100.0,
                    46.57182205856318,
                    52.361539811714174,
                    100.0,
                    50.49645465416049,
                    40.11296533907133,
                    45.0218786544755
                ],
                [
                    75.99585336418171,
                    100.0,
                    15.629200207099133,
                    100.0,
                    100.0,
                    100.0,
                    100.0,
                    27.196704127711268,
                    100.0,
                    100.0
                ],
                [
                    72.85967515880247,
                    51.1941561795971,
                    51.371861554799054,
                    100.0,
                    92.63692785374677,
                    97.51019426578168,
                    84.95421709133164,
                    90.98920203627819,
                    100.0,
                    100.0
                ],
                [
                    100.0,
                    97.66779630667119,
                    91.76943792282316,
                    100.0,
                    100.0,
                    32.19255445054533,
                    100.0,
                    53.33526528266848,
                    35.2622857136026,
                    100.0
                ],
                [
                    41.56026461553065,
                    72.56545663910453,
                    30.425746965036357,
                    48.5273470884499,
                    41.36325106696717,
                    49.84748275651667,
                    52.811942375439855,
                    39.86502861541017,
                    43.62677425482987,
                    88.56384080565587
                ],
                [
                    100.0,
                    60.992892456499206,
                    46.326010510135646,
                    100.0,
                    100.0,
                    100.0,
                    100.0,
                    100.0,
                    100.0,
                    100.0
                ],
                [
                    76.66496348939721,
                    46.49355884367751,
                    26.998164864000948,
                    80.77982541955761,
                    43.03077259639898,
                    87.06671150918328,
                    41.80297581895875,
                    100.0,
                    79.48079741328839,
                    65.96573617721326
                ],
                [
                    100.0,
                    100.0,
                    100.0,
                    100.0,
                    100.0,
                    100.0,
                    100.0,
                    100.0,
                    100.0,
                    100.0
                ],
                [
                    100.0,
                    100.0,
                    100.0,
                    100.0,
                    100.0,
                    100.0,
                    100.0,
                    100.0,
                    100.0,
                    100.0
                ],
                [
                    100.0,
                    100.0,
                    100.0,
                    100.0,
                    100.0,
                    100.0,
                    100.0,
                    59.587504079477675,
                    100.0,
                    86.87088835947971
                ],
                [
                    100.0,
                    100.0,
                    100.0,
                    100.0,
                    100.0,
                    100.0,
                    100.0,
                    100.0,
                    100.0,
                    100.0
                ]
            ]
        }
    },
    "experiment_b": {
        "high_harmonics": {
            "f0_in_hz": 125.0,
            "filter_position_in_hz": 3900.0,
            "x_bin_centers": [
                0.9090450000000001,
                0.9273168045000001,
                0.9459558722704502,
                0.9649695853030862,
                0.9843654739676784,
                1.0041512199944287,
                1.0243346595163167,
                1.0449237861725946,
                1.0659267542746638,
                1.0873518820355845,
                1.1092076548644998,
                1.131502728727276,
                1.1542459335746944,
                1.1774462768395457,
                1.2011129470040207,
                1.2252553172388014,
                1.2498829491153014,
                1.2750055963925186,
                1.3006332088800083,
                1.3267759363784966,
                1.3534441326997042,
                1.3806483597669683,
                1.4083993917982844,
                1.43670821957343,
                1.465586054786856,
                1.4950443344880715,
                1.525094725611282,
                1.5557491295960686,
                1.5870196871009494,
                1.6189187828116784,
                1.6514590503461934,
                1.6846533772581518,
                1.7185149101410406,
                1.7530570598348756,
                1.7882935067375567,
                1.8242382062229816,
                1.8609053941680633,
                1.8983095925908415,
                1.9364656154019175,
                1.9753885742714958,
                2.015093884614353,
                2.0555972716951016,
                2.096914776856173,
                2.1390627638709825,
                2.182057925424789,
                2.2259172897258273,
                2.2706582272493163,
                2.3162984576170276
            ],
            "y_bin_heights": [
                [
                    2.3706896551724137,
                    2.2522522522522523,
                    3.1067961165048543,
                    3.903345724907063,
                    2.8871391076115485,
                    0.8163265306122449,
                    3.755868544600939,
                    2.2044088176352705,
                    3.644646924829157,
                    1.4109347442680775
                ],
                [
                    2.8017241379310347,
                    2.4774774774774775,
                    2.3300970873786406,
                    4.089219330855019,
                    3.674540682414698,
                    0.8163265306122449,
                    2.190923317683881,
                    3.8076152304609217,
                    2.9612756264236904,
                    1.9400352733686066
                ],
                [
                    3.0172413793103448,
                    3.1531531531531534,
                    2.912621359223301,
                    4.4609665427509295,
                    3.674540682414698,
                    0.6122448979591837,
                    1.8779342723004695,
                    1.8036072144288577,
                    2.733485193621868,
                    1.9400352733686066
                ],
                [
                    4.741379310344827,
                    1.8018018018018018,
                    3.6893203883495147,
                    3.717472118959108,
                    2.3622047244094486,
                    0.6122448979591837,
                    3.1298904538341157,
                    4.809619238476954,
                    3.416856492027335,
                    1.9400352733686066
                ],
                [
                    3.663793103448276,
                    3.1531531531531534,
                    4.271844660194175,
                    6.319702602230484,
                    3.1496062992125986,
                    1.0204081632653061,
                    4.068857589984351,
                    5.811623246492986,
                    3.416856492027335,
                    1.763668430335097
                ],
                [
                    2.8017241379310347,
                    1.8018018018018018,
                    4.077669902912621,
                    2.6022304832713754,
                    1.3123359580052494,
                    0.8163265306122449,
                    2.816901408450704,
                    7.014028056112225,
                    4.328018223234624,
                    3.3509700176366843
                ],
                [
                    4.094827586206897,
                    1.8018018018018018,
                    4.271844660194175,
                    3.903345724907063,
                    5.2493438320209975,
                    1.4285714285714286,
                    4.225352112676056,
                    6.012024048096192,
                    2.050113895216401,
                    2.1164021164021163
                ],
                [
                    3.0172413793103448,
                    3.828828828828829,
                    3.883495145631068,
                    3.5315985130111525,
                    2.6246719160104988,
                    2.6530612244897958,
                    3.912363067292645,
                    4.208416833667335,
                    2.9612756264236904,
                    2.821869488536155
                ],
                [
                    3.0172413793103448,
                    6.531531531531532,
                    4.854368932038835,
                    2.6022304832713754,
                    2.8871391076115485,
                    1.6326530612244898,
                    5.007824726134586,
                    1.8036072144288577,
                    2.5056947608200457,
                    2.998236331569665
                ],
                [
                    2.8017241379310347,
                    2.4774774774774775,
                    2.7184466019417477,
                    2.41635687732342,
                    4.724409448818897,
                    1.0204081632653061,
                    4.068857589984351,
                    4.208416833667335,
                    3.1890660592255125,
                    2.4691358024691357
                ],
                [
                    3.8793103448275863,
                    6.306306306306307,
                    4.854368932038835,
                    1.6728624535315986,
                    4.199475065616798,
                    2.4489795918367347,
                    6.259780907668231,
                    3.8076152304609217,
                    2.5056947608200457,
                    2.6455026455026456
                ],
                [
                    3.663793103448276,
                    4.72972972972973,
                    4.271844660194175,
                    2.973977695167286,
                    3.674540682414698,
                    2.857142857142857,
                    4.851330203442879,
                    2.6052104208416833,
                    4.555808656036446,
                    3.3509700176366843
                ],
                [
                    2.8017241379310347,
                    4.72972972972973,
                    3.495145631067961,
                    2.2304832713754648,
                    3.1496062992125986,
                    1.836734693877551,
                    5.007824726134586,
                    4.008016032064128,
                    1.8223234624145785,
                    2.4691358024691357
                ],
                [
                    1.5086206896551724,
                    2.9279279279279278,
                    3.883495145631068,
                    1.6728624535315986,
                    2.8871391076115485,
                    2.4489795918367347,
                    4.381846635367762,
                    1.6032064128256514,
                    2.9612756264236904,
                    2.4691358024691357
                ],
                [
                    3.2327586206896552,
                    5.8558558558558556,
                    1.7475728155339805,
                    2.0446096654275094,
                    1.837270341207349,
                    5.3061224489795915,
                    5.320813771517997,
                    3.8076152304609217,
                    2.050113895216401,
                    3.880070546737213
                ],
                [
                    3.0172413793103448,
                    4.2792792792792795,
                    4.271844660194175,
                    1.858736059479554,
                    1.837270341207349,
                    3.2653061224489797,
                    3.2863849765258215,
                    2.80561122244489,
                    2.5056947608200457,
                    2.4691358024691357
                ],
                [
                    2.586206896551724,
                    4.2792792792792795,
                    1.5533980582524272,
                    1.6728624535315986,
                    3.937007874015748,
                    2.2448979591836733,
                    2.0344287949921753,
                    1.002004008016032,
                    2.277904328018223,
                    2.821869488536155
                ],
                [
                    2.586206896551724,
                    1.8018018018018018,
                    1.7475728155339805,
                    1.858736059479554,
                    0.7874015748031497,
                    1.2244897959183674,
                    0.4694835680751174,
                    1.002004008016032,
                    1.366742596810934,
                    0.3527336860670194
                ],
                [
                    2.3706896551724137,
                    2.7027027027027026,
                    1.7475728155339805,
                    1.3011152416356877,
                    2.6246719160104988,
                    2.2448979591836733,
                    0.6259780907668232,
                    1.6032064128256514,
                    0.683371298405467,
                    1.4109347442680775
                ],
                [
                    2.3706896551724137,
                    1.8018018018018018,
                    1.3592233009708738,
                    3.5315985130111525,
                    1.0498687664041995,
                    3.061224489795918,
                    0.0,
                    0.6012024048096193,
                    1.5945330296127562,
                    3.1746031746031744
                ],
                [
                    2.1551724137931036,
                    2.9279279279279278,
                    1.3592233009708738,
                    2.6022304832713754,
                    1.3123359580052494,
                    1.836734693877551,
                    0.3129890453834116,
                    1.8036072144288577,
                    0.683371298405467,
                    2.4691358024691357
                ],
                [
                    2.1551724137931036,
                    2.027027027027027,
                    0.5825242718446602,
                    2.41635687732342,
                    1.3123359580052494,
                    2.0408163265306123,
                    0.3129890453834116,
                    0.6012024048096193,
                    0.45558086560364464,
                    1.5873015873015872
                ],
                [
                    3.0172413793103448,
                    1.5765765765765767,
                    0.7766990291262136,
                    1.6728624535315986,
                    1.3123359580052494,
                    3.4693877551020407,
                    0.1564945226917058,
                    2.004008016032064,
                    1.366742596810934,
                    1.4109347442680775
                ],
                [
                    1.5086206896551724,
                    2.4774774774774775,
                    1.3592233009708738,
                    1.6728624535315986,
                    0.7874015748031497,
                    2.2448979591836733,
                    0.6259780907668232,
                    2.404809619238477,
                    0.45558086560364464,
                    2.1164021164021163
                ],
                [
                    1.7241379310344827,
                    1.5765765765765767,
                    0.970873786407767,
                    1.858736059479554,
                    3.1496062992125986,
                    2.6530612244897958,
                    1.0954616588419406,
                    1.6032064128256514,
                    0.9111617312072893,
                    2.292768959435626
                ],
                [
                    2.3706896551724137,
                    1.3513513513513513,
                    0.7766990291262136,
                    2.6022304832713754,
                    1.3123359580052494,
                    1.6326530612244898,
                    1.5649452269170578,
                    1.402805611222445,
                    2.050113895216401,
                    2.1164021164021163
                ],
                [
                    1.0775862068965518,
                    0.6756756756756757,
                    1.1650485436893203,
                    0.929368029739777,
                    2.099737532808399,
                    2.2448979591836733,
                    0.9389671361502347,
                    1.2024048096192386,
                    2.277904328018223,
                    2.1164021164021163
                ],
                [
                    2.586206896551724,
                    0.9009009009009009,
                    1.1650485436893203,
                    1.1152416356877324,
                    1.0498687664041995,
                    0.6122448979591837,
                    0.9389671361502347,
                    1.402805611222445,
                    0.9111617312072893,
                    1.5873015873015872
                ],
                [
                    1.5086206896551724,
                    0.6756756756756757,
                    0.5825242718446602,
                    0.18587360594795538,
                    1.5748031496062993,
                    1.6326530612244898,
                    1.5649452269170578,
                    1.402805611222445,
                    1.5945330296127562,
                    2.4691358024691357
                ],
                [
                    1.9396551724137931,
                    0.45045045045045046,
                    1.941747572815534,
                    2.0446096654275094,
                    1.3123359580052494,
                    2.6530612244897958,
                    0.7824726134585289,
                    2.2044088176352705,
                    0.9111617312072893,
                    1.4109347442680775
                ],
                [
                    1.7241379310344827,
                    0.45045045045045046,
                    0.970873786407767,
                    1.3011152416356877,
                    0.5249343832020997,
                    2.2448979591836733,
                    1.408450704225352,
                    0.8016032064128257,
                    0.683371298405467,
                    2.4691358024691357
                ],
                [
                    3.0172413793103448,
                    0.6756756756756757,
                    0.3883495145631068,
                    1.3011152416356877,
                    0.0,
                    1.836734693877551,
                    2.503912363067293,
                    1.002004008016032,
                    1.5945330296127562,
                    1.4109347442680775
                ],
                [
                    1.7241379310344827,
                    0.22522522522522523,
                    1.941747572815534,
                    0.18587360594795538,
                    0.0,
                    1.836734693877551,
                    2.503912363067293,
                    1.402805611222445,
                    0.9111617312072893,
                    1.0582010582010581
                ],
                [
                    1.9396551724137931,
                    0.45045045045045046,
                    1.3592233009708738,
                    0.18587360594795538,
                    0.5249343832020997,
                    1.4285714285714286,
                    1.8779342723004695,
                    1.8036072144288577,
                    1.366742596810934,
                    0.7054673721340388
                ],
                [
                    2.3706896551724137,
                    0.45045045045045046,
                    1.5533980582524272,
                    1.1152416356877324,
                    1.0498687664041995,
                    2.0408163265306123,
                    2.190923317683881,
                    0.40080160320641284,
                    1.5945330296127562,
                    1.2345679012345678
                ],
                [
                    0.8620689655172413,
                    0.0,
                    2.1359223300970873,
                    0.5576208178438662,
                    0.5249343832020997,
                    1.4285714285714286,
                    1.8779342723004695,
                    2.004008016032064,
                    0.9111617312072893,
                    1.4109347442680775
                ],
                [
                    1.0775862068965518,
                    0.6756756756756757,
                    1.3592233009708738,
                    0.5576208178438662,
                    0.7874015748031497,
                    1.836734693877551,
                    2.0344287949921753,
                    1.2024048096192386,
                    2.050113895216401,
                    1.4109347442680775
                ],
                [
                    1.0775862068965518,
                    0.22522522522522523,
                    0.7766990291262136,
                    1.486988847583643,
                    0.7874015748031497,
                    2.2448979591836733,
                    1.408450704225352,
                    0.8016032064128257,
                    0.45558086560364464,
                    1.2345679012345678
                ],
                [
                    0.8620689655172413,
                    0.45045045045045046,
                    0.1941747572815534,
                    1.858736059479554,
                    0.5249343832020997,
                    1.2244897959183674,
                    1.0954616588419406,
                    0.8016032064128257,
                    1.366742596810934,
                    0.8818342151675485
                ],
                [
                    0.43103448275862066,
                    1.3513513513513513,
                    1.5533980582524272,
                    1.3011152416356877,
                    1.3123359580052494,
                    1.6326530612244898,
                    0.6259780907668232,
                    0.8016032064128257,
                    0.9111617312072893,
                    1.763668430335097
                ],
                [
                    0.646551724137931,
                    1.1261261261261262,
                    2.5242718446601944,
                    2.0446096654275094,
                    1.5748031496062993,
                    1.2244897959183674,
                    0.7824726134585289,
                    0.8016032064128257,
                    1.1389521640091116,
                    1.763668430335097
                ],
                [
                    1.0775862068965518,
                    1.8018018018018018,
                    1.3592233009708738,
                    2.973977695167286,
                    0.5249343832020997,
                    2.6530612244897958,
                    0.0,
                    1.002004008016032,
                    2.277904328018223,
                    0.7054673721340388
                ],
                [
                    0.646551724137931,
                    1.3513513513513513,
                    1.1650485436893203,
                    1.486988847583643,
                    2.3622047244094486,
                    3.2653061224489797,
                    0.6259780907668232,
                    0.6012024048096193,
                    2.277904328018223,
                    2.6455026455026456
                ],
                [
                    0.43103448275862066,
                    1.1261261261261262,
                    0.7766990291262136,
                    1.3011152416356877,
                    3.1496062992125986,
                    2.6530612244897958,
                    1.408450704225352,
                    0.20040080160320642,
                    1.5945330296127562,
                    2.292768959435626
                ],
                [
                    0.646551724137931,
                    1.5765765765765767,
                    1.941747572815534,
                    2.0446096654275094,
                    3.674540682414698,
                    3.877551020408163,
                    1.408450704225352,
                    1.402805611222445,
                    2.277904328018223,
                    3.880070546737213
                ],
                [
                    0.43103448275862066,
                    1.5765765765765767,
                    2.1359223300970873,
                    1.858736059479554,
                    2.6246719160104988,
                    3.4693877551020407,
                    0.9389671361502347,
                    1.402805611222445,
                    4.328018223234624,
                    3.527336860670194
                ],
                [
                    0.43103448275862066,
                    1.3513513513513513,
                    0.7766990291262136,
                    1.6728624535315986,
                    3.1496062992125986,
                    3.877551020408163,
                    0.9389671361502347,
                    2.004008016032064,
                    5.694760820045558,
                    2.292768959435626
                ],
                [
                    0.21551724137931033,
                    1.8018018018018018,
                    1.3592233009708738,
                    1.3011152416356877,
                    3.1496062992125986,
                    1.836734693877551,
                    0.7824726134585289,
                    1.002004008016032,
                    3.416856492027335,
                    1.9400352733686066
                ]
            ]
        },
        "low_harmonics": {
            "f0_in_hz": 125.0,
            "filter_position_in_hz": 125.0,
            "x_bin_centers": [
                0.9090450000000001,
                0.9273168045000001,
                0.9459558722704502,
                0.9649695853030862,
                0.9843654739676784,
                1.0041512199944287,
                1.0243346595163167,
                1.0449237861725946,
                1.0659267542746638,
                1.0873518820355845,
                1.1092076548644998,
                1.131502728727276,
                1.1542459335746944,
                1.1774462768395457,
                1.2011129470040207,
                1.2252553172388014,
                1.2498829491153014,
                1.2750055963925186,
                1.3006332088800083,
                1.3267759363784966,
                1.3534441326997042,
                1.3806483597669683,
                1.4083993917982844,
                1.43670821957343,
                1.465586054786856,
                1.4950443344880715,
                1.525094725611282,
                1.5557491295960686,
                1.5870196871009494,
                1.6189187828116784,
                1.6514590503461934,
                1.6846533772581518,
                1.7185149101410406,
                1.7530570598348756,
                1.7882935067375567,
                1.8242382062229816,
                1.8609053941680633,
                1.8983095925908415,
                1.9364656154019175,
                1.9753885742714958,
                2.015093884614353,
                2.0555972716951016,
                2.096914776856173,
                2.1390627638709825,
                2.182057925424789,
                2.2259172897258273,
                2.2706582272493163,
                2.3162984576170276
            ],
            "y_bin_heights": [
                [
                    0.0,
                    0.0,
                    0.0,
                    0.0,
                    0.0,
                    0.0,
                    0.0,
                    0.0,
                    0.0,
                    0.0
                ],
                [
                    0.0,
                    0.0,
                    0.0,
                    0.0,
                    0.0,
                    0.0,
                    0.0,
                    0.0,
                    0.0,
                    0.0
                ],
                [
                    0.0,
                    0.0,
                    0.0,
                    0.0,
                    0.0,
                    0.0,
                    0.0,
                    0.0,
                    0.0,
                    0.0
                ],
                [
                    0.0,
                    0.0,
                    0.0,
                    0.0,
                    0.0,
                    0.0,
                    0.0,
                    0.0,
                    0.0,
                    0.0
                ],
                [
                    15.168539325842696,
                    7.415730337078652,
                    9.438202247191011,
                    10.44943820224719,
                    10.898876404494382,
                    10.561797752808989,
                    6.292134831460674,
                    17.865168539325843,
                    7.303370786516854,
                    11.460674157303371
                ],
                [
                    84.8314606741573,
                    92.58426966292134,
                    90.56179775280899,
                    89.5505617977528,
                    89.10112359550561,
                    89.43820224719101,
                    93.70786516853933,
                    82.13483146067416,
                    92.69662921348315,
                    88.53932584269663
                ],
                [
                    0.0,
                    0.0,
                    0.0,
                    0.0,
                    0.0,
                    0.0,
                    0.0,
                    0.0,
                    0.0,
                    0.0
                ],
                [
                    0.0,
                    0.0,
                    0.0,
                    0.0,
                    0.0,
                    0.0,
                    0.0,
                    0.0,
                    0.0,
                    0.0
                ],
                [
                    0.0,
                    0.0,
                    0.0,
                    0.0,
                    0.0,
                    0.0,
                    0.0,
                    0.0,
                    0.0,
                    0.0
                ],
                [
                    0.0,
                    0.0,
                    0.0,
                    0.0,
                    0.0,
                    0.0,
                    0.0,
                    0.0,
                    0.0,
                    0.0
                ],
                [
                    0.0,
                    0.0,
                    0.0,
                    0.0,
                    0.0,
                    0.0,
                    0.0,
                    0.0,
                    0.0,
                    0.0
                ],
                [
                    0.0,
                    0.0,
                    0.0,
                    0.0,
                    0.0,
                    0.0,
                    0.0,
                    0.0,
                    0.0,
                    0.0
                ],
                [
                    0.0,
                    0.0,
                    0.0,
                    0.0,
                    0.0,
                    0.0,
                    0.0,
                    0.0,
                    0.0,
                    0.0
                ],
                [
                    0.0,
                    0.0,
                    0.0,
                    0.0,
                    0.0,
                    0.0,
                    0.0,
                    0.0,
                    0.0,
                    0.0
                ],
                [
                    0.0,
                    0.0,
                    0.0,
                    0.0,
                    0.0,
                    0.0,
                    0.0,
                    0.0,
                    0.0,
                    0.0
                ],
                [
                    0.0,
                    0.0,
                    0.0,
                    0.0,
                    0.0,
                    0.0,
                    0.0,
                    0.0,
                    0.0,
                    0.0
                ],
                [
                    0.0,
                    0.0,
                    0.0,
                    0.0,
                    0.0,
                    0.0,
                    0.0,
                    0.0,
                    0.0,
                    0.0
                ],
                [
                    0.0,
                    0.0,
                    0.0,
                    0.0,
                    0.0,
                    0.0,
                    0.0,
                    0.0,
                    0.0,
                    0.0
                ],
                [
                    0.0,
                    0.0,
                    0.0,
                    0.0,
                    0.0,
                    0.0,
                    0.0,
                    0.0,
                    0.0,
                    0.0
                ],
                [
                    0.0,
                    0.0,
                    0.0,
                    0.0,
                    0.0,
                    0.0,
                    0.0,
                    0.0,
                    0.0,
                    0.0
                ],
                [
                    0.0,
                    0.0,
                    0.0,
                    0.0,
                    0.0,
                    0.0,
                    0.0,
                    0.0,
                    0.0,
                    0.0
                ],
                [
                    0.0,
                    0.0,
                    0.0,
                    0.0,
                    0.0,
                    0.0,
                    0.0,
                    0.0,
                    0.0,
                    0.0
                ],
                [
                    0.0,
                    0.0,
                    0.0,
                    0.0,
                    0.0,
                    0.0,
                    0.0,
                    0.0,
                    0.0,
                    0.0
                ],
                [
                    0.0,
                    0.0,
                    0.0,
                    0.0,
                    0.0,
                    0.0,
                    0.0,
                    0.0,
                    0.0,
                    0.0
                ],
                [
                    0.0,
                    0.0,
                    0.0,
                    0.0,
                    0.0,
                    0.0,
                    0.0,
                    0.0,
                    0.0,
                    0.0
                ],
                [
                    0.0,
                    0.0,
                    0.0,
                    0.0,
                    0.0,
                    0.0,
                    0.0,
                    0.0,
                    0.0,
                    0.0
                ],
                [
                    0.0,
                    0.0,
                    0.0,
                    0.0,
                    0.0,
                    0.0,
                    0.0,
                    0.0,
                    0.0,
                    0.0
                ],
                [
                    0.0,
                    0.0,
                    0.0,
                    0.0,
                    0.0,
                    0.0,
                    0.0,
                    0.0,
                    0.0,
                    0.0
                ],
                [
                    0.0,
                    0.0,
                    0.0,
                    0.0,
                    0.0,
                    0.0,
                    0.0,
                    0.0,
                    0.0,
                    0.0
                ],
                [
                    0.0,
                    0.0,
                    0.0,
                    0.0,
                    0.0,
                    0.0,
                    0.0,
                    0.0,
                    0.0,
                    0.0
                ],
                [
                    0.0,
                    0.0,
                    0.0,
                    0.0,
                    0.0,
                    0.0,
                    0.0,
                    0.0,
                    0.0,
                    0.0
                ],
                [
                    0.0,
                    0.0,
                    0.0,
                    0.0,
                    0.0,
                    0.0,
                    0.0,
                    0.0,
                    0.0,
                    0.0
                ],
                [
                    0.0,
                    0.0,
                    0.0,
                    0.0,
                    0.0,
                    0.0,
                    0.0,
                    0.0,
                    0.0,
                    0.0
                ],
                [
                    0.0,
                    0.0,
                    0.0,
                    0.0,
                    0.0,
                    0.0,
                    0.0,
                    0.0,
                    0.0,
                    0.0
                ],
                [
                    0.0,
                    0.0,
                    0.0,
                    0.0,
                    0.0,
                    0.0,
                    0.0,
                    0.0,
                    0.0,
                    0.0
                ],
                [
                    0.0,
                    0.0,
                    0.0,
                    0.0,
                    0.0,
                    0.0,
                    0.0,
                    0.0,
                    0.0,
                    0.0
                ],
                [
                    0.0,
                    0.0,
                    0.0,
                    0.0,
                    0.0,
                    0.0,
                    0.0,
                    0.0,
                    0.0,
                    0.0
                ],
                [
                    0.0,
                    0.0,
                    0.0,
                    0.0,
                    0.0,
                    0.0,
                    0.0,
                    0.0,
                    0.0,
                    0.0
                ],
                [
                    0.0,
                    0.0,
                    0.0,
                    0.0,
                    0.0,
                    0.0,
                    0.0,
                    0.0,
                    0.0,
                    0.0
                ],
                [
                    0.0,
                    0.0,
                    0.0,
                    0.0,
                    0.0,
                    0.0,
                    0.0,
                    0.0,
                    0.0,
                    0.0
                ],
                [
                    0.0,
                    0.0,
                    0.0,
                    0.0,
                    0.0,
                    0.0,
                    0.0,
                    0.0,
                    0.0,
                    0.0
                ],
                [
                    0.0,
                    0.0,
                    0.0,
                    0.0,
                    0.0,
                    0.0,
                    0.0,
                    0.0,
                    0.0,
                    0.0
                ],
                [
                    0.0,
                    0.0,
                    0.0,
                    0.0,
                    0.0,
                    0.0,
                    0.0,
                    0.0,
                    0.0,
                    0.0
                ],
                [
                    0.0,
                    0.0,
                    0.0,
                    0.0,
                    0.0,
                    0.0,
                    0.0,
                    0.0,
                    0.0,
                    0.0
                ],
                [
                    0.0,
                    0.0,
                    0.0,
                    0.0,
                    0.0,
                    0.0,
                    0.0,
                    0.0,
                    0.0,
                    0.0
                ],
                [
                    0.0,
                    0.0,
                    0.0,
                    0.0,
                    0.0,
                    0.0,
                    0.0,
                    0.0,
                    0.0,
                    0.0
                ],
                [
                    0.0,
                    0.0,
                    0.0,
                    0.0,
                    0.0,
                    0.0,
                    0.0,
                    0.0,
                    0.0,
                    0.0
                ],
                [
                    0.0,
                    0.0,
                    0.0,
                    0.0,
                    0.0,
                    0.0,
                    0.0,
                    0.0,
                    0.0,
                    0.0
                ]
            ]
        }
    },
    "experiment_c": {
        "high_harmonics": {
            "x": [
                0.0,
                4.0,
                8.0,
                12.0,
                16.0,
                20.0,
                24.0
            ],
            "y": [
                [
                    0.0,
                    0.0,
                    0.0,
                    0.0,
                    0.0,
                    0.0,
                    0.0,
                    0.0,
                    0.0,
                    0.0
                ],
                [
                    -0.1818924028765483,
                    0.047331461293042665,
                    0.04534061393736449,
                    0.0895655146435963,
                    0.04728151230278144,
                    0.044770800399091426,
                    -1.0753439759315921,
                    0.032367691571650425,
                    -0.5511356267523804,
                    0.09399599622193655
                ],
                [
                    -0.22732537976918799,
                    -1.1762630793214428,
                    0.22690564523442758,
                    0.08956583594643419,
                    0.47380503228408877,
                    -0.044750283940043434,
                    -1.4931049329139214,
                    0.09714520549701788,
                    -0.41363758258903194,
                    0.5180252901997209
                ],
                [
                    -0.31810553388477314,
                    -1.9221388213507606,
                    0.3632969022817142,
                    0.17920473035931195,
                    -3.119987113109346e-07,
                    -0.04475197388832863,
                    -1.9091714727320337,
                    0.22687443453962075,
                    -0.5053274558946648,
                    0.09399808296341927
                ],
                [
                    -0.4541248237872929,
                    -2.6626500660993035,
                    0.49988123386321215,
                    0.17920753621999752,
                    -1.1752003857166669,
                    -0.1341928648371702,
                    -1.7706737558252224,
                    0.389361851773824,
                    -0.41363758258903194,
                    0.5652429942217543
                ],
                [
                    -0.40880901206103143,
                    -2.524207359430849,
                    0.6822666563197218,
                    0.04477717860234143,
                    -1.688107079469639,
                    -0.0894853999920544,
                    -1.4931100684641723,
                    0.48703538219308484,
                    -0.5511390605808368,
                    0.8016666118718403
                ],
                [
                    -0.3181066971353419,
                    -2.3393327283871,
                    0.8649873621117613,
                    0.044768312477586836,
                    -1.50188913278873,
                    0.08956330809161495,
                    -1.3076479293269334,
                    0.5522212446901946,
                    -0.4136334228903027,
                    0.9911911638873843
                ]
            ]
        },
        "low_harmonics": {
            "x": [
                0.0,
                4.0,
                8.0,
                12.0,
                16.0,
                20.0,
                24.0
            ],
            "y": [
                [
                    0.0,
                    0.0,
                    0.0,
                    0.0,
                    0.0,
                    0.0,
                    0.0,
                    0.0,
                    0.0,
                    0.0
                ],
                [
                    0.9495907105188119,
                    0.8599359606705332,
                    0.9049831096275477,
                    0.9500170514328785,
                    0.9045793406375309,
                    0.8583813194867467,
                    0.9053907470785065,
                    0.9045741792684673,
                    0.9041709142949895,
                    0.904584086235715
                ],
                [
                    1.8623745632725213,
                    1.7731244636750827,
                    1.7723223319081078,
                    1.8632135343181924,
                    1.8632056857748687,
                    1.769921637791672,
                    1.8189967966458376,
                    1.8173489631187596,
                    1.8165358592499832,
                    1.8632174567792714
                ],
                [
                    2.8296948475185606,
                    2.6945918532090163,
                    2.693372407017008,
                    2.830970483979498,
                    2.7846771263067422,
                    2.6897280103377414,
                    2.7408840423335277,
                    2.6921554630188704,
                    2.7834194275773685,
                    2.830972947276336
                ],
                [
                    3.7595193366326245,
                    3.624416054681668,
                    3.5761083126905944,
                    3.714506091590578,
                    3.714505018369438,
                    3.571269724461246,
                    3.671124462844723,
                    3.574494339281202,
                    3.712824584127956,
                    3.761216978148428
                ],
                [
                    4.697775263422317,
                    4.5626658361614,
                    4.466444664393094,
                    4.652752503845542,
                    4.699887586089825,
                    4.507407205116081,
                    4.609803634785453,
                    4.464423720370804,
                    4.650658619927027,
                    4.699896850279402
                ],
                [
                    5.6920924236889725,
                    5.50942746808601,
                    5.364446664401947,
                    5.551977671879915,
                    5.5995152012321086,
                    5.452033754267,
                    5.5569962290780115,
                    5.267176874346775,
                    5.644533441418849,
                    5.647081508275237
                ]
            ]
        }
    },
    "experiment_d": {
        "1": {
            "x": [
                0.0,
                1.0,
                2.0,
                3.0,
                4.0,
                6.0,
                8.0
            ],
            "y": [
                [
                    0.0,
                    0.0,
                    0.0,
                    0.0,
                    0.0,
                    0.0,
                    0.0,
                    0.0,
                    0.0,
                    0.0
                ],
                [
                    0.09021146975811477,
                    0.09004874469975821,
                    0.0675616880569635,
                    0.067621076010264,
                    0.0450366246370385,
                    0.3152424962481178,
                    0.1578169599389961,
                    0.04509986151406142,
                    0.22557860272615024,
                    0.13509991214643113
                ],
                [
                    0.18050701844204167,
                    0.2703893754222716,
                    0.18025844894056453,
                    0.0901724227477389,
                    0.1351665852141669,
                    0.360356602191753,
                    0.24811071151340347,
                    0.06765653857040695,
                    0.45167066121927124,
                    0.22527082470236506
                ],
                [
                    0.22568010801366523,
                    0.3155296625791709,
                    0.18026341495034176,
                    0.18042460933124727,
                    0.1802629865684623,
                    0.5410261056166039,
                    0.42893802101437256,
                    0.13535344979522512,
                    0.49695254853607274,
                    0.27039164649315317
                ],
                [
                    0.22568057176318548,
                    0.31552770175688655,
                    0.18025844894056453,
                    0.22557588180529958,
                    0.18026005848342463,
                    0.6314842518530759,
                    0.42894230254132804,
                    0.13535293838427792,
                    0.6329127477443892,
                    0.3155277529280562
                ],
                [
                    0.2708776029002936,
                    0.2252762492963758,
                    0.1351617700050335,
                    0.15785328396399967,
                    0.1802614366350177,
                    0.8126406076488282,
                    0.3837032801032856,
                    4.162174855687484e-06,
                    0.837199384824944,
                    0.2703919829482489
                ],
                [
                    0.0902133801081646,
                    0.2252713379454046,
                    0.09009007671513622,
                    0.1352849327176006,
                    0.13516647061536732,
                    0.6314851570427926,
                    0.293285912920082,
                    0.022550798194056906,
                    0.4969500328998052,
                    0.22527743271785933
                ]
            ]
        },
        "12": {
            "x": [
                0.0,
                1.0,
                2.0,
                3.0,
                4.0,
                6.0,
                8.0
            ],
            "y": [
                [
                    0.0,
                    0.0,
                    0.0,
                    0.0,
                    0.0,
                    0.0,
                    0.0,
                    0.0,
                    0.0,
                    0.0
                ],
                [
                    0.04509265018307913,
                    0.04501558163488567,
                    0.045033322575110724,
                    0.045070277816207094,
                    1.159999153232949e-06,
                    1.1745841463906004e-06,
                    0.022530087245314745,
                    5.366473942086669e-06,
                    -3.898597310592056e-06,
                    0.09004833870725165
                ],
                [
                    0.04509349078381886,
                    0.04501561659869474,
                    0.06756217049442431,
                    0.045070277816207094,
                    1.3906388262596714e-06,
                    -2.4557344890929755e-07,
                    0.0676003643056644,
                    4.457273493518876e-06,
                    0.02253503029912407,
                    0.09005024487066049
                ],
                [
                    -5.027479886149377e-07,
                    0.04501454718027842,
                    0.04503495746933958,
                    0.045070277816207094,
                    1.3906388262596714e-06,
                    -5.092542386120336e-07,
                    0.022530556849677086,
                    3.628710710940064e-06,
                    -2.0415479123903069e-07,
                    0.045014297645799894
                ],
                [
                    0.0,
                    0.04501377823815805,
                    2.56679184185149e-06,
                    0.0,
                    3.6913970882512803e-06,
                    -0.02247545147329144,
                    0.02252734459726624,
                    1.4349765882493148e-06,
                    -5.291653104977367e-06,
                    0.0
                ],
                [
                    0.045096776736969456,
                    -2.9945331075920123e-06,
                    -0.045013263700768025,
                    -0.04505437544304414,
                    1.159999153232949e-06,
                    -0.04495023563638151,
                    -0.022529223304337848,
                    -4.35791451897094e-07,
                    -0.04506071886228752,
                    -3.7127222287658412e-06
                ],
                [
                    8.341925645111159e-07,
                    0.0225065573413179,
                    -0.04501206233193061,
                    -0.04505614113394718,
                    1.7765823731585861e-06,
                    -0.044953624909952805,
                    -0.02252748589572129,
                    -0.04507027706034966,
                    -0.09009449796987062,
                    -2.9020264581403055e-06
                ]
            ]
        },
        "2": {
            "x": [
                0.0,
                1.0,
                2.0,
                3.0,
                4.0,
                6.0,
                8.0
            ],
            "y": [
                [
                    0.0,
                    0.0,
                    0.0,
                    0.0,
                    0.0,
                    0.0,
                    0.0,
                    0.0,
                    0.0,
                    0.0
                ],
                [
                    0.22568077692656907,
                    0.40586035855493885,
                    0.18026388114123254,
                    0.22557782276276422,
                    0.29301884423330293,
                    0.49583183909059747,
                    0.2707631848270463,
                    0.13534853328089289,
                    0.33863300974560395,
                    0.2930228622296309
                ],
                [
                    0.3613383956647364,
                    0.5867787112501646,
                    0.27051299354671865,
                    0.3611739144897803,
                    0.29302416761076283,
                    0.7673194705624191,
                    0.406414503802909,
                    0.22568660869738028,
                    0.4970631261377554,
                    0.4285519651749415
                ],
                [
                    0.4292343993905822,
                    0.6547062734436598,
                    0.18025932797458033,
                    0.3611704798520008,
                    0.33817971070322966,
                    0.9487262276502823,
                    0.58757342317294,
                    0.22568660869738028,
                    0.7465157148058716,
                    0.5642672390628394
                ],
                [
                    0.40659802032841535,
                    0.45106235235372927,
                    0.09008723038703526,
                    0.2707522243626864,
                    0.20277218461701796,
                    1.1759410041779852,
                    0.5649137682592207,
                    0.13534970499830726,
                    0.7465191232046242,
                    0.4285519651749415
                ],
                [
                    0.18050128868262494,
                    0.13510799995984496,
                    -3.365664955623515e-07,
                    0.06762047167358892,
                    0.022507507401499705,
                    1.403672610386693,
                    0.2030050217154158,
                    -0.09012599074821966,
                    0.7465160553043815,
                    0.24788126091662632
                ],
                [
                    0.09021204712005836,
                    0.1351072278913585,
                    -0.045018438515226744,
                    -0.04505838617663571,
                    -0.0674981891575338,
                    1.9981721989632937,
                    0.045074991914189705,
                    -0.04507003262484928,
                    -0.06759245428237323,
                    0.0675444398991126
                ]
            ]
        },
        "3": {
            "x": [
                0.0,
                1.0,
                2.0,
                3.0,
                4.0,
                6.0,
                8.0
            ],
            "y": [
                [
                    0.0,
                    0.0,
                    0.0,
                    0.0,
                    0.0,
                    0.0,
                    0.0,
                    0.0,
                    0.0,
                    0.0
                ],
                [
                    0.2708758800345844,
                    0.3606825335698386,
                    0.22537798966703762,
                    0.22557847364679245,
                    0.18026351694592962,
                    0.2476107249699248,
                    0.18034235248511815,
                    0.04510137653841388,
                    0.1804235555529422,
                    0.22527175028603041
                ],
                [
                    0.33871552269650546,
                    0.4058598119864209,
                    0.31567229601408536,
                    0.36117387895475084,
                    0.18026545792875948,
                    0.18001813390271573,
                    0.22548048057959166,
                    0.09021467374647126,
                    0.3611694711328566,
                    0.2703903612049201
                ],
                [
                    0.40659606866949816,
                    0.45106178048022777,
                    0.31566647137991466,
                    0.31595417812705745,
                    0.18026571949983916,
                    0.1800147436453466,
                    0.27063635911256995,
                    0.0902113456384138,
                    0.45167121263934984,
                    0.33810500569859864
                ],
                [
                    0.361332335526542,
                    0.3155281788798532,
                    0.18025871656717593,
                    0.09017000689808174,
                    0.13516436205292565,
                    0.044976007033332044,
                    0.27063274086316924,
                    2.776008702840005e-06,
                    0.45167112027402934,
                    0.22527272359493888
                ],
                [
                    -2.1018286369689498e-07,
                    -0.022497091632261323,
                    -0.09000923364464378,
                    -0.04505770850874813,
                    -0.04501660269757596,
                    0.044973897677375585,
                    0.1803401934226923,
                    -0.04507347844761703,
                    0.3611746514193326,
                    0.13509972876628318
                ],
                [
                    -0.09013216102395649,
                    -0.08997145225616565,
                    -0.022508502997597185,
                    -0.045059924124975004,
                    -0.0450108326663719,
                    3.0253797669299587e-06,
                    0.09012649227065953,
                    -0.04507103439175725,
                    0.1578558934185431,
                    -0.04499928166870204
                ]
            ]
        },
        "4": {
            "x": [
                0.0,
                1.0,
                2.0,
                3.0,
                4.0,
                6.0,
                8.0
            ],
            "y": [
                [
                    0.0,
                    0.0,
                    0.0,
                    0.0,
                    0.0,
                    0.0,
                    0.0,
                    0.0,
                    0.0,
                    0.0
                ],
                [
                    0.06765195546688267,
                    0.06753159897410141,
                    0.09009187275609096,
                    0.13528440363908628,
                    0.04503585246748287,
                    0.13498315320324905,
                    0.11270214163382547,
                    0.13534936644235662,
                    0.22557814484183952,
                    0.18017703408446642
                ],
                [
                    0.1353498000386521,
                    0.18017616123535216,
                    0.09009272715784444,
                    0.1352868734495388,
                    0.0450374373025742,
                    0.2250742425661668,
                    0.20295381410088953,
                    0.1353544267208632,
                    0.3611695231734829,
                    0.18017722565802569
                ],
                [
                    0.13534589598659147,
                    0.18018180912931261,
                    0.045035867705660926,
                    0.09017164292002322,
                    0.045035575000262396,
                    0.22507050989951638,
                    0.11269885135951549,
                    0.06765697436185884,
                    0.3611742192156217,
                    0.18017555384193662
                ],
                [
                    0.09021140440674426,
                    0.15764128688618784,
                    3.690657646548967e-06,
                    -3.911319629956722e-06,
                    0.045035575000262396,
                    0.1575002585006365,
                    0.06760076167567626,
                    -0.04506919946338553,
                    0.31595592740003836,
                    0.13509972876628318
                ],
                [
                    0.09021204316761147,
                    0.09005017807664978,
                    -0.045011471631517475,
                    -0.04505716144483035,
                    1.9377994240621366e-06,
                    0.22507238235564436,
                    0.022530086489457313,
                    -0.04507153733993752,
                    0.09017071458403203,
                    0.04501097241595148
                ],
                [
                    0.04509716363132113,
                    0.04501705259046121,
                    -0.0450123886965243,
                    -0.09009122317428525,
                    8.734944936805711e-07,
                    0.27014941872819487,
                    0.11270250923719621,
                    -0.045074991914189705,
                    0.02253583795234762,
                    0.04501353555929549
                ]
            ]
        },
        "5": {
            "x": [
                0.0,
                1.0,
                2.0,
                3.0,
                4.0,
                6.0,
                8.0
            ],
            "y": [
                [
                    0.0,
                    0.0,
                    0.0,
                    0.0,
                    0.0,
                    0.0,
                    0.0,
                    0.0,
                    0.0,
                    0.0
                ],
                [
                    0.06765278965944718,
                    0.04501324509806384,
                    1.7282611572688733e-06,
                    0.09016673550674321,
                    0.04503872920002655,
                    0.18002049396208963,
                    0.06760163898929998,
                    0.04510143392469507,
                    0.045071013987172365,
                    0.0900499456978871
                ],
                [
                    0.09021145582203556,
                    0.09004680665812823,
                    -1.7849423589455515e-06,
                    0.09017031316383659,
                    0.04503895399857333,
                    0.3152427418215667,
                    0.0676045264805201,
                    0.09021656058243423,
                    0.045072891599714004,
                    0.13510497371131877
                ],
                [
                    0.09021098499260509,
                    0.0900493454731579,
                    -3.673628381023475e-06,
                    3.342366502456784e-07,
                    0.04503846833367725,
                    0.337802040697195,
                    0.06760163898929998,
                    0.1353495990879454,
                    0.04507652118831877,
                    0.13510151913706658
                ],
                [
                    0.09020953939480131,
                    0.09005031131185381,
                    6.783613834826507e-07,
                    -3.9967150339825785e-06,
                    6.020758623076494e-06,
                    0.27015070924001316,
                    0.02252729386910074,
                    0.09021624572616428,
                    0.04507228867080794,
                    0.09004950069279657
                ],
                [
                    0.09021297608247716,
                    0.09004749959032826,
                    0.04503662449162896,
                    -0.04505627725751671,
                    -0.04500931115024365,
                    0.270145996125609,
                    -0.022526997029533757,
                    4.852470139912746e-06,
                    0.045072448963760614,
                    0.09004937202806132
                ],
                [
                    0.0902122860621532,
                    0.09004636387892351,
                    6.783613834826507e-07,
                    0.04507053906264942,
                    -0.04500979070118488,
                    0.22507522431058097,
                    -1.0973344510833982e-08,
                    -0.09012824757139755,
                    -2.957515696649926e-06,
                    0.18017768226158126
                ]
            ]
        },
        "6": {
            "x": [
                0.0,
                1.0,
                2.0,
                3.0,
                4.0,
                6.0,
                8.0
            ],
            "y": [
                [
                    0.0,
                    0.0,
                    0.0,
                    0.0,
                    0.0,
                    0.0,
                    0.0,
                    0.0,
                    0.0,
                    0.0
                ],
                [
                    0.0902104050430273,
                    0.06753061455190387,
                    0.13516348482311388,
                    0.04507097733755899,
                    0.045036399838491725,
                    -0.044951766664016624,
                    0.11270250923719621,
                    0.04509946414404957,
                    -4.516502151191704e-06,
                    0.09004781022975933
                ],
                [
                    0.1353506342312166,
                    0.09005098506509462,
                    0.1802626998490507,
                    0.045074105428445255,
                    0.09008715295997044,
                    -3.3688560506783816e-06,
                    0.15781665412170448,
                    0.04509600172402704,
                    0.04507495110772054,
                    0.09004838389958508
                ],
                [
                    0.18050719883025032,
                    0.09005001922639871,
                    0.1802607686047678,
                    0.04507494322929882,
                    0.09008715295997044,
                    -3.3688560506783816e-06,
                    0.11270250923719621,
                    3.2313406990863713e-06,
                    0.04507588440158311,
                    0.04501475377848163
                ],
                [
                    0.18050641425341196,
                    0.09004482083676058,
                    0.13516244721653747,
                    0.04507274997844854,
                    0.04503467970653435,
                    -0.08988506481542125,
                    0.11270119605228429,
                    -0.045070204825999174,
                    0.04507495110772054,
                    0.022505599233855422
                ],
                [
                    0.0902092567778825,
                    0.04500949123319706,
                    -0.045014900377707945,
                    9.94701909173834e-08,
                    -0.04501654335771538,
                    -0.1572470392912404,
                    0.02253072905082698,
                    -0.09012511172623759,
                    0.04507308371330966,
                    -7.082550297354828e-07
                ],
                [
                    -5.027479886149377e-07,
                    0.04501009008640394,
                    -0.045017604973819014,
                    -0.045055351459521886,
                    -0.04501546876436696,
                    -0.15724642230318475,
                    0.04506550620769026,
                    0.0,
                    2.654495711018612e-07,
                    -0.022498465412261415
                ]
            ]
        }
    },
    "experiment_e": {
        "pure_tones": {
            "x": [
                80.00000000000001,
                113.13708498984762,
                159.99999999999994,
                226.2741699796951,
                319.9999999999999
            ],
            "y": [
                [
                    0.5671566393885158,
                    0.4312222885284657,
                    0.8513161287040975,
                    0.4120512056237799,
                    0.5152590225809993,
                    0.6526716423582668,
                    0.6052997147359959,
                    0.9788046026921459,
                    0.45315884775794807,
                    0.3733473898286403
                ],
                [
                    0.469383661925837,
                    0.4226784824309727,
                    0.6554075741032368,
                    0.4124862520589645,
                    0.5071497646042055,
                    0.44263421750077925,
                    0.6262915220346797,
                    1.3887425094218704,
                    0.504040857317786,
                    0.3642143451067226
                ],
                [
                    0.34410615500340846,
                    0.3212912423996263,
                    0.44279298166699305,
                    0.31176791227354445,
                    0.3937215650854303,
                    0.3913427344463487,
                    0.45072842897099086,
                    36.243551745695086,
                    0.37127778939751566,
                    0.28039484954633787
                ],
                [
                    0.29427048724225896,
                    0.30031432082178244,
                    0.3573942795760525,
                    0.22082227926284997,
                    0.26814441225708313,
                    0.3773395181047234,
                    0.3333389202095356,
                    0.43659139019522525,
                    0.2899099626161859,
                    0.24570612828137173
                ],
                [
                    0.24862903107292372,
                    0.2557682966374875,
                    0.2825312356852238,
                    0.22063125560075783,
                    0.2740951119331,
                    0.3957899171047512,
                    0.31764455037426664,
                    7.061032274749286,
                    0.2359578274683682,
                    0.21895111258163968
                ]
            ]
        },
        "transposed_tones": {
            "x": [
                80.00000000000001,
                113.13708498984762,
                159.99999999999994,
                226.2741699796951,
                319.9999999999999
            ],
            "y": [
                [
                    10.154487718400123,
                    64.1852164425997,
                    13.951052621965191,
                    33.90889629129254,
                    93.80326739453423,
                    8.071688268816516,
                    76.80880565802974,
                    18.35876183417211,
                    52.25834324735053,
                    26.991392456230177
                ],
                [
                    39.64700777225127,
                    63.09342742140734,
                    13.316561845909172,
                    13.226825041575433,
                    74.53115491717834,
                    7.771986718924371,
                    58.60776490723871,
                    18.454946060865815,
                    47.27955036657528,
                    59.035394798493286
                ],
                [
                    17.81817510245371,
                    32.47105201692695,
                    9.75949476273657,
                    11.256499695698746,
                    76.02263765469628,
                    7.676584019224157,
                    30.628789576147657,
                    14.365610205584016,
                    38.27388263569767,
                    77.13277339217903
                ],
                [
                    27.088946725249343,
                    61.604560399533604,
                    19.374905344153355,
                    17.334453671535027,
                    100.0,
                    11.072752368036934,
                    62.43239143137085,
                    24.391945282132777,
                    93.49707931703901,
                    41.58384292644802
                ],
                [
                    28.777873781255916,
                    35.44025927137963,
                    23.872468208617086,
                    20.022701992280737,
                    55.245410753607096,
                    13.010868753630822,
                    24.457468353990368,
                    20.1615080869631,
                    27.540110061701355,
                    57.80033222705208
                ]
            ]
        }
    }
}
