# Supplementary material for: Deep neural network models reveal interplay of peripheral coding and stimulus statistics in pitch perception
Source: Nat Commun. 2021 Dec 14;12:7278. doi: 10.1038/s41467-021-27366-6 (PMC8671597; doi:10.1038/s41467-021-27366-6)
Supplement: Supplementary file 4 — Source Data [file 41467_2021_27366_MOESM4_ESM.zip › Source_Data_Saddler_etal_DNNPitchModel/fig05e.json]

{
    "1000hz": {
        "x": [
            10.0,
            20.0,
            30.0,
            40.0,
            50.0,
            60.0,
            70.0,
            80.0,
            90.0,
            100.0
        ],
        "y": [
            [
                0.49588434650816016,
                0.6288808621777304,
                0.49077864576197566,
                10.186082697627562,
                2.549536042433667,
                15.124626832714743,
                2.2170906838391513,
                0.6129159834582688,
                8.550103779493885,
                0.9769240372981131
            ],
            [
                0.2662422590846448,
                0.30613820835240935,
                0.29709397052306663,
                0.29412462565236275,
                0.34175279010964277,
                0.308197071461438,
                0.271782992151135,
                0.3353201465614328,
                0.420134521775989,
                0.27722072971346395
            ],
            [
                0.23339813252003608,
                0.2738452219334482,
                0.2798797751158788,
                0.22491127101397398,
                0.301596392863565,
                0.22144704145427457,
                0.24795557031515933,
                0.28270005485175587,
                0.266728519442021,
                0.25395675201442275
            ],
            [
                0.21741973847630136,
                0.2566741475923156,
                0.2603923307652893,
                0.22273397749806415,
                0.29557391764849006,
                0.20960019652510137,
                0.2483645386360735,
                0.30256313702970256,
                0.25640952079767954,
                0.24195813723213383
            ],
            [
                0.21048120616423877,
                0.2573052617270454,
                0.2424134917487542,
                0.217513560640974,
                0.3121340758095776,
                0.20237710907622133,
                0.24644877614863012,
                0.303466803789768,
                0.2510100699823004,
                0.2344860899704656
            ],
            [
                0.2149634780927413,
                0.2602708516441405,
                0.2441392166969473,
                0.2202274076878672,
                0.3292514572273842,
                0.20499329183287038,
                0.25257228048848135,
                0.3045426108385132,
                0.2554024252556366,
                0.23301289830554406
            ],
            [
                0.21731221300416637,
                0.2624624614879234,
                0.25064212074817827,
                0.22746725450389696,
                0.3480538211239354,
                0.2095754351882923,
                0.2592192527427407,
                0.3036124590422025,
                0.26454152051573254,
                0.23498876732718368
            ],
            [
                0.2250374253140248,
                0.27498537264643114,
                0.27055944799133524,
                0.24205205763183021,
                0.3900674826733713,
                0.2150199494227185,
                0.2785870699182323,
                0.31311655476182787,
                0.2859096496919248,
                0.24020726626765948
            ],
            [
                0.2723399987745518,
                0.34873111382292027,
                0.36829431297638254,
                0.3461802989054603,
                4.965081327119393,
                0.2508302202472562,
                0.4095248367820983,
                0.4077635218498138,
                0.36046556680201114,
                0.34987525548395976
            ],
            [
                0.6508660408085056,
                2.312777799634849,
                0.9701230029727738,
                10.330017989604894,
                27.854701641808532,
                4.772900747376288,
                11.915540273278166,
                7.113239093652516,
                1.562439369904573,
                7.610287487299254
            ]
        ]
    },
    "3000hz": {
        "x": [
            10.0,
            20.0,
            30.0,
            40.0,
            50.0,
            60.0,
            70.0,
            80.0,
            90.0,
            100.0
        ],
        "y": [
            [
                5.995363042016518,
                4.126133596156673,
                0.8487146571064602,
                13.715811295040195,
                17.371906470430172,
                8.169098956789876,
                7.0041679870373015,
                0.6343752051630429,
                7.875751343053594,
                13.941850296235192
            ],
            [
                0.4655940650355707,
                0.3370229955539715,
                0.3769276108326643,
                4.950373478833382,
                5.815483654145101,
                0.3072711280464622,
                0.35420509634395714,
                0.3840149358350755,
                0.354187379333456,
                0.4906232356255571
            ],
            [
                0.24447683309723994,
                0.26272185871570736,
                0.33249501687312377,
                0.2368125538838638,
                0.4757478997001446,
                0.22655438886030058,
                0.25641099036499904,
                0.2925525122767146,
                0.27024413646047907,
                0.24598151474860724
            ],
            [
                0.20928061596096453,
                0.25289238599611424,
                0.31338919445284447,
                0.22192363585065053,
                0.28416279668732985,
                0.20875238984767316,
                0.2483820163950598,
                0.28259585412489036,
                0.23526261979100924,
                0.22967190292020637
            ],
            [
                0.20566456256231544,
                0.2570542595788938,
                0.31201114242831773,
                0.22127288162886274,
                0.2947726384914006,
                0.21098897621670074,
                0.25196264810065383,
                0.275255771235394,
                0.2378511183224546,
                0.22588899536729057
            ],
            [
                0.2075560309619027,
                0.25337670296548603,
                0.31810834272086197,
                0.22280845755664275,
                0.3089325181607683,
                0.2154035827581918,
                0.25233332521766066,
                0.27388562360547153,
                0.2371611077904582,
                0.2230228680227688
            ],
            [
                0.21162759949778917,
                0.26136607434746423,
                0.31495574917577596,
                0.22437670360300996,
                0.3260853475782327,
                0.221875902633876,
                0.2556789948067447,
                0.27894530447651283,
                0.2420304209560303,
                0.22473591404944518
            ],
            [
                0.2126456135835131,
                0.2684137491684859,
                0.3298758060248262,
                0.2406448530670155,
                0.343473277144729,
                0.22843231964560157,
                0.2705681497745058,
                0.2880712825732755,
                0.24428838031296826,
                0.22843627841371617
            ],
            [
                0.2256336781004815,
                0.33046431788139197,
                0.38472581215985646,
                0.2957590910879409,
                0.4521301851825632,
                0.30294213234337,
                0.32635234437514404,
                0.3428703046450025,
                0.28114361096819135,
                0.3015861939811634
            ],
            [
                0.5707726863067591,
                1.46322308244785,
                0.8757156866946654,
                5.295345188364807,
                10.328536766386257,
                0.8297172965786652,
                2.697518792296177,
                2.4742302829311003,
                0.857379596226798,
                7.514801644214382
            ]
        ]
    },
    "320hz": {
        "x": [
            10.0,
            20.0,
            30.0,
            40.0,
            50.0,
            60.0,
            70.0,
            80.0,
            90.0,
            100.0
        ],
        "y": [
            [
                1.119183244668469,
                4.565681700346488,
                2.9689570076582803,
                1.8533392733362521,
                1.2899966251225148,
                5.023293851033318,
                2.1722344191933725,
                6.060541102546882,
                6.490334259136174,
                0.8676249277982109
            ],
            [
                0.46698033138833217,
                0.44216190242639847,
                0.49709331168727894,
                0.3775773425970025,
                0.37169294260722724,
                0.7237737516319374,
                0.3159328642959858,
                0.4775756534249793,
                0.6675119617187294,
                0.2972200048136928
            ],
            [
                0.4198180603214868,
                0.36395350385410224,
                0.4738468763723221,
                0.3375060799062152,
                0.31437342546470143,
                0.5203650444521697,
                0.2708433817575254,
                0.40523998287253393,
                0.4715728480363639,
                0.28236042673762146
            ],
            [
                0.42561021348783795,
                0.3786952755851312,
                0.47324584939921754,
                0.32742256818203846,
                0.3487450119692871,
                0.5047012624132129,
                0.2810695043084381,
                0.40843130971680114,
                0.4782110347106617,
                0.297004482156475
            ],
            [
                0.4402856734982761,
                0.4129374457637872,
                0.4944051870075922,
                0.3446258920565892,
                0.42752921326195,
                0.5450532483863094,
                0.3266058709839467,
                0.4283038601872267,
                0.502281147755563,
                0.33719779473965505
            ],
            [
                0.4648643502655931,
                0.48911731986967477,
                0.5671541914502398,
                0.41529633631427454,
                0.621723894025357,
                0.5973344998909655,
                0.39019414613898923,
                0.47108955212573633,
                0.5462896883535234,
                0.3738557815387341
            ],
            [
                0.5205886678895183,
                0.5952959978872625,
                0.6611097657608369,
                0.5014503408933673,
                0.8213839274106118,
                0.6758566948985705,
                0.4677977998571391,
                0.5220582106408289,
                0.6182683116580933,
                0.4145877315972801
            ],
            [
                0.6911000575270673,
                0.8526553017747582,
                0.8675244984068439,
                0.5970033409910808,
                1.0717701337763554,
                0.8383927812758504,
                0.6602339647802722,
                0.735411611462703,
                0.7694323380888579,
                0.47892129356676727
            ],
            [
                0.854328614246301,
                1.3031065256006924,
                1.5582083042772006,
                1.2106367144632468,
                1.8805262476933935,
                1.8536047264637934,
                1.37070949436557,
                7.970737664606609,
                1.2092860592868422,
                0.7072576804237602
            ],
            [
                1.139081249964557,
                5.7455593494071975,
                5.002973500658702,
                6.7429383673967385,
                7.590032320758989,
                2.9945425065749665,
                9.118447098163449,
                15.55722494271713,
                1.3835546353991377,
                6.360942447579861
            ]
        ]
    },
    "50hz": {
        "x": [
            10.0,
            20.0,
            30.0,
            40.0,
            50.0,
            60.0,
            70.0,
            80.0,
            90.0,
            100.0
        ],
        "y": [
            [
                2.37464473703744,
                4.345262132941693,
                5.328228743244521,
                4.305466555886383,
                2.1137567073401744,
                6.735692983143757,
                3.6501075387615542,
                2.3044903667076917,
                2.0493342089238267,
                3.135827943195828
            ],
            [
                0.5678709413729934,
                0.6190828899675362,
                0.6487145090437322,
                0.5199638636010143,
                0.2777282000053958,
                0.5664987929893959,
                0.5604592682544185,
                0.536184102885261,
                0.3617412738224226,
                0.45601451153523476
            ],
            [
                0.49607561294199864,
                0.49140158577388326,
                0.5195755581800721,
                0.4633381319004418,
                0.26922830385848645,
                0.4463178755443862,
                0.3757876776434213,
                0.5259141655764256,
                0.31187204289890674,
                0.40210530010817125
            ],
            [
                0.49745144012998954,
                0.5068755903748574,
                0.5466174111306782,
                0.44681590763120516,
                0.29901681538925035,
                0.482870744860744,
                0.37926714970138303,
                0.5278000116724526,
                0.33390218859729937,
                0.43202021183569606
            ],
            [
                0.5773820643642713,
                0.5367278982418647,
                0.5834801210325508,
                0.5133788012839181,
                0.3856802549889683,
                0.5377238290942354,
                0.4216853259646358,
                0.5103713837834478,
                0.3779742268193869,
                0.4764793458192539
            ],
            [
                0.7495811363287611,
                0.6383819559002343,
                0.6868548133476627,
                0.6860483732403686,
                0.6722973101274956,
                0.7106583131833144,
                0.5388603621374468,
                0.5846628238868137,
                0.4789617083261157,
                0.6081284541855236
            ],
            [
                0.9998872892330186,
                0.9211293569593447,
                1.0023887403198886,
                1.022198061693824,
                1.07054170269387,
                0.9936470726340388,
                0.8042562431424284,
                0.8461732011546235,
                0.7252342831930082,
                0.8579516649742661
            ],
            [
                1.3787539706905194,
                1.4115751402256154,
                1.5674488750180702,
                1.5465503142064474,
                1.5183891175654007,
                1.6624345227887458,
                1.2436055423289134,
                1.4073304723192264,
                1.1386353649060716,
                1.4601948692189457
            ],
            [
                2.5339855193477487,
                2.7268188489212304,
                2.7321596814574334,
                3.119748383530053,
                2.236338047984218,
                3.365714427475847,
                2.0766210666094933,
                3.4330048962711364,
                2.3607783338554493,
                2.766836998495509
            ],
            [
                7.056167617068611,
                8.235278323611801,
                7.7712155571935835,
                7.169829529376872,
                5.5622401288521885,
                7.596978417012971,
                6.110785948728829,
                11.561180520085927,
                7.438169702992906,
                7.176183062063657
            ]
        ]
    },
    "6000hz": {
        "x": [
            10.0,
            20.0,
            30.0,
            40.0,
            50.0,
            60.0,
            70.0,
            80.0,
            90.0,
            100.0
        ],
        "y": [
            [
                5.896760348064988,
                2.806248905662942,
                0.5112041866951134,
                12.814141019144513,
                1.5648018946114048,
                8.243335431243,
                8.830356757005937,
                0.5033364605260471,
                12.794734743327055,
                15.126160477634107
            ],
            [
                0.34700369814823234,
                0.33122300867080284,
                0.30992364823988666,
                3.423883722966485,
                0.32709521569041794,
                0.32317969072949404,
                0.4382837800462385,
                0.34771383042760085,
                0.3937007508503045,
                0.39020280500141713
            ],
            [
                0.23552046478067715,
                0.2446700788513515,
                0.27274663131805577,
                0.22568862974646986,
                0.2788431804829591,
                0.21490949508541937,
                0.29522020997216675,
                0.2983712601983263,
                0.27659183845017243,
                0.22696517808010924
            ],
            [
                0.22616579000443982,
                0.23708636898052707,
                0.27214620289232416,
                0.226946283649337,
                0.284946352336653,
                0.2008705564047656,
                0.25870097259341185,
                0.2935716619186416,
                0.2421114162048943,
                0.22182283395166721
            ],
            [
                0.22159316157732045,
                0.23480636750368206,
                0.27013846964329824,
                0.2250158506874367,
                0.2935655279307166,
                0.19875304824709056,
                0.2650486009163833,
                0.29365949324521046,
                0.24244773689215507,
                0.22042788676074296
            ],
            [
                0.22124517146218187,
                0.23512593610895471,
                0.2685154123269856,
                0.22971370440830682,
                0.31034918039342513,
                0.20317413115275296,
                0.2668341593359749,
                0.289178433158377,
                0.2446221816080629,
                0.2242435446278111
            ],
            [
                0.2207625972756469,
                0.23972667250432464,
                0.2745135152847391,
                0.2425234932074656,
                0.3319312438224955,
                0.20928768638433268,
                0.2682706474537803,
                0.29387300347476797,
                0.24744387345940397,
                0.22952263546312215
            ],
            [
                0.22085093072252537,
                0.24584484256366052,
                0.2830480472815654,
                0.25680078694908076,
                0.3451443646347544,
                0.2099779661581015,
                0.26606590828490057,
                0.29552991159765446,
                0.2475629165963277,
                0.23750925703105374
            ],
            [
                0.23492777305825202,
                0.2881411243208528,
                0.3282271313883197,
                0.33797307241046,
                0.40350914652457853,
                0.22980800076340566,
                0.3680677101145122,
                0.3378217698505307,
                0.2695312981592847,
                0.302121501244171
            ],
            [
                0.6538551178436124,
                1.2538699596096996,
                0.7277493646871076,
                9.824410190219869,
                7.039320841529701,
                1.6355229818540749,
                5.5473155520005495,
                0.6891077942023704,
                0.5129545885767596,
                7.145109840521261
            ]
        ]
    },
    "9000hz": {
        "x": [
            10.0,
            20.0,
            30.0,
            40.0,
            50.0,
            60.0,
            70.0,
            80.0,
            90.0,
            100.0
        ],
        "y": [
            [
                0.8383029069350887,
                9.381948596501728,
                0.8263907539192464,
                11.599148332915172,
                1.936185669504509,
                5.910535118674735,
                12.652869363132405,
                0.8289060619950095,
                16.03390100564111,
                0.5159902906338808
            ],
            [
                0.2621835553475425,
                0.41076441974211314,
                0.3703944213809593,
                4.2519865342178,
                0.32161543185691943,
                0.3002804721330989,
                4.468207793784239,
                0.40449727228377824,
                0.481769938757217,
                0.23745283470914139
            ],
            [
                0.23147108479936818,
                0.27293124054525764,
                0.320244185288257,
                0.24127728070709623,
                0.27079150939942515,
                0.23089395310320734,
                0.38577047469295844,
                0.32454155749231733,
                0.2958584047151867,
                0.2143867822245501
            ],
            [
                0.22091314723009994,
                0.2577265446924336,
                0.288270025984103,
                0.23598827927716465,
                0.26690907312699425,
                0.21871212904273055,
                0.2830654885334384,
                0.32060137500271413,
                0.26684716982550427,
                0.21242672783956543
            ],
            [
                0.2224176293803351,
                0.25997199383501196,
                0.27475382019934125,
                0.22956455428885522,
                0.2759297435005253,
                0.21977207379289018,
                0.28584780263848997,
                0.31970656677696524,
                0.268784212699195,
                0.21346452651575135
            ],
            [
                0.2262748554590298,
                0.2647377153600113,
                0.28309757130145985,
                0.23842696986313966,
                0.29040784995145047,
                0.22398164090086936,
                0.2944721425504795,
                0.32708627194843437,
                0.2727448708552144,
                0.21226557253954645
            ],
            [
                0.22995399302400366,
                0.26995953731345174,
                0.2857309643442223,
                0.2501764170725451,
                0.3082066882590378,
                0.22885261646074664,
                0.2999911820333236,
                0.32602703770917524,
                0.27405743615115274,
                0.21267407078137243
            ],
            [
                0.22898906727304166,
                0.27889092146734984,
                0.3003613762423852,
                0.274371053020889,
                0.324703562428078,
                0.229631174153162,
                0.3089162229235205,
                0.34328220526917863,
                0.2726426600390293,
                0.2160490878739969
            ],
            [
                0.24093477312402445,
                0.31084442891364555,
                0.34523288073529934,
                0.4135152938987873,
                0.36669969317364665,
                0.25190075347482205,
                0.3628358982175807,
                0.3681619396653617,
                0.29144733421220465,
                0.27661371069656326
            ],
            [
                1.8614883811829113,
                2.6035689132497613,
                0.8375541436538821,
                7.148219707075493,
                5.234304236632795,
                3.4616063221433118,
                1.3063356558065227,
                0.5345329760123142,
                0.6851789001129215,
                10.656799856507133
            ]
        ]
    },
    "human_listeners": {
        "x": [
            5.0,
            10.0,
            20.0,
            40.0,
            80.0
        ],
        "y": [
            [
                2.158333333333333
            ],
            [
                1.003125
            ],
            [
                0.39791666666666664
            ],
            [
                0.27708333333333335
            ],
            [
                0.20555555555555557
            ]
        ]
    }
}
