# Supplementary material for: Deep neural network models reveal interplay of peripheral coding and stimulus statistics in pitch perception
Source: Nat Commun. 2021 Dec 14;12:7278. doi: 10.1038/s41467-021-27366-6 (PMC8671597; doi:10.1038/s41467-021-27366-6)
Supplement: Supplementary file 4 — Source Data [file 41467_2021_27366_MOESM4_ESM.zip › Source_Data_Saddler_etal_DNNPitchModel/fig04d.json]

{
    "experiment_a": {
        "fixed_cochlear_model": [
            0.9115099732030585,
            0.9233858092336227,
            0.9128568378026961,
            0.9334126164785836,
            0.898690346241681,
            0.9294214201830666,
            0.8780398361208537,
            0.9239606696327062,
            0.8408534909305864,
            0.9305654795336994
        ],
        "learned_cochlear_filters": [
            0.7455898063907885,
            0.7473300655135079,
            0.8605336824069066,
            0.8148233831055163,
            0.6693530123221629,
            0.859722230285657,
            0.7672646538881296,
            0.9067460126872521,
            0.7216969858772424,
            0.8093685944569432
        ]
    },
    "experiment_b": {
        "fixed_cochlear_model": [
            0.5404507670972157,
            0.4910067537886899,
            0.5847408439867198,
            0.5070613086643916,
            0.6255441971643801,
            0.4269320281948559,
            0.5942095066228585,
            0.5227130518648748,
            0.5512259855641627,
            0.5698052486323877
        ],
        "learned_cochlear_filters": [
            0.23666727147107994,
            0.21721533736265652,
            0.2745779268548969,
            0.12648947737341007,
            0.12962611710162808,
            0.2739458649480981,
            0.24529409610383093,
            0.254802643866524,
            0.17646547372152024,
            0.18497980081355872
        ]
    },
    "experiment_c": {
        "fixed_cochlear_model": [
            0.8977204193368965,
            0.9758253303810085,
            0.9213065273615357,
            0.9389127275532062,
            0.8010804548402195,
            0.9777544398642495,
            0.9584585659270366,
            0.9427619099622182,
            0.9513636707670624,
            0.7305593610867789
        ],
        "learned_cochlear_filters": [
            0.9208437610766864,
            0.04873324082866036,
            0.9287445930590816,
            0.9805874927965207,
            0.09942822570698882,
            0.920802010475528,
            -0.04806436005082876,
            0.6567453717003798,
            0.7123051981615104,
            0.1685080660983483
        ]
    },
    "experiment_d": {
        "fixed_cochlear_model": [
            0.4803677689810348,
            0.5644752306766337,
            0.11116611912076717,
            0.4202780785862114,
            0.6336337944727257,
            0.5529303946373143,
            0.43607887301480097,
            0.44804077639011103,
            0.6223510016233508,
            0.5559014042707907
        ],
        "learned_cochlear_filters": [
            0.4708879048665438,
            0.3105244672795202,
            0.3924747950612521,
            0.4605214369828981,
            0.4421819470934055,
            0.31496829248249786,
            0.5716265154381673,
            0.2558943243696171,
            0.668578146438248,
            0.5785716396352479
        ]
    },
    "experiment_e": {
        "fixed_cochlear_model": [
            0.8377618923442951,
            0.9346221206283006,
            0.8199842881757738,
            0.8468354058774458,
            0.698804579703586,
            0.8344158429516401,
            0.7779689952646286,
            0.9155096913772629,
            0.6935816734583415,
            0.8335478552689205
        ],
        "learned_cochlear_filters": [
            0.7580595815123847,
            0.7916200829042751,
            0.6889438365629252,
            0.7405617776097504,
            0.8080125864125318,
            0.7034944114270442,
            0.8352265762172859,
            0.19198374722268377,
            0.805335921089948,
            0.7701591530972303
        ]
    }
}
