# Supplementary material for: Deep neural network models reveal interplay of peripheral coding and stimulus statistics in pitch perception
Source: Nat Commun. 2021 Dec 14;12:7278. doi: 10.1038/s41467-021-27366-6 (PMC8671597; doi:10.1038/s41467-021-27366-6)
Supplement: Supplementary file 4 — Source Data [file 41467_2021_27366_MOESM4_ESM.zip › Source_Data_Saddler_etal_DNNPitchModel/supplementary_fig07.json]

{
    "column1_row1_experiment_a": {
        "rand": {
            "x": [
                1,
                2,
                3,
                4,
                5,
                6,
                7,
                8,
                9,
                10,
                11,
                12,
                13,
                14,
                15,
                16,
                17,
                18,
                19,
                20,
                21,
                22,
                23,
                24,
                25,
                26,
                27,
                28,
                29,
                30
            ],
            "y": [
                [
                    0.2983047078365718,
                    0.3229418084413376,
                    0.25768038162830764,
                    0.24141791822991884,
                    0.27159720117069874,
                    0.2333364751538427,
                    0.23955021996909773,
                    0.2927225179700169,
                    0.3651348672538513,
                    0.2901330281369349
                ],
                [
                    0.29806356594025213,
                    0.3403467203048515,
                    0.2731132718562471,
                    0.24441496047299524,
                    0.2880165608317198,
                    0.23414915682581108,
                    0.25200623018859186,
                    0.29143855121930373,
                    0.3930867236383848,
                    0.2982143130840201
                ],
                [
                    0.3607805606475954,
                    0.38137785684292463,
                    0.2992239753153807,
                    0.24508318977649368,
                    0.2815374346694032,
                    0.27042080434541105,
                    0.25566491350017656,
                    0.31331791837335055,
                    0.46989534232683033,
                    0.3173050035623181
                ],
                [
                    0.6558076514965551,
                    0.5006979818782142,
                    0.3451633707430015,
                    0.27707073567911655,
                    0.30011206930593043,
                    0.3364977504039268,
                    0.2863444349539657,
                    0.34313339549946603,
                    1.300498392661452,
                    0.4291742193549006
                ],
                [
                    5.062365610233931,
                    1.0469734437571334,
                    0.5253901488650143,
                    0.34646877543109905,
                    0.44025055365709714,
                    0.7545367877367722,
                    0.40871286614618363,
                    0.5960157260103358,
                    7.151527122728276,
                    1.5309319621663469
                ],
                [
                    10.561764160584177,
                    4.469111071889849,
                    4.067828888720775,
                    0.9440074162740896,
                    1.188418730753169,
                    5.787304840983852,
                    3.3965013844017022,
                    4.300208390617116,
                    18.245298832986105,
                    5.840807339624756
                ],
                [
                    29.13565846177446,
                    7.123165907910673,
                    7.476345097246016,
                    5.012466351579329,
                    5.551463954050409,
                    7.267542768988427,
                    5.844191046911314,
                    9.026819903051287,
                    20.25658565281355,
                    10.06382182257088
                ],
                [
                    40.440400399639095,
                    9.789992785863152,
                    13.684791648984813,
                    5.75620931448429,
                    8.07511405624404,
                    18.469394923375557,
                    9.65461314502904,
                    17.204669116826544,
                    86.62729699910915,
                    18.81127462910373
                ],
                [
                    100.0,
                    14.836505175615024,
                    16.60670563156187,
                    8.957749291413874,
                    13.457359129967829,
                    30.957966417414138,
                    18.45141543912191,
                    24.661696193723095,
                    75.25745606014739,
                    20.03082644317459
                ],
                [
                    84.95005648719932,
                    17.152302815449318,
                    17.888808997163466,
                    10.452299335711178,
                    21.62903805285035,
                    64.23904808357469,
                    18.384489070480495,
                    36.67164272200412,
                    100.0,
                    18.776421867644544
                ],
                [
                    100.0,
                    16.101720960559568,
                    27.25266773687175,
                    10.092350903186778,
                    25.271314064610017,
                    100.0,
                    18.736160039193972,
                    34.42413667559771,
                    55.028621093579176,
                    20.558002055289197
                ],
                [
                    100.0,
                    37.635514319976636,
                    26.43618966949448,
                    12.922427472266989,
                    23.906512834329085,
                    55.61940426404123,
                    19.72872564723371,
                    90.24497103840272,
                    50.52337706281009,
                    27.171511948858583
                ],
                [
                    100.0,
                    53.538726646352806,
                    31.138603425925155,
                    18.493805371543914,
                    43.783180917609734,
                    100.0,
                    100.0,
                    100.0,
                    100.0,
                    46.799064298876885
                ],
                [
                    100.0,
                    19.31738194221102,
                    28.971813435536095,
                    17.70471633119675,
                    50.41812875496851,
                    77.17548674936428,
                    41.64746781615048,
                    85.92997028076663,
                    100.0,
                    32.19915987874001
                ],
                [
                    100.0,
                    45.25490079194836,
                    100.0,
                    20.347939983442682,
                    100.0,
                    100.0,
                    55.290447646980795,
                    100.0,
                    100.0,
                    38.26729883596204
                ],
                [
                    100.0,
                    100.0,
                    67.84808056107383,
                    20.989311186012205,
                    65.3081070096852,
                    88.19128559153093,
                    39.25390137547378,
                    50.51158375899605,
                    100.0,
                    38.144834817221565
                ],
                [
                    100.0,
                    100.0,
                    40.65661297109444,
                    21.25387865534879,
                    100.0,
                    53.21576283256553,
                    100.0,
                    100.0,
                    100.0,
                    18.237864869879417
                ],
                [
                    100.0,
                    100.0,
                    86.58685953627459,
                    30.84316511650877,
                    100.0,
                    100.0,
                    67.84714493829509,
                    63.94906865139422,
                    79.42997044408197,
                    36.8098569358528
                ],
                [
                    100.0,
                    100.0,
                    100.0,
                    57.11316031545829,
                    100.0,
                    100.0,
                    100.0,
                    61.08365244254475,
                    100.0,
                    94.3946986204006
                ],
                [
                    78.79073372493322,
                    69.97957326371042,
                    100.0,
                    24.488030969892296,
                    100.0,
                    100.0,
                    100.0,
                    100.0,
                    52.80961916596839,
                    100.0
                ],
                [
                    100.0,
                    100.0,
                    100.0,
                    42.03323308179599,
                    100.0,
                    100.0,
                    76.4908937706985,
                    100.0,
                    100.0,
                    75.37803347588627
                ],
                [
                    86.48801986276531,
                    100.0,
                    100.0,
                    40.55622775792001,
                    100.0,
                    65.80853998262839,
                    100.0,
                    45.17355187556933,
                    40.197551600392835,
                    30.047094378379384
                ],
                [
                    100.0,
                    100.0,
                    100.0,
                    100.0,
                    100.0,
                    100.0,
                    100.0,
                    100.0,
                    100.0,
                    100.0
                ],
                [
                    47.163679596194356,
                    72.6702906735564,
                    55.46071485458055,
                    47.15156167784592,
                    42.12955500321142,
                    47.01388555927227,
                    61.9019908142458,
                    100.0,
                    45.49479673764148,
                    48.2124235620934
                ],
                [
                    100.0,
                    100.0,
                    67.38440660759915,
                    59.676323418258065,
                    100.0,
                    81.3093935914871,
                    100.0,
                    45.52948880025793,
                    100.0,
                    100.0
                ],
                [
                    100.0,
                    100.0,
                    100.0,
                    46.12531012993379,
                    100.0,
                    100.0,
                    100.0,
                    100.0,
                    100.0,
                    100.0
                ],
                [
                    100.0,
                    100.0,
                    100.0,
                    54.87492637120168,
                    100.0,
                    100.0,
                    100.0,
                    51.12202634680639,
                    57.48751773714621,
                    77.01053595320658
                ],
                [
                    100.0,
                    100.0,
                    33.833648178095416,
                    100.0,
                    100.0,
                    65.20259287014966,
                    32.01720477947517,
                    41.11037595881913,
                    33.62373266762979,
                    55.123598855168744
                ],
                [
                    100.0,
                    100.0,
                    100.0,
                    100.0,
                    100.0,
                    61.8087973204123,
                    100.0,
                    100.0,
                    94.42380806148692,
                    89.88460186525124
                ],
                [
                    100.0,
                    100.0,
                    73.88558055700864,
                    100.0,
                    100.0,
                    100.0,
                    100.0,
                    100.0,
                    100.0,
                    100.0
                ]
            ]
        },
        "sine": {
            "x": [
                1,
                2,
                3,
                4,
                5,
                6,
                7,
                8,
                9,
                10,
                11,
                12,
                13,
                14,
                15,
                16,
                17,
                18,
                19,
                20,
                21,
                22,
                23,
                24,
                25,
                26,
                27,
                28,
                29,
                30
            ],
            "y": [
                [
                    0.2838484965904592,
                    0.333690754215697,
                    0.2661109631133935,
                    0.24218896477343832,
                    0.2675846359481118,
                    0.2337948981589715,
                    0.23913791758903252,
                    0.29949357485629907,
                    0.36621642285701195,
                    0.2958568665986864
                ],
                [
                    0.306519519123571,
                    0.3745392559069591,
                    0.2785958604767295,
                    0.24519383588258517,
                    0.2777337000387581,
                    0.2469248057633784,
                    0.2512324321622778,
                    0.2917567393342225,
                    0.4069917893040559,
                    0.304730157360088
                ],
                [
                    0.35480176479023123,
                    0.42290293142729324,
                    0.2898965297135196,
                    0.2538486159573046,
                    0.2838215545352833,
                    0.27234281580432945,
                    0.2643594550523605,
                    0.29991277456670823,
                    0.4700512795957018,
                    0.3309214593471396
                ],
                [
                    0.5769258693105526,
                    0.5538524420988682,
                    0.33836108128222814,
                    0.27197719448028096,
                    0.3171924685543656,
                    0.30121831020619083,
                    0.30460140325635177,
                    0.35337836897801844,
                    0.9788373043052265,
                    0.396644639809486
                ],
                [
                    6.095106261515055,
                    1.6069026863176235,
                    0.49360407202127915,
                    0.3547019882694893,
                    0.45533353796647885,
                    0.6872415222871013,
                    0.4097335962626345,
                    0.6155941305259971,
                    5.772304164136511,
                    1.201031903737473
                ],
                [
                    11.918374296199703,
                    4.231809864239593,
                    3.3933634100207417,
                    1.8872978931073283,
                    2.023384421767515,
                    5.078666181127535,
                    4.194181613444929,
                    5.744806513243903,
                    12.403055023799295,
                    5.292397516154465
                ],
                [
                    22.114788721826496,
                    6.0154948116043245,
                    7.279534392026759,
                    5.208510001012435,
                    5.2925130129017335,
                    8.21935034035138,
                    10.169350721396487,
                    8.993141531056763,
                    36.498075880103684,
                    8.391397809476153
                ],
                [
                    28.828123158936073,
                    8.737790283716924,
                    8.985829176632707,
                    7.241932789532131,
                    6.555793616297353,
                    13.728614010983055,
                    10.405827805516823,
                    15.097925376290874,
                    33.224315922761136,
                    15.012306013938739
                ],
                [
                    34.03395009925815,
                    14.531396924673047,
                    12.6428766134156,
                    9.648377459439699,
                    9.538184138402137,
                    21.752936663239236,
                    21.93119150957418,
                    18.454808355551396,
                    45.948048650205955,
                    22.89756323532613
                ],
                [
                    29.544827257395987,
                    12.899002640238999,
                    14.541639737199345,
                    16.474675605554374,
                    14.266807928847019,
                    27.947334251041532,
                    32.73418850057521,
                    37.50665547147378,
                    45.26494273538063,
                    13.341013508527233
                ],
                [
                    100.0,
                    14.58523426107934,
                    22.948802507081105,
                    15.1539374544241,
                    29.414110921441946,
                    82.74657769646073,
                    30.46754307056478,
                    64.52123591919616,
                    100.0,
                    20.452343858481363
                ],
                [
                    100.0,
                    18.36609429391593,
                    80.90638790312315,
                    21.915793347793862,
                    100.0,
                    100.0,
                    67.40107161577846,
                    100.0,
                    100.0,
                    52.22429031308622
                ],
                [
                    100.0,
                    16.907137755551904,
                    49.05033913489468,
                    21.141625568627248,
                    54.610595529270405,
                    100.0,
                    23.061817795506055,
                    46.38155564608586,
                    67.32837388478073,
                    30.276444829585333
                ],
                [
                    100.0,
                    17.495643446872517,
                    100.0,
                    33.007695248885824,
                    100.0,
                    100.0,
                    100.0,
                    100.0,
                    100.0,
                    47.93571422784474
                ],
                [
                    100.0,
                    26.46807686356429,
                    84.96627013757256,
                    19.66153414218926,
                    37.758879498361644,
                    29.389759046810532,
                    75.84711352803697,
                    73.54576788027342,
                    100.0,
                    21.324187842011117
                ],
                [
                    100.0,
                    33.23871126546991,
                    100.0,
                    37.5284725552325,
                    95.661499587473,
                    29.14985891174996,
                    100.0,
                    100.0,
                    100.0,
                    26.581841151871085
                ],
                [
                    100.0,
                    37.1113279058384,
                    51.41528397971091,
                    33.45841965961606,
                    100.0,
                    100.0,
                    30.912762479266135,
                    89.20745436332277,
                    100.0,
                    33.30529168553512
                ],
                [
                    100.0,
                    41.974773678907376,
                    100.0,
                    99.09673518070952,
                    100.0,
                    100.0,
                    100.0,
                    100.0,
                    100.0,
                    67.78316890205501
                ],
                [
                    100.0,
                    43.82490970138063,
                    100.0,
                    37.552372081690095,
                    100.0,
                    100.0,
                    100.0,
                    54.70501336891089,
                    100.0,
                    42.54185901744209
                ],
                [
                    87.31562521652779,
                    28.788607757659893,
                    27.852069919657445,
                    42.10781317393195,
                    100.0,
                    100.0,
                    81.87679268587601,
                    46.22075342226737,
                    41.104956089789745,
                    26.713701134958427
                ],
                [
                    100.0,
                    100.0,
                    100.0,
                    100.0,
                    100.0,
                    100.0,
                    100.0,
                    100.0,
                    100.0,
                    100.0
                ],
                [
                    100.0,
                    43.181163910732565,
                    56.32633006095564,
                    73.73878579304068,
                    100.0,
                    100.0,
                    100.0,
                    100.0,
                    74.63717468894423,
                    48.996463619994394
                ],
                [
                    100.0,
                    100.0,
                    100.0,
                    100.0,
                    80.81372249561751,
                    100.0,
                    100.0,
                    100.0,
                    56.76546402208765,
                    61.58018629539329
                ],
                [
                    38.24855739793538,
                    41.47802343058691,
                    100.0,
                    34.107656102622094,
                    44.12005466458075,
                    38.71445648100828,
                    61.04924987202267,
                    71.85446640128572,
                    55.36588004680272,
                    34.43406970860464
                ],
                [
                    100.0,
                    100.0,
                    100.0,
                    96.03405284946274,
                    100.0,
                    100.0,
                    88.72933118201107,
                    100.0,
                    100.0,
                    100.0
                ],
                [
                    41.82912577994643,
                    19.852589361211727,
                    27.486685345907144,
                    24.919534381256025,
                    100.0,
                    55.049205078570715,
                    59.444409105773424,
                    37.370659826263875,
                    38.66129067215063,
                    22.203499010905674
                ],
                [
                    100.0,
                    36.45152871023441,
                    100.0,
                    21.319223570371324,
                    64.71297856033993,
                    100.0,
                    100.0,
                    100.0,
                    100.0,
                    81.25820525518054
                ],
                [
                    100.0,
                    47.75005643969062,
                    100.0,
                    58.059265973202926,
                    100.0,
                    100.0,
                    100.0,
                    100.0,
                    100.0,
                    100.0
                ],
                [
                    100.0,
                    56.823462065700085,
                    100.0,
                    67.63732266129564,
                    91.53896648388852,
                    64.09600221538243,
                    100.0,
                    97.8916284695827,
                    100.0,
                    100.0
                ],
                [
                    100.0,
                    100.0,
                    100.0,
                    100.0,
                    100.0,
                    100.0,
                    100.0,
                    100.0,
                    100.0,
                    100.0
                ]
            ]
        }
    },
    "column1_row2_experiment_b": {
        "high_harmonics": {
            "f0_in_hz": 125.0,
            "filter_position_in_hz": 3900.0,
            "x_bin_centers": [
                0.9090450000000001,
                0.9273168045000001,
                0.9459558722704502,
                0.9649695853030862,
                0.9843654739676784,
                1.0041512199944287,
                1.0243346595163167,
                1.0449237861725946,
                1.0659267542746638,
                1.0873518820355845,
                1.1092076548644998,
                1.131502728727276,
                1.1542459335746944,
                1.1774462768395457,
                1.2011129470040207,
                1.2252553172388014,
                1.2498829491153014,
                1.2750055963925186,
                1.3006332088800083,
                1.3267759363784966,
                1.3534441326997042,
                1.3806483597669683,
                1.4083993917982844,
                1.43670821957343,
                1.465586054786856,
                1.4950443344880715,
                1.525094725611282,
                1.5557491295960686,
                1.5870196871009494,
                1.6189187828116784,
                1.6514590503461934,
                1.6846533772581518,
                1.7185149101410406,
                1.7530570598348756,
                1.7882935067375567,
                1.8242382062229816,
                1.8609053941680633,
                1.8983095925908415,
                1.9364656154019175,
                1.9753885742714958,
                2.015093884614353,
                2.0555972716951016,
                2.096914776856173,
                2.1390627638709825,
                2.182057925424789,
                2.2259172897258273,
                2.2706582272493163,
                2.3162984576170276
            ],
            "y_bin_heights": [
                [
                    0.1773049645390071,
                    0.352112676056338,
                    3.382663847780127,
                    3.9832285115303985,
                    1.9138755980861244,
                    0.0,
                    5.2,
                    3.9735099337748343,
                    1.0245901639344261,
                    1.411764705882353
                ],
                [
                    1.0638297872340425,
                    0.704225352112676,
                    2.536997885835095,
                    4.821802935010482,
                    3.588516746411483,
                    1.1111111111111112,
                    4.4,
                    2.869757174392936,
                    0.4098360655737705,
                    2.1176470588235294
                ],
                [
                    1.0638297872340425,
                    2.464788732394366,
                    4.016913319238901,
                    6.918238993710692,
                    2.15311004784689,
                    1.6666666666666667,
                    4.4,
                    3.0905077262693155,
                    1.0245901639344261,
                    3.2941176470588234
                ],
                [
                    0.1773049645390071,
                    1.5845070422535212,
                    3.171247357293869,
                    6.7085953878406706,
                    2.6315789473684212,
                    3.3333333333333335,
                    4.8,
                    4.635761589403973,
                    0.4098360655737705,
                    1.6470588235294117
                ],
                [
                    0.1773049645390071,
                    1.5845070422535212,
                    1.9027484143763214,
                    6.7085953878406706,
                    2.6315789473684212,
                    2.7777777777777777,
                    3.6,
                    4.415011037527594,
                    1.2295081967213115,
                    2.823529411764706
                ],
                [
                    0.8865248226950354,
                    2.464788732394366,
                    2.1141649048625792,
                    4.612159329140461,
                    5.2631578947368425,
                    2.2222222222222223,
                    4.0,
                    4.194260485651214,
                    1.0245901639344261,
                    2.3529411764705883
                ],
                [
                    0.7092198581560284,
                    1.232394366197183,
                    2.1141649048625792,
                    7.337526205450734,
                    3.349282296650718,
                    1.6666666666666667,
                    4.4,
                    3.752759381898455,
                    0.6147540983606558,
                    2.1176470588235294
                ],
                [
                    1.2411347517730495,
                    1.408450704225352,
                    1.6913319238900635,
                    5.031446540880503,
                    2.6315789473684212,
                    3.3333333333333335,
                    2.4,
                    4.194260485651214,
                    1.0245901639344261,
                    2.1176470588235294
                ],
                [
                    1.0638297872340425,
                    2.816901408450704,
                    1.9027484143763214,
                    5.031446540880503,
                    1.1961722488038278,
                    2.2222222222222223,
                    1.6,
                    4.635761589403973,
                    1.0245901639344261,
                    2.823529411764706
                ],
                [
                    2.6595744680851063,
                    3.6971830985915495,
                    0.8456659619450317,
                    3.3542976939203353,
                    1.1961722488038278,
                    2.7777777777777777,
                    3.2,
                    3.9735099337748343,
                    0.0,
                    1.8823529411764706
                ],
                [
                    3.0141843971631204,
                    4.753521126760563,
                    1.9027484143763214,
                    4.612159329140461,
                    3.110047846889952,
                    2.2222222222222223,
                    3.6,
                    4.415011037527594,
                    2.0491803278688523,
                    3.2941176470588234
                ],
                [
                    2.6595744680851063,
                    3.5211267605633805,
                    1.6913319238900635,
                    2.5157232704402515,
                    2.8708133971291865,
                    1.6666666666666667,
                    1.6,
                    6.181015452538631,
                    2.0491803278688523,
                    4.235294117647059
                ],
                [
                    2.8368794326241136,
                    3.3450704225352115,
                    2.1141649048625792,
                    2.7253668763102725,
                    1.674641148325359,
                    1.1111111111111112,
                    1.6,
                    5.298013245033113,
                    1.4344262295081966,
                    3.2941176470588234
                ],
                [
                    4.25531914893617,
                    4.929577464788732,
                    2.3255813953488373,
                    2.3060796645702304,
                    3.827751196172249,
                    0.0,
                    2.8,
                    4.856512141280353,
                    0.6147540983606558,
                    5.176470588235294
                ],
                [
                    4.964539007092198,
                    5.105633802816901,
                    3.171247357293869,
                    1.4675052410901468,
                    2.8708133971291865,
                    2.7777777777777777,
                    2.0,
                    4.635761589403973,
                    2.459016393442623,
                    1.6470588235294117
                ],
                [
                    3.1914893617021276,
                    3.8732394366197185,
                    3.171247357293869,
                    2.3060796645702304,
                    3.349282296650718,
                    2.2222222222222223,
                    1.2,
                    5.298013245033113,
                    1.8442622950819672,
                    3.0588235294117645
                ],
                [
                    4.25531914893617,
                    5.457746478873239,
                    1.2684989429175475,
                    1.6771488469601676,
                    2.8708133971291865,
                    2.2222222222222223,
                    2.0,
                    1.9867549668874172,
                    1.639344262295082,
                    3.2941176470588234
                ],
                [
                    2.3049645390070923,
                    4.225352112676056,
                    2.1141649048625792,
                    1.0482180293501049,
                    3.110047846889952,
                    1.1111111111111112,
                    0.8,
                    1.9867549668874172,
                    1.2295081967213115,
                    1.411764705882353
                ],
                [
                    2.3049645390070923,
                    3.6971830985915495,
                    1.4799154334038056,
                    0.8385744234800838,
                    1.9138755980861244,
                    1.1111111111111112,
                    1.2,
                    1.3245033112582782,
                    2.2540983606557377,
                    1.6470588235294117
                ],
                [
                    4.432624113475177,
                    2.816901408450704,
                    0.6342494714587738,
                    2.3060796645702304,
                    2.8708133971291865,
                    0.5555555555555556,
                    0.8,
                    1.9867549668874172,
                    2.6639344262295084,
                    1.6470588235294117
                ],
                [
                    2.6595744680851063,
                    2.640845070422535,
                    2.536997885835095,
                    0.4192872117400419,
                    2.15311004784689,
                    0.5555555555555556,
                    1.2,
                    1.3245033112582782,
                    2.8688524590163933,
                    1.411764705882353
                ],
                [
                    2.6595744680851063,
                    1.5845070422535212,
                    1.4799154334038056,
                    1.2578616352201257,
                    1.1961722488038278,
                    0.5555555555555556,
                    0.0,
                    0.0,
                    3.0737704918032787,
                    1.1764705882352942
                ],
                [
                    3.0141843971631204,
                    1.9366197183098592,
                    1.9027484143763214,
                    1.6771488469601676,
                    2.3923444976076556,
                    0.0,
                    2.4,
                    1.3245033112582782,
                    3.0737704918032787,
                    0.9411764705882353
                ],
                [
                    2.6595744680851063,
                    1.7605633802816902,
                    1.9027484143763214,
                    2.5157232704402515,
                    1.9138755980861244,
                    1.1111111111111112,
                    2.8,
                    1.1037527593818985,
                    3.4836065573770494,
                    1.1764705882352942
                ],
                [
                    2.127659574468085,
                    2.640845070422535,
                    1.9027484143763214,
                    1.8867924528301887,
                    1.9138755980861244,
                    2.7777777777777777,
                    2.0,
                    0.6622516556291391,
                    4.30327868852459,
                    1.411764705882353
                ],
                [
                    3.1914893617021276,
                    0.8802816901408451,
                    0.8456659619450317,
                    1.4675052410901468,
                    0.9569377990430622,
                    3.3333333333333335,
                    0.8,
                    1.1037527593818985,
                    1.4344262295081966,
                    2.3529411764705883
                ],
                [
                    2.482269503546099,
                    1.7605633802816902,
                    0.8456659619450317,
                    1.2578616352201257,
                    1.4354066985645932,
                    5.0,
                    1.6,
                    1.1037527593818985,
                    4.30327868852459,
                    1.1764705882352942
                ],
                [
                    3.1914893617021276,
                    0.8802816901408451,
                    1.9027484143763214,
                    2.3060796645702304,
                    0.7177033492822966,
                    5.0,
                    3.2,
                    0.8830022075055187,
                    2.0491803278688523,
                    1.1764705882352942
                ],
                [
                    2.3049645390070923,
                    1.408450704225352,
                    0.8456659619450317,
                    0.4192872117400419,
                    0.7177033492822966,
                    7.777777777777778,
                    0.8,
                    0.22075055187637968,
                    2.459016393442623,
                    1.411764705882353
                ],
                [
                    1.0638297872340425,
                    0.8802816901408451,
                    2.748414376321353,
                    1.2578616352201257,
                    1.1961722488038278,
                    4.444444444444445,
                    1.6,
                    1.3245033112582782,
                    2.459016393442623,
                    2.3529411764705883
                ],
                [
                    0.8865248226950354,
                    0.704225352112676,
                    1.4799154334038056,
                    0.6289308176100629,
                    0.9569377990430622,
                    8.88888888888889,
                    2.0,
                    0.44150110375275936,
                    2.2540983606557377,
                    3.5294117647058822
                ],
                [
                    0.8865248226950354,
                    0.176056338028169,
                    2.1141649048625792,
                    0.8385744234800838,
                    0.9569377990430622,
                    7.777777777777778,
                    0.8,
                    0.6622516556291391,
                    1.639344262295082,
                    2.588235294117647
                ],
                [
                    2.3049645390070923,
                    0.176056338028169,
                    0.8456659619450317,
                    0.20964360587002095,
                    1.4354066985645932,
                    2.2222222222222223,
                    0.8,
                    1.1037527593818985,
                    3.278688524590164,
                    3.0588235294117645
                ],
                [
                    1.7730496453900708,
                    1.056338028169014,
                    1.9027484143763214,
                    0.6289308176100629,
                    1.674641148325359,
                    0.5555555555555556,
                    0.0,
                    1.1037527593818985,
                    3.0737704918032787,
                    2.588235294117647
                ],
                [
                    3.723404255319149,
                    0.528169014084507,
                    0.8456659619450317,
                    0.4192872117400419,
                    1.1961722488038278,
                    1.1111111111111112,
                    0.0,
                    1.5452538631346577,
                    2.8688524590163933,
                    1.6470588235294117
                ],
                [
                    1.4184397163120568,
                    0.704225352112676,
                    1.0570824524312896,
                    0.4192872117400419,
                    1.674641148325359,
                    0.5555555555555556,
                    2.8,
                    0.44150110375275936,
                    1.0245901639344261,
                    2.588235294117647
                ],
                [
                    1.2411347517730495,
                    1.232394366197183,
                    1.2684989429175475,
                    0.0,
                    1.9138755980861244,
                    0.0,
                    1.2,
                    0.44150110375275936,
                    3.4836065573770494,
                    2.1176470588235294
                ],
                [
                    1.7730496453900708,
                    2.288732394366197,
                    1.9027484143763214,
                    0.20964360587002095,
                    2.3923444976076556,
                    0.5555555555555556,
                    2.0,
                    0.8830022075055187,
                    1.8442622950819672,
                    1.1764705882352942
                ],
                [
                    1.7730496453900708,
                    1.232394366197183,
                    1.9027484143763214,
                    0.20964360587002095,
                    3.349282296650718,
                    2.2222222222222223,
                    1.2,
                    0.8830022075055187,
                    1.2295081967213115,
                    0.7058823529411765
                ],
                [
                    1.2411347517730495,
                    2.288732394366197,
                    1.2684989429175475,
                    0.20964360587002095,
                    1.4354066985645932,
                    0.0,
                    2.4,
                    0.8830022075055187,
                    1.2295081967213115,
                    0.9411764705882353
                ],
                [
                    2.3049645390070923,
                    2.464788732394366,
                    0.8456659619450317,
                    0.6289308176100629,
                    1.9138755980861244,
                    0.5555555555555556,
                    2.8,
                    0.22075055187637968,
                    1.639344262295082,
                    1.1764705882352942
                ],
                [
                    1.0638297872340425,
                    2.640845070422535,
                    1.4799154334038056,
                    0.20964360587002095,
                    1.4354066985645932,
                    0.5555555555555556,
                    2.4,
                    0.6622516556291391,
                    1.2295081967213115,
                    0.47058823529411764
                ],
                [
                    1.7730496453900708,
                    1.7605633802816902,
                    0.8456659619450317,
                    0.6289308176100629,
                    1.4354066985645932,
                    0.0,
                    0.8,
                    0.6622516556291391,
                    1.639344262295082,
                    1.411764705882353
                ],
                [
                    1.4184397163120568,
                    1.7605633802816902,
                    1.6913319238900635,
                    0.20964360587002095,
                    1.1961722488038278,
                    1.1111111111111112,
                    2.8,
                    0.22075055187637968,
                    1.0245901639344261,
                    0.47058823529411764
                ],
                [
                    2.482269503546099,
                    1.5845070422535212,
                    4.439746300211416,
                    1.4675052410901468,
                    1.674641148325359,
                    0.5555555555555556,
                    2.0,
                    0.22075055187637968,
                    3.6885245901639343,
                    2.3529411764705883
                ],
                [
                    2.127659574468085,
                    1.408450704225352,
                    4.439746300211416,
                    1.0482180293501049,
                    1.9138755980861244,
                    1.6666666666666667,
                    1.6,
                    0.8830022075055187,
                    2.459016393442623,
                    2.1176470588235294
                ],
                [
                    1.7730496453900708,
                    1.408450704225352,
                    5.2854122621564485,
                    0.6289308176100629,
                    1.1961722488038278,
                    2.7777777777777777,
                    1.2,
                    0.44150110375275936,
                    4.30327868852459,
                    2.588235294117647
                ],
                [
                    1.2411347517730495,
                    0.176056338028169,
                    5.919661733615222,
                    0.6289308176100629,
                    2.6315789473684212,
                    2.2222222222222223,
                    1.2,
                    1.5452538631346577,
                    6.557377049180328,
                    2.588235294117647
                ]
            ]
        },
        "low_harmonics": {
            "f0_in_hz": 125.0,
            "filter_position_in_hz": 125.0,
            "x_bin_centers": [
                0.9090450000000001,
                0.9273168045000001,
                0.9459558722704502,
                0.9649695853030862,
                0.9843654739676784,
                1.0041512199944287,
                1.0243346595163167,
                1.0449237861725946,
                1.0659267542746638,
                1.0873518820355845,
                1.1092076548644998,
                1.131502728727276,
                1.1542459335746944,
                1.1774462768395457,
                1.2011129470040207,
                1.2252553172388014,
                1.2498829491153014,
                1.2750055963925186,
                1.3006332088800083,
                1.3267759363784966,
                1.3534441326997042,
                1.3806483597669683,
                1.4083993917982844,
                1.43670821957343,
                1.465586054786856,
                1.4950443344880715,
                1.525094725611282,
                1.5557491295960686,
                1.5870196871009494,
                1.6189187828116784,
                1.6514590503461934,
                1.6846533772581518,
                1.7185149101410406,
                1.7530570598348756,
                1.7882935067375567,
                1.8242382062229816,
                1.8609053941680633,
                1.8983095925908415,
                1.9364656154019175,
                1.9753885742714958,
                2.015093884614353,
                2.0555972716951016,
                2.096914776856173,
                2.1390627638709825,
                2.182057925424789,
                2.2259172897258273,
                2.2706582272493163,
                2.3162984576170276
            ],
            "y_bin_heights": [
                [
                    0.0,
                    0.0,
                    0.0,
                    0.0,
                    0.0,
                    0.0,
                    0.0,
                    0.0,
                    0.0,
                    0.0
                ],
                [
                    0.0,
                    0.0,
                    0.0,
                    0.0,
                    0.0,
                    0.0,
                    0.0,
                    0.0,
                    0.0,
                    0.0
                ],
                [
                    0.0,
                    0.0,
                    0.0,
                    0.0,
                    0.0,
                    0.0,
                    0.0,
                    0.0,
                    0.0,
                    0.0
                ],
                [
                    0.0,
                    0.0,
                    0.0,
                    0.0,
                    0.0,
                    0.0,
                    0.0,
                    0.0,
                    0.0,
                    0.0
                ],
                [
                    27.97752808988764,
                    10.44943820224719,
                    33.146067415730336,
                    13.48314606741573,
                    29.8876404494382,
                    15.730337078651685,
                    29.55056179775281,
                    16.40449438202247,
                    24.831460674157302,
                    25.50561797752809
                ],
                [
                    72.02247191011236,
                    89.43820224719101,
                    66.85393258426966,
                    86.51685393258427,
                    70.11235955056179,
                    84.26966292134831,
                    70.4494382022472,
                    83.59550561797752,
                    75.0561797752809,
                    74.49438202247191
                ],
                [
                    0.0,
                    0.11235955056179775,
                    0.0,
                    0.0,
                    0.0,
                    0.0,
                    0.0,
                    0.0,
                    0.11235955056179775,
                    0.0
                ],
                [
                    0.0,
                    0.0,
                    0.0,
                    0.0,
                    0.0,
                    0.0,
                    0.0,
                    0.0,
                    0.0,
                    0.0
                ],
                [
                    0.0,
                    0.0,
                    0.0,
                    0.0,
                    0.0,
                    0.0,
                    0.0,
                    0.0,
                    0.0,
                    0.0
                ],
                [
                    0.0,
                    0.0,
                    0.0,
                    0.0,
                    0.0,
                    0.0,
                    0.0,
                    0.0,
                    0.0,
                    0.0
                ],
                [
                    0.0,
                    0.0,
                    0.0,
                    0.0,
                    0.0,
                    0.0,
                    0.0,
                    0.0,
                    0.0,
                    0.0
                ],
                [
                    0.0,
                    0.0,
                    0.0,
                    0.0,
                    0.0,
                    0.0,
                    0.0,
                    0.0,
                    0.0,
                    0.0
                ],
                [
                    0.0,
                    0.0,
                    0.0,
                    0.0,
                    0.0,
                    0.0,
                    0.0,
                    0.0,
                    0.0,
                    0.0
                ],
                [
                    0.0,
                    0.0,
                    0.0,
                    0.0,
                    0.0,
                    0.0,
                    0.0,
                    0.0,
                    0.0,
                    0.0
                ],
                [
                    0.0,
                    0.0,
                    0.0,
                    0.0,
                    0.0,
                    0.0,
                    0.0,
                    0.0,
                    0.0,
                    0.0
                ],
                [
                    0.0,
                    0.0,
                    0.0,
                    0.0,
                    0.0,
                    0.0,
                    0.0,
                    0.0,
                    0.0,
                    0.0
                ],
                [
                    0.0,
                    0.0,
                    0.0,
                    0.0,
                    0.0,
                    0.0,
                    0.0,
                    0.0,
                    0.0,
                    0.0
                ],
                [
                    0.0,
                    0.0,
                    0.0,
                    0.0,
                    0.0,
                    0.0,
                    0.0,
                    0.0,
                    0.0,
                    0.0
                ],
                [
                    0.0,
                    0.0,
                    0.0,
                    0.0,
                    0.0,
                    0.0,
                    0.0,
                    0.0,
                    0.0,
                    0.0
                ],
                [
                    0.0,
                    0.0,
                    0.0,
                    0.0,
                    0.0,
                    0.0,
                    0.0,
                    0.0,
                    0.0,
                    0.0
                ],
                [
                    0.0,
                    0.0,
                    0.0,
                    0.0,
                    0.0,
                    0.0,
                    0.0,
                    0.0,
                    0.0,
                    0.0
                ],
                [
                    0.0,
                    0.0,
                    0.0,
                    0.0,
                    0.0,
                    0.0,
                    0.0,
                    0.0,
                    0.0,
                    0.0
                ],
                [
                    0.0,
                    0.0,
                    0.0,
                    0.0,
                    0.0,
                    0.0,
                    0.0,
                    0.0,
                    0.0,
                    0.0
                ],
                [
                    0.0,
                    0.0,
                    0.0,
                    0.0,
                    0.0,
                    0.0,
                    0.0,
                    0.0,
                    0.0,
                    0.0
                ],
                [
                    0.0,
                    0.0,
                    0.0,
                    0.0,
                    0.0,
                    0.0,
                    0.0,
                    0.0,
                    0.0,
                    0.0
                ],
                [
                    0.0,
                    0.0,
                    0.0,
                    0.0,
                    0.0,
                    0.0,
                    0.0,
                    0.0,
                    0.0,
                    0.0
                ],
                [
                    0.0,
                    0.0,
                    0.0,
                    0.0,
                    0.0,
                    0.0,
                    0.0,
                    0.0,
                    0.0,
                    0.0
                ],
                [
                    0.0,
                    0.0,
                    0.0,
                    0.0,
                    0.0,
                    0.0,
                    0.0,
                    0.0,
                    0.0,
                    0.0
                ],
                [
                    0.0,
                    0.0,
                    0.0,
                    0.0,
                    0.0,
                    0.0,
                    0.0,
                    0.0,
                    0.0,
                    0.0
                ],
                [
                    0.0,
                    0.0,
                    0.0,
                    0.0,
                    0.0,
                    0.0,
                    0.0,
                    0.0,
                    0.0,
                    0.0
                ],
                [
                    0.0,
                    0.0,
                    0.0,
                    0.0,
                    0.0,
                    0.0,
                    0.0,
                    0.0,
                    0.0,
                    0.0
                ],
                [
                    0.0,
                    0.0,
                    0.0,
                    0.0,
                    0.0,
                    0.0,
                    0.0,
                    0.0,
                    0.0,
                    0.0
                ],
                [
                    0.0,
                    0.0,
                    0.0,
                    0.0,
                    0.0,
                    0.0,
                    0.0,
                    0.0,
                    0.0,
                    0.0
                ],
                [
                    0.0,
                    0.0,
                    0.0,
                    0.0,
                    0.0,
                    0.0,
                    0.0,
                    0.0,
                    0.0,
                    0.0
                ],
                [
                    0.0,
                    0.0,
                    0.0,
                    0.0,
                    0.0,
                    0.0,
                    0.0,
                    0.0,
                    0.0,
                    0.0
                ],
                [
                    0.0,
                    0.0,
                    0.0,
                    0.0,
                    0.0,
                    0.0,
                    0.0,
                    0.0,
                    0.0,
                    0.0
                ],
                [
                    0.0,
                    0.0,
                    0.0,
                    0.0,
                    0.0,
                    0.0,
                    0.0,
                    0.0,
                    0.0,
                    0.0
                ],
                [
                    0.0,
                    0.0,
                    0.0,
                    0.0,
                    0.0,
                    0.0,
                    0.0,
                    0.0,
                    0.0,
                    0.0
                ],
                [
                    0.0,
                    0.0,
                    0.0,
                    0.0,
                    0.0,
                    0.0,
                    0.0,
                    0.0,
                    0.0,
                    0.0
                ],
                [
                    0.0,
                    0.0,
                    0.0,
                    0.0,
                    0.0,
                    0.0,
                    0.0,
                    0.0,
                    0.0,
                    0.0
                ],
                [
                    0.0,
                    0.0,
                    0.0,
                    0.0,
                    0.0,
                    0.0,
                    0.0,
                    0.0,
                    0.0,
                    0.0
                ],
                [
                    0.0,
                    0.0,
                    0.0,
                    0.0,
                    0.0,
                    0.0,
                    0.0,
                    0.0,
                    0.0,
                    0.0
                ],
                [
                    0.0,
                    0.0,
                    0.0,
                    0.0,
                    0.0,
                    0.0,
                    0.0,
                    0.0,
                    0.0,
                    0.0
                ],
                [
                    0.0,
                    0.0,
                    0.0,
                    0.0,
                    0.0,
                    0.0,
                    0.0,
                    0.0,
                    0.0,
                    0.0
                ],
                [
                    0.0,
                    0.0,
                    0.0,
                    0.0,
                    0.0,
                    0.0,
                    0.0,
                    0.0,
                    0.0,
                    0.0
                ],
                [
                    0.0,
                    0.0,
                    0.0,
                    0.0,
                    0.0,
                    0.0,
                    0.0,
                    0.0,
                    0.0,
                    0.0
                ],
                [
                    0.0,
                    0.0,
                    0.0,
                    0.0,
                    0.0,
                    0.0,
                    0.0,
                    0.0,
                    0.0,
                    0.0
                ],
                [
                    0.0,
                    0.0,
                    0.0,
                    0.0,
                    0.0,
                    0.0,
                    0.0,
                    0.0,
                    0.0,
                    0.0
                ]
            ]
        }
    },
    "column1_row3_experiment_c": {
        "high_harmonics": {
            "x": [
                0.0,
                4.0,
                8.0,
                12.0,
                16.0,
                20.0,
                24.0
            ],
            "y": [
                [
                    0.0,
                    0.0,
                    0.0,
                    0.0,
                    0.0,
                    0.0,
                    0.0,
                    0.0,
                    0.0,
                    0.0
                ],
                [
                    0.27087834793431553,
                    -0.13938028312220174,
                    -1.955300304899397,
                    0.6624288333626733,
                    0.623843598095936,
                    -0.5963366367066456,
                    -0.48769322013445304,
                    0.13534619554894778,
                    -1.015185134655984,
                    0.22487310634090482
                ],
                [
                    0.5878361392034733,
                    0.13957301408636447,
                    -1.7244669570269915,
                    0.9952118241532029,
                    0.48983250073129847,
                    -0.8664256740260505,
                    0.19568404958421937,
                    0.4065985719527476,
                    -1.4473222579488851,
                    0.2699069978714195
                ],
                [
                    0.723984895205197,
                    -0.7873196057780532,
                    -1.3076458705411143,
                    1.0428403676797977,
                    0.13335287420990571,
                    -1.4584829957909804,
                    0.1467353257469206,
                    0.7694121617378294,
                    -2.3538742096101615,
                    7.927071161872856e-06
                ],
                [
                    1.0423790777948783,
                    -0.4638612444490402,
                    0.8967888867684923,
                    1.5681630406005551,
                    0.3559984764536923,
                    -1.1897305608460265,
                    0.4408028328109257,
                    1.224774351094501,
                    -2.7332605711292475,
                    -0.4929346271632137
                ],
                [
                    1.4074876554760365,
                    -0.5101311665561084,
                    2.66538362928833,
                    1.185855717431532,
                    0.48983250073129847,
                    -1.4584829957909804,
                    0.3917356103748535,
                    1.9116777476381683,
                    -1.9731114237293372,
                    -0.6269465747073236
                ],
                [
                    1.7280445293130218,
                    -1.1557433342270869,
                    3.5365158126074547,
                    1.4724566450856065,
                    -0.13316873659239725,
                    -0.758462569067845,
                    0.44080474354623256,
                    3.0668995541095416,
                    -1.6388234661017513,
                    -0.6269465747073236
                ]
            ]
        },
        "low_harmonics": {
            "x": [
                0.0,
                4.0,
                8.0,
                12.0,
                16.0,
                20.0,
                24.0
            ],
            "y": [
                [
                    0.0,
                    0.0,
                    0.0,
                    0.0,
                    0.0,
                    0.0,
                    0.0,
                    0.0,
                    0.0,
                    0.0
                ],
                [
                    0.9045832414244414,
                    0.9053866510546102,
                    0.9045721024684324,
                    0.9049864154093207,
                    0.8587712341776199,
                    0.9045791805776549,
                    0.9045770279944103,
                    0.859544616805457,
                    0.9053965484044961,
                    0.9049884318130578
                ],
                [
                    1.8632152251020146,
                    1.8648847496941117,
                    1.7715136871749837,
                    1.772327548132731,
                    1.7707235743570082,
                    1.8632067683656472,
                    1.8173549462637393,
                    1.7264852695813415,
                    1.7731260780901876,
                    1.8640500930226949
                ],
                [
                    2.830976185460759,
                    2.7871892295265144,
                    2.6459240975732885,
                    2.7396477019500622,
                    2.6447415310067384,
                    2.7384121620493826,
                    2.738411232154509,
                    2.600896318742096,
                    2.6945956143470724,
                    2.785935249766836
                ],
                [
                    3.76121937630241,
                    3.7178531903943117,
                    3.527865247223785,
                    3.6694754053262155,
                    3.572885129577839,
                    3.6678161031924237,
                    3.7145006179841027,
                    3.482834226789553,
                    3.6244167645097485,
                    3.716183340166946
                ],
                [
                    4.699895902112851,
                    4.656955946209605,
                    4.417395666344024,
                    4.607729140548353,
                    4.462422403201845,
                    4.558550117249281,
                    4.699896353364287,
                    4.419390713786326,
                    4.515551621435518,
                    4.654859471737242
                ],
                [
                    5.5995259645686355,
                    5.652172313180184,
                    5.267170975180739,
                    5.554484905440774,
                    5.407042554424299,
                    5.362028597356065,
                    5.837544999636263,
                    5.269561893796789,
                    5.366871652410536,
                    5.64962753602829
                ]
            ]
        }
    },
    "column1_row4_experiment_d": {
        "1": {
            "x": [
                0.0,
                1.0,
                2.0,
                3.0,
                4.0,
                6.0,
                8.0
            ],
            "y": [
                [
                    0.0,
                    0.0,
                    0.0,
                    0.0,
                    0.0,
                    0.0,
                    0.0,
                    0.0,
                    0.0,
                    0.0
                ],
                [
                    0.1351010765341426,
                    0.04507273275812716,
                    0.045036095111045366,
                    0.09016691338289212,
                    4.423983621465455e-06,
                    0.09016570539168883,
                    0.09008628999655796,
                    0.06765249456080934,
                    0.15774588445812854,
                    0.06759567319516974
                ],
                [
                    0.2252778146847943,
                    0.13528426670038554,
                    0.11262768084917969,
                    0.1352865932072835,
                    0.04503444460313169,
                    0.2255777552197861,
                    0.1351652213598918,
                    0.1805010672667759,
                    0.3383273701813089,
                    0.18034151451776026
                ],
                [
                    0.27039170897277953,
                    0.18042281462734439,
                    0.13516355420751908,
                    0.18042300584371707,
                    0.04503704479085591,
                    0.27075792362807394,
                    0.18025963251167235,
                    0.18050270975851068,
                    0.3383273701813089,
                    0.22547958857852102
                ],
                [
                    0.27039170897277953,
                    0.22557711533062608,
                    0.18026016903075553,
                    0.18042362618424873,
                    0.09009327431482955,
                    0.27075538051066295,
                    0.18026303541703237,
                    0.22567931016703877,
                    0.38352635644193944,
                    0.2706354879456177
                ],
                [
                    0.3606871065005677,
                    0.3385617907764313,
                    0.180259256315961,
                    0.24816589046581353,
                    0.09009327431482955,
                    0.29335418273972536,
                    0.22537756882238155,
                    0.2934882267127825,
                    0.6551415513703193,
                    0.3158138800597353
                ],
                [
                    0.31553109097172405,
                    0.315951241290084,
                    0.13516355420751908,
                    0.18042252207332027,
                    0.09009179794938058,
                    0.2255756236183929,
                    0.1802630874827776,
                    0.270876419128511,
                    0.51924190138209,
                    0.24806061766364876
                ]
            ]
        },
        "12": {
            "x": [
                0.0,
                1.0,
                2.0,
                3.0,
                4.0,
                6.0,
                8.0
            ],
            "y": [
                [
                    0.0,
                    0.0,
                    0.0,
                    0.0,
                    0.0,
                    0.0,
                    0.0,
                    0.0,
                    0.0,
                    0.0
                ],
                [
                    -3.1869564054431976e-07,
                    0.045101806882670584,
                    2.335722071089563e-06,
                    1.7220114989502378e-07,
                    -1.8160065036743056e-06,
                    -0.045069596833397396,
                    0.045055438953779975,
                    0.04510010202184249,
                    -4.213763874327814e-06,
                    -3.328640446609299e-08
                ],
                [
                    -2.5942937537104527e-06,
                    0.1353487258534541,
                    0.04503288814118664,
                    0.045069527614495175,
                    -1.8160065036743056e-06,
                    -0.04507165870225252,
                    0.045055438953779975,
                    0.045097415276790974,
                    3.5056595965032855e-07,
                    -0.045030591854239854
                ],
                [
                    -7.748283222808183e-07,
                    0.09021381590512584,
                    0.04503457960387311,
                    0.0,
                    -2.3154645863998624e-06,
                    -0.045069837821626435,
                    -2.5507956149806166e-06,
                    -0.04507618832936143,
                    -8.166176310164808e-07,
                    -0.04502951514011161
                ],
                [
                    0.02250489176714121,
                    0.045098351911565325,
                    0.045035869735421036,
                    0.0,
                    -2.3154645863998624e-06,
                    -0.04507010402705497,
                    -8.808954210515196e-07,
                    -0.04507324781502499,
                    9.513393593452157e-07,
                    -3.4141581295443757e-07
                ],
                [
                    0.04500982857946545,
                    -0.13516444684596118,
                    0.04503291479377611,
                    0.045070204825999174,
                    -0.04501360669279747,
                    -0.022535099518026278,
                    -0.0450344449985467,
                    -0.11264627273633822,
                    1.257674128729569e-07,
                    5.355370620740985e-06
                ],
                [
                    0.045010450281003145,
                    -0.2026743451486966,
                    0.04503333092039136,
                    -2.1656754020937807e-06,
                    -0.04501178847689352,
                    0.0,
                    -0.0450344449985467,
                    -0.13516738360361102,
                    9.513393593452157e-07,
                    -3.4141581295443757e-07
                ]
            ]
        },
        "2": {
            "x": [
                0.0,
                1.0,
                2.0,
                3.0,
                4.0,
                6.0,
                8.0
            ],
            "y": [
                [
                    0.0,
                    0.0,
                    0.0,
                    0.0,
                    0.0,
                    0.0,
                    0.0,
                    0.0,
                    0.0,
                    0.0
                ],
                [
                    0.13510483578788463,
                    0.04506997330369865,
                    0.090087910743541,
                    0.090172165771345,
                    0.04503957429327454,
                    0.06763661150157012,
                    0.09012741208516939,
                    0.09021343330097938,
                    0.11267981408401659,
                    0.04505726618770389
                ],
                [
                    0.22527441383112617,
                    0.27075602543261607,
                    0.090087910743541,
                    0.18042344349443806,
                    0.09008989690112468,
                    0.157886203262533,
                    0.18034041777401166,
                    0.36133618818846003,
                    0.3158128563388723,
                    0.13522394234209245
                ],
                [
                    0.33810564476639393,
                    0.2707530649625397,
                    0.1351672052829275,
                    0.22557598082071423,
                    0.15771544174900437,
                    0.15788986166727154,
                    0.18034437003761547,
                    0.40659594319656334,
                    0.40623227805055984,
                    0.22547668147454158
                ],
                [
                    0.3155285837642157,
                    0.3611677080651931,
                    0.13516357657221656,
                    0.22557782470506058,
                    0.18026075212507495,
                    0.11275176421060205,
                    0.22547890679570998,
                    0.40659782610386624,
                    0.4514688688509209,
                    0.20290990410582815
                ],
                [
                    0.338106036979159,
                    0.40641033393231746,
                    0.09009165974293323,
                    0.13528637954663889,
                    0.18026595399995754,
                    0.022538384102437456,
                    0.18034041777401166,
                    0.361335006495983,
                    0.542010697524402,
                    0.1803430502868204
                ],
                [
                    0.3155285837642157,
                    0.27075538051066295,
                    0.04503738242060906,
                    0.04507195051810006,
                    0.1351694010345969,
                    -0.06758987022523212,
                    0.04505619628518756,
                    0.18050501126642918,
                    0.40623053308560453,
                    0.04505740155541599
                ]
            ]
        },
        "3": {
            "x": [
                0.0,
                1.0,
                2.0,
                3.0,
                4.0,
                6.0,
                8.0
            ],
            "y": [
                [
                    0.0,
                    0.0,
                    0.0,
                    0.0,
                    0.0,
                    0.0,
                    0.0,
                    0.0,
                    0.0,
                    0.0
                ],
                [
                    0.18017950202692842,
                    0.13534749647196714,
                    0.09008628242195171,
                    0.13528358383037087,
                    0.09009016706974149,
                    0.13528615533176183,
                    0.1352291588200148,
                    0.04510052411695506,
                    0.1577829575205612,
                    0.09013209303942046
                ],
                [
                    0.315527548957984,
                    0.27087760662304794,
                    0.13516802616125762,
                    0.2255790413961863,
                    0.20282240541017255,
                    0.2707522358752057,
                    0.31581380226294803,
                    0.1579285745430383,
                    0.27063587129797284,
                    0.22548027806114215
                ],
                [
                    0.3155278814178426,
                    0.3613398905257615,
                    0.1351682276689915,
                    0.15785302117936317,
                    0.22538099257058958,
                    0.2707545252658208,
                    0.36100790863005566,
                    0.20309536439307768,
                    0.3610122333546602,
                    0.27063501434097326
                ],
                [
                    0.3155258189421885,
                    0.45187698867468634,
                    0.13516390191237215,
                    0.1352828131448296,
                    0.20282240541017255,
                    0.27075753334902575,
                    0.3158125476601734,
                    0.22568254324252107,
                    0.4062248338000128,
                    0.27063952973641
                ],
                [
                    0.13510536641670517,
                    0.3613385602552193,
                    0.0900915361895954,
                    -0.045055287525424925,
                    0.04503747184702939,
                    0.04507312240603761,
                    0.09013065824814054,
                    0.09021535158750017,
                    0.3158120623821467,
                    0.18034630997309475
                ],
                [
                    0.09004527403446017,
                    0.11278025790706761,
                    0.04503580860638581,
                    -0.09009078702857506,
                    -0.04501129122821107,
                    -0.04505513192163196,
                    2.317103757143446e-06,
                    -0.0450724904836174,
                    0.18033951452998997,
                    0.09013209303942046
                ]
            ]
        },
        "4": {
            "x": [
                0.0,
                1.0,
                2.0,
                3.0,
                4.0,
                6.0,
                8.0
            ],
            "y": [
                [
                    0.0,
                    0.0,
                    0.0,
                    0.0,
                    0.0,
                    0.0,
                    0.0,
                    0.0,
                    0.0,
                    0.0
                ],
                [
                    0.13510572307919605,
                    0.0901695506871055,
                    0.11262632517416253,
                    0.09017100019158936,
                    0.0900925673788755,
                    0.13528112272046405,
                    0.09013088154671092,
                    0.11278183973849273,
                    0.09012848708817883,
                    0.04505792288444724
                ],
                [
                    0.2027265941788114,
                    0.13528654851735156,
                    0.13516292937082366,
                    0.1352859418959179,
                    0.11263043427485989,
                    0.13528532304551003,
                    0.11267861424130134,
                    0.1353528806466551,
                    0.13523051366451638,
                    0.06759295318357131
                ],
                [
                    0.180180253258248,
                    0.18042327380266243,
                    0.13516283274201457,
                    0.13528341162922097,
                    0.09008923937894447,
                    0.04507217459520663,
                    0.09013088154671092,
                    0.090216385054249,
                    0.1803402543952976,
                    0.045056660051156106
                ],
                [
                    0.09005116844524258,
                    0.18042192604974566,
                    0.09008579728495328,
                    0.045074421439393914,
                    0.04503697238894666,
                    -0.09009222182887866,
                    0.0450536404259026,
                    0.09021161411032273,
                    0.1352286284437324,
                    0.045052146834148016
                ],
                [
                    0.045013409571733276,
                    0.09016846305355318,
                    0.0,
                    -6.376484163406193e-06,
                    0.04503529230043202,
                    -0.13510530359652828,
                    -0.045033564103125645,
                    -0.04507608303896836,
                    -0.04503405185897502,
                    -0.045035748252354874
                ],
                [
                    0.09004532160995529,
                    -0.09008826666487879,
                    -3.685036551986931e-06,
                    -0.022531081440171907,
                    0.04503457561383695,
                    0.04507217459520663,
                    -0.045033365808902326,
                    -0.09012954243048248,
                    -0.22496672526004968,
                    -0.04503338470651086
                ]
            ]
        },
        "5": {
            "x": [
                0.0,
                1.0,
                2.0,
                3.0,
                4.0,
                6.0,
                8.0
            ],
            "y": [
                [
                    0.0,
                    0.0,
                    0.0,
                    0.0,
                    0.0,
                    0.0,
                    0.0,
                    0.0,
                    0.0,
                    0.0
                ],
                [
                    0.045012436449187676,
                    0.0676363432617399,
                    0.04503333059083092,
                    0.045071082139622895,
                    0.0225199873636234,
                    0.09017202117459827,
                    0.11267758636377355,
                    -1.100232804057688e-06,
                    0.045060089348497756,
                    0.09013084772204484
                ],
                [
                    0.04501297130990656,
                    0.11274740575421777,
                    0.04503360805805137,
                    0.045072315515749944,
                    0.045038685992643435,
                    0.13528094040879374,
                    0.13522842655134898,
                    -0.04507249195881663,
                    0.09013124387243904,
                    0.09013565337653573
                ],
                [
                    0.045012634743410995,
                    0.13531797252010247,
                    0.045032199542414525,
                    0.022534669516521014,
                    0.0900896090706802,
                    0.0901712411798184,
                    0.1577832183869105,
                    -0.09012953893473197,
                    0.09013241358442252,
                    0.09013419926299275
                ],
                [
                    0.045009740718439495,
                    0.11275005707673733,
                    5.80138668465624e-07,
                    -6.014173333179773e-06,
                    0.045038685992643435,
                    0.045073504953777405,
                    0.13522340633877794,
                    -0.0901299839398225,
                    0.09012978597612042,
                    0.09013410217875431
                ],
                [
                    -3.2207220986846252e-06,
                    0.11274979244229745,
                    -0.022509707949834146,
                    -5.620249654281206e-06,
                    -6.742627988720606e-07,
                    0.06762067443712337,
                    0.09012741523537665,
                    -2.121716929204265e-06,
                    0.045060090104355216,
                    0.09013178869981213
                ],
                [
                    -1.128025751806483e-06,
                    0.13531812360026524,
                    5.80138668465624e-07,
                    0.045072315515749944,
                    -0.022505229590956077,
                    0.0901712411798184,
                    0.04505470668511416,
                    0.04509466241230453,
                    4.472439404767936e-06,
                    0.06759567319516974
                ]
            ]
        },
        "6": {
            "x": [
                0.0,
                1.0,
                2.0,
                3.0,
                4.0,
                6.0,
                8.0
            ],
            "y": [
                [
                    0.0,
                    0.0,
                    0.0,
                    0.0,
                    0.0,
                    0.0,
                    0.0,
                    0.0,
                    0.0,
                    0.0
                ],
                [
                    0.09004658627587875,
                    0.045100253692471774,
                    0.045037015956943344,
                    0.09016940473643721,
                    0.04504029812000998,
                    0.13528407182574329,
                    0.09013065824814054,
                    0.09021313358138343,
                    0.045051377878274845,
                    0.04505414630067173
                ],
                [
                    0.09005006462471374,
                    0.09021486092990195,
                    0.04503872920002655,
                    0.11272630578168956,
                    0.045040739842170996,
                    0.13528483998783275,
                    0.13522950495095598,
                    0.045094745811813525,
                    0.022525765855397062,
                    0.0901307630344843
                ],
                [
                    0.09004658627587875,
                    0.13535001493816662,
                    0.04503774295388563,
                    0.04507379742969311,
                    0.022520369328980244,
                    0.09016720237785153,
                    0.090131456094767,
                    0.045098520190417365,
                    0.04505113975524089,
                    0.0901307630344843
                ],
                [
                    0.045016410631278314,
                    0.11278277637326709,
                    4.205598935019816e-06,
                    -6.3874575078892715e-06,
                    -7.415382925757275e-07,
                    0.0,
                    0.022527884027433248,
                    -0.02253729562306274,
                    6.114323089501106e-07,
                    0.04505951131824196
                ],
                [
                    0.04501292713427246,
                    0.045098351911565325,
                    -0.04500919233181866,
                    -0.09009323359564458,
                    -0.04501204196098452,
                    -5.071936575729019e-07,
                    -0.04503772361357744,
                    -0.02253763367192395,
                    -0.09005055859157873,
                    0.04505951131824196
                ],
                [
                    0.045011225109325426,
                    2.5184661994748225e-06,
                    -0.045012216025314356,
                    -0.0450594715172101,
                    -0.045010428603071584,
                    -0.045056620221738175,
                    0.0,
                    -0.02253763367192395,
                    -0.18001865059544886,
                    0.04505610653204081
                ]
            ]
        }
    },
    "column1_row5_experiment_e": {
        "pure_tones": {
            "x": [
                80.00000000000001,
                113.13708498984762,
                159.99999999999994,
                226.2741699796951,
                319.9999999999999
            ],
            "y": [
                [
                    1.1929696544088289,
                    0.9476040881580197,
                    1.1443720626604654,
                    0.9454821014843607,
                    1.9836514628563056,
                    1.759853504861622,
                    1.1371172774931275,
                    1.572117588677393,
                    2.3708495580874627,
                    1.095512106164363
                ],
                [
                    0.7443774732706528,
                    0.6236572014591115,
                    0.8657298505646888,
                    0.6828254805974344,
                    1.0883224869251,
                    0.5715931822562077,
                    0.8284922928217021,
                    0.9248768281727087,
                    0.774359494056896,
                    0.6926672868658271
                ],
                [
                    0.6377653421270834,
                    0.603063636810697,
                    0.6711993061967836,
                    0.5364724821216438,
                    0.77414722218306,
                    0.4886431992906796,
                    0.646075419839566,
                    0.7217670838629878,
                    0.513829055188012,
                    0.5655852305812137
                ],
                [
                    0.4566534326109872,
                    0.4881652376655721,
                    0.4562826664481226,
                    0.37248247333642426,
                    0.6010192973601763,
                    0.3218668585208894,
                    0.4177865515670009,
                    0.5083690697307388,
                    0.39649624337404293,
                    0.37485085130925916
                ],
                [
                    0.3896247434911077,
                    0.3901404612501757,
                    0.3665079166163873,
                    0.3171268551425847,
                    0.4436860079371698,
                    0.27794917120632145,
                    0.46821867805185047,
                    0.7326019206453009,
                    0.3469972207177891,
                    0.3394168777425635
                ]
            ]
        },
        "transposed_tones": {
            "x": [
                80.00000000000001,
                113.13708498984762,
                159.99999999999994,
                226.2741699796951,
                319.9999999999999
            ],
            "y": [
                [
                    100.0,
                    85.86472543078027,
                    100.0,
                    100.0,
                    77.91182556473902,
                    83.81629772982123,
                    85.11962425755081,
                    100.0,
                    100.0,
                    100.0
                ],
                [
                    94.61545712165272,
                    100.0,
                    92.50161204719771,
                    74.05838549253723,
                    100.0,
                    100.0,
                    95.96082090705437,
                    100.0,
                    100.0,
                    91.94644240771065
                ],
                [
                    100.0,
                    76.6381834577461,
                    100.0,
                    100.0,
                    98.94155528198763,
                    100.0,
                    100.0,
                    100.0,
                    97.03582357262445,
                    93.58969592516972
                ],
                [
                    91.8777804725503,
                    59.93672863754101,
                    75.52161905340975,
                    61.4440903081671,
                    100.0,
                    99.41416583917254,
                    100.0,
                    91.78106399647272,
                    89.44158696943813,
                    59.95120780890669
                ],
                [
                    29.95444353272096,
                    23.397708489511007,
                    35.95843892092387,
                    20.11953993622886,
                    24.189491854119897,
                    25.159746058550024,
                    21.611243285056332,
                    33.34366877477533,
                    34.47817763436457,
                    31.867188144545516
                ]
            ]
        }
    },
    "column2_row1_experiment_a": {
        "rand": {
            "x": [
                1,
                2,
                3,
                4,
                5,
                6,
                7,
                8,
                9,
                10,
                11,
                12,
                13,
                14,
                15,
                16,
                17,
                18,
                19,
                20,
                21,
                22,
                23,
                24,
                25,
                26,
                27,
                28,
                29,
                30
            ],
            "y": [
                [
                    0.24381801102102846,
                    0.24228417927749227,
                    0.2996998703564359,
                    0.25930791172914724,
                    0.26980876730249126,
                    0.2691133494225635,
                    0.21859193115562248,
                    0.2544221546561882,
                    0.27898219896867404,
                    0.23741905878901418
                ],
                [
                    0.25774500229992364,
                    0.2606343286212397,
                    0.32124020461909153,
                    0.26206792856167344,
                    0.27153504471132583,
                    0.27455268319314674,
                    0.23475050395293412,
                    0.26078338283951985,
                    0.2991437514752473,
                    0.2546909936686507
                ],
                [
                    0.2742185482307872,
                    0.27477746361916755,
                    0.35467452741115585,
                    0.27257650640878417,
                    0.29053288617986645,
                    0.3012041873031416,
                    0.2410705505073786,
                    0.2934600298489601,
                    0.3403713518703119,
                    0.26419230280721406
                ],
                [
                    0.2999770216448623,
                    0.3250232594033606,
                    0.6142477433192606,
                    0.3059940918740118,
                    0.33757626440361455,
                    0.33452309267616387,
                    0.27067176210782484,
                    0.3324756972536779,
                    0.46806133150996715,
                    0.29674424772583147
                ],
                [
                    0.35135765950131603,
                    0.5482372410640456,
                    5.13253578694771,
                    0.38844396295631034,
                    0.556201535879072,
                    0.47221698822322306,
                    0.48665136541169574,
                    0.4754706606048462,
                    3.005558939419811,
                    0.34492455735148553
                ],
                [
                    0.5672982672306816,
                    4.564764554835774,
                    10.783575291455813,
                    0.6193912806351086,
                    3.868190732212798,
                    1.3649006544650157,
                    4.245375703970221,
                    1.0200661841823844,
                    6.087557607732242,
                    0.4989071345740501
                ],
                [
                    0.925021038861406,
                    8.620577867905354,
                    27.906912655346527,
                    1.8316986395851924,
                    6.746151925678092,
                    3.594772191831252,
                    6.223432415829247,
                    3.6189954092771006,
                    10.280964202263524,
                    0.8534933313834473
                ],
                [
                    1.6255746750066045,
                    13.084430549187694,
                    41.88122437143376,
                    2.7975929896524696,
                    12.565682401614657,
                    4.760057464448822,
                    10.478609222341042,
                    4.286807739775586,
                    9.328752996108795,
                    1.984111789880572
                ],
                [
                    2.002661478711952,
                    18.4223705096071,
                    79.02853736699268,
                    2.966262904655633,
                    14.18287150666586,
                    5.49864502052297,
                    11.509607126896947,
                    4.9208262590695275,
                    11.489149793854999,
                    2.736941004987678
                ],
                [
                    2.099353611912677,
                    14.19025603988363,
                    30.976615339511962,
                    3.2112072927957023,
                    13.624994259609315,
                    5.295439133063661,
                    15.99962385604187,
                    6.014582583536887,
                    10.249679028781891,
                    3.4202447928961672
                ],
                [
                    2.2372404188709205,
                    41.04809279498728,
                    28.333959738769778,
                    3.1770205291375344,
                    20.21528166984861,
                    5.80477857844648,
                    16.758198334527414,
                    7.702537924176379,
                    14.296121746901505,
                    3.431416882218719
                ],
                [
                    2.910341134559801,
                    38.915846769046496,
                    36.31711833399689,
                    3.9978263556860627,
                    23.24813337898416,
                    6.606797510216953,
                    41.06899477693261,
                    8.139441222447386,
                    15.63114627312162,
                    4.1420049171819295
                ],
                [
                    2.6128647925781747,
                    79.10178277320456,
                    100.0,
                    4.183730895787382,
                    53.868928244302275,
                    5.901039057054933,
                    15.443970396792807,
                    8.151807450671129,
                    23.170576866387783,
                    4.458581514774576
                ],
                [
                    2.8379311485293592,
                    68.7772638080843,
                    36.53172389130958,
                    4.324207788609523,
                    26.094213522731884,
                    6.478893369694299,
                    22.18508758619627,
                    8.30821106152565,
                    14.791508504233903,
                    4.892966452782796
                ],
                [
                    2.954549219354497,
                    56.25156530842353,
                    100.0,
                    5.378263780177415,
                    42.019084016089984,
                    7.103400142447968,
                    35.99117036718109,
                    14.963477950966027,
                    15.486985114517623,
                    5.276471553751879
                ],
                [
                    2.9115435001234196,
                    100.0,
                    36.650435461773334,
                    5.267641661138319,
                    100.0,
                    8.189423877499383,
                    34.50530550296386,
                    12.54782588525895,
                    15.841378197746346,
                    5.125445364541429
                ],
                [
                    3.2319675361997957,
                    47.22707100576849,
                    42.23080549589783,
                    6.8947069457716905,
                    43.29170338788698,
                    10.145566827313761,
                    33.75849220419092,
                    12.18421654925675,
                    23.307813437997247,
                    8.003768786232808
                ],
                [
                    3.451646153645191,
                    100.0,
                    84.94402052282886,
                    6.64178947667539,
                    47.708715864528955,
                    9.880905324872533,
                    73.24925333926376,
                    18.031630296666854,
                    19.049647354603934,
                    8.532048402497908
                ],
                [
                    3.759630503148867,
                    100.0,
                    100.0,
                    8.294639061615323,
                    39.984991626509945,
                    9.24952083722291,
                    26.147718407930505,
                    17.32397768345037,
                    42.60626629753801,
                    8.434932573193683
                ],
                [
                    3.83921032730423,
                    100.0,
                    87.3006440348643,
                    8.119470171480351,
                    46.67722870338029,
                    9.198399074918814,
                    23.775086410469743,
                    24.45050280149174,
                    19.573722875813594,
                    9.74977649152628
                ],
                [
                    4.740458432327925,
                    100.0,
                    58.09538745740463,
                    10.027568225892223,
                    100.0,
                    10.984941838696287,
                    72.93916118123275,
                    22.64922901753586,
                    25.205845752769406,
                    14.724957549947122
                ],
                [
                    4.894930221329417,
                    71.6727237637062,
                    21.792904158974853,
                    11.091985611553898,
                    33.21895964438645,
                    12.264421283558113,
                    27.428235810627395,
                    46.77027858118645,
                    27.40159357737862,
                    10.504623467505803
                ],
                [
                    5.196657718523008,
                    100.0,
                    100.0,
                    11.24114194948457,
                    100.0,
                    14.64423961433497,
                    64.34820813594493,
                    52.628076222553446,
                    35.91234882023861,
                    21.0063585742555
                ],
                [
                    4.492580170651453,
                    62.94253728007895,
                    35.421626492854394,
                    14.446600896154798,
                    43.463397947821065,
                    15.837601803645086,
                    40.724933867892844,
                    17.90941459231011,
                    14.851449052857012,
                    12.34951528420629
                ],
                [
                    6.849580019939483,
                    71.7969486551843,
                    56.354355756001446,
                    15.484884257336047,
                    43.6136501514745,
                    21.64598470062602,
                    73.44185641890698,
                    23.87023871520306,
                    39.49013227493799,
                    17.810857256832413
                ],
                [
                    6.531190029754452,
                    75.65884557326122,
                    100.0,
                    19.738567231678758,
                    100.0,
                    22.54774549498285,
                    100.0,
                    61.07588422621159,
                    23.241276830912337,
                    22.60208983904309
                ],
                [
                    7.261439258751437,
                    49.08499619952308,
                    88.87066796801963,
                    31.450178083013622,
                    100.0,
                    17.943852152485732,
                    100.0,
                    39.67066175534097,
                    57.345035753688094,
                    24.701724658391512
                ],
                [
                    7.433299693357276,
                    100.0,
                    91.07907256241889,
                    19.6390060055956,
                    97.48062464606528,
                    17.967641693786693,
                    65.2852770492871,
                    30.5241090161091,
                    72.59105044328683,
                    19.867248315747496
                ],
                [
                    10.53264437612221,
                    100.0,
                    65.42619869496953,
                    71.16686499627816,
                    100.0,
                    34.801008486928,
                    100.0,
                    100.0,
                    100.0,
                    37.625593674324136
                ],
                [
                    10.825720421479438,
                    100.0,
                    100.0,
                    27.701007761932527,
                    100.0,
                    25.509204608030906,
                    100.0,
                    100.0,
                    80.91095972861011,
                    39.49967316873896
                ]
            ]
        },
        "sine": {
            "x": [
                1,
                2,
                3,
                4,
                5,
                6,
                7,
                8,
                9,
                10,
                11,
                12,
                13,
                14,
                15,
                16,
                17,
                18,
                19,
                20,
                21,
                22,
                23,
                24,
                25,
                26,
                27,
                28,
                29,
                30
            ],
            "y": [
                [
                    0.26848670812421205,
                    0.2616105444624675,
                    0.31667769111315003,
                    0.2701719082774076,
                    0.26013107949405495,
                    0.27361076291924985,
                    0.21560661108109627,
                    0.2555853848157595,
                    0.30892626510941334,
                    0.28708694574113414
                ],
                [
                    0.29245383257688884,
                    0.2988290219834388,
                    0.33371418645383266,
                    0.268220035069511,
                    0.2734900025458804,
                    0.29263328751959566,
                    0.23640413271591704,
                    0.26884342733922156,
                    0.3287051558699774,
                    0.2943995258074232
                ],
                [
                    0.3196769496637435,
                    0.31496604906948444,
                    0.36717806948136,
                    0.2969353762591851,
                    0.29728713553016234,
                    0.31834081798037184,
                    0.2533218621122146,
                    0.29255944352115404,
                    0.3821879607204057,
                    0.3063924416894714
                ],
                [
                    0.3551804425808583,
                    0.39004476926822046,
                    0.7041526170007604,
                    0.35169904237664423,
                    0.34725814773977537,
                    0.3679483014747199,
                    0.2753978557063774,
                    0.35714905214530224,
                    0.5620281478102623,
                    0.3509518643226003
                ],
                [
                    0.45004625963388317,
                    0.6808119767114149,
                    4.567396992962238,
                    0.462427343966937,
                    0.6657265946773185,
                    0.5427992160479925,
                    0.48597751682278373,
                    0.6772967336080338,
                    1.145642762569651,
                    0.4118385208833493
                ],
                [
                    0.6963720718747318,
                    4.3341190674404295,
                    12.263986989090355,
                    1.0294938759106012,
                    5.263285339898712,
                    2.0820365145268407,
                    3.975383040120731,
                    2.4899288277487615,
                    2.935154231585996,
                    0.6011210575263988
                ],
                [
                    1.10854503776856,
                    9.368656396381448,
                    18.49339623989821,
                    2.304036513973068,
                    8.176697163490248,
                    3.8777225757542158,
                    7.416444595600064,
                    4.568787406648398,
                    3.8381524917965324,
                    1.0110617997491442
                ],
                [
                    1.472799263247516,
                    10.331379913293732,
                    21.83865061702068,
                    2.4183562712452376,
                    9.349672269230657,
                    4.52685761877503,
                    8.978951193043999,
                    4.324050396969848,
                    3.731952084754533,
                    1.3333162054322312
                ],
                [
                    1.7221068429988091,
                    13.39868110124565,
                    35.6502150707949,
                    2.6955929707881237,
                    13.94916507825596,
                    5.0607649637055365,
                    12.95476851094541,
                    6.411013908200168,
                    4.1220857764394765,
                    1.7897541867759643
                ],
                [
                    1.8469830052255232,
                    12.04375860757874,
                    22.51787604276457,
                    2.748726252066542,
                    15.762728258820621,
                    5.031003101069395,
                    19.056030214835946,
                    7.931847154422369,
                    4.621935781485545,
                    2.1673128081698683
                ],
                [
                    1.9912697860937225,
                    18.132358152765764,
                    30.409262822280482,
                    3.148187889337262,
                    16.851299057398226,
                    5.265569172734693,
                    19.34892155287488,
                    7.304254905438672,
                    4.659237866819954,
                    2.5582911276870792
                ],
                [
                    2.1529568251882645,
                    24.146684166944553,
                    49.749329583194836,
                    3.017086566831959,
                    14.145002879790715,
                    5.598782749331844,
                    38.68786130158963,
                    8.243949427182324,
                    4.4398492129975455,
                    2.6542145481834702
                ],
                [
                    2.1555512890896433,
                    16.43518094775229,
                    22.07434217605248,
                    3.065142387316371,
                    18.0021023590613,
                    4.601054990348019,
                    38.67258629695175,
                    8.249447683262456,
                    5.098593476626546,
                    2.6593226191457795
                ],
                [
                    2.209040506697165,
                    26.488053598024273,
                    24.353306407338543,
                    3.334643036426507,
                    34.32487320458079,
                    5.112108928575958,
                    100.0,
                    11.410408489529114,
                    4.983100005976673,
                    2.8509778267442205
                ],
                [
                    2.5725802543195866,
                    45.609403644364576,
                    23.442725151647593,
                    3.205025691990143,
                    28.850594064893546,
                    5.080282072831307,
                    29.439812778643315,
                    9.463150145061073,
                    4.826635514573438,
                    2.7756485667182473
                ],
                [
                    2.5352968306635413,
                    29.9036108587546,
                    28.497618001788524,
                    3.7497731589832384,
                    20.166480188080058,
                    6.30595771348088,
                    37.36167673523929,
                    12.067618402554272,
                    5.330657215258079,
                    3.1700070483894436
                ],
                [
                    2.6265960275322793,
                    42.46591512659188,
                    24.143161008490463,
                    4.210639475155488,
                    31.98023312070125,
                    6.241700956706455,
                    47.94975238068657,
                    11.956225613531542,
                    5.508022231880077,
                    2.919644561342519
                ],
                [
                    2.465398509726896,
                    28.21817606296006,
                    28.091171803818675,
                    3.941881558889909,
                    29.6748450172817,
                    5.950788201987999,
                    74.04634632713048,
                    11.051915697788242,
                    5.1561073926844285,
                    3.509697406857197
                ],
                [
                    2.50953475788385,
                    41.58956472549093,
                    35.38009825596568,
                    4.459379944856744,
                    26.707789308615325,
                    6.591590877588737,
                    100.0,
                    13.455481073443629,
                    5.566165262932581,
                    3.526014244768879
                ],
                [
                    2.535132882765681,
                    49.68471057903487,
                    36.95267237383532,
                    4.252193933480545,
                    28.31218570472817,
                    5.747157360164438,
                    55.632858555996314,
                    13.28379106696054,
                    5.830762052208598,
                    3.482095619743473
                ],
                [
                    2.7164035522991625,
                    48.76539699493885,
                    29.430475194212416,
                    4.450924594343683,
                    46.70853903510478,
                    6.9142834758711835,
                    26.33601313170746,
                    13.110540528151589,
                    5.3924730175906,
                    3.439622169193914
                ],
                [
                    3.0198167799801423,
                    45.795013853500954,
                    34.24263165542215,
                    4.854580716957091,
                    38.867096839841444,
                    6.4424723603092415,
                    16.735604011402078,
                    12.501677753300351,
                    5.819537338974556,
                    3.669527008323467
                ],
                [
                    2.8567366612169796,
                    30.985167844953803,
                    24.633567036115007,
                    4.439279795113357,
                    35.55266616164215,
                    7.013599396664243,
                    20.89914457276211,
                    14.537394711125614,
                    5.1980050714267705,
                    3.9246048845817807
                ],
                [
                    2.8887911527099592,
                    84.65608760102586,
                    51.63698312890328,
                    4.527142976142625,
                    18.1157235353752,
                    7.373855852616395,
                    20.749776482713816,
                    14.461139868482785,
                    5.839801534806375,
                    4.523308959488835
                ],
                [
                    3.0791081264217133,
                    71.5591172233966,
                    31.45230642289833,
                    5.089062424040857,
                    16.797957245728057,
                    6.506997156468509,
                    19.869438017482175,
                    12.157904060445528,
                    5.778973458802149,
                    4.267090651846256
                ],
                [
                    3.223193081746625,
                    52.63502432545398,
                    35.85924881279511,
                    5.109451327085384,
                    26.817737991142266,
                    9.306819040917137,
                    12.092427043743339,
                    14.01284778038216,
                    6.199486687925575,
                    4.7200640523736155
                ],
                [
                    3.394516026104933,
                    25.881005099717413,
                    23.320270485884254,
                    5.426237665284317,
                    18.96393339571358,
                    7.213315949032814,
                    19.352178614315278,
                    21.12380773521647,
                    5.81955675404687,
                    4.350155425726205
                ],
                [
                    3.7994755609707824,
                    100.0,
                    100.0,
                    5.747912317797762,
                    79.63733156055372,
                    8.741832158699445,
                    28.20528748027081,
                    32.624127157954995,
                    7.4097826322510665,
                    5.536098412113407
                ],
                [
                    4.301031126760348,
                    100.0,
                    61.3617139787097,
                    6.756356753286883,
                    31.659671569947903,
                    9.93523952766823,
                    27.92614500618995,
                    21.302849617966338,
                    7.709734796920369,
                    5.486254146255273
                ],
                [
                    4.086097252358658,
                    100.0,
                    41.99074564176722,
                    6.305398917397425,
                    48.50733141857012,
                    10.596457898900505,
                    18.305502021681843,
                    31.297993137795462,
                    7.401004248475115,
                    6.021607466256082
                ]
            ]
        }
    },
    "column2_row2_experiment_b": {
        "high_harmonics": {
            "f0_in_hz": 125.0,
            "filter_position_in_hz": 3900.0,
            "x_bin_centers": [
                0.9090450000000001,
                0.9273168045000001,
                0.9459558722704502,
                0.9649695853030862,
                0.9843654739676784,
                1.0041512199944287,
                1.0243346595163167,
                1.0449237861725946,
                1.0659267542746638,
                1.0873518820355845,
                1.1092076548644998,
                1.131502728727276,
                1.1542459335746944,
                1.1774462768395457,
                1.2011129470040207,
                1.2252553172388014,
                1.2498829491153014,
                1.2750055963925186,
                1.3006332088800083,
                1.3267759363784966,
                1.3534441326997042,
                1.3806483597669683,
                1.4083993917982844,
                1.43670821957343,
                1.465586054786856,
                1.4950443344880715,
                1.525094725611282,
                1.5557491295960686,
                1.5870196871009494,
                1.6189187828116784,
                1.6514590503461934,
                1.6846533772581518,
                1.7185149101410406,
                1.7530570598348756,
                1.7882935067375567,
                1.8242382062229816,
                1.8609053941680633,
                1.8983095925908415,
                1.9364656154019175,
                1.9753885742714958,
                2.015093884614353,
                2.0555972716951016,
                2.096914776856173,
                2.1390627638709825,
                2.182057925424789,
                2.2259172897258273,
                2.2706582272493163,
                2.3162984576170276
            ],
            "y_bin_heights": [
                [
                    0.0,
                    2.3346303501945527,
                    4.703476482617587,
                    1.492537313432836,
                    1.4184397163120568,
                    0.8571428571428571,
                    0.8802816901408451,
                    3.5294117647058822,
                    0.41841004184100417,
                    1.075268817204301
                ],
                [
                    0.0,
                    2.140077821011673,
                    2.044989775051125,
                    1.492537313432836,
                    0.4728132387706856,
                    1.0,
                    1.232394366197183,
                    3.5294117647058822,
                    0.2789400278940028,
                    0.8363201911589009
                ],
                [
                    0.0,
                    2.140077821011673,
                    1.6359918200408998,
                    2.487562189054726,
                    1.4184397163120568,
                    1.2857142857142858,
                    1.232394366197183,
                    3.865546218487395,
                    0.1394700139470014,
                    3.225806451612903
                ],
                [
                    0.0,
                    0.9727626459143969,
                    3.885480572597137,
                    3.1509121061359866,
                    0.0,
                    0.7142857142857143,
                    1.408450704225352,
                    3.865546218487395,
                    0.0,
                    4.181600955794504
                ],
                [
                    0.11273957158962795,
                    1.7509727626459144,
                    1.8404907975460123,
                    1.9900497512437811,
                    1.1820330969267139,
                    0.8571428571428571,
                    2.464788732394366,
                    4.53781512605042,
                    0.1394700139470014,
                    3.942652329749104
                ],
                [
                    0.0,
                    0.7782101167315175,
                    2.044989775051125,
                    2.6533996683250414,
                    0.4728132387706856,
                    0.8571428571428571,
                    3.1690140845070425,
                    3.865546218487395,
                    0.2789400278940028,
                    3.106332138590203
                ],
                [
                    0.0,
                    0.38910505836575876,
                    1.6359918200408998,
                    2.155887230514096,
                    1.1820330969267139,
                    0.14285714285714285,
                    1.7605633802816902,
                    3.5294117647058822,
                    0.2789400278940028,
                    2.5089605734767026
                ],
                [
                    0.0,
                    0.38910505836575876,
                    2.4539877300613497,
                    2.6533996683250414,
                    1.4184397163120568,
                    1.1428571428571428,
                    1.232394366197183,
                    3.697478991596639,
                    0.5578800557880056,
                    1.075268817204301
                ],
                [
                    0.0,
                    1.3618677042801557,
                    1.4314928425357873,
                    2.3217247097844114,
                    0.9456264775413712,
                    0.14285714285714285,
                    1.408450704225352,
                    2.5210084033613445,
                    0.0,
                    0.35842293906810035
                ],
                [
                    0.0,
                    0.19455252918287938,
                    1.4314928425357873,
                    1.492537313432836,
                    1.1820330969267139,
                    1.0,
                    3.3450704225352115,
                    2.3529411764705883,
                    0.2789400278940028,
                    0.11947431302270012
                ],
                [
                    0.0,
                    1.1673151750972763,
                    1.2269938650306749,
                    1.1608623548922057,
                    0.4728132387706856,
                    1.0,
                    4.401408450704225,
                    3.361344537815126,
                    0.41841004184100417,
                    0.11947431302270012
                ],
                [
                    0.0,
                    0.7782101167315175,
                    1.2269938650306749,
                    1.3266998341625207,
                    0.7092198581560284,
                    1.1428571428571428,
                    2.816901408450704,
                    3.0252100840336134,
                    0.2789400278940028,
                    0.11947431302270012
                ],
                [
                    0.11273957158962795,
                    0.5836575875486382,
                    0.8179959100204499,
                    0.33167495854063017,
                    1.1820330969267139,
                    1.4285714285714286,
                    2.112676056338028,
                    3.19327731092437,
                    1.1157601115760112,
                    0.0
                ],
                [
                    0.0,
                    0.5836575875486382,
                    2.2494887525562373,
                    0.6633499170812603,
                    0.9456264775413712,
                    1.5714285714285714,
                    4.753521126760563,
                    2.5210084033613445,
                    1.2552301255230125,
                    0.11947431302270012
                ],
                [
                    0.0,
                    1.3618677042801557,
                    1.8404907975460123,
                    1.492537313432836,
                    0.2364066193853428,
                    1.5714285714285714,
                    4.049295774647887,
                    3.5294117647058822,
                    0.41841004184100417,
                    0.35842293906810035
                ],
                [
                    0.0,
                    1.556420233463035,
                    1.6359918200408998,
                    0.8291873963515755,
                    0.9456264775413712,
                    2.4285714285714284,
                    3.3450704225352115,
                    3.19327731092437,
                    0.9762900976290098,
                    0.0
                ],
                [
                    0.0,
                    2.140077821011673,
                    1.8404907975460123,
                    1.658374792703151,
                    1.1820330969267139,
                    1.5714285714285714,
                    4.049295774647887,
                    2.5210084033613445,
                    0.9762900976290098,
                    0.23894862604540024
                ],
                [
                    0.0,
                    0.9727626459143969,
                    2.2494887525562373,
                    1.3266998341625207,
                    0.9456264775413712,
                    1.2857142857142858,
                    2.816901408450704,
                    1.1764705882352942,
                    0.41841004184100417,
                    0.23894862604540024
                ],
                [
                    0.0,
                    2.140077821011673,
                    1.8404907975460123,
                    1.3266998341625207,
                    0.7092198581560284,
                    1.1428571428571428,
                    2.640845070422535,
                    1.3445378151260505,
                    0.5578800557880056,
                    0.11947431302270012
                ],
                [
                    0.0,
                    2.529182879377432,
                    2.4539877300613497,
                    0.4975124378109453,
                    0.7092198581560284,
                    1.1428571428571428,
                    3.3450704225352115,
                    1.5126050420168067,
                    0.8368200836820083,
                    0.0
                ],
                [
                    0.0,
                    1.1673151750972763,
                    3.067484662576687,
                    1.1608623548922057,
                    0.4728132387706856,
                    0.42857142857142855,
                    2.464788732394366,
                    1.0084033613445378,
                    0.5578800557880056,
                    0.11947431302270012
                ],
                [
                    0.0,
                    2.7237354085603114,
                    3.885480572597137,
                    0.8291873963515755,
                    0.0,
                    0.2857142857142857,
                    1.056338028169014,
                    1.0084033613445378,
                    0.2789400278940028,
                    0.35842293906810035
                ],
                [
                    0.0,
                    1.9455252918287937,
                    5.316973415132924,
                    0.8291873963515755,
                    0.0,
                    1.5714285714285714,
                    2.640845070422535,
                    0.8403361344537815,
                    0.41841004184100417,
                    0.23894862604540024
                ],
                [
                    0.0,
                    2.7237354085603114,
                    4.294478527607362,
                    0.33167495854063017,
                    0.0,
                    2.2857142857142856,
                    3.5211267605633805,
                    1.1764705882352942,
                    0.2789400278940028,
                    0.0
                ],
                [
                    0.0,
                    3.307392996108949,
                    2.658486707566462,
                    0.4975124378109453,
                    0.4728132387706856,
                    1.2857142857142858,
                    1.232394366197183,
                    0.8403361344537815,
                    0.2789400278940028,
                    0.23894862604540024
                ],
                [
                    0.0,
                    2.9182879377431905,
                    3.067484662576687,
                    0.16583747927031509,
                    0.0,
                    2.142857142857143,
                    0.704225352112676,
                    1.8487394957983194,
                    0.5578800557880056,
                    0.0
                ],
                [
                    0.0,
                    2.7237354085603114,
                    4.08997955010225,
                    0.4975124378109453,
                    0.2364066193853428,
                    1.4285714285714286,
                    0.176056338028169,
                    0.8403361344537815,
                    0.41841004184100417,
                    0.0
                ],
                [
                    0.0,
                    2.9182879377431905,
                    3.6809815950920246,
                    0.16583747927031509,
                    0.9456264775413712,
                    2.4285714285714284,
                    1.232394366197183,
                    1.8487394957983194,
                    0.8368200836820083,
                    0.0
                ],
                [
                    0.0,
                    2.140077821011673,
                    2.8629856850715747,
                    0.16583747927031509,
                    1.4184397163120568,
                    2.4285714285714284,
                    0.528169014084507,
                    0.6722689075630253,
                    1.5341701534170153,
                    0.0
                ],
                [
                    0.0,
                    2.529182879377432,
                    3.2719836400817996,
                    0.33167495854063017,
                    2.127659574468085,
                    1.7142857142857142,
                    1.232394366197183,
                    1.1764705882352942,
                    1.8131101813110182,
                    0.11947431302270012
                ],
                [
                    0.0,
                    3.11284046692607,
                    3.476482617586912,
                    1.1608623548922057,
                    1.4184397163120568,
                    3.2857142857142856,
                    1.408450704225352,
                    0.8403361344537815,
                    1.6736401673640167,
                    0.0
                ],
                [
                    0.0,
                    1.1673151750972763,
                    2.4539877300613497,
                    0.4975124378109453,
                    1.4184397163120568,
                    2.0,
                    1.056338028169014,
                    1.3445378151260505,
                    4.323570432357044,
                    0.11947431302270012
                ],
                [
                    0.0,
                    1.556420233463035,
                    1.8404907975460123,
                    0.8291873963515755,
                    2.127659574468085,
                    2.7142857142857144,
                    0.0,
                    1.0084033613445378,
                    3.486750348675035,
                    0.11947431302270012
                ],
                [
                    0.11273957158962795,
                    1.556420233463035,
                    1.4314928425357873,
                    1.658374792703151,
                    1.1820330969267139,
                    3.4285714285714284,
                    1.056338028169014,
                    2.0168067226890756,
                    4.602510460251046,
                    0.11947431302270012
                ],
                [
                    0.11273957158962795,
                    3.307392996108949,
                    1.6359918200408998,
                    1.492537313432836,
                    4.0189125295508275,
                    5.428571428571429,
                    1.408450704225352,
                    2.1848739495798317,
                    6.2761506276150625,
                    0.23894862604540024
                ],
                [
                    0.2254791431792559,
                    2.529182879377432,
                    1.8404907975460123,
                    2.985074626865672,
                    2.127659574468085,
                    4.571428571428571,
                    1.408450704225352,
                    1.3445378151260505,
                    8.368200836820083,
                    0.5973715651135006
                ],
                [
                    1.2401352874859075,
                    3.11284046692607,
                    1.0224948875255624,
                    1.824212271973466,
                    4.491725768321513,
                    4.571428571428571,
                    1.408450704225352,
                    1.8487394957983194,
                    7.949790794979079,
                    3.942652329749104
                ],
                [
                    4.509582863585118,
                    4.085603112840467,
                    1.0224948875255624,
                    3.814262023217247,
                    3.5460992907801416,
                    5.285714285714286,
                    2.112676056338028,
                    1.8487394957983194,
                    11.715481171548117,
                    7.407407407407407
                ],
                [
                    12.063134160090192,
                    2.140077821011673,
                    0.8179959100204499,
                    4.1459369817578775,
                    4.0189125295508275,
                    6.142857142857143,
                    1.9366197183098592,
                    2.1848739495798317,
                    7.531380753138075,
                    14.097968936678614
                ],
                [
                    22.66065388951522,
                    4.280155642023346,
                    0.40899795501022496,
                    6.135986733001658,
                    4.964539007092198,
                    5.285714285714286,
                    2.112676056338028,
                    2.5210084033613445,
                    6.4156206415620645,
                    22.461170848267624
                ],
                [
                    31.679819616685457,
                    2.7237354085603114,
                    1.4314928425357873,
                    7.794361525704809,
                    3.7825059101654848,
                    5.285714285714286,
                    2.112676056338028,
                    3.0252100840336134,
                    6.136680613668061,
                    17.204301075268816
                ],
                [
                    20.067643742953777,
                    1.9455252918287937,
                    0.6134969325153374,
                    7.794361525704809,
                    4.0189125295508275,
                    3.857142857142857,
                    2.640845070422535,
                    1.8487394957983194,
                    4.323570432357044,
                    5.973715651135006
                ],
                [
                    5.52423900789177,
                    2.9182879377431905,
                    0.8179959100204499,
                    6.467661691542289,
                    4.491725768321513,
                    1.7142857142857142,
                    1.9366197183098592,
                    1.680672268907563,
                    1.9525801952580195,
                    1.7921146953405018
                ],
                [
                    1.3528748590755355,
                    3.6964980544747084,
                    1.2269938650306749,
                    4.975124378109452,
                    6.619385342789598,
                    2.2857142857142856,
                    2.464788732394366,
                    1.5126050420168067,
                    1.9525801952580195,
                    0.955794504181601
                ],
                [
                    0.2254791431792559,
                    2.3346303501945527,
                    0.40899795501022496,
                    4.8092868988391375,
                    5.4373522458628845,
                    1.8571428571428572,
                    3.3450704225352115,
                    1.3445378151260505,
                    1.5341701534170153,
                    1.075268817204301
                ],
                [
                    0.0,
                    3.307392996108949,
                    1.6359918200408998,
                    3.814262023217247,
                    6.382978723404255,
                    1.2857142857142858,
                    2.992957746478873,
                    0.5042016806722689,
                    1.6736401673640167,
                    0.4778972520908005
                ],
                [
                    0.0,
                    2.9182879377431905,
                    0.6134969325153374,
                    1.492537313432836,
                    7.801418439716312,
                    1.0,
                    1.408450704225352,
                    0.5042016806722689,
                    1.8131101813110182,
                    0.35842293906810035
                ],
                [
                    0.0,
                    1.9455252918287937,
                    0.6134969325153374,
                    0.8291873963515755,
                    8.747044917257684,
                    1.7142857142857142,
                    1.9366197183098592,
                    0.5042016806722689,
                    1.6736401673640167,
                    0.23894862604540024
                ]
            ]
        },
        "low_harmonics": {
            "f0_in_hz": 125.0,
            "filter_position_in_hz": 125.0,
            "x_bin_centers": [
                0.9090450000000001,
                0.9273168045000001,
                0.9459558722704502,
                0.9649695853030862,
                0.9843654739676784,
                1.0041512199944287,
                1.0243346595163167,
                1.0449237861725946,
                1.0659267542746638,
                1.0873518820355845,
                1.1092076548644998,
                1.131502728727276,
                1.1542459335746944,
                1.1774462768395457,
                1.2011129470040207,
                1.2252553172388014,
                1.2498829491153014,
                1.2750055963925186,
                1.3006332088800083,
                1.3267759363784966,
                1.3534441326997042,
                1.3806483597669683,
                1.4083993917982844,
                1.43670821957343,
                1.465586054786856,
                1.4950443344880715,
                1.525094725611282,
                1.5557491295960686,
                1.5870196871009494,
                1.6189187828116784,
                1.6514590503461934,
                1.6846533772581518,
                1.7185149101410406,
                1.7530570598348756,
                1.7882935067375567,
                1.8242382062229816,
                1.8609053941680633,
                1.8983095925908415,
                1.9364656154019175,
                1.9753885742714958,
                2.015093884614353,
                2.0555972716951016,
                2.096914776856173,
                2.1390627638709825,
                2.182057925424789,
                2.2259172897258273,
                2.2706582272493163,
                2.3162984576170276
            ],
            "y_bin_heights": [
                [
                    0.0,
                    0.0,
                    0.0,
                    0.0,
                    0.0,
                    0.0,
                    0.0,
                    0.0,
                    0.0,
                    0.0
                ],
                [
                    0.0,
                    0.0,
                    0.0,
                    0.0,
                    0.0,
                    0.0,
                    0.0,
                    0.0,
                    0.0,
                    0.0
                ],
                [
                    0.0,
                    0.0,
                    0.0,
                    0.0,
                    0.0,
                    0.0,
                    0.0,
                    0.0,
                    0.0,
                    0.0
                ],
                [
                    0.0,
                    0.0,
                    0.0,
                    0.0,
                    0.0,
                    0.0,
                    0.0,
                    0.0,
                    0.0,
                    0.0
                ],
                [
                    10.44943820224719,
                    23.93258426966292,
                    26.40449438202247,
                    17.415730337078653,
                    25.730337078651687,
                    15.0561797752809,
                    10.561797752808989,
                    22.359550561797754,
                    20.337078651685392,
                    14.044943820224718
                ],
                [
                    89.5505617977528,
                    76.06741573033707,
                    73.59550561797752,
                    82.58426966292134,
                    74.26966292134831,
                    84.9438202247191,
                    89.43820224719101,
                    77.64044943820225,
                    79.66292134831461,
                    85.95505617977528
                ],
                [
                    0.0,
                    0.0,
                    0.0,
                    0.0,
                    0.0,
                    0.0,
                    0.0,
                    0.0,
                    0.0,
                    0.0
                ],
                [
                    0.0,
                    0.0,
                    0.0,
                    0.0,
                    0.0,
                    0.0,
                    0.0,
                    0.0,
                    0.0,
                    0.0
                ],
                [
                    0.0,
                    0.0,
                    0.0,
                    0.0,
                    0.0,
                    0.0,
                    0.0,
                    0.0,
                    0.0,
                    0.0
                ],
                [
                    0.0,
                    0.0,
                    0.0,
                    0.0,
                    0.0,
                    0.0,
                    0.0,
                    0.0,
                    0.0,
                    0.0
                ],
                [
                    0.0,
                    0.0,
                    0.0,
                    0.0,
                    0.0,
                    0.0,
                    0.0,
                    0.0,
                    0.0,
                    0.0
                ],
                [
                    0.0,
                    0.0,
                    0.0,
                    0.0,
                    0.0,
                    0.0,
                    0.0,
                    0.0,
                    0.0,
                    0.0
                ],
                [
                    0.0,
                    0.0,
                    0.0,
                    0.0,
                    0.0,
                    0.0,
                    0.0,
                    0.0,
                    0.0,
                    0.0
                ],
                [
                    0.0,
                    0.0,
                    0.0,
                    0.0,
                    0.0,
                    0.0,
                    0.0,
                    0.0,
                    0.0,
                    0.0
                ],
                [
                    0.0,
                    0.0,
                    0.0,
                    0.0,
                    0.0,
                    0.0,
                    0.0,
                    0.0,
                    0.0,
                    0.0
                ],
                [
                    0.0,
                    0.0,
                    0.0,
                    0.0,
                    0.0,
                    0.0,
                    0.0,
                    0.0,
                    0.0,
                    0.0
                ],
                [
                    0.0,
                    0.0,
                    0.0,
                    0.0,
                    0.0,
                    0.0,
                    0.0,
                    0.0,
                    0.0,
                    0.0
                ],
                [
                    0.0,
                    0.0,
                    0.0,
                    0.0,
                    0.0,
                    0.0,
                    0.0,
                    0.0,
                    0.0,
                    0.0
                ],
                [
                    0.0,
                    0.0,
                    0.0,
                    0.0,
                    0.0,
                    0.0,
                    0.0,
                    0.0,
                    0.0,
                    0.0
                ],
                [
                    0.0,
                    0.0,
                    0.0,
                    0.0,
                    0.0,
                    0.0,
                    0.0,
                    0.0,
                    0.0,
                    0.0
                ],
                [
                    0.0,
                    0.0,
                    0.0,
                    0.0,
                    0.0,
                    0.0,
                    0.0,
                    0.0,
                    0.0,
                    0.0
                ],
                [
                    0.0,
                    0.0,
                    0.0,
                    0.0,
                    0.0,
                    0.0,
                    0.0,
                    0.0,
                    0.0,
                    0.0
                ],
                [
                    0.0,
                    0.0,
                    0.0,
                    0.0,
                    0.0,
                    0.0,
                    0.0,
                    0.0,
                    0.0,
                    0.0
                ],
                [
                    0.0,
                    0.0,
                    0.0,
                    0.0,
                    0.0,
                    0.0,
                    0.0,
                    0.0,
                    0.0,
                    0.0
                ],
                [
                    0.0,
                    0.0,
                    0.0,
                    0.0,
                    0.0,
                    0.0,
                    0.0,
                    0.0,
                    0.0,
                    0.0
                ],
                [
                    0.0,
                    0.0,
                    0.0,
                    0.0,
                    0.0,
                    0.0,
                    0.0,
                    0.0,
                    0.0,
                    0.0
                ],
                [
                    0.0,
                    0.0,
                    0.0,
                    0.0,
                    0.0,
                    0.0,
                    0.0,
                    0.0,
                    0.0,
                    0.0
                ],
                [
                    0.0,
                    0.0,
                    0.0,
                    0.0,
                    0.0,
                    0.0,
                    0.0,
                    0.0,
                    0.0,
                    0.0
                ],
                [
                    0.0,
                    0.0,
                    0.0,
                    0.0,
                    0.0,
                    0.0,
                    0.0,
                    0.0,
                    0.0,
                    0.0
                ],
                [
                    0.0,
                    0.0,
                    0.0,
                    0.0,
                    0.0,
                    0.0,
                    0.0,
                    0.0,
                    0.0,
                    0.0
                ],
                [
                    0.0,
                    0.0,
                    0.0,
                    0.0,
                    0.0,
                    0.0,
                    0.0,
                    0.0,
                    0.0,
                    0.0
                ],
                [
                    0.0,
                    0.0,
                    0.0,
                    0.0,
                    0.0,
                    0.0,
                    0.0,
                    0.0,
                    0.0,
                    0.0
                ],
                [
                    0.0,
                    0.0,
                    0.0,
                    0.0,
                    0.0,
                    0.0,
                    0.0,
                    0.0,
                    0.0,
                    0.0
                ],
                [
                    0.0,
                    0.0,
                    0.0,
                    0.0,
                    0.0,
                    0.0,
                    0.0,
                    0.0,
                    0.0,
                    0.0
                ],
                [
                    0.0,
                    0.0,
                    0.0,
                    0.0,
                    0.0,
                    0.0,
                    0.0,
                    0.0,
                    0.0,
                    0.0
                ],
                [
                    0.0,
                    0.0,
                    0.0,
                    0.0,
                    0.0,
                    0.0,
                    0.0,
                    0.0,
                    0.0,
                    0.0
                ],
                [
                    0.0,
                    0.0,
                    0.0,
                    0.0,
                    0.0,
                    0.0,
                    0.0,
                    0.0,
                    0.0,
                    0.0
                ],
                [
                    0.0,
                    0.0,
                    0.0,
                    0.0,
                    0.0,
                    0.0,
                    0.0,
                    0.0,
                    0.0,
                    0.0
                ],
                [
                    0.0,
                    0.0,
                    0.0,
                    0.0,
                    0.0,
                    0.0,
                    0.0,
                    0.0,
                    0.0,
                    0.0
                ],
                [
                    0.0,
                    0.0,
                    0.0,
                    0.0,
                    0.0,
                    0.0,
                    0.0,
                    0.0,
                    0.0,
                    0.0
                ],
                [
                    0.0,
                    0.0,
                    0.0,
                    0.0,
                    0.0,
                    0.0,
                    0.0,
                    0.0,
                    0.0,
                    0.0
                ],
                [
                    0.0,
                    0.0,
                    0.0,
                    0.0,
                    0.0,
                    0.0,
                    0.0,
                    0.0,
                    0.0,
                    0.0
                ],
                [
                    0.0,
                    0.0,
                    0.0,
                    0.0,
                    0.0,
                    0.0,
                    0.0,
                    0.0,
                    0.0,
                    0.0
                ],
                [
                    0.0,
                    0.0,
                    0.0,
                    0.0,
                    0.0,
                    0.0,
                    0.0,
                    0.0,
                    0.0,
                    0.0
                ],
                [
                    0.0,
                    0.0,
                    0.0,
                    0.0,
                    0.0,
                    0.0,
                    0.0,
                    0.0,
                    0.0,
                    0.0
                ],
                [
                    0.0,
                    0.0,
                    0.0,
                    0.0,
                    0.0,
                    0.0,
                    0.0,
                    0.0,
                    0.0,
                    0.0
                ],
                [
                    0.0,
                    0.0,
                    0.0,
                    0.0,
                    0.0,
                    0.0,
                    0.0,
                    0.0,
                    0.0,
                    0.0
                ],
                [
                    0.0,
                    0.0,
                    0.0,
                    0.0,
                    0.0,
                    0.0,
                    0.0,
                    0.0,
                    0.0,
                    0.0
                ]
            ]
        }
    },
    "column2_row3_experiment_c": {
        "high_harmonics": {
            "x": [
                0.0,
                4.0,
                8.0,
                12.0,
                16.0,
                20.0,
                24.0
            ],
            "y": [
                [
                    0.0,
                    0.0,
                    0.0,
                    0.0,
                    0.0,
                    0.0,
                    0.0,
                    0.0,
                    0.0,
                    0.0
                ],
                [
                    0.1357776509451304,
                    5.176276788532164e-06,
                    0.13541261433219623,
                    -3.1323020905915655e-06,
                    0.1362071462212856,
                    0.18058731934944716,
                    0.22426078943932193,
                    0.18034570396247407,
                    0.09078604135488044,
                    0.1354747153356322
                ],
                [
                    0.36247992141676033,
                    -0.3652798701745076,
                    0.22578843087048278,
                    -0.04833788480506662,
                    0.22711877726792273,
                    0.31624396806519134,
                    0.40403967893852505,
                    0.40623263145023636,
                    0.22711267206553265,
                    0.27112709135989554
                ],
                [
                    0.4987494762153998,
                    -0.18280068515872605,
                    0.3615088874485287,
                    0.0,
                    0.6828857266263285,
                    0.45208539222934907,
                    0.7194272643049711,
                    0.5873120167932461,
                    0.27259831416160585,
                    0.36166757683867923
                ],
                [
                    0.5897034993461077,
                    -0.09143724573350065,
                    0.5427470789047224,
                    0.19358605079055735,
                    0.7742880203209846,
                    0.6334897824575081,
                    0.7194294240047998,
                    0.7687190964333972,
                    0.5003259571544034,
                    0.5429858032173125
                ],
                [
                    0.8174281695367682,
                    -0.09144112221428236,
                    0.8152220698290024,
                    0.5818041007121071,
                    0.9573373069470638,
                    0.8152199357851302,
                    0.9453147547768209,
                    0.995931576567247,
                    0.7742867955904071,
                    0.724640176962166
                ],
                [
                    0.9543137413737623,
                    0.13732232604538797,
                    1.0428495379999234,
                    0.33900568931629316,
                    1.1866163984714846,
                    0.9062077428103754,
                    0.990558643514581,
                    1.1780749414190286,
                    1.0489860165261238,
                    0.8155919474845023
                ]
            ]
        },
        "low_harmonics": {
            "x": [
                0.0,
                4.0,
                8.0,
                12.0,
                16.0,
                20.0,
                24.0
            ],
            "y": [
                [
                    0.0,
                    0.0,
                    0.0,
                    0.0,
                    0.0,
                    0.0,
                    0.0,
                    0.0,
                    0.0,
                    0.0
                ],
                [
                    0.9504504419780315,
                    0.949594937429367,
                    0.9049839271820233,
                    0.9950317386982006,
                    0.9487349965094746,
                    0.9500209361364785,
                    0.9500237755127354,
                    0.9504495771229284,
                    0.9963781265751409,
                    0.9954814446008134
                ],
                [
                    1.9099495218334828,
                    1.95410118065285,
                    1.8181732446924426,
                    1.9999950228745278,
                    1.9065043382367945,
                    1.909086408592195,
                    1.954983948201929,
                    1.9099519186410945,
                    1.9567498776740733,
                    1.9549834071834118
                ],
                [
                    2.832251589323712,
                    2.92230408338828,
                    2.7396428610381096,
                    3.0149838938185964,
                    2.8271468533248174,
                    2.8772839411217817,
                    2.9699729023923354,
                    2.878588469418241,
                    2.9726537743500865,
                    2.9699735210527516
                ],
                [
                    3.762914547812571,
                    3.9464942088163437,
                    3.6694697651898043,
                    3.993290381920622,
                    3.8494845682734384,
                    3.807948008234557,
                    4.041927303140475,
                    3.9032384276953676,
                    3.9986928794739525,
                    3.9950895054969138
                ],
                [
                    4.607723340405971,
                    4.9809038139729065,
                    4.702007879963673,
                    5.075448509784755,
                    4.787744816042212,
                    4.6998946503037615,
                    5.172419888518149,
                    4.9381209294461454,
                    4.987647761357671,
                    5.0304334357493685
                ],
                [
                    5.506938476092682,
                    6.025634222043786,
                    5.744857935215772,
                    6.264520868484484,
                    5.782064598534548,
                    5.599516532708689,
                    6.5068863809805295,
                    6.3659742026691175,
                    6.033796920175961,
                    6.123885905393199
                ]
            ]
        }
    },
    "column2_row4_experiment_d": {
        "1": {
            "x": [
                0.0,
                1.0,
                2.0,
                3.0,
                4.0,
                6.0,
                8.0
            ],
            "y": [
                [
                    0.0,
                    0.0,
                    0.0,
                    0.0,
                    0.0,
                    0.0,
                    0.0,
                    0.0,
                    0.0,
                    0.0
                ],
                [
                    0.1351594717554914,
                    0.09000713604943972,
                    4.632851664021498e-06,
                    0.04507998129973474,
                    0.04499382453277506,
                    0.06759280759495134,
                    0.04503349574071264,
                    0.04507592691971357,
                    0.13535044529233412,
                    0.09016640127009297
                ],
                [
                    0.1351635005079433,
                    0.18009507892571655,
                    0.045100307291319225,
                    0.06762601792541985,
                    0.09000836502496046,
                    0.09013354558639075,
                    0.04503349574071264,
                    0.04508159768853394,
                    0.2708767142271489,
                    0.135284416243794
                ],
                [
                    0.09009011634214611,
                    0.18009444860206322,
                    0.045101033827208044,
                    0.04507938190621863,
                    0.13504472729111916,
                    0.13522444401549133,
                    0.09008366482883218,
                    0.09017775821442049,
                    0.2708767476339265,
                    0.13528501218898265
                ],
                [
                    0.09008957400682477,
                    0.22517181802588493,
                    0.09021529042066073,
                    0.04507908324112228,
                    0.18010142641945515,
                    0.13522508989616433,
                    0.06755955290130478,
                    0.09017807185124538,
                    0.31609444619941907,
                    0.13528653244942423
                ],
                [
                    -1.0397494901448479e-06,
                    0.18010003307858874,
                    0.09021271225333063,
                    3.2465999735276085e-06,
                    0.13504324812044732,
                    0.09013173682715542,
                    0.045034845429194004,
                    0.09017609839091259,
                    0.22567950535982023,
                    0.1352855059740046
                ],
                [
                    -5.857864909225574e-06,
                    0.13504312361585902,
                    0.0902106667957154,
                    -0.04505398997751278,
                    0.09000836502496046,
                    0.04505677991210724,
                    -1.5862996254334405e-06,
                    0.04507878343477427,
                    0.1353474951808721,
                    0.09016819878599402
                ]
            ]
        },
        "12": {
            "x": [
                0.0,
                1.0,
                2.0,
                3.0,
                4.0,
                6.0,
                8.0
            ],
            "y": [
                [
                    0.0,
                    0.0,
                    0.0,
                    0.0,
                    0.0,
                    0.0,
                    0.0,
                    0.0,
                    0.0,
                    0.0
                ],
                [
                    0.04503171530638836,
                    0.09000227698845739,
                    -6.995577151724941e-07,
                    -0.045051377337864046,
                    3.3395504167588186e-06,
                    -0.02251423957126117,
                    0.022515982375406668,
                    0.04508067928172706,
                    0.04509496404202351,
                    0.022540214465083988
                ],
                [
                    0.045031586641653104,
                    0.04499261623841344,
                    1.8712984181240566e-06,
                    -0.04505568630369017,
                    3.714611369776133e-06,
                    -0.045029156209425436,
                    0.04503179737182306,
                    0.04507853812231957,
                    0.04509769918272906,
                    0.022539670221808666
                ],
                [
                    -1.6520658046859094e-06,
                    -9.299224006387163e-07,
                    0.0,
                    -0.09008532801630381,
                    2.5756494638207172e-06,
                    1.173501783635622e-06,
                    1.0657372424005551e-06,
                    0.0450743795139224,
                    0.04509366076073662,
                    0.02253886477503647
                ],
                [
                    0.04502836891011627,
                    -0.04497646194243621,
                    8.983961612002433e-07,
                    -0.09008532801630381,
                    2.5756494638207172e-06,
                    2.4655008510343634e-06,
                    0.04503091461049674,
                    2.4063825329878608e-06,
                    0.04509496404202351,
                    0.022539375123170835
                ],
                [
                    0.045031141636562605,
                    -0.08992891718884227,
                    1.8712984181240566e-06,
                    -0.09008621497063998,
                    0.0,
                    3.3192204040299877e-06,
                    1.8530365515634362e-06,
                    -0.04505472725812512,
                    0.04509366076073662,
                    -0.022535064112034514
                ],
                [
                    0.04502836891011627,
                    -0.08992825912634406,
                    8.983961612002433e-07,
                    -0.09008621497063998,
                    -9.090751025286892e-07,
                    0.0,
                    0.04503271410010834,
                    -0.04505298871014993,
                    3.2868376655253995e-06,
                    -0.022534760487052413
                ]
            ]
        },
        "2": {
            "x": [
                0.0,
                1.0,
                2.0,
                3.0,
                4.0,
                6.0,
                8.0
            ],
            "y": [
                [
                    0.0,
                    0.0,
                    0.0,
                    0.0,
                    0.0,
                    0.0,
                    0.0,
                    0.0,
                    0.0,
                    0.0
                ],
                [
                    0.2028594346236085,
                    0.18013892706892143,
                    0.045096196444093795,
                    0.1352845071740248,
                    0.09000748134983605,
                    0.18034477135915702,
                    0.11264664018993159,
                    0.06760399050027308,
                    0.2030447219136154,
                    0.11274764765939514
                ],
                [
                    0.24799682837748546,
                    0.2928906606417195,
                    0.045101033827208044,
                    0.13528801891863626,
                    0.18010171372993294,
                    0.29322718382234625,
                    0.15774590618329165,
                    0.11269679931687712,
                    0.38387235931432545,
                    0.15788686417696618
                ],
                [
                    0.27057490539734647,
                    0.4735549474784302,
                    0.0676559270258991,
                    0.18042086011438388,
                    0.2702739843718129,
                    0.3610125269054839,
                    0.11264544663339546,
                    0.11269679931687712,
                    0.6103724217906121,
                    0.24821766075924087
                ],
                [
                    0.15774498408842408,
                    0.3831799275016379,
                    0.09021271225333063,
                    0.13528408387412544,
                    0.3153901007056782,
                    0.22548488640671815,
                    0.0675705526586555,
                    0.06760248020141431,
                    0.5877028657117938,
                    0.248219738785844
                ],
                [
                    0.022514206284856703,
                    0.1575994124536999,
                    4.632851664021498e-06,
                    -2.4079972434365438e-06,
                    0.31538732882819626,
                    0.04506061603294648,
                    -0.06753329082216433,
                    0.022527561786754746,
                    0.1804646263835371,
                    0.11275150276435522
                ],
                [
                    -0.06753015841922214,
                    -0.06747117362727895,
                    0.0,
                    -0.09008757477616422,
                    0.18009870242393378,
                    -0.09004752907157149,
                    -0.11252923292728348,
                    -0.06756428176538531,
                    -0.11262665099295649,
                    -0.022540452880360412
                ]
            ]
        },
        "3": {
            "x": [
                0.0,
                1.0,
                2.0,
                3.0,
                4.0,
                6.0,
                8.0
            ],
            "y": [
                [
                    0.0,
                    0.0,
                    0.0,
                    0.0,
                    0.0,
                    0.0,
                    0.0,
                    0.0,
                    0.0,
                    0.0
                ],
                [
                    0.15774714298423445,
                    0.1800996110593363,
                    0.04509810842317981,
                    0.1126963117362365,
                    0.18009660952757361,
                    0.11264888467847237,
                    0.18025860465129345,
                    0.13529117524485001,
                    0.13535194729970385,
                    0.13528738531502552
                ],
                [
                    0.29315560031348614,
                    0.36052325946442304,
                    0.09021441220349843,
                    0.18038274070934712,
                    0.36052440213977144,
                    0.15774647161480645,
                    0.2705140426161436,
                    0.248172888938748,
                    0.31610184600714436,
                    0.24816606266696342
                ],
                [
                    0.2931501674470461,
                    0.40567699125248047,
                    0.0902147654836345,
                    0.11270244814022173,
                    0.360524858512592,
                    0.1126506934377077,
                    0.27051001705918604,
                    0.1352906403193538,
                    0.4518733962293767,
                    0.22557548512786857
                ],
                [
                    0.11265020516592773,
                    0.36052393447329706,
                    0.04509955358467826,
                    0.022525083477326985,
                    0.2026383568547642,
                    0.0675708596450311,
                    0.13516561007587197,
                    0.04508145697525982,
                    0.361340865788551,
                    0.13528640308931902
                ],
                [
                    -0.022519807704808353,
                    0.2702697540809876,
                    -0.02253665476940489,
                    -0.15756812849043816,
                    0.06750218246299411,
                    -0.0675306968569703,
                    0.045029156209425436,
                    -0.045051162223134655,
                    0.13535123743136948,
                    -4.6960436234089187e-07
                ],
                [
                    0.022516198506250418,
                    0.18009964695685748,
                    -0.045072019305179206,
                    -0.06756556363107569,
                    0.09000932418337815,
                    -0.0675306968569703,
                    0.045029156209425436,
                    -0.045048464494191004,
                    -0.09012868676880496,
                    -0.045056386695620176
                ]
            ]
        },
        "4": {
            "x": [
                0.0,
                1.0,
                2.0,
                3.0,
                4.0,
                6.0,
                8.0
            ],
            "y": [
                [
                    0.0,
                    0.0,
                    0.0,
                    0.0,
                    0.0,
                    0.0,
                    0.0,
                    0.0,
                    0.0,
                    0.0
                ],
                [
                    0.1803447994902649,
                    0.1350377764334703,
                    0.06765536051558048,
                    0.09017181354546859,
                    0.18009498230149618,
                    0.11268188563268587,
                    0.09008816126506827,
                    0.13529223737230328,
                    0.04509342518306374,
                    0.13535236045761703
                ],
                [
                    0.2254825888062243,
                    0.22517115676743674,
                    0.13534892431349266,
                    0.09017583899914014,
                    0.24772148026557722,
                    0.18034514893876055,
                    0.13516065010974,
                    0.18042879142780457,
                    0.09021307132667636,
                    0.180507071526755
                ],
                [
                    1.6783619834481733e-06,
                    0.22517245482708598,
                    0.09021541757850525,
                    -0.04505119921879133,
                    0.22517543955116975,
                    0.13522676700898806,
                    0.06755955290130478,
                    0.13529096972209279,
                    0.13534659246434605,
                    0.04510071736517452
                ],
                [
                    -0.13503853716202696,
                    0.1350417626173998,
                    0.04509751190560008,
                    -0.1125954565704774,
                    0.13504486389476572,
                    3.8749716857466865e-06,
                    -0.022510507477055908,
                    0.04507836827388691,
                    0.1353452516007183,
                    -0.0901266774422319
                ],
                [
                    -0.04503485098045129,
                    -0.08993171514126502,
                    1.8327529247713636e-06,
                    -0.13510057625339153,
                    0.09000490309278064,
                    -0.04503211273046259,
                    -0.04502025673220922,
                    -0.09008725145130847,
                    0.09020805887245553,
                    -0.09012744830027125
                ],
                [
                    -0.04503342557453183,
                    -0.08993324756259463,
                    -0.04507135564498524,
                    -0.02252574534770116,
                    0.09000481523175469,
                    5.750316743047268e-06,
                    -0.04501913788343459,
                    -0.045053652510669895,
                    0.04509588285583006,
                    -0.0901248151399201
                ]
            ]
        },
        "5": {
            "x": [
                0.0,
                1.0,
                2.0,
                3.0,
                4.0,
                6.0,
                8.0
            ],
            "y": [
                [
                    0.0,
                    0.0,
                    0.0,
                    0.0,
                    0.0,
                    0.0,
                    0.0,
                    0.0,
                    0.0,
                    0.0
                ],
                [
                    6.130941929582967e-06,
                    0.0900035469620167,
                    1.8712984181240566e-06,
                    0.04507627210239855,
                    0.04499433862153124,
                    0.0450557610626785,
                    0.04503362083006382,
                    0.04507807288144687,
                    0.04509659381410565,
                    4.0599034816651836e-06
                ],
                [
                    0.0450559390219511,
                    0.09000749214266351,
                    -6.995577151724941e-07,
                    4.719602555880442e-06,
                    0.09000662624297401,
                    0.04506051656275556,
                    0.09008369968591615,
                    0.04507665134297442,
                    0.045101310445010104,
                    5.438742197522162e-06
                ],
                [
                    0.045056620073769926,
                    0.09000991673644262,
                    -0.04507168506852896,
                    -0.09008559706579941,
                    0.09000485153850857,
                    0.04505976238705042,
                    0.0900881312971667,
                    3.317429884158729e-06,
                    0.0902113456384138,
                    1.671816089038325e-06
                ],
                [
                    2.490734594573496e-06,
                    0.13504056156137864,
                    -0.04507287370693269,
                    -0.1351007985659915,
                    0.0674990729255332,
                    6.130941929582967e-06,
                    0.0900839076601948,
                    -0.04505276938860897,
                    0.04510209286578658,
                    -0.045074586505848904
                ],
                [
                    -0.06753943826945757,
                    0.13504096611509464,
                    -0.04507168506852896,
                    -0.09008782136988303,
                    0.04499069622711138,
                    4.564329833978142e-06,
                    0.045034499852045856,
                    -0.09008416898708999,
                    0.04509600852754657,
                    -0.09012659152161935
                ],
                [
                    -0.045032720214219335,
                    0.13504056156137864,
                    -0.022536751961705986,
                    -2.2231259996785546e-07,
                    0.04499208575078861,
                    0.0450557610626785,
                    0.045032204172575946,
                    -0.04505060181036841,
                    0.04509600852754657,
                    -0.045072168688591804
                ]
            ]
        },
        "6": {
            "x": [
                0.0,
                1.0,
                2.0,
                3.0,
                4.0,
                6.0,
                8.0
            ],
            "y": [
                [
                    0.0,
                    0.0,
                    0.0,
                    0.0,
                    0.0,
                    0.0,
                    0.0,
                    0.0,
                    0.0,
                    0.0
                ],
                [
                    0.09008925114849128,
                    0.0674983714504172,
                    0.09021402667816886,
                    0.09017582916538286,
                    0.044999618107686046,
                    0.04505325305449526,
                    0.13516301401732747,
                    0.04507736189630182,
                    0.04509884670281543,
                    0.0450958447590476
                ],
                [
                    0.13515869160010585,
                    0.09000823646566425,
                    0.09021541757850525,
                    0.09017159123286862,
                    0.0900085713008612,
                    0.04505760828269978,
                    0.13516358466505127,
                    0.06762767779079312,
                    0.09021309111591334,
                    0.04509754070341572
                ],
                [
                    0.045034499852045856,
                    0.11252357014861361,
                    0.04509952660650461,
                    -4.3028687862767256e-07,
                    0.044999098288554085,
                    1.4312512314207382e-06,
                    0.13516147515836768,
                    6.119463726250718e-06,
                    0.1353491420390719,
                    0.04509997440308279
                ],
                [
                    -0.04501816689438634,
                    0.09000881660433271,
                    0.0450958447590476,
                    -0.06757009526941993,
                    0.04499596673644091,
                    -0.045032164144508224,
                    0.06755896668502043,
                    -0.04504878743651217,
                    0.09021225014845102,
                    0.02254901575643084
                ],
                [
                    -0.04501816689438634,
                    0.044991273915372165,
                    3.100753819540447e-06,
                    -0.0675696144314652,
                    5.103764240788067e-06,
                    -0.02251714785131695,
                    0.045030901514931304,
                    -0.045051234874103396,
                    0.045098064282038955,
                    -0.04507676156111301
                ],
                [
                    -3.4048924286989024e-06,
                    0.044991273915372165,
                    1.8327529247713636e-06,
                    -0.09008611762818244,
                    0.02250043104079147,
                    1.2441588504441548e-06,
                    0.045032708441403474,
                    7.105533273987774e-07,
                    0.022547552031085757,
                    -0.09012677143303427
                ]
            ]
        }
    },
    "column2_row5_experiment_e": {
        "pure_tones": {
            "x": [
                80.00000000000001,
                113.13708498984762,
                159.99999999999994,
                226.2741699796951,
                319.9999999999999
            ],
            "y": [
                [
                    2.6411617478844955,
                    1.3711237385589001,
                    2.524031559969731,
                    2.764283814290873,
                    2.9121806630127733,
                    2.780955877797882,
                    5.507283236229097,
                    7.530223279859936,
                    1.8274829404518609,
                    2.120792938229328
                ],
                [
                    0.8132621749870766,
                    0.5760156776748163,
                    1.125944626494305,
                    0.7818393073881643,
                    1.307341860765789,
                    0.7169581559527856,
                    0.9961575626754174,
                    1.1836120764033082,
                    0.6453909164938555,
                    0.8289302898132814
                ],
                [
                    0.3725381821926925,
                    0.4005890245661221,
                    0.7231112194819957,
                    0.5342587060281901,
                    0.6573937940601835,
                    0.37902061915440904,
                    0.5591743888341454,
                    0.5462240804875605,
                    0.39341096189266117,
                    0.4218687007658377
                ],
                [
                    0.31980066258926776,
                    0.33719417426048015,
                    0.6055754628338237,
                    0.41052414820609584,
                    0.5706351201386818,
                    0.30468262543051433,
                    0.39278616493012697,
                    0.42734549237582425,
                    0.3116249095653,
                    0.30877809444760507
                ],
                [
                    0.2956549068839997,
                    0.3051608512566472,
                    0.3934399939726782,
                    0.28414526288817615,
                    0.37612734200000114,
                    0.28159196946297643,
                    0.3623555502589212,
                    0.36603152259913485,
                    0.27366587956572663,
                    0.2423766632898703
                ]
            ]
        },
        "transposed_tones": {
            "x": [
                80.00000000000001,
                113.13708498984762,
                159.99999999999994,
                226.2741699796951,
                319.9999999999999
            ],
            "y": [
                [
                    6.817545837813049,
                    89.00510775237036,
                    63.89696280496737,
                    25.60369421685582,
                    56.34703853338352,
                    18.999473458946863,
                    67.59945063888499,
                    51.61934801393226,
                    8.135921868734316,
                    5.795174354055418
                ],
                [
                    4.72104242669202,
                    75.74404723569135,
                    24.290108161902594,
                    27.882821916448897,
                    32.01657818075655,
                    11.081815205966764,
                    25.267338189598505,
                    29.240689381939376,
                    11.720315026170887,
                    9.964762429206793
                ],
                [
                    5.075299969194499,
                    65.0797717231291,
                    73.96603576028497,
                    13.741973944220208,
                    44.72570373084159,
                    16.427209344508285,
                    73.51704526354062,
                    50.504147549494455,
                    14.673900091235708,
                    8.61533730080283
                ],
                [
                    5.030990233682965,
                    59.927511461721885,
                    98.480967887049,
                    20.78835392771282,
                    96.40299154620085,
                    23.52733525666566,
                    86.74016447191357,
                    42.08993891291602,
                    14.125889421224878,
                    12.176761867089589
                ],
                [
                    5.918999778669772,
                    29.63349953390576,
                    25.127735198758867,
                    9.948370461143833,
                    43.45450134710449,
                    24.650179283927383,
                    34.80582686347315,
                    24.603321200742034,
                    15.785546149505478,
                    16.58753587516877
                ]
            ]
        }
    },
    "column3_row1_experiment_a": {
        "rand": {
            "x": [
                1,
                2,
                3,
                4,
                5,
                6,
                7,
                8,
                9,
                10,
                11,
                12,
                13,
                14,
                15,
                16,
                17,
                18,
                19,
                20,
                21,
                22,
                23,
                24,
                25,
                26,
                27,
                28,
                29,
                30
            ],
            "y": [
                [
                    0.23853318080962896,
                    0.2980442957644056,
                    0.32516963603661236,
                    0.21645388920785683,
                    0.24717965504887449,
                    0.22579640221304897,
                    0.24704636471099106,
                    0.270931708149061,
                    0.3087564925053875,
                    0.2688258820140357
                ],
                [
                    0.25681206979716414,
                    0.32921147263068135,
                    0.35549831615515176,
                    0.2358334475869614,
                    0.24758693337992504,
                    0.24346866458377284,
                    0.26385308297382076,
                    0.2910820518282044,
                    0.3683925497330241,
                    0.2809204329831293
                ],
                [
                    0.26874759278385363,
                    0.3971579015879982,
                    0.3935454014347875,
                    0.2440583561443932,
                    0.26270623852513775,
                    0.2587598994453227,
                    0.28378161355860393,
                    0.3071406588931821,
                    0.4040395769949153,
                    0.3216708281356892
                ],
                [
                    0.30727710209358094,
                    0.5240111062620125,
                    0.5194392354662454,
                    0.26769982842623397,
                    0.2912399233772817,
                    0.3164758450197534,
                    0.359627530561988,
                    0.36027595230328113,
                    0.7073483733971511,
                    0.3511671024575396
                ],
                [
                    0.36219276577346765,
                    1.4323250895528157,
                    1.2844271419372548,
                    0.32774789173014895,
                    0.47611923648588583,
                    0.42387737012548715,
                    0.9837540701351511,
                    0.4522755122545098,
                    4.060973366016529,
                    0.4302786761522106
                ],
                [
                    0.48426396448662007,
                    4.777155601870205,
                    4.04888063000935,
                    0.4739061088335909,
                    3.2929163722889006,
                    0.6574957132614082,
                    5.999027403897391,
                    0.7722810013083369,
                    7.435077418768895,
                    0.6445175717862643
                ],
                [
                    0.6201555372039262,
                    5.7397311280648085,
                    5.697197360146933,
                    0.6741272817471158,
                    5.236979489316766,
                    1.0056100762343392,
                    7.023870290964564,
                    1.5718626595844354,
                    12.315598288215028,
                    1.290479824052866
                ],
                [
                    0.89177175435887,
                    6.946567920698135,
                    6.898615296690501,
                    0.9324220987059738,
                    8.542443207232719,
                    1.6056748995337797,
                    9.67277059757829,
                    2.719733000126201,
                    13.484322921557755,
                    2.6212187457751517
                ],
                [
                    1.150271723856442,
                    8.23639651343326,
                    7.66931195071667,
                    1.3622937111936289,
                    12.159407734280464,
                    2.14586867760012,
                    10.998859991227626,
                    3.4312600286913577,
                    10.744394218022373,
                    3.224693494112557
                ],
                [
                    1.4618381006697536,
                    11.040259072654797,
                    9.098796791631072,
                    1.6051047065009332,
                    11.687771977528628,
                    2.617549825474211,
                    11.926183847221596,
                    4.296251813783984,
                    18.920610197140153,
                    4.364721739580446
                ],
                [
                    1.647449399142293,
                    11.80192638413243,
                    7.864610079030804,
                    2.018021893828412,
                    14.325735837532342,
                    2.979775505154552,
                    13.737023778742634,
                    4.537668219633227,
                    14.427045767185499,
                    4.634061882170422
                ],
                [
                    1.956650931586682,
                    12.177394081394793,
                    9.656353453043883,
                    2.3542579945763276,
                    17.899723187222765,
                    3.2423870478606838,
                    20.597602334368744,
                    6.204996281411573,
                    23.665148849383286,
                    5.194813243650848
                ],
                [
                    2.222245839111224,
                    16.207791629369627,
                    12.372667224069522,
                    2.8313155894422626,
                    18.498284705716568,
                    3.7698610239005697,
                    23.423548433291682,
                    5.2460800041798965,
                    19.67076511025413,
                    7.282454037856815
                ],
                [
                    2.823567763582665,
                    17.54698486412066,
                    10.812422747467528,
                    3.372811383088833,
                    16.589366092395853,
                    4.216964592395116,
                    23.225574445429647,
                    7.269540486458049,
                    15.731127105344093,
                    7.741112645343283
                ],
                [
                    2.5590808502494684,
                    23.856909160952128,
                    12.660494501168412,
                    3.9907016481728106,
                    32.21891796585564,
                    4.192463720349417,
                    24.215000558343768,
                    8.439461926170852,
                    19.490362324237704,
                    9.030019751764629
                ],
                [
                    3.3983547631761293,
                    26.160130908072382,
                    16.614551901651897,
                    4.4519443350369,
                    14.581189328068326,
                    4.570685234024814,
                    39.2210841144266,
                    10.409265739954751,
                    29.923596389207958,
                    8.963500460013838
                ],
                [
                    4.246880091447995,
                    27.543342113642737,
                    16.946482286287925,
                    4.858296123640674,
                    25.262566008720412,
                    5.760255641745156,
                    26.59013711073465,
                    11.273924294689646,
                    23.18587554314897,
                    11.198845904278047
                ],
                [
                    4.192594278718305,
                    100.0,
                    18.118644993463686,
                    5.64781034737537,
                    31.66094718304244,
                    6.399052117853348,
                    24.496304292681874,
                    16.89642362421854,
                    68.54821183731228,
                    15.87689037684498
                ],
                [
                    4.770808312490494,
                    100.0,
                    25.4380750976238,
                    7.10128641392272,
                    39.85808610090921,
                    6.790997935441855,
                    27.09581467977714,
                    17.057259802441628,
                    77.73380085005543,
                    24.049414106614147
                ],
                [
                    4.749158239320809,
                    100.0,
                    27.049446544027354,
                    8.379663617327653,
                    32.86323845258876,
                    7.734829063645166,
                    43.79586401551002,
                    24.363309199635477,
                    56.57022615543529,
                    19.105129101026797
                ],
                [
                    6.888665384309883,
                    100.0,
                    42.515406990085125,
                    10.694937492131084,
                    27.469660279216967,
                    11.111916018540812,
                    100.0,
                    34.69001493563005,
                    100.0,
                    35.96912720903173
                ],
                [
                    6.624386357385844,
                    64.47918583875199,
                    19.76318976941431,
                    11.01613500813009,
                    29.794336351584548,
                    10.31656982999388,
                    28.370302504152473,
                    16.63229795585806,
                    47.79909655260304,
                    15.101112793446068
                ],
                [
                    7.1961544968145965,
                    100.0,
                    25.81258401347562,
                    14.948709944445328,
                    31.43224754654326,
                    16.68630064185015,
                    45.88718822529867,
                    23.64545840511793,
                    35.633383258827095,
                    32.75206127183209
                ],
                [
                    7.580932218672,
                    42.37790537154281,
                    18.59471414220086,
                    9.884696279298437,
                    24.101676235830542,
                    11.225829265597367,
                    26.110447785618014,
                    20.64086723970202,
                    17.631615945873683,
                    18.230244846661073
                ],
                [
                    8.396473400374472,
                    100.0,
                    22.450286272219238,
                    17.331578081970832,
                    52.489362885345564,
                    14.070710643731346,
                    100.0,
                    18.954255072028904,
                    100.0,
                    53.2417393351817
                ],
                [
                    11.124777795886539,
                    43.02699245953346,
                    29.757703310655263,
                    16.000509328692267,
                    49.38536598620434,
                    21.31744955891381,
                    56.36812160814115,
                    30.705725209555734,
                    37.70814292061601,
                    43.782022655881526
                ],
                [
                    11.949301830450526,
                    84.65320775417959,
                    21.620188059807553,
                    20.55146851314918,
                    41.83491631647269,
                    17.366513518846055,
                    45.35191487252208,
                    28.786835317643025,
                    39.14998766295901,
                    35.50101016351365
                ],
                [
                    14.09888596678147,
                    100.0,
                    78.26284174214653,
                    27.31690015220137,
                    82.36956688969155,
                    19.718868545251482,
                    100.0,
                    33.66098981522715,
                    100.0,
                    77.09748784750442
                ],
                [
                    17.572996871481905,
                    92.9836172553968,
                    45.41760368336011,
                    31.575249942809663,
                    40.09615804710144,
                    24.419298462168083,
                    33.193276040664934,
                    76.99103543582424,
                    73.05624996704408,
                    47.67049044533353
                ],
                [
                    13.179452393160911,
                    100.0,
                    28.65134529363284,
                    42.47057501753718,
                    48.11311739117411,
                    27.274547345044315,
                    100.0,
                    100.0,
                    51.51272383300694,
                    48.15823200200862
                ]
            ]
        },
        "sine": {
            "x": [
                1,
                2,
                3,
                4,
                5,
                6,
                7,
                8,
                9,
                10,
                11,
                12,
                13,
                14,
                15,
                16,
                17,
                18,
                19,
                20,
                21,
                22,
                23,
                24,
                25,
                26,
                27,
                28,
                29,
                30
            ],
            "y": [
                [
                    0.30696600500532173,
                    0.331508468251535,
                    0.3774112052175269,
                    0.2722442640275934,
                    0.26022424401100563,
                    0.284969062561682,
                    0.30066064286874766,
                    0.293144448407947,
                    0.3724053667955367,
                    0.40153909683658945
                ],
                [
                    0.33221286176239767,
                    0.3607406624327665,
                    0.42827046345410036,
                    0.28717661167849595,
                    0.2659960178642046,
                    0.3021798086639537,
                    0.3093244025425608,
                    0.31911623283184354,
                    0.4351880919310894,
                    0.4715728333928775
                ],
                [
                    0.4241426104507585,
                    0.42593097115552736,
                    0.4992425239206154,
                    0.3457290580423762,
                    0.28541886083983964,
                    0.356724051123984,
                    0.3501112270166704,
                    0.35286471901526434,
                    0.5393602018623416,
                    0.4970049186640721
                ],
                [
                    0.5268190760369139,
                    0.5481178699278959,
                    0.6607493587671798,
                    0.40797354465253877,
                    0.3243594921839253,
                    0.497255914380861,
                    0.48482564674384626,
                    0.42193999107944424,
                    0.7462108787559268,
                    0.6020715323729696
                ],
                [
                    0.677879613844417,
                    1.0089457700941802,
                    1.0409957563468273,
                    0.5175351869090125,
                    0.5436448109475103,
                    0.7397675686751793,
                    2.3621392218992474,
                    0.6187584326590603,
                    1.3359102645296643,
                    0.7840580890074298
                ],
                [
                    1.094430123380895,
                    1.7658754784343687,
                    1.9888394149324529,
                    0.7774261143653954,
                    2.31899821111009,
                    1.2200267196728394,
                    4.865580805532555,
                    1.1221213614771188,
                    2.6054793401781873,
                    1.357132175663586
                ],
                [
                    1.4254286344641753,
                    2.416445811789885,
                    2.765723308336405,
                    1.0508259351851512,
                    4.015059145031519,
                    1.515330024981172,
                    5.517367049907745,
                    2.2044587369191793,
                    3.298670802855428,
                    2.1649577397692203
                ],
                [
                    2.0093587510585214,
                    2.795233516580234,
                    3.2559501313092656,
                    1.3366556436030086,
                    4.7206537813175045,
                    1.7882764589605586,
                    6.141261651595524,
                    2.693815512027363,
                    3.756563549850055,
                    2.768581132632787
                ],
                [
                    2.2651044678195094,
                    3.502971144161701,
                    3.6831537854580323,
                    1.532447384148548,
                    5.400428155633422,
                    2.166443064930898,
                    6.890242388838682,
                    3.5137652688969645,
                    3.933557185039754,
                    2.765078929427549
                ],
                [
                    2.222443958123437,
                    3.704843879606683,
                    3.772133800897303,
                    1.588018711421695,
                    5.5104582564482465,
                    2.268063460366,
                    7.092312869515896,
                    3.862094737871121,
                    4.099434338537853,
                    3.113482869827103
                ],
                [
                    2.5109155814610555,
                    4.206544187473715,
                    4.344836171246512,
                    1.731457427229854,
                    6.041391867023998,
                    2.4473730200420465,
                    8.047013695915174,
                    4.435672486186419,
                    4.796067374509976,
                    3.4130172522316315
                ],
                [
                    2.4168193948536048,
                    4.176298044478812,
                    4.303737283398387,
                    1.8106782648168698,
                    6.8284587393708644,
                    2.43400458808621,
                    7.2985320168982115,
                    4.802617999839728,
                    4.329984777818525,
                    3.8179945781207953
                ],
                [
                    2.2006835987780606,
                    4.4159831009917045,
                    4.509720852540899,
                    1.749994528493432,
                    6.543945708386457,
                    2.3794290390210286,
                    7.219840254535182,
                    5.4134137518485,
                    4.255508745963775,
                    3.282132237692187
                ],
                [
                    2.5033017073337254,
                    5.46182063381148,
                    5.5507603549941775,
                    2.0635565097906055,
                    6.561000591444813,
                    2.4424663323343236,
                    9.308450646774421,
                    6.801400502721318,
                    4.942407430320234,
                    3.0341628195255415
                ],
                [
                    2.456540478581854,
                    5.997509421920661,
                    6.171797700178717,
                    2.1032255972067406,
                    7.309184315450264,
                    2.808620857315329,
                    7.610197586159653,
                    6.669997291447923,
                    4.757527991953681,
                    3.5203044223402693
                ],
                [
                    2.920753094421452,
                    8.039560994681992,
                    5.947644833119041,
                    2.378697664080753,
                    7.7364715155212265,
                    2.9621670146907095,
                    11.063746969114579,
                    7.746312212541059,
                    5.69233861298097,
                    3.984376924435828
                ],
                [
                    2.887578154964703,
                    8.07443997608637,
                    6.140334095806251,
                    2.487825842097816,
                    7.214875939893845,
                    3.2136566374836173,
                    9.64650030682589,
                    8.866573567381264,
                    5.554492329383068,
                    3.9322663618877196
                ],
                [
                    2.878041412370434,
                    8.101120343953074,
                    6.841633298674327,
                    2.591726101620577,
                    7.4770095746600695,
                    3.4600911140974335,
                    9.66331373907945,
                    8.233856262474749,
                    5.458707256112422,
                    3.915485198143616
                ],
                [
                    3.030821863444687,
                    10.66701412083399,
                    8.242009134732923,
                    2.8654732978871302,
                    8.400973417440422,
                    3.623666924225477,
                    14.604212275897977,
                    10.107492079662013,
                    6.701195488134631,
                    4.901857553340057
                ],
                [
                    2.798769319871391,
                    8.237179785811017,
                    8.252912709637684,
                    2.791285259377079,
                    7.539061765355057,
                    3.7543120075838052,
                    10.75882729590439,
                    10.434220414635119,
                    5.609984500971545,
                    4.6914324306730935
                ],
                [
                    3.193039578928526,
                    9.181993638365993,
                    8.391216196989848,
                    3.269696183708967,
                    7.649873469263983,
                    3.7687935384963502,
                    11.834936461211354,
                    11.640033467595742,
                    6.1446527116749365,
                    5.32710338645793
                ],
                [
                    3.2042394287822806,
                    12.214753326472112,
                    9.570193662072514,
                    3.457667695936111,
                    8.599521417229095,
                    4.403403304405625,
                    13.417987782637118,
                    12.927791453174494,
                    5.925013762040418,
                    5.469267395447432
                ],
                [
                    3.8472403216823694,
                    16.26120430919424,
                    8.680270497476764,
                    3.4275429202343037,
                    8.25782100826711,
                    3.9990870961136036,
                    18.05972588795975,
                    12.349670049602496,
                    5.993303323962237,
                    6.962600679702299
                ],
                [
                    3.915202539804459,
                    17.60921223445597,
                    11.790778818412678,
                    3.5752728909048592,
                    7.986732387524185,
                    4.824387998690805,
                    16.79961776858885,
                    13.206539804462828,
                    6.66461210215574,
                    5.9902721869495155
                ],
                [
                    3.841061032893169,
                    27.5055300128338,
                    10.040285220490906,
                    4.3327445007168475,
                    9.484317023352295,
                    5.186569911423681,
                    22.80848922454375,
                    18.20710273643124,
                    6.651377917544794,
                    6.212329774947752
                ],
                [
                    4.771773268395147,
                    17.270275489983337,
                    11.71756689797518,
                    4.997303663918538,
                    9.791659323577221,
                    5.591502240379106,
                    16.233348790006097,
                    14.664565609197535,
                    8.057946749447476,
                    6.289613978491099
                ],
                [
                    4.247679573012642,
                    26.408127901474867,
                    12.435448876662718,
                    4.756650172607333,
                    8.691135351121057,
                    6.673762258937867,
                    15.42140108150706,
                    15.941809619184092,
                    7.662443252657036,
                    8.196727114398831
                ],
                [
                    4.715822366734948,
                    40.695410998943764,
                    17.187390386139583,
                    6.058582959605341,
                    11.05299822410696,
                    6.759898489398002,
                    100.0,
                    31.93937813023926,
                    8.132304976505955,
                    8.065774152915749
                ],
                [
                    5.567561283448979,
                    38.79521959844073,
                    12.827984318197982,
                    5.597167260135925,
                    10.17520958076234,
                    7.58338859961584,
                    29.748070127148065,
                    26.909115868171206,
                    7.662353970058281,
                    8.735621598887612
                ],
                [
                    5.819309443930725,
                    100.0,
                    15.431694029132725,
                    6.10813193026448,
                    12.185491639729323,
                    8.822053553636714,
                    56.795703248807435,
                    70.77349983074143,
                    8.021681277223468,
                    10.394169398981877
                ]
            ]
        }
    },
    "column3_row2_experiment_b": {
        "high_harmonics": {
            "f0_in_hz": 125.0,
            "filter_position_in_hz": 3900.0,
            "x_bin_centers": [
                0.9090450000000001,
                0.9273168045000001,
                0.9459558722704502,
                0.9649695853030862,
                0.9843654739676784,
                1.0041512199944287,
                1.0243346595163167,
                1.0449237861725946,
                1.0659267542746638,
                1.0873518820355845,
                1.1092076548644998,
                1.131502728727276,
                1.1542459335746944,
                1.1774462768395457,
                1.2011129470040207,
                1.2252553172388014,
                1.2498829491153014,
                1.2750055963925186,
                1.3006332088800083,
                1.3267759363784966,
                1.3534441326997042,
                1.3806483597669683,
                1.4083993917982844,
                1.43670821957343,
                1.465586054786856,
                1.4950443344880715,
                1.525094725611282,
                1.5557491295960686,
                1.5870196871009494,
                1.6189187828116784,
                1.6514590503461934,
                1.6846533772581518,
                1.7185149101410406,
                1.7530570598348756,
                1.7882935067375567,
                1.8242382062229816,
                1.8609053941680633,
                1.8983095925908415,
                1.9364656154019175,
                1.9753885742714958,
                2.015093884614353,
                2.0555972716951016,
                2.096914776856173,
                2.1390627638709825,
                2.182057925424789,
                2.2259172897258273,
                2.2706582272493163,
                2.3162984576170276
            ],
            "y_bin_heights": [
                [
                    0.0,
                    0.1221001221001221,
                    0.2844950213371266,
                    0.0,
                    1.25,
                    0.0,
                    2.0242914979757085,
                    1.183431952662722,
                    0.2503128911138924,
                    0.8287292817679558
                ],
                [
                    0.0,
                    0.4884004884004884,
                    0.2844950213371266,
                    0.2386634844868735,
                    3.392857142857143,
                    0.0,
                    3.8461538461538463,
                    1.331360946745562,
                    0.2503128911138924,
                    1.2430939226519337
                ],
                [
                    0.0,
                    0.4884004884004884,
                    0.4267425320056899,
                    0.5966587112171837,
                    1.6071428571428572,
                    0.11273957158962795,
                    3.0364372469635628,
                    1.183431952662722,
                    0.8760951188986232,
                    1.2430939226519337
                ],
                [
                    0.22522522522522523,
                    0.3663003663003663,
                    0.4267425320056899,
                    0.954653937947494,
                    2.142857142857143,
                    0.11273957158962795,
                    1.8218623481781377,
                    1.0355029585798816,
                    1.0012515644555695,
                    2.4861878453038675
                ],
                [
                    0.22522522522522523,
                    0.6105006105006106,
                    0.2844950213371266,
                    2.2673031026252985,
                    0.8928571428571429,
                    0.6764374295377678,
                    2.2267206477732793,
                    1.183431952662722,
                    0.6257822277847309,
                    2.7624309392265194
                ],
                [
                    0.11261261261261261,
                    0.9768009768009768,
                    0.9957325746799431,
                    1.7899761336515514,
                    1.6071428571428572,
                    0.4509582863585118,
                    2.6315789473684212,
                    1.9230769230769231,
                    0.1251564455569462,
                    2.0718232044198897
                ],
                [
                    0.11261261261261261,
                    0.1221001221001221,
                    0.8534850640113798,
                    1.3126491646778042,
                    1.4285714285714286,
                    0.3382187147688839,
                    1.0121457489878543,
                    0.7396449704142012,
                    0.2503128911138924,
                    1.9337016574585635
                ],
                [
                    0.22522522522522523,
                    0.1221001221001221,
                    0.1422475106685633,
                    0.5966587112171837,
                    1.0714285714285714,
                    0.11273957158962795,
                    1.6194331983805668,
                    1.6272189349112427,
                    1.1264080100125156,
                    1.3812154696132597
                ],
                [
                    0.0,
                    0.2442002442002442,
                    0.0,
                    0.2386634844868735,
                    1.25,
                    0.3382187147688839,
                    3.0364372469635628,
                    2.0710059171597632,
                    0.5006257822277848,
                    0.6906077348066298
                ],
                [
                    0.0,
                    0.2442002442002442,
                    0.1422475106685633,
                    0.0,
                    0.5357142857142857,
                    0.0,
                    1.214574898785425,
                    1.7751479289940828,
                    1.1264080100125156,
                    0.4143646408839779
                ],
                [
                    0.0,
                    0.1221001221001221,
                    0.1422475106685633,
                    0.0,
                    0.35714285714285715,
                    0.0,
                    1.8218623481781377,
                    1.6272189349112427,
                    0.1251564455569462,
                    0.0
                ],
                [
                    0.0,
                    0.3663003663003663,
                    0.1422475106685633,
                    0.11933174224343675,
                    1.6071428571428572,
                    0.0,
                    1.6194331983805668,
                    1.4792899408284024,
                    0.5006257822277848,
                    0.27624309392265195
                ],
                [
                    0.0,
                    0.2442002442002442,
                    0.1422475106685633,
                    0.11933174224343675,
                    0.7142857142857143,
                    0.0,
                    1.214574898785425,
                    2.0710059171597632,
                    0.37546933667083854,
                    0.0
                ],
                [
                    0.0,
                    0.0,
                    0.1422475106685633,
                    0.0,
                    0.35714285714285715,
                    0.0,
                    0.6072874493927125,
                    1.4792899408284024,
                    0.1251564455569462,
                    0.27624309392265195
                ],
                [
                    0.0,
                    0.1221001221001221,
                    0.2844950213371266,
                    0.11933174224343675,
                    0.35714285714285715,
                    0.0,
                    0.4048582995951417,
                    1.0355029585798816,
                    0.2503128911138924,
                    0.0
                ],
                [
                    0.0,
                    0.2442002442002442,
                    0.1422475106685633,
                    0.0,
                    1.9642857142857142,
                    0.0,
                    1.0121457489878543,
                    0.591715976331361,
                    0.1251564455569462,
                    0.0
                ],
                [
                    0.0,
                    0.2442002442002442,
                    0.1422475106685633,
                    0.0,
                    0.8928571428571429,
                    0.0,
                    0.20242914979757085,
                    0.591715976331361,
                    0.37546933667083854,
                    0.13812154696132597
                ],
                [
                    0.0,
                    0.1221001221001221,
                    0.1422475106685633,
                    0.0,
                    0.5357142857142857,
                    0.0,
                    0.6072874493927125,
                    0.7396449704142012,
                    0.5006257822277848,
                    0.13812154696132597
                ],
                [
                    0.0,
                    0.0,
                    0.1422475106685633,
                    0.0,
                    0.7142857142857143,
                    0.0,
                    0.4048582995951417,
                    0.7396449704142012,
                    0.37546933667083854,
                    0.27624309392265195
                ],
                [
                    0.0,
                    0.4884004884004884,
                    0.1422475106685633,
                    0.0,
                    1.0714285714285714,
                    0.0,
                    0.4048582995951417,
                    0.7396449704142012,
                    1.5018773466833542,
                    0.13812154696132597
                ],
                [
                    0.0,
                    0.0,
                    0.2844950213371266,
                    0.11933174224343675,
                    0.5357142857142857,
                    0.0,
                    1.0121457489878543,
                    0.4437869822485207,
                    0.5006257822277848,
                    0.13812154696132597
                ],
                [
                    0.0,
                    0.2442002442002442,
                    0.0,
                    0.0,
                    0.7142857142857143,
                    0.0,
                    0.6072874493927125,
                    0.0,
                    1.2515644555694618,
                    0.27624309392265195
                ],
                [
                    0.0,
                    0.6105006105006106,
                    0.4267425320056899,
                    0.0,
                    1.7857142857142858,
                    0.0,
                    1.417004048582996,
                    0.591715976331361,
                    1.5018773466833542,
                    0.27624309392265195
                ],
                [
                    0.0,
                    0.4884004884004884,
                    0.0,
                    0.0,
                    1.4285714285714286,
                    0.0,
                    1.0121457489878543,
                    0.4437869822485207,
                    1.0012515644555695,
                    0.5524861878453039
                ],
                [
                    0.0,
                    0.2442002442002442,
                    0.4267425320056899,
                    0.0,
                    2.142857142857143,
                    0.0,
                    0.0,
                    0.4437869822485207,
                    1.7521902377972465,
                    0.4143646408839779
                ],
                [
                    0.0,
                    0.8547008547008547,
                    0.0,
                    0.0,
                    1.7857142857142858,
                    0.0,
                    1.6194331983805668,
                    0.14792899408284024,
                    1.376720901126408,
                    0.4143646408839779
                ],
                [
                    0.0,
                    0.6105006105006106,
                    0.1422475106685633,
                    0.0,
                    1.4285714285714286,
                    0.0,
                    1.8218623481781377,
                    0.14792899408284024,
                    1.8773466833541927,
                    0.13812154696132597
                ],
                [
                    0.0,
                    0.4884004884004884,
                    0.4267425320056899,
                    0.0,
                    2.142857142857143,
                    0.0,
                    1.0121457489878543,
                    0.0,
                    1.8773466833541927,
                    0.27624309392265195
                ],
                [
                    0.0,
                    1.098901098901099,
                    0.4267425320056899,
                    0.0,
                    1.4285714285714286,
                    0.0,
                    1.8218623481781377,
                    0.14792899408284024,
                    2.002503128911139,
                    0.13812154696132597
                ],
                [
                    0.0,
                    0.4884004884004884,
                    0.4267425320056899,
                    0.0,
                    1.7857142857142858,
                    0.0,
                    1.417004048582996,
                    0.0,
                    2.002503128911139,
                    0.4143646408839779
                ],
                [
                    0.0,
                    0.3663003663003663,
                    0.0,
                    0.0,
                    1.7857142857142858,
                    0.11273957158962795,
                    2.42914979757085,
                    0.14792899408284024,
                    2.753441802252816,
                    0.5524861878453039
                ],
                [
                    0.0,
                    0.9768009768009768,
                    0.4267425320056899,
                    0.0,
                    1.0714285714285714,
                    0.0,
                    1.0121457489878543,
                    0.14792899408284024,
                    2.3779724655819776,
                    0.13812154696132597
                ],
                [
                    0.0,
                    0.4884004884004884,
                    0.5689900426742532,
                    0.0,
                    1.6071428571428572,
                    0.0,
                    3.2388663967611335,
                    0.0,
                    3.254067584480601,
                    0.13812154696132597
                ],
                [
                    0.0,
                    0.6105006105006106,
                    0.8534850640113798,
                    0.0,
                    1.7857142857142858,
                    0.2254791431792559,
                    3.8461538461538463,
                    0.2958579881656805,
                    4.380475594493117,
                    0.4143646408839779
                ],
                [
                    0.0,
                    1.343101343101343,
                    0.9957325746799431,
                    0.0,
                    3.392857142857143,
                    1.4656144306651635,
                    4.048582995951417,
                    0.4437869822485207,
                    5.882352941176471,
                    0.4143646408839779
                ],
                [
                    0.11261261261261261,
                    1.5873015873015872,
                    1.8492176386913228,
                    0.11933174224343675,
                    4.107142857142857,
                    2.142051860202931,
                    3.6437246963562755,
                    1.6272189349112427,
                    7.008760951188986,
                    1.7955801104972375
                ],
                [
                    0.5630630630630631,
                    1.9536019536019535,
                    2.7027027027027026,
                    0.2386634844868735,
                    4.642857142857143,
                    6.200676437429538,
                    5.2631578947368425,
                    2.0710059171597632,
                    11.639549436795996,
                    3.453038674033149
                ],
                [
                    2.2522522522522523,
                    3.785103785103785,
                    3.1294452347083928,
                    2.2673031026252985,
                    4.642857142857143,
                    9.695603156708005,
                    5.060728744939271,
                    5.621301775147929,
                    6.382978723404255,
                    6.2154696132596685
                ],
                [
                    10.698198198198199,
                    5.25030525030525,
                    9.95732574679943,
                    13.24582338902148,
                    5.178571428571429,
                    12.739571589627959,
                    5.2631578947368425,
                    6.804733727810651,
                    7.133917396745932,
                    13.535911602209945
                ],
                [
                    31.41891891891892,
                    7.0818070818070815,
                    14.793741109530583,
                    24.58233890214797,
                    5.892857142857143,
                    19.052987598647125,
                    5.870445344129554,
                    10.650887573964496,
                    7.133917396745932,
                    21.54696132596685
                ],
                [
                    38.06306306306306,
                    10.256410256410257,
                    18.49217638691323,
                    30.071599045346062,
                    6.071428571428571,
                    21.871476888387825,
                    4.251012145748988,
                    11.834319526627219,
                    6.007509386733417,
                    18.370165745856355
                ],
                [
                    14.414414414414415,
                    11.843711843711844,
                    21.906116642958747,
                    17.064439140811455,
                    5.535714285714286,
                    16.910935738444195,
                    3.4412955465587043,
                    11.68639053254438,
                    3.8798498122653315,
                    10.082872928176796
                ],
                [
                    1.5765765765765767,
                    11.843711843711844,
                    9.530583214793742,
                    3.341288782816229,
                    3.9285714285714284,
                    5.52423900789177,
                    2.6315789473684212,
                    7.396449704142012,
                    2.8785982478097623,
                    2.4861878453038675
                ],
                [
                    0.0,
                    10.744810744810744,
                    2.987197724039829,
                    0.35799522673031026,
                    2.5,
                    1.1273957158962795,
                    1.417004048582996,
                    4.585798816568047,
                    1.6270337922403004,
                    0.9668508287292817
                ],
                [
                    0.0,
                    8.18070818070818,
                    1.422475106685633,
                    0.0,
                    4.464285714285714,
                    0.5636978579481398,
                    2.0242914979757085,
                    4.585798816568047,
                    1.1264080100125156,
                    0.27624309392265195
                ],
                [
                    0.0,
                    6.715506715506716,
                    1.1379800853485065,
                    0.2386634844868735,
                    1.9642857142857142,
                    0.11273957158962795,
                    1.0121457489878543,
                    3.106508875739645,
                    0.5006257822277848,
                    0.27624309392265195
                ],
                [
                    0.0,
                    4.151404151404152,
                    0.4267425320056899,
                    0.0,
                    1.0714285714285714,
                    0.0,
                    1.214574898785425,
                    0.7396449704142012,
                    0.37546933667083854,
                    0.0
                ],
                [
                    0.0,
                    1.9536019536019535,
                    0.8534850640113798,
                    0.0,
                    1.4285714285714286,
                    0.11273957158962795,
                    1.8218623481781377,
                    0.7396449704142012,
                    0.1251564455569462,
                    0.0
                ]
            ]
        },
        "low_harmonics": {
            "f0_in_hz": 125.0,
            "filter_position_in_hz": 125.0,
            "x_bin_centers": [
                0.9090450000000001,
                0.9273168045000001,
                0.9459558722704502,
                0.9649695853030862,
                0.9843654739676784,
                1.0041512199944287,
                1.0243346595163167,
                1.0449237861725946,
                1.0659267542746638,
                1.0873518820355845,
                1.1092076548644998,
                1.131502728727276,
                1.1542459335746944,
                1.1774462768395457,
                1.2011129470040207,
                1.2252553172388014,
                1.2498829491153014,
                1.2750055963925186,
                1.3006332088800083,
                1.3267759363784966,
                1.3534441326997042,
                1.3806483597669683,
                1.4083993917982844,
                1.43670821957343,
                1.465586054786856,
                1.4950443344880715,
                1.525094725611282,
                1.5557491295960686,
                1.5870196871009494,
                1.6189187828116784,
                1.6514590503461934,
                1.6846533772581518,
                1.7185149101410406,
                1.7530570598348756,
                1.7882935067375567,
                1.8242382062229816,
                1.8609053941680633,
                1.8983095925908415,
                1.9364656154019175,
                1.9753885742714958,
                2.015093884614353,
                2.0555972716951016,
                2.096914776856173,
                2.1390627638709825,
                2.182057925424789,
                2.2259172897258273,
                2.2706582272493163,
                2.3162984576170276
            ],
            "y_bin_heights": [
                [
                    0.0,
                    0.0,
                    0.0,
                    0.0,
                    0.0,
                    0.0,
                    0.0,
                    0.0,
                    0.0,
                    0.0
                ],
                [
                    0.0,
                    0.0,
                    0.0,
                    0.0,
                    0.0,
                    0.0,
                    0.0,
                    0.0,
                    0.0,
                    0.0
                ],
                [
                    0.0,
                    0.0,
                    0.0,
                    0.0,
                    0.0,
                    0.0,
                    0.0,
                    0.0,
                    0.0,
                    0.0
                ],
                [
                    0.0,
                    0.0,
                    0.0,
                    0.0,
                    0.0,
                    0.0,
                    0.0,
                    0.0,
                    0.0,
                    0.0
                ],
                [
                    12.247191011235955,
                    7.977528089887641,
                    24.831460674157302,
                    11.460674157303371,
                    14.044943820224718,
                    16.06741573033708,
                    19.10112359550562,
                    16.179775280898877,
                    17.865168539325843,
                    16.96629213483146
                ],
                [
                    87.75280898876404,
                    92.02247191011236,
                    75.1685393258427,
                    88.53932584269663,
                    85.95505617977528,
                    83.93258426966293,
                    80.89887640449439,
                    83.82022471910112,
                    82.13483146067416,
                    83.03370786516854
                ],
                [
                    0.0,
                    0.0,
                    0.0,
                    0.0,
                    0.0,
                    0.0,
                    0.0,
                    0.0,
                    0.0,
                    0.0
                ],
                [
                    0.0,
                    0.0,
                    0.0,
                    0.0,
                    0.0,
                    0.0,
                    0.0,
                    0.0,
                    0.0,
                    0.0
                ],
                [
                    0.0,
                    0.0,
                    0.0,
                    0.0,
                    0.0,
                    0.0,
                    0.0,
                    0.0,
                    0.0,
                    0.0
                ],
                [
                    0.0,
                    0.0,
                    0.0,
                    0.0,
                    0.0,
                    0.0,
                    0.0,
                    0.0,
                    0.0,
                    0.0
                ],
                [
                    0.0,
                    0.0,
                    0.0,
                    0.0,
                    0.0,
                    0.0,
                    0.0,
                    0.0,
                    0.0,
                    0.0
                ],
                [
                    0.0,
                    0.0,
                    0.0,
                    0.0,
                    0.0,
                    0.0,
                    0.0,
                    0.0,
                    0.0,
                    0.0
                ],
                [
                    0.0,
                    0.0,
                    0.0,
                    0.0,
                    0.0,
                    0.0,
                    0.0,
                    0.0,
                    0.0,
                    0.0
                ],
                [
                    0.0,
                    0.0,
                    0.0,
                    0.0,
                    0.0,
                    0.0,
                    0.0,
                    0.0,
                    0.0,
                    0.0
                ],
                [
                    0.0,
                    0.0,
                    0.0,
                    0.0,
                    0.0,
                    0.0,
                    0.0,
                    0.0,
                    0.0,
                    0.0
                ],
                [
                    0.0,
                    0.0,
                    0.0,
                    0.0,
                    0.0,
                    0.0,
                    0.0,
                    0.0,
                    0.0,
                    0.0
                ],
                [
                    0.0,
                    0.0,
                    0.0,
                    0.0,
                    0.0,
                    0.0,
                    0.0,
                    0.0,
                    0.0,
                    0.0
                ],
                [
                    0.0,
                    0.0,
                    0.0,
                    0.0,
                    0.0,
                    0.0,
                    0.0,
                    0.0,
                    0.0,
                    0.0
                ],
                [
                    0.0,
                    0.0,
                    0.0,
                    0.0,
                    0.0,
                    0.0,
                    0.0,
                    0.0,
                    0.0,
                    0.0
                ],
                [
                    0.0,
                    0.0,
                    0.0,
                    0.0,
                    0.0,
                    0.0,
                    0.0,
                    0.0,
                    0.0,
                    0.0
                ],
                [
                    0.0,
                    0.0,
                    0.0,
                    0.0,
                    0.0,
                    0.0,
                    0.0,
                    0.0,
                    0.0,
                    0.0
                ],
                [
                    0.0,
                    0.0,
                    0.0,
                    0.0,
                    0.0,
                    0.0,
                    0.0,
                    0.0,
                    0.0,
                    0.0
                ],
                [
                    0.0,
                    0.0,
                    0.0,
                    0.0,
                    0.0,
                    0.0,
                    0.0,
                    0.0,
                    0.0,
                    0.0
                ],
                [
                    0.0,
                    0.0,
                    0.0,
                    0.0,
                    0.0,
                    0.0,
                    0.0,
                    0.0,
                    0.0,
                    0.0
                ],
                [
                    0.0,
                    0.0,
                    0.0,
                    0.0,
                    0.0,
                    0.0,
                    0.0,
                    0.0,
                    0.0,
                    0.0
                ],
                [
                    0.0,
                    0.0,
                    0.0,
                    0.0,
                    0.0,
                    0.0,
                    0.0,
                    0.0,
                    0.0,
                    0.0
                ],
                [
                    0.0,
                    0.0,
                    0.0,
                    0.0,
                    0.0,
                    0.0,
                    0.0,
                    0.0,
                    0.0,
                    0.0
                ],
                [
                    0.0,
                    0.0,
                    0.0,
                    0.0,
                    0.0,
                    0.0,
                    0.0,
                    0.0,
                    0.0,
                    0.0
                ],
                [
                    0.0,
                    0.0,
                    0.0,
                    0.0,
                    0.0,
                    0.0,
                    0.0,
                    0.0,
                    0.0,
                    0.0
                ],
                [
                    0.0,
                    0.0,
                    0.0,
                    0.0,
                    0.0,
                    0.0,
                    0.0,
                    0.0,
                    0.0,
                    0.0
                ],
                [
                    0.0,
                    0.0,
                    0.0,
                    0.0,
                    0.0,
                    0.0,
                    0.0,
                    0.0,
                    0.0,
                    0.0
                ],
                [
                    0.0,
                    0.0,
                    0.0,
                    0.0,
                    0.0,
                    0.0,
                    0.0,
                    0.0,
                    0.0,
                    0.0
                ],
                [
                    0.0,
                    0.0,
                    0.0,
                    0.0,
                    0.0,
                    0.0,
                    0.0,
                    0.0,
                    0.0,
                    0.0
                ],
                [
                    0.0,
                    0.0,
                    0.0,
                    0.0,
                    0.0,
                    0.0,
                    0.0,
                    0.0,
                    0.0,
                    0.0
                ],
                [
                    0.0,
                    0.0,
                    0.0,
                    0.0,
                    0.0,
                    0.0,
                    0.0,
                    0.0,
                    0.0,
                    0.0
                ],
                [
                    0.0,
                    0.0,
                    0.0,
                    0.0,
                    0.0,
                    0.0,
                    0.0,
                    0.0,
                    0.0,
                    0.0
                ],
                [
                    0.0,
                    0.0,
                    0.0,
                    0.0,
                    0.0,
                    0.0,
                    0.0,
                    0.0,
                    0.0,
                    0.0
                ],
                [
                    0.0,
                    0.0,
                    0.0,
                    0.0,
                    0.0,
                    0.0,
                    0.0,
                    0.0,
                    0.0,
                    0.0
                ],
                [
                    0.0,
                    0.0,
                    0.0,
                    0.0,
                    0.0,
                    0.0,
                    0.0,
                    0.0,
                    0.0,
                    0.0
                ],
                [
                    0.0,
                    0.0,
                    0.0,
                    0.0,
                    0.0,
                    0.0,
                    0.0,
                    0.0,
                    0.0,
                    0.0
                ],
                [
                    0.0,
                    0.0,
                    0.0,
                    0.0,
                    0.0,
                    0.0,
                    0.0,
                    0.0,
                    0.0,
                    0.0
                ],
                [
                    0.0,
                    0.0,
                    0.0,
                    0.0,
                    0.0,
                    0.0,
                    0.0,
                    0.0,
                    0.0,
                    0.0
                ],
                [
                    0.0,
                    0.0,
                    0.0,
                    0.0,
                    0.0,
                    0.0,
                    0.0,
                    0.0,
                    0.0,
                    0.0
                ],
                [
                    0.0,
                    0.0,
                    0.0,
                    0.0,
                    0.0,
                    0.0,
                    0.0,
                    0.0,
                    0.0,
                    0.0
                ],
                [
                    0.0,
                    0.0,
                    0.0,
                    0.0,
                    0.0,
                    0.0,
                    0.0,
                    0.0,
                    0.0,
                    0.0
                ],
                [
                    0.0,
                    0.0,
                    0.0,
                    0.0,
                    0.0,
                    0.0,
                    0.0,
                    0.0,
                    0.0,
                    0.0
                ],
                [
                    0.0,
                    0.0,
                    0.0,
                    0.0,
                    0.0,
                    0.0,
                    0.0,
                    0.0,
                    0.0,
                    0.0
                ],
                [
                    0.0,
                    0.0,
                    0.0,
                    0.0,
                    0.0,
                    0.0,
                    0.0,
                    0.0,
                    0.0,
                    0.0
                ]
            ]
        }
    },
    "column3_row3_experiment_c": {
        "high_harmonics": {
            "x": [
                0.0,
                4.0,
                8.0,
                12.0,
                16.0,
                20.0,
                24.0
            ],
            "y": [
                [
                    0.0,
                    0.0,
                    0.0,
                    0.0,
                    0.0,
                    0.0,
                    0.0,
                    0.0,
                    0.0,
                    0.0
                ],
                [
                    -0.08823507813599196,
                    0.13510227144123593,
                    0.22711636153856973,
                    0.09017272582320657,
                    0.22375464966297087,
                    0.18009862634515392,
                    0.13474605291340452,
                    0.3159571054609651,
                    0.22640419037080198,
                    0.41344883644394237
                ],
                [
                    -0.22044582943335378,
                    0.27039415815544554,
                    0.27260270299732725,
                    0.49694936564484404,
                    -0.04469677224573443,
                    0.36052354371504197,
                    0.3146794876061399,
                    0.5875762825198215,
                    0.3624893163486277,
                    0.41344666015695264
                ],
                [
                    3.333849655895449e-06,
                    0.3606929855138362,
                    0.45474832413104127,
                    0.7236569904233097,
                    -0.2678451354547612,
                    0.49605758033401987,
                    0.4047735091636129,
                    0.7690632641282219,
                    0.5442246108449982,
                    0.5977433257684948
                ],
                [
                    -0.3524821437388588,
                    0.4058626238469071,
                    0.5915696515346242,
                    0.9963835040866112,
                    -2.819956651388253,
                    0.5412727482192318,
                    0.49494295194899535,
                    0.9053947402558243,
                    0.5442237345213196,
                    0.5516397855120867
                ],
                [
                    -0.7036924352854976,
                    0.5415186266695513,
                    0.637220335770546,
                    1.1330248109830743,
                    -4.114034588883469,
                    0.5865185526609591,
                    0.17969900448405612,
                    1.0419064140173435,
                    0.4533171785736064,
                    0.5977458393838706
                ],
                [
                    -0.8350709460960504,
                    0.6773565099269303,
                    0.591574129552975,
                    1.133022786010007,
                    -4.66938447212514,
                    0.541278562468944,
                    -0.7155412578119127,
                    0.9963810534953997,
                    0.317108022024587,
                    0.5977410287912481
                ]
            ]
        },
        "low_harmonics": {
            "x": [
                0.0,
                4.0,
                8.0,
                12.0,
                16.0,
                20.0,
                24.0
            ],
            "y": [
                [
                    0.0,
                    0.0,
                    0.0,
                    0.0,
                    0.0,
                    0.0,
                    0.0,
                    0.0,
                    0.0,
                    0.0
                ],
                [
                    0.9049868951286546,
                    0.950448738857584,
                    0.9049915687349099,
                    0.9041712715063236,
                    0.9037612381336183,
                    0.9049838540878592,
                    0.9049889259815993,
                    0.9045773731215797,
                    0.9049845590285455,
                    0.9495889849858647
                ],
                [
                    1.8181758282621119,
                    1.9099487836872355,
                    1.864058532702746,
                    1.8623676451979223,
                    1.8615224719063421,
                    1.7723250537327633,
                    1.818182954608138,
                    1.8173521773732606,
                    1.8640462303346312,
                    1.862372843898015
                ],
                [
                    2.6933739123364284,
                    2.8785878898389297,
                    2.832253469701421,
                    2.7834217430407064,
                    2.735938166795115,
                    2.6471275678712964,
                    2.7859423510573027,
                    2.7384033956873033,
                    2.739646774215859,
                    2.8296938242968332
                ],
                [
                    3.4828363619187677,
                    3.8564497626291945,
                    3.809669171857554,
                    3.6661564144128356,
                    3.664499975920227,
                    3.4828364098497,
                    3.809668681587124,
                    3.6211409423008543,
                    3.669469631438923,
                    3.806225640617405
                ],
                [
                    4.27837442605132,
                    4.89085286418988,
                    4.796397269950405,
                    4.603564153409618,
                    4.601482028577821,
                    4.325358342529861,
                    4.8908592838682585,
                    4.65275372577216,
                    4.6077218507059285,
                    4.69777283177223
                ],
                [
                    5.032711556831731,
                    5.887875063674383,
                    5.792519038133315,
                    5.6445300016601,
                    5.546967438215198,
                    5.127380903466824,
                    6.27018854326865,
                    5.789897148341394,
                    5.602041579353764,
                    5.644534292287831
                ]
            ]
        }
    },
    "column3_row4_experiment_d": {
        "1": {
            "x": [
                0.0,
                1.0,
                2.0,
                3.0,
                4.0,
                6.0,
                8.0
            ],
            "y": [
                [
                    0.0,
                    0.0,
                    0.0,
                    0.0,
                    0.0,
                    0.0,
                    0.0,
                    0.0,
                    0.0,
                    0.0
                ],
                [
                    0.13522437270693055,
                    0.045033227217715605,
                    0.09016968813565016,
                    0.18018078696609593,
                    3.1241862571973478e-06,
                    0.11267911290623954,
                    0.045034848054665344,
                    0.04505496604659698,
                    0.08982731342620615,
                    0.09032735981453945
                ],
                [
                    0.22547863590869927,
                    0.09009205617355603,
                    0.1804244408781581,
                    0.27039129748773294,
                    0.0900518174800354,
                    0.180342422325901,
                    0.09008997191699439,
                    0.04505835050015772,
                    0.2022222673245121,
                    0.22598385286208422
                ],
                [
                    0.22548152931172166,
                    0.13516421160230477,
                    0.225579283376837,
                    0.27039129748773294,
                    0.09005052548096801,
                    0.18034053341123876,
                    0.13516143957628468,
                    0.13522558808186935,
                    0.29222654773815293,
                    0.27124296481406707
                ],
                [
                    0.22548093350919313,
                    0.13516558015273428,
                    0.18042565702121832,
                    0.2703940679105936,
                    0.09005307627658299,
                    0.22547679030281195,
                    0.1351633899730828,
                    0.09013057432111563,
                    0.29222979030511326,
                    0.22598725244834716
                ],
                [
                    0.18034279568036057,
                    0.1802623200254846,
                    0.18042315301680967,
                    0.1801838092630012,
                    0.04501535266300555,
                    0.13522977468481817,
                    0.1351633899730828,
                    0.067593127657021,
                    0.3823182150130283,
                    0.20336538724928838
                ],
                [
                    0.11267732835236124,
                    0.0900922610842047,
                    0.13528769178662886,
                    0.09005014228063196,
                    5.331889827597802e-06,
                    0.04505835050015772,
                    0.09008906907488343,
                    0.067593127657021,
                    0.292228729161296,
                    0.1355271816921026
                ]
            ]
        },
        "12": {
            "x": [
                0.0,
                1.0,
                2.0,
                3.0,
                4.0,
                6.0,
                8.0
            ],
            "y": [
                [
                    0.0,
                    0.0,
                    0.0,
                    0.0,
                    0.0,
                    0.0,
                    0.0,
                    0.0,
                    0.0,
                    0.0
                ],
                [
                    0.045054769151160856,
                    0.022520282385290052,
                    -0.04507237050140127,
                    0.0,
                    9.543444185466932e-07,
                    0.06759222339573186,
                    4.4772171045592835e-07,
                    1.7058164216710026e-06,
                    1.2099809078569557e-06,
                    0.090327955617068
                ],
                [
                    0.04505755162852615,
                    0.022520282385290052,
                    -0.04507237050140127,
                    0.04501430689415631,
                    0.044989425298099184,
                    0.09012775870521002,
                    -1.7765823731585861e-06,
                    -0.04503097040682316,
                    5.153525818590854e-06,
                    0.11293055655547662
                ],
                [
                    0.04505232951835775,
                    1.8518041678960984e-06,
                    3.3804886122312805e-07,
                    0.045016181362397434,
                    6.180163831248642e-07,
                    0.06759250323722402,
                    -4.667568079874673e-06,
                    3.0489254408405664e-06,
                    0.022459779294158155,
                    0.0677422642815648
                ],
                [
                    0.04505188342104516,
                    -0.04500997710901361,
                    2.409919297563512e-06,
                    0.09005205142948042,
                    4.1856639554360697e-07,
                    0.04505636524080711,
                    -1.7765823731585861e-06,
                    3.0489254408405664e-06,
                    1.8885784794364646e-06,
                    -9.428125963759082e-07
                ],
                [
                    2.100698813345403e-06,
                    -0.04501520792375968,
                    2.409919297563512e-06,
                    0.09005395759288926,
                    6.180163831248642e-07,
                    0.04505725253211851,
                    -3.7034738723518146e-06,
                    -0.04503360206637186,
                    5.153525818590854e-06,
                    -0.09025225579622786
                ],
                [
                    7.708580393450681e-07,
                    -0.045010515546761776,
                    -0.04507237050140127,
                    0.0900534591960937,
                    4.1856639554360697e-07,
                    0.04505708351899107,
                    -6.515470290235914e-07,
                    -0.09004608644463324,
                    1.8885784794364646e-06,
                    -0.0902518459978795
                ]
            ]
        },
        "2": {
            "x": [
                0.0,
                1.0,
                2.0,
                3.0,
                4.0,
                6.0,
                8.0
            ],
            "y": [
                [
                    0.0,
                    0.0,
                    0.0,
                    0.0,
                    0.0,
                    0.0,
                    0.0,
                    0.0,
                    0.0,
                    0.0
                ],
                [
                    0.18034426054339225,
                    0.180178223326628,
                    0.13528717786438474,
                    0.13510438616686998,
                    0.11254724657869514,
                    0.18034179790610402,
                    0.0900864450593824,
                    0.04505412919413321,
                    0.04491910489838896,
                    0.04516640598430223
                ],
                [
                    0.2706373877645518,
                    0.3155293183437223,
                    0.18042405585892063,
                    0.2929622366361521,
                    0.1125496504991661,
                    0.2706352744472018,
                    0.13516643277362894,
                    0.13522529908690997,
                    0.22476949763246795,
                    0.2034085903673502
                ],
                [
                    0.22548113642652182,
                    0.4962731261499962,
                    0.18042534372026905,
                    0.27039558165635574,
                    0.24777530497500683,
                    0.3610121294737791,
                    0.18025705073381942,
                    0.09012754996354325,
                    0.31482112261267703,
                    0.2939493380061497
                ],
                [
                    0.18034426054339225,
                    0.4510581844358157,
                    0.18042405585892063,
                    0.2703943074809976,
                    0.20267593334750011,
                    0.3610087263822157,
                    0.15771216935751725,
                    0.04505810951192868,
                    0.40495208659128523,
                    0.29395101628165304
                ],
                [
                    -0.04503551506503212,
                    0.3155252876974014,
                    0.04507658085109839,
                    0.09005377338315707,
                    0.06751474397299762,
                    0.22547525352009912,
                    0.04503443616373759,
                    1.2620773945093422e-06,
                    0.2247683841058603,
                    0.06775618357001843
                ],
                [
                    -0.0900479838193311,
                    0.13509877298659656,
                    -0.04505457158617773,
                    -0.04499167848468799,
                    0.022497294488369346,
                    0.02252664464018883,
                    -0.04501599742345519,
                    -0.022516943839304415,
                    0.08985031115897729,
                    -0.11282896282124796
                ]
            ]
        },
        "3": {
            "x": [
                0.0,
                1.0,
                2.0,
                3.0,
                4.0,
                6.0,
                8.0
            ],
            "y": [
                [
                    0.0,
                    0.0,
                    0.0,
                    0.0,
                    0.0,
                    0.0,
                    0.0,
                    0.0,
                    0.0,
                    0.0
                ],
                [
                    0.15778346178938873,
                    0.2705127424280641,
                    0.13535297321886777,
                    0.04501510781743534,
                    0.11254906528565672,
                    0.1352263234126177,
                    0.1802574716411754,
                    0.13523013068652695,
                    0.0898522663808684,
                    0.045176908952894584
                ],
                [
                    0.27063260089086305,
                    0.5417613543924061,
                    0.2708836252382788,
                    0.2703935361225697,
                    0.2928924694819119,
                    0.31581302042520965,
                    0.22537780039251334,
                    0.18034320271623727,
                    0.40494794324003375,
                    0.2713736425695736
                ],
                [
                    0.20291110108418875,
                    0.7229969716288313,
                    0.2708827087294061,
                    0.22527647401337186,
                    0.3380285587772555,
                    0.2706342841385758,
                    0.18025694796392117,
                    0.13522558808186935,
                    0.35987794602117623,
                    0.3166744685307408
                ],
                [
                    0.09012996530733962,
                    0.6776595520403249,
                    0.22568213769904966,
                    0.1801796196156789,
                    0.33802367078726464,
                    0.22547852401364482,
                    0.09008646569486586,
                    0.06759284781552884,
                    0.40495119419538617,
                    0.3166725188084109
                ],
                [
                    -0.04503405720912751,
                    0.225376959425051,
                    3.3804886122312805e-07,
                    0.02250626179807766,
                    0.11254912638263123,
                    3.3523836527882267e-06,
                    -0.04501707818010822,
                    -0.09005224357663338,
                    0.1797800456795784,
                    0.1355929295455849
                ],
                [
                    -3.868548864138788e-06,
                    -0.04501313150228822,
                    -0.13516186851018103,
                    1.2689558549494606e-06,
                    0.0,
                    1.4984263438932999e-06,
                    -0.0450186348921606,
                    -0.09005136623451254,
                    -0.06732584321522112,
                    0.045181387674463835
                ]
            ]
        },
        "4": {
            "x": [
                0.0,
                1.0,
                2.0,
                3.0,
                4.0,
                6.0,
                8.0
            ],
            "y": [
                [
                    0.0,
                    0.0,
                    0.0,
                    0.0,
                    0.0,
                    0.0,
                    0.0,
                    0.0,
                    0.0,
                    0.0
                ],
                [
                    0.13523085461098755,
                    0.09009106536284736,
                    0.18042357411402268,
                    0.1351063369680271,
                    0.1351039215610414,
                    0.13523016465026835,
                    0.13516532662338818,
                    0.13522599731961044,
                    0.11229571087660217,
                    0.06775252290193233
                ],
                [
                    0.18034474360106953,
                    0.22537946188482214,
                    0.22558024031827018,
                    0.3155331705221164,
                    0.22528196052280544,
                    0.18034539517978393,
                    0.18026208238140604,
                    0.15778506551958835,
                    0.15724420966286068,
                    0.11295061391143478
                ],
                [
                    0.09012945318040878,
                    0.2479473733756496,
                    0.18042435885543373,
                    0.22528124857006532,
                    0.22528078036056282,
                    0.09012879954645223,
                    0.09008646569486586,
                    2.862711502932269e-06,
                    0.11229295444017862,
                    0.022580095530078267
                ],
                [
                    -1.4185644022501886e-06,
                    0.18026270910052306,
                    0.04507125039689293,
                    0.13510959994860344,
                    0.1351084179972775,
                    -0.04503090798377399,
                    -0.04501557651609919,
                    -0.04503418971450829,
                    0.06735699545592055,
                    -0.06771836176104726
                ],
                [
                    -1.7359574490116714e-06,
                    -1.9000251748058083e-06,
                    -1.0945760210989697e-06,
                    4.067552518027817e-06,
                    0.09005150054135916,
                    -0.04503477702576433,
                    -0.04501758946067266,
                    0.022527853661012398,
                    -0.06732096651890995,
                    -0.20300012704288095
                ],
                [
                    2.2502264804824534e-06,
                    -0.13498048610876912,
                    0.09016699852713142,
                    0.04501735755806513,
                    0.045014219568513564,
                    0.04505482804358321,
                    -0.09000870203939612,
                    -0.09004686255427008,
                    -0.157001113269435,
                    -0.27057484727937653
                ]
            ]
        },
        "5": {
            "x": [
                0.0,
                1.0,
                2.0,
                3.0,
                4.0,
                6.0,
                8.0
            ],
            "y": [
                [
                    0.0,
                    0.0,
                    0.0,
                    0.0,
                    0.0,
                    0.0,
                    0.0,
                    0.0,
                    0.0,
                    0.0
                ],
                [
                    0.04505515190040185,
                    0.04503411823836073,
                    0.06765614120039509,
                    0.13510304083530067,
                    0.09000642679298643,
                    0.045057803452061174,
                    0.045032253404753114,
                    0.04505851874966976,
                    0.13473673259360808,
                    0.045152382005753056
                ],
                [
                    0.04505694978361424,
                    0.09008860054968676,
                    0.09021593990887264,
                    0.18018350984779502,
                    0.13503933276268407,
                    0.09012919691646408,
                    0.04503070463218736,
                    0.09012873304159745,
                    0.17968582808449585,
                    0.045156722773412705
                ],
                [
                    0.04505295171611279,
                    0.0900887563503317,
                    0.09021530114800543,
                    0.15764383962598635,
                    0.09000835309222263,
                    0.04505668268016502,
                    8.686290664527974e-07,
                    0.0450587597378988,
                    0.17968582808449585,
                    0.04515264050991072
                ],
                [
                    1.8539573088949268e-06,
                    0.0900887563503317,
                    0.045101389828916844,
                    0.18017911078167057,
                    0.06749925595798228,
                    1.6990776033898314e-06,
                    -1.0691703576093392e-06,
                    -1.8852810949043786e-06,
                    0.13473875367072885,
                    0.04515245568854183
                ],
                [
                    0.0450511015896613,
                    0.0900883624266528,
                    0.045095611157534715,
                    0.2027292463855588,
                    0.0449896306662701,
                    3.7790112653035557e-07,
                    -0.045017032921878836,
                    -1.6800885146439626e-06,
                    0.13473875367072885,
                    0.022576627243334438
                ],
                [
                    0.0450511015896613,
                    0.045039089074561056,
                    2.409919297563512e-06,
                    0.18018375388491442,
                    0.044991564629249414,
                    2.181054916755576e-06,
                    -0.04501789903273254,
                    0.04505825254424123,
                    0.11227040999242083,
                    7.689460718787733e-07
                ]
            ]
        },
        "6": {
            "x": [
                0.0,
                1.0,
                2.0,
                3.0,
                4.0,
                6.0,
                8.0
            ],
            "y": [
                [
                    0.0,
                    0.0,
                    0.0,
                    0.0,
                    0.0,
                    0.0,
                    0.0,
                    0.0,
                    0.0,
                    0.0
                ],
                [
                    0.045053619791706856,
                    0.0450385906777655,
                    0.04507585647383494,
                    0.1351063369680271,
                    0.09000317427205898,
                    0.04505772608036074,
                    0.09009076439006575,
                    0.09013166868557851,
                    -0.04488686156500071,
                    0.06775209731980543
                ],
                [
                    0.045056367127408375,
                    0.135168346230829,
                    0.13528627502227378,
                    0.1801819154643534,
                    0.09000581694780763,
                    0.09012736133519816,
                    0.135163657922023,
                    0.1352304568249361,
                    1.8885784794364646e-06,
                    0.04516640598430223
                ],
                [
                    1.4754558942398077e-06,
                    0.13516669211573593,
                    0.13528213445500573,
                    0.1351063369680271,
                    0.044991564629249414,
                    0.04505293109311026,
                    0.022516044153570197,
                    0.13522777007988457,
                    0.04491745947391085,
                    0.0677522674497341
                ],
                [
                    -2.5110928297822355e-06,
                    0.1351641840559733,
                    0.09016830998405707,
                    0.13510338469224545,
                    5.004512259043636e-07,
                    -1.0603101275319382e-06,
                    4.4772171045592835e-07,
                    0.09012864432800613,
                    0.0,
                    0.022578923425468703
                ],
                [
                    -3.929657232032424e-06,
                    4.218563828706223e-06,
                    0.04507469899998939,
                    0.09005248418560896,
                    -5.932320749635345e-07,
                    -3.430432647777426e-06,
                    -0.04501475377848163,
                    -1.2001543731043895e-06,
                    -0.17944371331714098,
                    -0.11283123138030217
                ],
                [
                    -4.247050278793907e-06,
                    -0.02250585562951285,
                    -3.927129484521119e-06,
                    0.09005315192801516,
                    0.04498880728171606,
                    -6.244197969795806e-07,
                    -0.022509222498510728,
                    1.6680342886377097e-06,
                    -0.269047090791728,
                    -0.06771878506094661
                ]
            ]
        }
    },
    "column3_row5_experiment_e": {
        "pure_tones": {
            "x": [
                80.00000000000001,
                113.13708498984762,
                159.99999999999994,
                226.2741699796951,
                319.9999999999999
            ],
            "y": [
                [
                    1.161006756291937,
                    1.048401993662221,
                    1.56252435483451,
                    1.9228567044379232,
                    3.312227942656666,
                    2.1427476247616,
                    3.363365764901796,
                    2.988340189110269,
                    0.9468490194274174,
                    1.2358803908842426
                ],
                [
                    0.6451111113923874,
                    0.7012540973091719,
                    0.934639632126693,
                    0.6379030004744527,
                    1.092668890018333,
                    0.6391625344128805,
                    1.0668469814565609,
                    0.8770210387290346,
                    0.7332479711174764,
                    0.6438489858661112
                ],
                [
                    0.35906418352889546,
                    0.46945437927544387,
                    0.6885703685122078,
                    0.44806380887952757,
                    0.6328995513447789,
                    0.38649499960341244,
                    0.5532323045907616,
                    0.5453024396140992,
                    0.4209809749640151,
                    0.38837227032794863
                ],
                [
                    0.31595554643533647,
                    0.4239603309548427,
                    0.5415447127604167,
                    0.3137996147197178,
                    0.4815118385740647,
                    0.3592442161000327,
                    0.3901082518601936,
                    0.4614786217817909,
                    0.31045519089585627,
                    0.3270440334812328
                ],
                [
                    0.24777682950693822,
                    0.27520413274732614,
                    0.37257490059088566,
                    0.2912828469782221,
                    0.4658858736314251,
                    0.24719918934418514,
                    0.3398522974322276,
                    0.37792960021659866,
                    0.3317149584488055,
                    0.27998415376016694
                ]
            ]
        },
        "transposed_tones": {
            "x": [
                80.00000000000001,
                113.13708498984762,
                159.99999999999994,
                226.2741699796951,
                319.9999999999999
            ],
            "y": [
                [
                    4.054784335819583,
                    66.84231487665437,
                    19.50587424346567,
                    9.615800880342224,
                    15.75940515811186,
                    30.916609521580742,
                    38.50419896990554,
                    47.89914513210006,
                    10.694599654750784,
                    11.089331481113861
                ],
                [
                    3.338794741230713,
                    50.57287092220735,
                    11.978987595738879,
                    6.033153354735048,
                    6.618128994291842,
                    5.881114681779156,
                    9.897795966205729,
                    14.008526205745907,
                    5.38390857797178,
                    11.847419228726032
                ],
                [
                    2.5761338387133264,
                    29.105441364184887,
                    10.138879703312455,
                    8.745413523482648,
                    10.967966317673751,
                    4.6426282168445026,
                    14.431274288202577,
                    15.577930238712227,
                    6.016223247140706,
                    9.02507337012158
                ],
                [
                    2.546075729411988,
                    24.85915662869239,
                    12.746257895189208,
                    6.512554485124422,
                    15.239779956187647,
                    4.1712684311037025,
                    38.02845724033769,
                    18.57911239186817,
                    21.82806615430473,
                    12.372235674111117
                ],
                [
                    4.972607669411732,
                    12.31769082284435,
                    19.241723839616814,
                    5.715302911425557,
                    22.636894581579337,
                    9.197318582383021,
                    23.127414671110277,
                    11.19935553228156,
                    14.092214901489813,
                    9.65443535722961
                ]
            ]
        }
    },
    "column4_row1_experiment_a": {
        "rand": {
            "x": [
                1,
                2,
                3,
                4,
                5,
                6,
                7,
                8,
                9,
                10,
                11,
                12,
                13,
                14,
                15,
                16,
                17,
                18,
                19,
                20,
                21,
                22,
                23,
                24,
                25,
                26,
                27,
                28,
                29,
                30
            ],
            "y": [
                [
                    0.28531404834624635,
                    0.373163191947227,
                    0.3157273687045028,
                    0.23421539750292253,
                    0.2697950330501362,
                    0.24012860722191973,
                    0.26300927482848785,
                    0.26908298569318057,
                    0.3045638219635969,
                    0.27577921707747155
                ],
                [
                    0.2954616652734157,
                    0.42369460892116856,
                    0.3343548408100928,
                    0.25173533883576166,
                    0.3049036327127934,
                    0.24387046685679883,
                    0.28615151353446183,
                    0.2852197964044647,
                    0.34909412843929566,
                    0.29730714783450973
                ],
                [
                    0.3166731601713191,
                    0.5532695585876793,
                    0.4597400643828768,
                    0.28273629521282906,
                    0.3288596518870558,
                    0.26471052638529474,
                    0.3096425642668957,
                    0.3093202299074246,
                    0.43460452099215713,
                    0.329990303614615
                ],
                [
                    0.34487610193781787,
                    1.5084647133517597,
                    0.7904868261406447,
                    0.3128566792351731,
                    0.4528098558494498,
                    0.3116223780239097,
                    0.45225547191835286,
                    0.37501345994760643,
                    0.7992004774863968,
                    0.38278908385346994
                ],
                [
                    0.42113455055166343,
                    5.938860582217278,
                    4.6979290153936955,
                    0.4434558571177083,
                    1.8406158096689758,
                    0.4896941607627901,
                    3.8883998366255654,
                    0.5819436631512873,
                    4.389453925024881,
                    0.5874258613351687
                ],
                [
                    0.6382272882538139,
                    11.037818691188185,
                    9.981427687237181,
                    1.201849263342689,
                    5.769739670596631,
                    2.2832545772084423,
                    9.09453829641855,
                    2.5630976116274433,
                    9.143346216607744,
                    1.693085569057254
                ],
                [
                    1.5019837614898013,
                    14.523871122014132,
                    15.08988533965126,
                    4.24380527890273,
                    9.56987235874754,
                    4.581948848024933,
                    14.689305541129253,
                    4.924993974854787,
                    17.26809182720861,
                    4.899624879379246
                ],
                [
                    2.830637879697643,
                    21.730975010547017,
                    12.614928149989481,
                    4.751299575294154,
                    16.335846599475317,
                    5.491811730798488,
                    14.223001388087896,
                    6.514120354693927,
                    16.802670153108245,
                    5.686345043011927
                ],
                [
                    4.092343923384366,
                    22.142403540703498,
                    16.892411208592662,
                    7.997768764316608,
                    23.19864309346002,
                    7.262117083091803,
                    21.61949201617472,
                    6.933070149429291,
                    32.7412845425819,
                    7.268341702887721
                ],
                [
                    4.310542132083832,
                    16.88053709448688,
                    22.047532947106,
                    11.499810930355695,
                    20.453470005261845,
                    8.109468771535873,
                    46.380052637450184,
                    11.366364837271119,
                    31.995005213859766,
                    11.098273024530394
                ],
                [
                    5.167049785972649,
                    22.480327413846943,
                    17.188996169975162,
                    10.820817136345248,
                    39.288825397526274,
                    9.131986336715814,
                    21.049454452843232,
                    8.456239454721144,
                    19.211003444073448,
                    10.665804442045912
                ],
                [
                    6.691276145630277,
                    38.95643464142986,
                    26.27277780469002,
                    17.321041314343685,
                    21.16608741854004,
                    11.920167585565249,
                    28.54556648939912,
                    13.804388217281524,
                    54.91225919503984,
                    17.742764169772773
                ],
                [
                    6.91241431868678,
                    51.56270147068515,
                    47.69201378659801,
                    14.907616035594259,
                    100.0,
                    13.410967588905029,
                    92.29848664651851,
                    16.48820609699856,
                    36.578975181709296,
                    18.60587956479101
                ],
                [
                    7.569579248032437,
                    35.823040757877656,
                    23.15891247714844,
                    17.91006541263589,
                    57.222630658673566,
                    14.769239467312666,
                    55.106388274717965,
                    18.261950953927194,
                    29.110422702899427,
                    23.87500481688507
                ],
                [
                    7.478435681290013,
                    100.0,
                    31.427987116234895,
                    26.89704146468169,
                    49.60732655463002,
                    15.272599795519165,
                    100.0,
                    14.824220019077282,
                    59.211126533664626,
                    30.576008215155866
                ],
                [
                    8.283211966300453,
                    43.838201605750484,
                    34.87442783935391,
                    57.62693377767507,
                    36.364166237201566,
                    16.598454913654518,
                    21.03697730145925,
                    15.4351733387913,
                    100.0,
                    22.47582105060381
                ],
                [
                    11.14203911104631,
                    100.0,
                    29.690553055450085,
                    100.0,
                    100.0,
                    20.176499613707215,
                    58.00025208075336,
                    26.18848020723471,
                    100.0,
                    34.7557316699836
                ],
                [
                    12.38507483910621,
                    46.10494284454226,
                    43.9308564139006,
                    100.0,
                    100.0,
                    24.043202485247875,
                    33.76794826101732,
                    30.598206263244073,
                    100.0,
                    100.0
                ],
                [
                    18.690208852349382,
                    100.0,
                    68.5665909447803,
                    100.0,
                    100.0,
                    29.66529952966269,
                    100.0,
                    100.0,
                    100.0,
                    100.0
                ],
                [
                    18.332125201633698,
                    100.0,
                    100.0,
                    85.93915832630516,
                    100.0,
                    100.0,
                    100.0,
                    100.0,
                    66.97518158151128,
                    49.094780355341925
                ],
                [
                    19.438341380962537,
                    100.0,
                    100.0,
                    100.0,
                    100.0,
                    100.0,
                    68.10204318464382,
                    100.0,
                    100.0,
                    100.0
                ],
                [
                    15.594060162543897,
                    52.52174091323685,
                    38.15251050253117,
                    37.86752481107878,
                    100.0,
                    35.41509523880269,
                    41.645709328171,
                    25.66163276713714,
                    97.56564166779926,
                    93.53744477508317
                ],
                [
                    19.49718632777733,
                    100.0,
                    100.0,
                    100.0,
                    100.0,
                    24.359048284886132,
                    100.0,
                    100.0,
                    100.0,
                    100.0
                ],
                [
                    16.961164792220348,
                    45.79913336386228,
                    52.73325776469127,
                    45.633754349259554,
                    32.36622263862371,
                    28.175909214356366,
                    42.899178407448275,
                    33.36644011729361,
                    38.79361772710757,
                    100.0
                ],
                [
                    20.193338103496803,
                    100.0,
                    52.874636600764404,
                    100.0,
                    100.0,
                    81.97489116581917,
                    100.0,
                    51.181264362007624,
                    49.282094835578526,
                    99.8779346170097
                ],
                [
                    97.6691882640893,
                    100.0,
                    100.0,
                    100.0,
                    100.0,
                    55.119380672921345,
                    100.0,
                    100.0,
                    100.0,
                    100.0
                ],
                [
                    39.387810338965934,
                    100.0,
                    100.0,
                    61.29147950322847,
                    100.0,
                    100.0,
                    100.0,
                    100.0,
                    100.0,
                    69.28290059743988
                ],
                [
                    45.79465667218266,
                    54.94707178700475,
                    62.00284489788718,
                    100.0,
                    100.0,
                    79.86496736856007,
                    66.05509638804384,
                    41.02560052403616,
                    48.113737177782966,
                    78.29570177468862
                ],
                [
                    42.01745503329065,
                    100.0,
                    59.57482520503483,
                    100.0,
                    100.0,
                    80.27958367732666,
                    100.0,
                    100.0,
                    94.64251729958518,
                    78.42408664320907
                ],
                [
                    38.18506903106446,
                    100.0,
                    100.0,
                    100.0,
                    100.0,
                    100.0,
                    100.0,
                    100.0,
                    66.8348936196107,
                    100.0
                ]
            ]
        },
        "sine": {
            "x": [
                1,
                2,
                3,
                4,
                5,
                6,
                7,
                8,
                9,
                10,
                11,
                12,
                13,
                14,
                15,
                16,
                17,
                18,
                19,
                20,
                21,
                22,
                23,
                24,
                25,
                26,
                27,
                28,
                29,
                30
            ],
            "y": [
                [
                    0.3035228686521085,
                    0.41394512309023457,
                    0.3624605625337607,
                    0.26408986541717233,
                    0.2797521699142829,
                    0.2752491548013582,
                    0.28547070259846186,
                    0.2982173441686558,
                    0.3354998622904509,
                    0.29801929082736683
                ],
                [
                    0.3131597013148726,
                    0.5064007276557271,
                    0.4010234086349619,
                    0.29427330096924437,
                    0.3276224756394916,
                    0.30284735495346715,
                    0.32328366399499114,
                    0.32094487608050914,
                    0.4023729584087673,
                    0.32889205986291037
                ],
                [
                    0.37310701875263097,
                    0.6330466418454108,
                    0.5257010009719755,
                    0.3254208325546408,
                    0.38132761267212467,
                    0.3277462059039962,
                    0.3805262433978178,
                    0.39511768233656985,
                    0.5129246679611197,
                    0.39130692685776264
                ],
                [
                    0.4571123305802246,
                    0.9085221259059926,
                    1.045230632770217,
                    0.4501577811262773,
                    0.7084154074991549,
                    0.4649635010665949,
                    0.6378981050556056,
                    0.5616712357731225,
                    0.6674444474435689,
                    0.5124690243379565
                ],
                [
                    0.6399579084297478,
                    1.5341823616285952,
                    4.814370110630512,
                    0.7335587724332033,
                    4.2673872364857175,
                    0.9925060448102785,
                    2.9553657593911926,
                    1.0786221031328562,
                    1.239385161804284,
                    0.9103044475659261
                ],
                [
                    1.1043627262526512,
                    2.2792865895938696,
                    7.23124539362366,
                    1.5836891821179275,
                    7.770053483021167,
                    2.1124760321588703,
                    5.021863187354146,
                    2.468331018006773,
                    2.572353154476018,
                    3.1251441223750014
                ],
                [
                    2.229816079066912,
                    3.061906009159803,
                    9.00235446793722,
                    2.581596958219073,
                    12.250662918929008,
                    3.093447877179616,
                    6.237172061632869,
                    3.994450740035051,
                    3.212432866259656,
                    4.535671433885991
                ],
                [
                    2.6241626933280027,
                    3.2998963810409045,
                    10.469737475701855,
                    3.2751999327012546,
                    13.524886972679651,
                    3.7550492538508315,
                    7.268774682868015,
                    4.14570987335466,
                    3.7331986478367893,
                    5.6608434554596725
                ],
                [
                    3.462953615155498,
                    4.388618787986859,
                    9.2077200008668,
                    3.6587349665041353,
                    15.867811133912433,
                    4.285961166209069,
                    7.245843727486518,
                    5.4171117937860656,
                    4.473668100499776,
                    6.4705035410959155
                ],
                [
                    4.48168188379713,
                    5.540252153179538,
                    13.054423241581013,
                    4.303026205955835,
                    16.20462768401673,
                    5.250159462864251,
                    8.691259642203743,
                    6.929446823892369,
                    5.870382812851025,
                    8.684843303619136
                ],
                [
                    5.445657376985836,
                    5.640797619047931,
                    14.946631478672462,
                    4.94154811375614,
                    20.977799431269847,
                    5.304565585707946,
                    10.380808987411164,
                    7.455135983998533,
                    6.189977592048741,
                    9.376917472206403
                ],
                [
                    5.610093236695563,
                    6.694265807020858,
                    11.217666622590258,
                    5.138370663259011,
                    20.430353500758986,
                    5.981433293933025,
                    10.03302365496173,
                    8.269186547878943,
                    6.104114808265991,
                    10.68713261070791
                ],
                [
                    6.432334482928322,
                    9.316740358087614,
                    13.117607500587038,
                    6.6036824259089935,
                    22.697182456719492,
                    6.130446058086933,
                    13.066257683053617,
                    10.500523885271006,
                    5.99297160096248,
                    14.382660224612426
                ],
                [
                    7.708946688976858,
                    8.604776681715114,
                    19.21769609432715,
                    7.473596897377956,
                    44.12780969054125,
                    8.01175395418384,
                    14.256574796862656,
                    10.537165189571425,
                    8.225704795880167,
                    17.43042242498129
                ],
                [
                    9.088558627431476,
                    15.742146662221273,
                    16.987203164495575,
                    8.726484255424106,
                    30.798765675789262,
                    7.657442525316505,
                    11.270952522758162,
                    13.96456645026616,
                    9.107809597201337,
                    17.129162624623394
                ],
                [
                    11.828131478803009,
                    15.755945624381475,
                    22.015760680657742,
                    10.613799090397698,
                    80.90456851653042,
                    9.86495989309706,
                    16.884931455351925,
                    18.020627425078935,
                    9.606818835982782,
                    20.671697920280703
                ],
                [
                    10.513027798091708,
                    16.063880321660434,
                    23.902161545608315,
                    9.85970089070482,
                    30.805603048558595,
                    8.091174210039444,
                    14.753834899622749,
                    15.208054144519176,
                    9.04109451373919,
                    19.745210563543196
                ],
                [
                    18.627731868590274,
                    35.89689767894027,
                    31.13978577259201,
                    14.76444835486788,
                    100.0,
                    12.269198358255059,
                    18.893520244745346,
                    17.802011263261377,
                    11.645821939670386,
                    100.0
                ],
                [
                    14.234055961601909,
                    89.17443486641284,
                    21.91283546345144,
                    17.103927948177912,
                    100.0,
                    13.856139217540095,
                    22.017123556282716,
                    20.839235208490514,
                    13.826935658645757,
                    55.82728125834765
                ],
                [
                    22.924808992528188,
                    62.4848257225303,
                    53.17081022316673,
                    20.139935869765026,
                    92.01779607687746,
                    13.318005056567294,
                    21.590220281792053,
                    35.36155345685365,
                    14.95182835757253,
                    41.16011719332142
                ],
                [
                    19.31516509932069,
                    100.0,
                    39.63139523253087,
                    21.44557989170696,
                    49.07649550788606,
                    13.687778394919725,
                    23.569273475215365,
                    30.433393940740995,
                    13.056107678881768,
                    22.553838856815595
                ],
                [
                    25.711106541583685,
                    27.310622685608394,
                    39.13594591800062,
                    18.445165405291025,
                    50.712603349689495,
                    16.068743429920207,
                    17.52178143705425,
                    24.06106477191466,
                    18.072330160194813,
                    38.08023605060922
                ],
                [
                    34.87505258666236,
                    81.62184983590708,
                    67.05831645737015,
                    27.57236765390026,
                    57.745192535903236,
                    14.206715342576551,
                    34.314031416198894,
                    41.64011932753594,
                    19.95696848367037,
                    100.0
                ],
                [
                    36.18528339607938,
                    75.97826699883939,
                    100.0,
                    28.454569195303595,
                    33.49562990464009,
                    15.954353229285722,
                    19.197599758238198,
                    100.0,
                    27.954860417370508,
                    43.655957238738765
                ],
                [
                    37.55748690276558,
                    100.0,
                    100.0,
                    74.62530360915787,
                    74.91034633895094,
                    26.98891090746548,
                    48.782009407816226,
                    100.0,
                    32.60488485785683,
                    100.0
                ],
                [
                    20.434997138871914,
                    33.08074342907275,
                    35.291415993921255,
                    25.15006467428528,
                    31.106248854960132,
                    18.891467968837738,
                    18.610145154577882,
                    45.65576421798728,
                    24.230677722748446,
                    26.069997161152127
                ],
                [
                    53.89842676303176,
                    100.0,
                    28.132725184130305,
                    24.53543056977789,
                    51.62146426418299,
                    25.097847130676715,
                    89.8646853353647,
                    43.408093104171535,
                    21.242451783531795,
                    59.09018366674605
                ],
                [
                    100.0,
                    100.0,
                    100.0,
                    87.83313371315613,
                    71.28135009637899,
                    27.080830345729822,
                    100.0,
                    84.90033176864814,
                    71.09965998008775,
                    100.0
                ],
                [
                    64.45185335087825,
                    100.0,
                    100.0,
                    78.83933676828117,
                    66.04821092571474,
                    25.91681741072677,
                    100.0,
                    100.0,
                    54.71222891470744,
                    59.55861634663623
                ],
                [
                    68.59241985622025,
                    100.0,
                    93.069774769084,
                    100.0,
                    88.93206556016057,
                    45.66467783699974,
                    31.837862464888815,
                    93.79060771551475,
                    33.71761231052496,
                    100.0
                ]
            ]
        }
    },
    "column4_row2_experiment_b": {
        "high_harmonics": {
            "f0_in_hz": 125.0,
            "filter_position_in_hz": 3900.0,
            "x_bin_centers": [
                0.9090450000000001,
                0.9273168045000001,
                0.9459558722704502,
                0.9649695853030862,
                0.9843654739676784,
                1.0041512199944287,
                1.0243346595163167,
                1.0449237861725946,
                1.0659267542746638,
                1.0873518820355845,
                1.1092076548644998,
                1.131502728727276,
                1.1542459335746944,
                1.1774462768395457,
                1.2011129470040207,
                1.2252553172388014,
                1.2498829491153014,
                1.2750055963925186,
                1.3006332088800083,
                1.3267759363784966,
                1.3534441326997042,
                1.3806483597669683,
                1.4083993917982844,
                1.43670821957343,
                1.465586054786856,
                1.4950443344880715,
                1.525094725611282,
                1.5557491295960686,
                1.5870196871009494,
                1.6189187828116784,
                1.6514590503461934,
                1.6846533772581518,
                1.7185149101410406,
                1.7530570598348756,
                1.7882935067375567,
                1.8242382062229816,
                1.8609053941680633,
                1.8983095925908415,
                1.9364656154019175,
                1.9753885742714958,
                2.015093884614353,
                2.0555972716951016,
                2.096914776856173,
                2.1390627638709825,
                2.182057925424789,
                2.2259172897258273,
                2.2706582272493163,
                2.3162984576170276
            ],
            "y_bin_heights": [
                [
                    0.44510385756676557,
                    7.209302325581396,
                    1.5797788309636651,
                    0.9463722397476341,
                    3.942652329749104,
                    1.1214953271028036,
                    1.1940298507462686,
                    0.4437869822485207,
                    0.7102272727272727,
                    3.288201160541586
                ],
                [
                    0.44510385756676557,
                    4.883720930232558,
                    2.3696682464454977,
                    0.6309148264984227,
                    3.763440860215054,
                    0.5607476635514018,
                    0.746268656716418,
                    0.591715976331361,
                    0.2840909090909091,
                    3.288201160541586
                ],
                [
                    0.7418397626112759,
                    3.7209302325581395,
                    2.3696682464454977,
                    0.15772870662460567,
                    4.838709677419355,
                    1.308411214953271,
                    1.6417910447761195,
                    0.2958579881656805,
                    0.5681818181818182,
                    3.288201160541586
                ],
                [
                    1.4836795252225519,
                    2.7906976744186047,
                    3.7914691943127963,
                    1.7350157728706626,
                    4.838709677419355,
                    1.8691588785046729,
                    1.1940298507462686,
                    1.0355029585798816,
                    0.42613636363636365,
                    5.996131528046422
                ],
                [
                    1.0385756676557865,
                    2.3255813953488373,
                    3.0015797788309637,
                    1.8927444794952681,
                    6.093189964157706,
                    0.7476635514018691,
                    1.3432835820895523,
                    1.183431952662722,
                    0.2840909090909091,
                    5.802707930367505
                ],
                [
                    2.077151335311573,
                    2.0930232558139537,
                    4.265402843601896,
                    2.050473186119874,
                    4.838709677419355,
                    1.308411214953271,
                    2.2388059701492535,
                    1.183431952662722,
                    0.14204545454545456,
                    5.609284332688588
                ],
                [
                    1.1869436201780414,
                    0.6976744186046512,
                    4.897314375987362,
                    2.6813880126182967,
                    5.376344086021505,
                    2.05607476635514,
                    1.6417910447761195,
                    1.4792899408284024,
                    0.14204545454545456,
                    6.576402321083172
                ],
                [
                    1.632047477744807,
                    1.627906976744186,
                    3.0015797788309637,
                    1.1041009463722398,
                    3.225806451612903,
                    1.1214953271028036,
                    1.3432835820895523,
                    1.331360946745562,
                    0.7102272727272727,
                    5.996131528046422
                ],
                [
                    0.8902077151335311,
                    1.3953488372093024,
                    2.211690363349131,
                    0.6309148264984227,
                    3.046594982078853,
                    0.7476635514018691,
                    1.492537313432836,
                    0.591715976331361,
                    0.14204545454545456,
                    4.6421663442940035
                ],
                [
                    0.29673590504451036,
                    1.1627906976744187,
                    2.3696682464454977,
                    1.2618296529968454,
                    3.763440860215054,
                    1.308411214953271,
                    2.2388059701492535,
                    1.0355029585798816,
                    0.42613636363636365,
                    4.25531914893617
                ],
                [
                    0.7418397626112759,
                    1.3953488372093024,
                    3.0015797788309637,
                    0.7886435331230284,
                    2.6881720430107525,
                    0.9345794392523364,
                    2.8358208955223883,
                    1.183431952662722,
                    0.0,
                    3.8684719535783367
                ],
                [
                    1.3353115727002967,
                    1.627906976744186,
                    2.0537124802527646,
                    0.7886435331230284,
                    2.3297491039426523,
                    1.6822429906542056,
                    2.388059701492537,
                    1.0355029585798816,
                    0.42613636363636365,
                    2.7079303675048356
                ],
                [
                    0.29673590504451036,
                    1.8604651162790697,
                    2.3696682464454977,
                    1.2618296529968454,
                    2.6881720430107525,
                    1.308411214953271,
                    2.08955223880597,
                    1.0355029585798816,
                    0.5681818181818182,
                    1.5473887814313345
                ],
                [
                    0.0,
                    0.6976744186046512,
                    1.1058451816745656,
                    0.7886435331230284,
                    1.6129032258064515,
                    0.37383177570093457,
                    2.2388059701492535,
                    1.0355029585798816,
                    0.5681818181818182,
                    0.9671179883945842
                ],
                [
                    0.44510385756676557,
                    0.9302325581395349,
                    1.8957345971563981,
                    1.5772870662460567,
                    1.7921146953405018,
                    0.37383177570093457,
                    1.6417910447761195,
                    1.183431952662722,
                    0.8522727272727273,
                    2.127659574468085
                ],
                [
                    0.0,
                    1.627906976744186,
                    1.5797788309636651,
                    1.4195583596214512,
                    2.867383512544803,
                    1.308411214953271,
                    2.8358208955223883,
                    1.0355029585798816,
                    0.7102272727272727,
                    0.9671179883945842
                ],
                [
                    0.5934718100890207,
                    0.46511627906976744,
                    1.1058451816745656,
                    1.4195583596214512,
                    1.7921146953405018,
                    1.1214953271028036,
                    1.791044776119403,
                    0.8875739644970414,
                    0.9943181818181818,
                    0.9671179883945842
                ],
                [
                    0.14836795252225518,
                    0.0,
                    1.1058451816745656,
                    1.4195583596214512,
                    1.971326164874552,
                    1.308411214953271,
                    1.791044776119403,
                    1.4792899408284024,
                    0.2840909090909091,
                    0.9671179883945842
                ],
                [
                    0.14836795252225518,
                    0.6976744186046512,
                    1.1058451816745656,
                    1.8927444794952681,
                    1.6129032258064515,
                    1.1214953271028036,
                    1.791044776119403,
                    1.4792899408284024,
                    0.9943181818181818,
                    0.19342359767891681
                ],
                [
                    0.0,
                    0.6976744186046512,
                    0.9478672985781991,
                    1.4195583596214512,
                    1.971326164874552,
                    1.308411214953271,
                    1.3432835820895523,
                    0.591715976331361,
                    1.1363636363636365,
                    0.38684719535783363
                ],
                [
                    0.29673590504451036,
                    0.9302325581395349,
                    1.263823064770932,
                    1.5772870662460567,
                    1.4336917562724014,
                    0.9345794392523364,
                    2.6865671641791047,
                    0.591715976331361,
                    1.5625,
                    0.7736943907156673
                ],
                [
                    0.29673590504451036,
                    1.1627906976744187,
                    0.7898894154818326,
                    0.7886435331230284,
                    1.2544802867383513,
                    0.7476635514018691,
                    1.492537313432836,
                    0.4437869822485207,
                    0.8522727272727273,
                    0.19342359767891681
                ],
                [
                    0.0,
                    1.3953488372093024,
                    0.47393364928909953,
                    1.1041009463722398,
                    1.4336917562724014,
                    1.4953271028037383,
                    2.388059701492537,
                    0.591715976331361,
                    0.8522727272727273,
                    0.5802707930367504
                ],
                [
                    0.29673590504451036,
                    0.23255813953488372,
                    1.1058451816745656,
                    0.47318611987381703,
                    1.2544802867383513,
                    2.2429906542056073,
                    2.6865671641791047,
                    0.591715976331361,
                    0.5681818181818182,
                    0.19342359767891681
                ],
                [
                    0.0,
                    1.1627906976744187,
                    1.4218009478672986,
                    1.5772870662460567,
                    1.6129032258064515,
                    1.6822429906542056,
                    1.9402985074626866,
                    0.8875739644970414,
                    0.9943181818181818,
                    0.19342359767891681
                ],
                [
                    0.14836795252225518,
                    0.23255813953488372,
                    1.4218009478672986,
                    0.15772870662460567,
                    0.5376344086021505,
                    2.4299065420560746,
                    3.283582089552239,
                    0.591715976331361,
                    1.5625,
                    0.9671179883945842
                ],
                [
                    0.14836795252225518,
                    0.6976744186046512,
                    2.0537124802527646,
                    0.6309148264984227,
                    1.075268817204301,
                    2.4299065420560746,
                    2.08955223880597,
                    0.8875739644970414,
                    0.7102272727272727,
                    0.0
                ],
                [
                    0.29673590504451036,
                    0.9302325581395349,
                    1.263823064770932,
                    0.47318611987381703,
                    1.075268817204301,
                    0.7476635514018691,
                    2.2388059701492535,
                    0.2958579881656805,
                    0.14204545454545456,
                    0.38684719535783363
                ],
                [
                    0.5934718100890207,
                    1.1627906976744187,
                    1.8957345971563981,
                    0.47318611987381703,
                    0.7168458781362007,
                    1.1214953271028036,
                    1.6417910447761195,
                    0.8875739644970414,
                    1.8465909090909092,
                    0.38684719535783363
                ],
                [
                    0.7418397626112759,
                    1.627906976744186,
                    0.7898894154818326,
                    1.2618296529968454,
                    1.075268817204301,
                    0.5607476635514018,
                    2.985074626865672,
                    1.4792899408284024,
                    0.7102272727272727,
                    0.38684719535783363
                ],
                [
                    0.8902077151335311,
                    1.1627906976744187,
                    1.1058451816745656,
                    0.47318611987381703,
                    0.17921146953405018,
                    0.9345794392523364,
                    2.8358208955223883,
                    1.0355029585798816,
                    1.1363636363636365,
                    1.1605415860735009
                ],
                [
                    1.0385756676557865,
                    0.9302325581395349,
                    1.7377567140600316,
                    0.47318611987381703,
                    0.8960573476702509,
                    0.37383177570093457,
                    1.1940298507462686,
                    1.6272189349112427,
                    1.2784090909090908,
                    0.38684719535783363
                ],
                [
                    1.3353115727002967,
                    2.0930232558139537,
                    0.7898894154818326,
                    0.9463722397476341,
                    0.7168458781362007,
                    0.18691588785046728,
                    2.388059701492537,
                    0.7396449704142012,
                    1.9886363636363635,
                    0.19342359767891681
                ],
                [
                    1.9287833827893175,
                    1.8604651162790697,
                    1.4218009478672986,
                    1.1041009463722398,
                    0.5376344086021505,
                    0.5607476635514018,
                    2.08955223880597,
                    2.0710059171597632,
                    2.9829545454545454,
                    0.38684719535783363
                ],
                [
                    1.3353115727002967,
                    3.0232558139534884,
                    1.8957345971563981,
                    1.2618296529968454,
                    2.5089605734767026,
                    0.5607476635514018,
                    2.6865671641791047,
                    2.8106508875739644,
                    3.6931818181818183,
                    0.38684719535783363
                ],
                [
                    2.077151335311573,
                    2.0930232558139537,
                    1.8957345971563981,
                    1.5772870662460567,
                    0.7168458781362007,
                    3.177570093457944,
                    3.1343283582089554,
                    2.366863905325444,
                    3.977272727272727,
                    0.7736943907156673
                ],
                [
                    3.7091988130563798,
                    3.488372093023256,
                    5.055292259083728,
                    3.470031545741325,
                    1.6129032258064515,
                    2.803738317757009,
                    4.17910447761194,
                    2.8106508875739644,
                    4.403409090909091,
                    1.7408123791102514
                ],
                [
                    7.566765578635015,
                    4.4186046511627906,
                    2.6856240126382307,
                    2.996845425867508,
                    1.7921146953405018,
                    3.364485981308411,
                    4.3283582089552235,
                    5.325443786982248,
                    5.3977272727272725,
                    1.5473887814313345
                ],
                [
                    10.534124629080118,
                    2.3255813953488373,
                    2.843601895734597,
                    5.047318611987381,
                    2.150537634408602,
                    4.299065420560748,
                    3.1343283582089554,
                    7.544378698224852,
                    6.818181818181818,
                    2.3210831721470018
                ],
                [
                    14.836795252225519,
                    3.953488372093023,
                    4.739336492890995,
                    9.936908517350158,
                    2.150537634408602,
                    6.542056074766355,
                    1.492537313432836,
                    9.763313609467456,
                    6.818181818181818,
                    2.127659574468085
                ],
                [
                    17.2106824925816,
                    3.7209302325581395,
                    5.529225908372828,
                    11.35646687697161,
                    2.5089605734767026,
                    8.411214953271028,
                    2.2388059701492535,
                    11.390532544378699,
                    8.806818181818182,
                    3.288201160541586
                ],
                [
                    12.166172106824925,
                    5.348837209302325,
                    4.739336492890995,
                    11.198738170347003,
                    2.3297491039426523,
                    11.214953271028037,
                    2.537313432835821,
                    10.355029585798816,
                    9.801136363636363,
                    3.6750483558994196
                ],
                [
                    4.154302670623146,
                    3.0232558139534884,
                    2.6856240126382307,
                    5.83596214511041,
                    1.4336917562724014,
                    5.607476635514018,
                    1.9402985074626866,
                    4.437869822485207,
                    6.107954545454546,
                    3.6750483558994196
                ],
                [
                    1.9287833827893175,
                    2.3255813953488373,
                    2.0537124802527646,
                    2.050473186119874,
                    0.35842293906810035,
                    3.5514018691588785,
                    1.1940298507462686,
                    3.698224852071006,
                    4.119318181818182,
                    2.9013539651837523
                ],
                [
                    1.3353115727002967,
                    3.255813953488372,
                    1.263823064770932,
                    2.2082018927444795,
                    0.5376344086021505,
                    4.11214953271028,
                    1.3432835820895523,
                    2.8106508875739644,
                    4.403409090909091,
                    2.127659574468085
                ],
                [
                    0.5934718100890207,
                    4.186046511627907,
                    0.315955766192733,
                    2.365930599369085,
                    1.6129032258064515,
                    2.05607476635514,
                    1.492537313432836,
                    1.331360946745562,
                    2.9829545454545454,
                    2.3210831721470018
                ],
                [
                    0.29673590504451036,
                    2.558139534883721,
                    0.47393364928909953,
                    1.5772870662460567,
                    0.7168458781362007,
                    2.616822429906542,
                    1.1940298507462686,
                    1.183431952662722,
                    3.409090909090909,
                    0.9671179883945842
                ],
                [
                    0.29673590504451036,
                    2.7906976744186047,
                    0.1579778830963665,
                    1.7350157728706626,
                    0.7168458781362007,
                    2.2429906542056073,
                    1.3432835820895523,
                    1.331360946745562,
                    1.7045454545454546,
                    2.514506769825919
                ]
            ]
        },
        "low_harmonics": {
            "f0_in_hz": 125.0,
            "filter_position_in_hz": 125.0,
            "x_bin_centers": [
                0.9090450000000001,
                0.9273168045000001,
                0.9459558722704502,
                0.9649695853030862,
                0.9843654739676784,
                1.0041512199944287,
                1.0243346595163167,
                1.0449237861725946,
                1.0659267542746638,
                1.0873518820355845,
                1.1092076548644998,
                1.131502728727276,
                1.1542459335746944,
                1.1774462768395457,
                1.2011129470040207,
                1.2252553172388014,
                1.2498829491153014,
                1.2750055963925186,
                1.3006332088800083,
                1.3267759363784966,
                1.3534441326997042,
                1.3806483597669683,
                1.4083993917982844,
                1.43670821957343,
                1.465586054786856,
                1.4950443344880715,
                1.525094725611282,
                1.5557491295960686,
                1.5870196871009494,
                1.6189187828116784,
                1.6514590503461934,
                1.6846533772581518,
                1.7185149101410406,
                1.7530570598348756,
                1.7882935067375567,
                1.8242382062229816,
                1.8609053941680633,
                1.8983095925908415,
                1.9364656154019175,
                1.9753885742714958,
                2.015093884614353,
                2.0555972716951016,
                2.096914776856173,
                2.1390627638709825,
                2.182057925424789,
                2.2259172897258273,
                2.2706582272493163,
                2.3162984576170276
            ],
            "y_bin_heights": [
                [
                    0.0,
                    0.0,
                    0.0,
                    0.0,
                    0.0,
                    0.0,
                    0.0,
                    0.0,
                    0.0,
                    0.0
                ],
                [
                    0.0,
                    0.0,
                    0.0,
                    0.0,
                    0.0,
                    0.0,
                    0.0,
                    0.0,
                    0.0,
                    0.0
                ],
                [
                    0.0,
                    0.0,
                    0.0,
                    0.0,
                    0.0,
                    0.0,
                    0.0,
                    0.0,
                    0.0,
                    0.0
                ],
                [
                    0.0,
                    0.0,
                    0.0,
                    0.0,
                    0.0,
                    0.0,
                    0.0,
                    0.0,
                    0.0,
                    0.0
                ],
                [
                    20.786516853932586,
                    29.775280898876403,
                    15.955056179775282,
                    22.02247191011236,
                    27.97752808988764,
                    17.191011235955056,
                    24.49438202247191,
                    17.191011235955056,
                    21.235955056179776,
                    5.617977528089888
                ],
                [
                    79.21348314606742,
                    70.2247191011236,
                    84.04494382022472,
                    77.97752808988764,
                    72.02247191011236,
                    82.80898876404494,
                    75.50561797752809,
                    82.80898876404494,
                    78.76404494382022,
                    94.38202247191012
                ],
                [
                    0.0,
                    0.0,
                    0.0,
                    0.0,
                    0.0,
                    0.0,
                    0.0,
                    0.0,
                    0.0,
                    0.0
                ],
                [
                    0.0,
                    0.0,
                    0.0,
                    0.0,
                    0.0,
                    0.0,
                    0.0,
                    0.0,
                    0.0,
                    0.0
                ],
                [
                    0.0,
                    0.0,
                    0.0,
                    0.0,
                    0.0,
                    0.0,
                    0.0,
                    0.0,
                    0.0,
                    0.0
                ],
                [
                    0.0,
                    0.0,
                    0.0,
                    0.0,
                    0.0,
                    0.0,
                    0.0,
                    0.0,
                    0.0,
                    0.0
                ],
                [
                    0.0,
                    0.0,
                    0.0,
                    0.0,
                    0.0,
                    0.0,
                    0.0,
                    0.0,
                    0.0,
                    0.0
                ],
                [
                    0.0,
                    0.0,
                    0.0,
                    0.0,
                    0.0,
                    0.0,
                    0.0,
                    0.0,
                    0.0,
                    0.0
                ],
                [
                    0.0,
                    0.0,
                    0.0,
                    0.0,
                    0.0,
                    0.0,
                    0.0,
                    0.0,
                    0.0,
                    0.0
                ],
                [
                    0.0,
                    0.0,
                    0.0,
                    0.0,
                    0.0,
                    0.0,
                    0.0,
                    0.0,
                    0.0,
                    0.0
                ],
                [
                    0.0,
                    0.0,
                    0.0,
                    0.0,
                    0.0,
                    0.0,
                    0.0,
                    0.0,
                    0.0,
                    0.0
                ],
                [
                    0.0,
                    0.0,
                    0.0,
                    0.0,
                    0.0,
                    0.0,
                    0.0,
                    0.0,
                    0.0,
                    0.0
                ],
                [
                    0.0,
                    0.0,
                    0.0,
                    0.0,
                    0.0,
                    0.0,
                    0.0,
                    0.0,
                    0.0,
                    0.0
                ],
                [
                    0.0,
                    0.0,
                    0.0,
                    0.0,
                    0.0,
                    0.0,
                    0.0,
                    0.0,
                    0.0,
                    0.0
                ],
                [
                    0.0,
                    0.0,
                    0.0,
                    0.0,
                    0.0,
                    0.0,
                    0.0,
                    0.0,
                    0.0,
                    0.0
                ],
                [
                    0.0,
                    0.0,
                    0.0,
                    0.0,
                    0.0,
                    0.0,
                    0.0,
                    0.0,
                    0.0,
                    0.0
                ],
                [
                    0.0,
                    0.0,
                    0.0,
                    0.0,
                    0.0,
                    0.0,
                    0.0,
                    0.0,
                    0.0,
                    0.0
                ],
                [
                    0.0,
                    0.0,
                    0.0,
                    0.0,
                    0.0,
                    0.0,
                    0.0,
                    0.0,
                    0.0,
                    0.0
                ],
                [
                    0.0,
                    0.0,
                    0.0,
                    0.0,
                    0.0,
                    0.0,
                    0.0,
                    0.0,
                    0.0,
                    0.0
                ],
                [
                    0.0,
                    0.0,
                    0.0,
                    0.0,
                    0.0,
                    0.0,
                    0.0,
                    0.0,
                    0.0,
                    0.0
                ],
                [
                    0.0,
                    0.0,
                    0.0,
                    0.0,
                    0.0,
                    0.0,
                    0.0,
                    0.0,
                    0.0,
                    0.0
                ],
                [
                    0.0,
                    0.0,
                    0.0,
                    0.0,
                    0.0,
                    0.0,
                    0.0,
                    0.0,
                    0.0,
                    0.0
                ],
                [
                    0.0,
                    0.0,
                    0.0,
                    0.0,
                    0.0,
                    0.0,
                    0.0,
                    0.0,
                    0.0,
                    0.0
                ],
                [
                    0.0,
                    0.0,
                    0.0,
                    0.0,
                    0.0,
                    0.0,
                    0.0,
                    0.0,
                    0.0,
                    0.0
                ],
                [
                    0.0,
                    0.0,
                    0.0,
                    0.0,
                    0.0,
                    0.0,
                    0.0,
                    0.0,
                    0.0,
                    0.0
                ],
                [
                    0.0,
                    0.0,
                    0.0,
                    0.0,
                    0.0,
                    0.0,
                    0.0,
                    0.0,
                    0.0,
                    0.0
                ],
                [
                    0.0,
                    0.0,
                    0.0,
                    0.0,
                    0.0,
                    0.0,
                    0.0,
                    0.0,
                    0.0,
                    0.0
                ],
                [
                    0.0,
                    0.0,
                    0.0,
                    0.0,
                    0.0,
                    0.0,
                    0.0,
                    0.0,
                    0.0,
                    0.0
                ],
                [
                    0.0,
                    0.0,
                    0.0,
                    0.0,
                    0.0,
                    0.0,
                    0.0,
                    0.0,
                    0.0,
                    0.0
                ],
                [
                    0.0,
                    0.0,
                    0.0,
                    0.0,
                    0.0,
                    0.0,
                    0.0,
                    0.0,
                    0.0,
                    0.0
                ],
                [
                    0.0,
                    0.0,
                    0.0,
                    0.0,
                    0.0,
                    0.0,
                    0.0,
                    0.0,
                    0.0,
                    0.0
                ],
                [
                    0.0,
                    0.0,
                    0.0,
                    0.0,
                    0.0,
                    0.0,
                    0.0,
                    0.0,
                    0.0,
                    0.0
                ],
                [
                    0.0,
                    0.0,
                    0.0,
                    0.0,
                    0.0,
                    0.0,
                    0.0,
                    0.0,
                    0.0,
                    0.0
                ],
                [
                    0.0,
                    0.0,
                    0.0,
                    0.0,
                    0.0,
                    0.0,
                    0.0,
                    0.0,
                    0.0,
                    0.0
                ],
                [
                    0.0,
                    0.0,
                    0.0,
                    0.0,
                    0.0,
                    0.0,
                    0.0,
                    0.0,
                    0.0,
                    0.0
                ],
                [
                    0.0,
                    0.0,
                    0.0,
                    0.0,
                    0.0,
                    0.0,
                    0.0,
                    0.0,
                    0.0,
                    0.0
                ],
                [
                    0.0,
                    0.0,
                    0.0,
                    0.0,
                    0.0,
                    0.0,
                    0.0,
                    0.0,
                    0.0,
                    0.0
                ],
                [
                    0.0,
                    0.0,
                    0.0,
                    0.0,
                    0.0,
                    0.0,
                    0.0,
                    0.0,
                    0.0,
                    0.0
                ],
                [
                    0.0,
                    0.0,
                    0.0,
                    0.0,
                    0.0,
                    0.0,
                    0.0,
                    0.0,
                    0.0,
                    0.0
                ],
                [
                    0.0,
                    0.0,
                    0.0,
                    0.0,
                    0.0,
                    0.0,
                    0.0,
                    0.0,
                    0.0,
                    0.0
                ],
                [
                    0.0,
                    0.0,
                    0.0,
                    0.0,
                    0.0,
                    0.0,
                    0.0,
                    0.0,
                    0.0,
                    0.0
                ],
                [
                    0.0,
                    0.0,
                    0.0,
                    0.0,
                    0.0,
                    0.0,
                    0.0,
                    0.0,
                    0.0,
                    0.0
                ],
                [
                    0.0,
                    0.0,
                    0.0,
                    0.0,
                    0.0,
                    0.0,
                    0.0,
                    0.0,
                    0.0,
                    0.0
                ],
                [
                    0.0,
                    0.0,
                    0.0,
                    0.0,
                    0.0,
                    0.0,
                    0.0,
                    0.0,
                    0.0,
                    0.0
                ]
            ]
        }
    },
    "column4_row3_experiment_c": {
        "high_harmonics": {
            "x": [
                0.0,
                4.0,
                8.0,
                12.0,
                16.0,
                20.0,
                24.0
            ],
            "y": [
                [
                    0.0,
                    0.0,
                    0.0,
                    0.0,
                    0.0,
                    0.0,
                    0.0,
                    0.0,
                    0.0,
                    0.0
                ],
                [
                    0.2255775000654166,
                    0.31738516687620055,
                    0.1799412208856165,
                    0.13584138674284957,
                    0.04515636044062104,
                    0.2706326963615194,
                    -1.5914377088068896,
                    0.1802600545426792,
                    0.09037871582281022,
                    0.18034056736120724
                ],
                [
                    0.4516718529293293,
                    0.8181663339227732,
                    0.49560994829252597,
                    0.31725008902793744,
                    0.3618295790254707,
                    0.49672954057037033,
                    -2.0548902505059483,
                    0.4060521847140379,
                    0.27137464921188637,
                    0.4062298130464228
                ],
                [
                    0.5875726159519559,
                    1.0466188076090657,
                    0.5407888585988209,
                    0.4535173800574582,
                    0.5432343840330712,
                    0.6779704880594326,
                    -2.654248083517521,
                    0.5870402123040372,
                    0.31667465246544996,
                    0.4062286992490912
                ],
                [
                    0.7690588296631877,
                    1.3214405487316985,
                    0.6764443950391887,
                    0.6810424670298452,
                    0.8614822405869969,
                    0.9504436709377753,
                    -2.746142599031857,
                    0.7683683147524604,
                    0.4073352808500942,
                    0.5420069895492012
                ],
                [
                    0.8599255691808804,
                    1.4132183452133202,
                    0.6312096395715338,
                    0.8634329465397768,
                    0.9525950223866957,
                    1.0869609045236532,
                    -2.7002096464912757,
                    0.9045707114184985,
                    0.3619900562308437,
                    0.49672818737616053
                ],
                [
                    0.859929602701987,
                    1.6890312110181938,
                    0.3602038945134489,
                    1.0004384691315331,
                    1.043788712810502,
                    1.1325086327386191,
                    -2.746144165280355,
                    0.9954807411487062,
                    0.3166736270739102,
                    0.4967300658162195
                ]
            ]
        },
        "low_harmonics": {
            "x": [
                0.0,
                4.0,
                8.0,
                12.0,
                16.0,
                20.0,
                24.0
            ],
            "y": [
                [
                    0.0,
                    0.0,
                    0.0,
                    0.0,
                    0.0,
                    0.0,
                    0.0,
                    0.0,
                    0.0,
                    0.0
                ],
                [
                    0.8595452075397924,
                    0.8583813890160971,
                    0.9954788570412284,
                    0.8595490168521732,
                    0.8591589828017663,
                    0.9049789459108865,
                    0.859547647388635,
                    0.9049848173620986,
                    0.9049863110556494,
                    0.9045757100421111
                ],
                [
                    1.7264882053055863,
                    1.7699250933859951,
                    1.9090808438883546,
                    1.7264936223096408,
                    1.77152058850283,
                    1.7264834832734783,
                    1.7723219264768646,
                    1.7723193243607347,
                    1.7723221384189085,
                    1.817350117005275
                ],
                [
                    2.554686443556996,
                    2.73593385192774,
                    2.8309646097542496,
                    2.6009009426290084,
                    2.6459326200660325,
                    2.5546830446140962,
                    2.647128415265078,
                    2.6471251179320787,
                    2.6471283317601686,
                    2.6921530848499082
                ],
                [
                    3.343081050932356,
                    3.6645012835060777,
                    3.7612087106245027,
                    3.4828350997859516,
                    3.5278727553807028,
                    3.3896345171318334,
                    3.5294672563895952,
                    3.5294636947526308,
                    3.5294661752541803,
                    3.5744894365970046
                ],
                [
                    4.137535914194337,
                    4.6014856317262005,
                    4.652757701062352,
                    4.325362857838098,
                    4.417406595467305,
                    4.137536746581621,
                    4.513514280503025,
                    4.4664485277548875,
                    4.419399004934935,
                    4.417399989651535
                ],
                [
                    4.8908533717375935,
                    5.546967769924523,
                    5.551973375822361,
                    5.22215007578569,
                    5.362032513497911,
                    4.8908516553785715,
                    5.649631787571388,
                    5.459425085485624,
                    5.316990686239522,
                    5.314589140523387
                ]
            ]
        }
    },
    "column4_row4_experiment_d": {
        "1": {
            "x": [
                0.0,
                1.0,
                2.0,
                3.0,
                4.0,
                6.0,
                8.0
            ],
            "y": [
                [
                    0.0,
                    0.0,
                    0.0,
                    0.0,
                    0.0,
                    0.0,
                    0.0,
                    0.0,
                    0.0,
                    0.0
                ],
                [
                    0.18042581212312098,
                    0.22537689211184858,
                    0.11273208253978613,
                    0.09017431019423691,
                    0.1351010231968969,
                    0.09013534158496575,
                    0.04507731944795036,
                    0.09017258517241852,
                    0.13528677322349048,
                    0.09012722241598836
                ],
                [
                    0.22558412991832083,
                    0.3156705047511575,
                    0.18042557049907548,
                    0.11273010677949155,
                    0.18017838861330937,
                    0.18034709576032598,
                    0.09017338477365283,
                    0.13528645530337777,
                    0.2255784164217038,
                    0.09012941566683864
                ],
                [
                    0.27076370434509023,
                    0.49650209987984056,
                    0.22558366393432785,
                    0.1578564845954096,
                    0.27038801843363736,
                    0.22548495268473534,
                    0.13528686059400696,
                    0.18041959383178435,
                    0.3159549457287397,
                    0.09013020823349689
                ],
                [
                    0.22558321050632152,
                    0.5417597277367696,
                    0.13529288885099383,
                    0.13528929130367554,
                    0.22527740153442954,
                    0.22548495268473534,
                    0.18042506779000106,
                    0.18041959383178435,
                    0.36117231535986527,
                    0.09012899316487175
                ],
                [
                    0.1804279358030409,
                    0.6323375647839891,
                    0.22558467646893704,
                    0.18042395753773277,
                    0.36068070831616117,
                    0.31581287515784945,
                    0.18042405038553655,
                    0.1804231508813573,
                    0.40641046913673917,
                    0.13522681709277995
                ],
                [
                    0.13528666144430168,
                    0.3834466974363534,
                    0.13529288885099383,
                    0.045078869014973114,
                    0.2252763172659376,
                    0.13523285134722807,
                    0.1352842222367544,
                    0.1352878811381271,
                    0.31595472011716785,
                    0.09012749036492858
                ]
            ]
        },
        "12": {
            "x": [
                0.0,
                1.0,
                2.0,
                3.0,
                4.0,
                6.0,
                8.0
            ],
            "y": [
                [
                    0.0,
                    0.0,
                    0.0,
                    0.0,
                    0.0,
                    0.0,
                    0.0,
                    0.0,
                    0.0,
                    0.0
                ],
                [
                    -4.1494420844889746e-06,
                    3.0487992049021972e-06,
                    0.04505369444170579,
                    -3.671399003701836e-07,
                    0.0,
                    -6.926638289050935e-07,
                    -0.022529090417258868,
                    1.7777125412843375e-06,
                    0.04507568148700421,
                    -1.4797953817591303e-06
                ],
                [
                    7.924730713593231e-07,
                    1.5817062002654314e-06,
                    0.02252543267167048,
                    -0.045051133585866265,
                    -4.795509412902632e-07,
                    4.782076103160282e-07,
                    -4.357416363148792e-06,
                    -2.1970559077599816e-07,
                    0.04507787571446363,
                    -1.704593928536502e-06
                ],
                [
                    -4.9414497223787546e-06,
                    -0.045013436413843866,
                    0.045055351459521886,
                    -0.04505414914313449,
                    0.022504143731100434,
                    0.0,
                    -4.1494420844889746e-06,
                    -3.7905435805452026e-06,
                    0.045076623108654554,
                    -6.044125215737273e-06
                ],
                [
                    -0.02252964640573088,
                    -0.045014770651945535,
                    0.045055351459521886,
                    -0.045053361079584464,
                    -2.1637577847233302e-06,
                    -0.04503097638866027,
                    -4.1494420844889746e-06,
                    -4.173493914932935e-06,
                    0.04507287419769479,
                    -0.04503781792776071
                ],
                [
                    -0.045054686562507995,
                    -0.09000853798697167,
                    0.09012702835479605,
                    -0.045055697915700244,
                    -2.9538039446053155e-06,
                    -0.04502994852828135,
                    7.419488740056934e-08,
                    -0.02252878790592519,
                    -3.3756643399440733e-06,
                    -0.04503525113591886
                ],
                [
                    -0.04505763192905307,
                    -0.04501486343896538,
                    0.022525052046483973,
                    -0.045052101228075736,
                    0.0,
                    -0.04503139729601627,
                    -4.1494420844889746e-06,
                    -1.7250218183884058e-06,
                    -0.04505791757015115,
                    -0.04503815449425627
                ]
            ]
        },
        "2": {
            "x": [
                0.0,
                1.0,
                2.0,
                3.0,
                4.0,
                6.0,
                8.0
            ],
            "y": [
                [
                    0.0,
                    0.0,
                    0.0,
                    0.0,
                    0.0,
                    0.0,
                    0.0,
                    0.0,
                    0.0,
                    0.0
                ],
                [
                    0.13529068520943557,
                    0.2705178094145791,
                    0.2254742849868155,
                    0.18042131885360274,
                    0.20277150719590914,
                    0.13523168047578882,
                    0.22557768799443806,
                    0.135289564243846,
                    0.09016932054881274,
                    0.2706324495418081
                ],
                [
                    0.22558172915529512,
                    0.40604888448789345,
                    0.2706321490437257,
                    0.27075800428514585,
                    0.3156000459775729,
                    0.27063993481774135,
                    0.27075707897295054,
                    0.1352878811381271,
                    0.3159559079207216,
                    0.2706345819557884
                ],
                [
                    0.2707577879400227,
                    0.7683630151179657,
                    0.3610102013630546,
                    0.27075800428514585,
                    0.47376887363606296,
                    0.3610138858542317,
                    0.3159542274004814,
                    0.22557679101938335,
                    0.3611746512659323,
                    0.31581364224952047
                ],
                [
                    0.2255839213228747,
                    0.8137474909779889,
                    0.31580746711001845,
                    0.24816973365859313,
                    0.5190083946747107,
                    0.3158119597386084,
                    0.40641237741832176,
                    0.1804232499203789,
                    0.49695044435508984,
                    0.3158114851591909
                ],
                [
                    0.09017361526513468,
                    0.927292398450859,
                    0.15778172331328677,
                    0.04507869055012559,
                    0.33818046135591184,
                    0.1803450946487691,
                    0.27075707897295054,
                    0.11272829199620558,
                    0.49695261893412557,
                    0.2029092728466192
                ],
                [
                    0.06762631929007412,
                    0.45126139341157234,
                    -3.1644577145328867e-06,
                    -0.04505728003382445,
                    0.06754023387011468,
                    0.0901319353768122,
                    0.045073821816518186,
                    0.02253654047748349,
                    0.36116972056496827,
                    0.045049429152736686
                ]
            ]
        },
        "3": {
            "x": [
                0.0,
                1.0,
                2.0,
                3.0,
                4.0,
                6.0,
                8.0
            ],
            "y": [
                [
                    0.0,
                    0.0,
                    0.0,
                    0.0,
                    0.0,
                    0.0,
                    0.0,
                    0.0,
                    0.0,
                    0.0
                ],
                [
                    0.24816958814788975,
                    0.0450306713457829,
                    0.3836984725011368,
                    0.18042629291893297,
                    0.22527618164747404,
                    0.18034453485582502,
                    0.22557588104944215,
                    0.22557999225734365,
                    0.0901709821301125,
                    0.27063600097424434
                ],
                [
                    0.2255824654364715,
                    0.40604566562315214,
                    0.4289402801437462,
                    0.31595397499250333,
                    0.4058610540934808,
                    0.3158135490027012,
                    0.4064105943507035,
                    0.31595529922597265,
                    0.2707575797321431,
                    0.4062298315837677
                ],
                [
                    0.13528917643077618,
                    0.3608504289348278,
                    0.24811077079197674,
                    0.18042707684838236,
                    0.4058591285721995,
                    0.22548296758735276,
                    0.4064105943507035,
                    0.2255825819188576,
                    0.31595535085236903,
                    0.3158132382328468
                ],
                [
                    0.15785633908470623,
                    0.5417590146596357,
                    0.3384824431575129,
                    0.22557934094086718,
                    0.40585886631952833,
                    0.2706407032381936,
                    0.3159545577775491,
                    0.3611759374408695,
                    0.3385628848149863,
                    0.36100857285872057
                ],
                [
                    -0.09008726154764873,
                    0.45125943025279847,
                    0.022524616737158137,
                    -0.04505728003382445,
                    0.04501015642602618,
                    -0.13503840028397912,
                    0.1352878036599311,
                    0.09017245439574696,
                    0.09017237279986912,
                    0.0901308954622204
                ],
                [
                    0.045073730306925505,
                    0.09009148967826128,
                    -0.0900701043959726,
                    -0.13510588369874435,
                    -0.08996813626502165,
                    -0.09004628114828656,
                    0.09017026309607111,
                    -0.11259849922527729,
                    -0.09009187275609096,
                    0.09013188953661255
                ]
            ]
        },
        "4": {
            "x": [
                0.0,
                1.0,
                2.0,
                3.0,
                4.0,
                6.0,
                8.0
            ],
            "y": [
                [
                    0.0,
                    0.0,
                    0.0,
                    0.0,
                    0.0,
                    0.0,
                    0.0,
                    0.0,
                    0.0,
                    0.0
                ],
                [
                    0.1804228378247487,
                    0.18026731161793189,
                    0.3159559337386555,
                    0.1578564845954096,
                    0.18026642898126471,
                    0.13522935709160205,
                    0.22557616600083313,
                    0.2255807961965067,
                    0.20300160265247252,
                    0.15781768730611875
                ],
                [
                    0.1804228378247487,
                    0.2705176031343275,
                    0.3611790027210133,
                    0.22558123024711918,
                    0.1802672641425054,
                    0.1803424803536809,
                    0.2707560068528996,
                    0.3159576247099012,
                    0.3611706534275827,
                    0.2932831595251191
                ],
                [
                    3.927129484521119e-06,
                    0.2705184609024805,
                    0.2030049726604573,
                    0.1352845426133443,
                    0.13517159047476435,
                    0.09013417071352653,
                    0.2707580763566706,
                    0.22558098023987408,
                    0.3159565215643796,
                    0.2481088471355105
                ],
                [
                    -0.09008843121506183,
                    0.24794788337597717,
                    -0.045052101228075736,
                    -1.949258024575018e-06,
                    0.022519792134796213,
                    4.808379547305286e-07,
                    0.09016655513957078,
                    0.04507472453965891,
                    0.22557686470217214,
                    0.15781680380271346
                ],
                [
                    -0.09008604478750987,
                    4.059404573736325e-06,
                    -0.18009583890488845,
                    -0.13510388572787815,
                    -0.045009041054201115,
                    -0.045033841023822546,
                    -3.7491702119252235e-06,
                    -0.09009306493386496,
                    -0.022528608363763497,
                    0.02252494097517438
                ],
                [
                    -0.06757000063393967,
                    -0.2697810288335449,
                    -0.04505135838441304,
                    -0.09008622908260919,
                    1.6701816397124425e-06,
                    2.148348964808866e-06,
                    -0.045055474428288694,
                    -0.09008994032750323,
                    -0.09008737396575911,
                    0.022528187575147907
                ]
            ]
        },
        "5": {
            "x": [
                0.0,
                1.0,
                2.0,
                3.0,
                4.0,
                6.0,
                8.0
            ],
            "y": [
                [
                    0.0,
                    0.0,
                    0.0,
                    0.0,
                    0.0,
                    0.0,
                    0.0,
                    0.0,
                    0.0,
                    0.0
                ],
                [
                    0.0450765790998848,
                    0.27051425680688757,
                    0.0676027492726578,
                    0.02253834050815072,
                    0.09009386848752812,
                    4.152438906224187e-06,
                    0.045075520229539714,
                    0.09017062618162125,
                    0.09016927329173369,
                    0.04505094082351996
                ],
                [
                    0.0225385557800504,
                    0.3156727784515462,
                    0.1127009924531572,
                    0.09017333996167845,
                    0.1802628968119655,
                    0.04506048066523438,
                    0.13528929791816138,
                    0.18042007289187365,
                    0.13528421983610858,
                    0.0675904554387415
                ],
                [
                    3.091018227735498e-06,
                    0.36084767219233493,
                    0.15781486258411645,
                    0.045077640622472714,
                    0.1802628968119655,
                    0.045055069684761834,
                    0.20300162054525384,
                    0.13529020151640936,
                    0.09017435936146054,
                    0.1352219924722467
                ],
                [
                    -1.8867944492906297e-06,
                    0.3156713086903205,
                    0.11270014674225877,
                    -0.04505227840416942,
                    0.13517050011548887,
                    0.0,
                    0.0901736124840545,
                    0.09017062618162125,
                    0.022537661249379642,
                    0.13522283307298644
                ],
                [
                    -0.04505492650221313,
                    0.31566833918209525,
                    0.06760537280904588,
                    -0.09008905383636942,
                    0.09009581445733944,
                    -0.04503177380254497,
                    -3.6563870616512784e-06,
                    -3.7156652902270437e-06,
                    2.6966075360179698e-06,
                    0.1352277383097396
                ],
                [
                    -2.2110324655322255e-06,
                    0.22537767250218482,
                    0.11270014674225877,
                    -1.949258024575018e-06,
                    0.13516656289109405,
                    0.0,
                    -0.13510559285691523,
                    1.7312127034985192e-06,
                    0.04507494338379568,
                    0.13522440416891163
                ]
            ]
        },
        "6": {
            "x": [
                0.0,
                1.0,
                2.0,
                3.0,
                4.0,
                6.0,
                8.0
            ],
            "y": [
                [
                    0.0,
                    0.0,
                    0.0,
                    0.0,
                    0.0,
                    0.0,
                    0.0,
                    0.0,
                    0.0,
                    0.0
                ],
                [
                    0.09016655513957078,
                    0.09009062104919482,
                    0.0901745799699454,
                    0.09017642550249316,
                    0.18017576101070806,
                    0.1352273522955471,
                    0.04507729931018861,
                    0.13528871137824472,
                    0.09016620655002622,
                    0.135226580145178
                ],
                [
                    0.09017280542246191,
                    0.27051419288532774,
                    0.06762792987555781,
                    0.1352920185181873,
                    0.22527696496447258,
                    0.1803436512251201,
                    0.09017045861430334,
                    0.18042555541632746,
                    0.13528290121935738,
                    0.2254777604601441
                ],
                [
                    0.0450734180560884,
                    0.22537723758073852,
                    0.09017470080022268,
                    0.09017492207980266,
                    0.18018111980074542,
                    0.0450557610626785,
                    -0.045053108917137874,
                    0.13528759691966116,
                    0.13528640308931902,
                    0.22547410710481233
                ],
                [
                    -0.045055474428288694,
                    0.31566563207814713,
                    0.02254061677909734,
                    1.5821181242048343e-06,
                    0.13510518477810335,
                    -0.04503404727606952,
                    -0.04505441440095642,
                    0.04507511418756936,
                    0.09016979349170877,
                    0.13522723991294405
                ],
                [
                    -0.04505968819216302,
                    0.09009035256587647,
                    3.8295033438773274e-07,
                    -0.09008588198550457,
                    0.13510194583524598,
                    -0.04503342557453183,
                    -0.09008938298821673,
                    -0.045054665524355636,
                    -4.989926000953382e-06,
                    0.09012465918996035
                ],
                [
                    -2.262647635198345e-06,
                    -8.686290664527974e-07,
                    -0.06756957432565594,
                    -0.04505047171549206,
                    0.04501441974349993,
                    -0.045035020497298184,
                    -0.09008825795287259,
                    -0.09008795410442758,
                    -0.04505817829900782,
                    0.04505027552192187
                ]
            ]
        }
    },
    "column4_row5_experiment_e": {
        "pure_tones": {
            "x": [
                80.00000000000001,
                113.13708498984762,
                159.99999999999994,
                226.2741699796951,
                319.9999999999999
            ],
            "y": [
                [
                    1.076636674215995,
                    0.7398590827893252,
                    0.9738628133996224,
                    0.8632569741267961,
                    2.207705905897813,
                    0.8670865423038515,
                    1.3525873784667675,
                    1.0342153290890734,
                    0.7357170631488397,
                    0.878209679063915
                ],
                [
                    0.5609438038736008,
                    0.5790694454565006,
                    0.7506402694073596,
                    0.615461414643625,
                    0.9090388364921927,
                    0.5147280064877578,
                    0.8956187915368106,
                    0.8291904532905175,
                    0.5413962951354802,
                    0.5707671429165125
                ],
                [
                    0.37441668675336326,
                    0.5397804782082433,
                    0.5324918783531242,
                    0.4870589231797908,
                    0.6262547194977809,
                    0.39798110029209727,
                    0.5806963960690917,
                    0.5328019898238875,
                    0.42723280855262447,
                    0.4098445433988703
                ],
                [
                    0.2998604001007505,
                    0.4459737815557595,
                    0.4418176147741166,
                    0.3355145511458206,
                    0.49614762059221923,
                    0.3247455528849049,
                    0.38649441464917034,
                    0.3405138431470719,
                    0.35166307469474684,
                    0.2860862447645067
                ],
                [
                    0.2631889142623055,
                    0.40154130314453895,
                    0.36662862771339894,
                    0.3073512225204357,
                    0.46586431132814166,
                    0.23254038557614978,
                    0.370308307499629,
                    0.3602043939193289,
                    0.3068403608291162,
                    0.26656405039475833
                ]
            ]
        },
        "transposed_tones": {
            "x": [
                80.00000000000001,
                113.13708498984762,
                159.99999999999994,
                226.2741699796951,
                319.9999999999999
            ],
            "y": [
                [
                    5.072159475355338,
                    74.21307983113552,
                    27.68928680249171,
                    14.268771120190264,
                    20.98456183976747,
                    13.545184543762128,
                    17.258839835187374,
                    31.311103298401132,
                    7.537182092972458,
                    12.723044324441183
                ],
                [
                    7.0018589197561205,
                    34.00304999220037,
                    15.871035795859603,
                    14.436326613040825,
                    7.127363777851871,
                    5.930854285727714,
                    8.297160826991062,
                    12.06025917515669,
                    8.157648719180168,
                    17.48999536285759
                ],
                [
                    7.926599181326128,
                    27.046612061895875,
                    19.255029129108166,
                    9.532127956136664,
                    11.692058689236504,
                    5.241580060495874,
                    9.604203196070369,
                    11.655773429114138,
                    8.831619842516302,
                    40.515028708217
                ],
                [
                    6.136638653477581,
                    22.201787076679576,
                    29.578105465745793,
                    22.600033587553707,
                    21.29088080307171,
                    13.330417707747442,
                    52.62007462898666,
                    16.470512645611826,
                    13.620264792615279,
                    30.338359696490386
                ],
                [
                    4.559015573518661,
                    12.023671162073457,
                    20.309467135472985,
                    9.3024329432392,
                    27.812373731695455,
                    8.238583257763649,
                    16.507550773595618,
                    9.045364192926598,
                    8.243620032707174,
                    16.408479982792304
                ]
            ]
        }
    }
}
