# Supplementary material for: Deep neural network models reveal interplay of peripheral coding and stimulus statistics in pitch perception
Source: Nat Commun. 2021 Dec 14;12:7278. doi: 10.1038/s41467-021-27366-6 (PMC8671597; doi:10.1038/s41467-021-27366-6)
Supplement: Supplementary file 4 — Source Data [file 41467_2021_27366_MOESM4_ESM.zip › Source_Data_Saddler_etal_DNNPitchModel/supplementary_fig11b.json]

{
    "1/16_st": {
        "best_thresholds": [
            0.30696600500532173,
            0.331508468251535,
            0.3774112052175269,
            0.2722442640275934,
            0.26022424401100563,
            0.284969062561682,
            0.30066064286874766,
            0.293144448407947,
            0.3724053667955367,
            0.40153909683658945
        ],
        "x": [
            1,
            2,
            3,
            4,
            5,
            6,
            7,
            8,
            9,
            10,
            11,
            12,
            13,
            14,
            15,
            16,
            17,
            18,
            19,
            20,
            21,
            22,
            23,
            24,
            25,
            26,
            27,
            28,
            29,
            30
        ],
        "y": [
            [
                0.30696600500532173,
                0.331508468251535,
                0.3774112052175269,
                0.2722442640275934,
                0.26022424401100563,
                0.284969062561682,
                0.30066064286874766,
                0.293144448407947,
                0.3724053667955367,
                0.40153909683658945
            ],
            [
                0.33221286176239767,
                0.3607406624327665,
                0.42827046345410036,
                0.28717661167849595,
                0.2659960178642046,
                0.3021798086639537,
                0.3093244025425608,
                0.31911623283184354,
                0.4351880919310894,
                0.4715728333928775
            ],
            [
                0.4241426104507585,
                0.42593097115552736,
                0.4992425239206154,
                0.3457290580423762,
                0.28541886083983964,
                0.356724051123984,
                0.3501112270166704,
                0.35286471901526434,
                0.5393602018623416,
                0.4970049186640721
            ],
            [
                0.5268190760369139,
                0.5481178699278959,
                0.6607493587671798,
                0.40797354465253877,
                0.3243594921839253,
                0.497255914380861,
                0.48482564674384626,
                0.42193999107944424,
                0.7462108787559268,
                0.6020715323729696
            ],
            [
                0.677879613844417,
                1.0089457700941802,
                1.0409957563468273,
                0.5175351869090125,
                0.5436448109475103,
                0.7397675686751793,
                2.3621392218992474,
                0.6187584326590603,
                1.3359102645296643,
                0.7840580890074298
            ],
            [
                1.094430123380895,
                1.7658754784343687,
                1.9888394149324529,
                0.7774261143653954,
                2.31899821111009,
                1.2200267196728394,
                4.865580805532555,
                1.1221213614771188,
                2.6054793401781873,
                1.357132175663586
            ],
            [
                1.4254286344641753,
                2.416445811789885,
                2.765723308336405,
                1.0508259351851512,
                4.015059145031519,
                1.515330024981172,
                5.517367049907745,
                2.2044587369191793,
                3.298670802855428,
                2.1649577397692203
            ],
            [
                2.0093587510585214,
                2.795233516580234,
                3.2559501313092656,
                1.3366556436030086,
                4.7206537813175045,
                1.7882764589605586,
                6.141261651595524,
                2.693815512027363,
                3.756563549850055,
                2.768581132632787
            ],
            [
                2.2651044678195094,
                3.502971144161701,
                3.6831537854580323,
                1.532447384148548,
                5.400428155633422,
                2.166443064930898,
                6.890242388838682,
                3.5137652688969645,
                3.933557185039754,
                2.765078929427549
            ],
            [
                2.222443958123437,
                3.704843879606683,
                3.772133800897303,
                1.588018711421695,
                5.5104582564482465,
                2.268063460366,
                7.092312869515896,
                3.862094737871121,
                4.099434338537853,
                3.113482869827103
            ],
            [
                2.5109155814610555,
                4.206544187473715,
                4.344836171246512,
                1.731457427229854,
                6.041391867023998,
                2.4473730200420465,
                8.047013695915174,
                4.435672486186419,
                4.796067374509976,
                3.4130172522316315
            ],
            [
                2.4168193948536048,
                4.176298044478812,
                4.303737283398387,
                1.8106782648168698,
                6.8284587393708644,
                2.43400458808621,
                7.2985320168982115,
                4.802617999839728,
                4.329984777818525,
                3.8179945781207953
            ],
            [
                2.2006835987780606,
                4.4159831009917045,
                4.509720852540899,
                1.749994528493432,
                6.543945708386457,
                2.3794290390210286,
                7.219840254535182,
                5.4134137518485,
                4.255508745963775,
                3.282132237692187
            ],
            [
                2.5033017073337254,
                5.46182063381148,
                5.5507603549941775,
                2.0635565097906055,
                6.561000591444813,
                2.4424663323343236,
                9.308450646774421,
                6.801400502721318,
                4.942407430320234,
                3.0341628195255415
            ],
            [
                2.456540478581854,
                5.997509421920661,
                6.171797700178717,
                2.1032255972067406,
                7.309184315450264,
                2.808620857315329,
                7.610197586159653,
                6.669997291447923,
                4.757527991953681,
                3.5203044223402693
            ],
            [
                2.920753094421452,
                8.039560994681992,
                5.947644833119041,
                2.378697664080753,
                7.7364715155212265,
                2.9621670146907095,
                11.063746969114579,
                7.746312212541059,
                5.69233861298097,
                3.984376924435828
            ],
            [
                2.887578154964703,
                8.07443997608637,
                6.140334095806251,
                2.487825842097816,
                7.214875939893845,
                3.2136566374836173,
                9.64650030682589,
                8.866573567381264,
                5.554492329383068,
                3.9322663618877196
            ],
            [
                2.878041412370434,
                8.101120343953074,
                6.841633298674327,
                2.591726101620577,
                7.4770095746600695,
                3.4600911140974335,
                9.66331373907945,
                8.233856262474749,
                5.458707256112422,
                3.915485198143616
            ],
            [
                3.030821863444687,
                10.66701412083399,
                8.242009134732923,
                2.8654732978871302,
                8.400973417440422,
                3.623666924225477,
                14.604212275897977,
                10.107492079662013,
                6.701195488134631,
                4.901857553340057
            ],
            [
                2.798769319871391,
                8.237179785811017,
                8.252912709637684,
                2.791285259377079,
                7.539061765355057,
                3.7543120075838052,
                10.75882729590439,
                10.434220414635119,
                5.609984500971545,
                4.6914324306730935
            ],
            [
                3.193039578928526,
                9.181993638365993,
                8.391216196989848,
                3.269696183708967,
                7.649873469263983,
                3.7687935384963502,
                11.834936461211354,
                11.640033467595742,
                6.1446527116749365,
                5.32710338645793
            ],
            [
                3.2042394287822806,
                12.214753326472112,
                9.570193662072514,
                3.457667695936111,
                8.599521417229095,
                4.403403304405625,
                13.417987782637118,
                12.927791453174494,
                5.925013762040418,
                5.469267395447432
            ],
            [
                3.8472403216823694,
                16.26120430919424,
                8.680270497476764,
                3.4275429202343037,
                8.25782100826711,
                3.9990870961136036,
                18.05972588795975,
                12.349670049602496,
                5.993303323962237,
                6.962600679702299
            ],
            [
                3.915202539804459,
                17.60921223445597,
                11.790778818412678,
                3.5752728909048592,
                7.986732387524185,
                4.824387998690805,
                16.79961776858885,
                13.206539804462828,
                6.66461210215574,
                5.9902721869495155
            ],
            [
                3.841061032893169,
                27.5055300128338,
                10.040285220490906,
                4.3327445007168475,
                9.484317023352295,
                5.186569911423681,
                22.80848922454375,
                18.20710273643124,
                6.651377917544794,
                6.212329774947752
            ],
            [
                4.771773268395147,
                17.270275489983337,
                11.71756689797518,
                4.997303663918538,
                9.791659323577221,
                5.591502240379106,
                16.233348790006097,
                14.664565609197535,
                8.057946749447476,
                6.289613978491099
            ],
            [
                4.247679573012642,
                26.408127901474867,
                12.435448876662718,
                4.756650172607333,
                8.691135351121057,
                6.673762258937867,
                15.42140108150706,
                15.941809619184092,
                7.662443252657036,
                8.196727114398831
            ],
            [
                4.715822366734948,
                40.695410998943764,
                17.187390386139583,
                6.058582959605341,
                11.05299822410696,
                6.759898489398002,
                100.0,
                31.93937813023926,
                8.132304976505955,
                8.065774152915749
            ],
            [
                5.567561283448979,
                38.79521959844073,
                12.827984318197982,
                5.597167260135925,
                10.17520958076234,
                7.58338859961584,
                29.748070127148065,
                26.909115868171206,
                7.662353970058281,
                8.735621598887612
            ],
            [
                5.819309443930725,
                100.0,
                15.431694029132725,
                6.10813193026448,
                12.185491639729323,
                8.822053553636714,
                56.795703248807435,
                70.77349983074143,
                8.021681277223468,
                10.394169398981877
            ]
        ]
    },
    "1/2_st": {
        "best_thresholds": [
            1.030004726784314,
            1.076469189452251,
            1.0793192522788924,
            1.0738996881363148,
            1.0084440874575753,
            1.078902392576648,
            1.0823883293020053,
            1.033319201485139,
            1.126881348572957,
            1.3931289106112619
        ],
        "x": [
            1,
            2,
            3,
            4,
            5,
            6,
            7,
            8,
            9,
            10,
            11,
            12,
            13,
            14,
            15,
            16,
            17,
            18,
            19,
            20,
            21,
            22,
            23,
            24,
            25,
            26,
            27,
            28,
            29,
            30
        ],
        "y": [
            [
                1.030004726784314,
                1.076469189452251,
                1.0793192522788924,
                1.0738996881363148,
                1.0084440874575753,
                1.078902392576648,
                1.0823883293020053,
                1.033319201485139,
                1.126881348572957,
                1.3931289106112619
            ],
            [
                1.029843864711492,
                1.0931524543205795,
                1.0888582843547254,
                1.0769161520336157,
                1.0080116624527045,
                1.0918318604232646,
                1.0859355217207811,
                1.0354135410840126,
                1.1980238843059512,
                1.4588252417226169
            ],
            [
                1.039710701084327,
                1.17539585145874,
                1.1446739957175474,
                1.1019401493628236,
                1.0437239065527226,
                1.129006682007128,
                1.127357095839878,
                1.0671565175161095,
                1.2843455512776238,
                1.510148112425474
            ],
            [
                1.0904484718898164,
                1.3844253807950064,
                1.2498583584342882,
                1.1552868934472003,
                1.1797862699107506,
                1.1770333363375405,
                1.3083765551681046,
                1.1186377008943003,
                1.6004880279906761,
                1.59037330415959
            ],
            [
                1.2090471907736393,
                1.6246028877755778,
                1.4382341694596812,
                1.286501907765823,
                1.9805781536534193,
                1.2921103000847867,
                1.8399678635741494,
                1.2765926488094916,
                1.8997991383799506,
                1.8255230520964687
            ],
            [
                1.2650427741645023,
                1.942592188044806,
                1.570157645062803,
                1.4890056461168464,
                2.8348559965089253,
                1.481440612664063,
                2.4469892320233395,
                1.5332748920830719,
                2.659155110999364,
                2.035083019973928
            ],
            [
                1.344223055404764,
                2.3991969590484334,
                1.807287941924558,
                1.5891179806658908,
                3.1907987028129448,
                1.5925362280697861,
                2.9908051001676026,
                1.881848465447888,
                3.1172491993508586,
                2.3481592093860058
            ],
            [
                1.385889762704322,
                2.6977501195642004,
                1.9354770939613097,
                1.8730438254564905,
                3.613366132318293,
                1.686418756271763,
                3.085721911787072,
                2.2380776482361564,
                3.478969480888239,
                2.4569233792590794
            ],
            [
                1.511050544823088,
                2.971547439957786,
                2.1268649968789886,
                1.8571370260711237,
                4.402418210496714,
                1.870282749751991,
                3.1711955252178754,
                2.5759068278368873,
                3.7242178005274087,
                2.5669903230298097
            ],
            [
                1.5501178005889158,
                3.1222204462459127,
                2.319082750504594,
                2.054721377454707,
                4.79002143456635,
                2.001690357906061,
                3.2748736046963463,
                3.1102774891585954,
                3.7594203238368635,
                2.4737299325184914
            ],
            [
                1.7952128717017404,
                3.3277288438010157,
                2.6634444588166275,
                2.1287518896922824,
                4.488473413202968,
                2.2024950862011723,
                3.758159139847182,
                3.653520087629312,
                3.950642422891423,
                2.585759801296547
            ],
            [
                1.747112010440314,
                3.632343362930128,
                2.866307785203106,
                2.313876921999907,
                4.9477854321988515,
                2.0878291578997454,
                3.7364837412319596,
                3.9985613358530525,
                3.858317699469387,
                2.5252733307099087
            ],
            [
                1.7992327630077944,
                3.424996049904257,
                2.826402065380336,
                2.2653075652795978,
                4.872911993534552,
                2.2461313892965067,
                4.035223435777975,
                3.944082311019499,
                3.5310138937741224,
                2.2625793022593874
            ],
            [
                1.88836759658704,
                3.7326645130388942,
                3.1467123863964344,
                2.6004479308537434,
                5.331138131361819,
                2.5263300909374595,
                5.015272071442735,
                5.222625721607037,
                4.08540813651589,
                2.495666890818765
            ],
            [
                2.1358364863815105,
                4.140516825095505,
                3.5707097892592037,
                2.766561734136158,
                5.447722215220578,
                2.3923688966410865,
                5.104626893818449,
                5.081234361365177,
                4.293033670102708,
                2.6089658805705565
            ],
            [
                2.19086370872095,
                4.517289817928263,
                4.18240371440256,
                2.8786432435012523,
                6.809423340015897,
                2.9205224694461966,
                6.558388483423363,
                5.5906733086225255,
                5.104829653544307,
                2.791356073804324
            ],
            [
                2.4587461939502977,
                4.680215044041845,
                4.558958682145649,
                3.1328228945140957,
                6.05213544041945,
                2.975799048683074,
                6.408915026188722,
                5.850729744996292,
                4.8707083865454965,
                2.506326442333929
            ],
            [
                2.4936287809403277,
                4.8681604417618685,
                4.7067223738317185,
                2.875041428194493,
                6.590665419205146,
                3.2271710191965006,
                8.268727932534087,
                5.454471025149107,
                5.047028437591341,
                2.641310186050551
            ],
            [
                2.5953379820413907,
                5.439819419611911,
                5.638743304643716,
                2.950845290380997,
                6.4576760717936725,
                3.4514649224577263,
                8.454700355010564,
                7.262045046559807,
                5.607990528291613,
                3.0858248297369655
            ],
            [
                3.018494388349024,
                5.338401733923323,
                5.894190445261145,
                2.969869447883127,
                6.49432296863575,
                3.366229252279257,
                8.971072218115328,
                7.294772154394319,
                5.3676706289505995,
                2.9946485134802328
            ],
            [
                3.060936406711094,
                5.517094332546969,
                5.352938625391832,
                3.030342047685505,
                6.0650767977926625,
                3.751252983611002,
                9.14253598433282,
                7.055439752767712,
                6.119887310959387,
                2.9653055537531996
            ],
            [
                3.2180614049650713,
                5.94442608496584,
                6.5100375828477075,
                3.2067099705658135,
                7.0686014639290855,
                3.952941694154474,
                10.662028823135106,
                6.941496968049089,
                5.751913414572655,
                3.120158779321812
            ],
            [
                3.3507679744637144,
                7.16027384940276,
                7.401845218997844,
                3.3894707819830994,
                6.983616824068051,
                3.919496796699302,
                13.1160037854114,
                6.791961584158134,
                7.129455634523799,
                3.196961361859276
            ],
            [
                3.8453049227674523,
                6.26000032399154,
                7.4986934174221425,
                3.1790841164700776,
                7.2351274413729065,
                4.579079019888716,
                14.326659284457872,
                8.318556035474256,
                6.874893197934533,
                3.4184505418040634
            ],
            [
                4.005490250158081,
                7.176433873817325,
                8.623521859585654,
                3.5248065656747767,
                6.498640683067495,
                4.3564808182995245,
                21.610784404680732,
                8.474206569006013,
                6.6504424994077285,
                3.4314648871235187
            ],
            [
                4.369417430738338,
                7.049449571129454,
                8.364608949777299,
                3.839890931025963,
                7.568704787470984,
                4.524999523137532,
                13.259935790637428,
                8.737401702185457,
                6.869615899903001,
                3.883257110420579
            ],
            [
                4.7595899125459225,
                7.6408953843442475,
                7.882629278689407,
                3.888849701591069,
                8.035256712215944,
                4.60180035656971,
                16.840550022238574,
                9.771946188197488,
                6.967197256408385,
                4.358416645073331
            ],
            [
                5.484337367190452,
                7.839198230652671,
                9.676580098207511,
                4.2556123524514184,
                8.398658549772506,
                5.487425205127628,
                27.793988769677924,
                13.132470752836943,
                9.830119021784284,
                4.267536700617562
            ],
            [
                5.130751446465213,
                7.948627746150371,
                10.724736186866139,
                4.984641438458187,
                6.9704277952753735,
                5.418542158980452,
                20.73648008991321,
                9.108946749467115,
                9.209978336173448,
                5.122434527202352
            ],
            [
                6.277113151343367,
                10.841826914482208,
                15.419616093868012,
                5.1941970193367215,
                9.178783643102069,
                5.806013045428689,
                26.27867637287337,
                12.803589879525198,
                9.745297550717675,
                5.354545948076551
            ]
        ]
    },
    "1/32_st": {
        "best_thresholds": [
            0.29310362903779363,
            0.3805226888086156,
            0.32378724249439395,
            0.2855106264543082,
            0.3074724300918516,
            0.32219843297129624,
            0.29326428837107593,
            0.2961044968443468,
            0.3717293200158174,
            0.4233838095504775
        ],
        "x": [
            1,
            2,
            3,
            4,
            5,
            6,
            7,
            8,
            9,
            10,
            11,
            12,
            13,
            14,
            15,
            16,
            17,
            18,
            19,
            20,
            21,
            22,
            23,
            24,
            25,
            26,
            27,
            28,
            29,
            30
        ],
        "y": [
            [
                0.29310362903779363,
                0.3805226888086156,
                0.32378724249439395,
                0.2855106264543082,
                0.3074724300918516,
                0.32219843297129624,
                0.29326428837107593,
                0.2961044968443468,
                0.3717293200158174,
                0.4233838095504775
            ],
            [
                0.32948352809109094,
                0.3996365935347196,
                0.35156644212273475,
                0.2982914158682639,
                0.3071821310999959,
                0.35046005617207404,
                0.3215284778012181,
                0.3229904365979599,
                0.4150428194312732,
                0.46268844032954776
            ],
            [
                0.3989565833479035,
                0.472675313611883,
                0.4139631577421662,
                0.3493362838804573,
                0.34140363832401005,
                0.3866007136555974,
                0.36183761686154664,
                0.4068188089464706,
                0.5551079438020257,
                0.5325332430398562
            ],
            [
                0.4738507500486223,
                0.6524565144673875,
                0.6364573534893978,
                0.44406805409595496,
                0.45330507868895,
                0.4425242393171259,
                0.4886046215931244,
                0.506464287899458,
                0.9933625503418219,
                0.6122845575734663
            ],
            [
                0.6062295537443746,
                1.1690641886495277,
                2.945051379721042,
                0.5830236645110545,
                1.0354780085975526,
                0.5809555520832661,
                3.052916188353948,
                1.1280537430131485,
                2.9864710260772895,
                0.7264382827003191
            ],
            [
                0.801820922226823,
                2.0204070691553557,
                6.131913406223627,
                0.8702806883769935,
                4.077177551848492,
                0.834639317270281,
                6.574998082325361,
                1.9049586166166173,
                5.200182925882977,
                0.8819882120235375
            ],
            [
                1.0998010657029627,
                2.3688284809098867,
                6.817056864291082,
                1.105629260240196,
                5.0125358225668535,
                1.221413727848678,
                7.96003401950921,
                3.0129440559288483,
                5.4865783209703585,
                1.019235170041812
            ],
            [
                1.2857639167989454,
                2.7561925881421763,
                7.1615034887233024,
                1.3463895637873056,
                6.0722139806368425,
                1.536255012190559,
                10.134872167884485,
                3.619685205521181,
                5.465944880269835,
                1.2543770247875827
            ],
            [
                1.3821067008833463,
                3.0019394349551036,
                9.861115883214136,
                1.559252176099538,
                7.396156596308715,
                1.8261832767656452,
                11.685909509923755,
                4.508205993296243,
                5.765216627551893,
                1.3784152131750531
            ],
            [
                1.5712261981711821,
                3.338035112786284,
                9.940345149227971,
                1.5899006084885854,
                7.927901411180712,
                1.898020420467156,
                10.269486700617065,
                4.871361128142194,
                6.470531489196325,
                1.5730182600238203
            ],
            [
                1.5648247048782211,
                3.7292984371436355,
                9.44854029993036,
                1.5944921162957308,
                7.660173274298689,
                2.372218434010906,
                9.55111196576196,
                5.165975181633473,
                6.158821386464827,
                1.6634070916983972
            ],
            [
                1.611034718468343,
                3.882632739784468,
                10.480090320876663,
                1.813390134517934,
                7.596548116912803,
                2.2403391735945113,
                9.836806654802261,
                4.896462651331507,
                6.1163431016021335,
                2.0041044446103076
            ],
            [
                1.639900683233816,
                4.486447075086442,
                10.04901850644615,
                1.8111803705462866,
                7.1273549275702806,
                2.142501081854383,
                11.19895601838792,
                6.514069975741436,
                5.731285175725796,
                2.0918752849002553
            ],
            [
                1.6754783013497194,
                5.335444320766118,
                14.327280630958585,
                2.0545798970932,
                6.829266918196059,
                2.309494000791478,
                15.735813927011089,
                7.477316096005279,
                5.674304139786584,
                2.3112894224627283
            ],
            [
                1.7886581735245597,
                6.059005325799296,
                14.462910031071692,
                2.152196932748618,
                9.629129140046805,
                2.5710380038681175,
                10.55492891388793,
                8.099767776670575,
                6.7974054171906015,
                2.3258663658208927
            ],
            [
                1.8930925639065195,
                7.551057839867565,
                15.847223369697826,
                2.8862920576793853,
                9.439130800164127,
                2.8421448763420085,
                15.78206205287209,
                12.404505251207702,
                6.155347753909608,
                2.868503255248791
            ],
            [
                2.1864122663957106,
                7.891474856086253,
                13.255356986112362,
                2.6646233131383132,
                8.510340830481097,
                2.8937165589774363,
                15.90023295794682,
                10.079956266024306,
                7.232250660309833,
                2.6726016926331777
            ],
            [
                2.0952864045687165,
                7.949000782534496,
                12.57282659673818,
                2.6041038394074083,
                9.469087467896625,
                3.065100336914117,
                12.356655092274327,
                12.092857465904753,
                6.717931031159923,
                2.8545357327230527
            ],
            [
                2.4907538059569925,
                14.344900700126258,
                13.179482501975315,
                2.9942759733292563,
                9.953603078939866,
                3.6147742950787896,
                20.565027621685392,
                20.176892056638547,
                8.15140130021481,
                3.7402130466735692
            ],
            [
                2.4969052645527903,
                12.478571821052848,
                18.34438449111123,
                3.050753121856977,
                9.818990392907564,
                3.3548638520334526,
                19.888844745535806,
                18.16208770521386,
                8.62891388242725,
                3.270816361844221
            ],
            [
                2.6514223510520876,
                12.41330636141423,
                12.898344422010586,
                3.1565465809076017,
                11.750818730275684,
                3.604835742710138,
                21.718397209555818,
                17.564312439422107,
                6.924029019367696,
                3.3594211780410017
            ],
            [
                2.954576613673774,
                15.706683442851418,
                16.615726770848042,
                3.257317384352095,
                9.08447978861728,
                3.8010803962748088,
                21.980558984801696,
                19.22260908888947,
                7.262713578156512,
                3.5798411801637853
            ],
            [
                3.0072395385812523,
                24.64782704181661,
                20.495275098705847,
                3.510453062287078,
                14.818094275923064,
                4.380649407642115,
                18.225041825086716,
                21.314080567477735,
                8.842352898948773,
                4.444760861008484
            ],
            [
                3.4941945992907115,
                29.623013987853195,
                19.79280585248418,
                3.6950640707164353,
                14.333403551431239,
                4.468152489194837,
                20.37516153863612,
                18.840483851741784,
                9.64087584913525,
                3.887163828624951
            ],
            [
                3.3852148891838434,
                63.81856536560892,
                26.860157261459864,
                4.26217311224995,
                13.827919602680815,
                4.389994808467799,
                17.923423899389576,
                31.486946621436164,
                8.715531789936229,
                4.0950285700177655
            ],
            [
                4.1704775575561195,
                28.843937126904912,
                16.21976357461657,
                4.200269230207655,
                11.67784892649286,
                4.884621306121666,
                17.14341871407971,
                22.701619036908557,
                8.90834931132423,
                4.567818287549005
            ],
            [
                4.2845179499020185,
                32.203508761479505,
                17.667002741077766,
                4.868894652048719,
                11.437141120553294,
                5.446164504347929,
                22.726605647047144,
                26.49601073039696,
                9.611782632079876,
                5.284311589735364
            ],
            [
                4.791202484311397,
                99.80986601859507,
                45.65479586466721,
                6.11882678783635,
                14.545930464266412,
                5.531905753798773,
                48.104644253249774,
                37.760181514557765,
                13.126734018842432,
                5.635058886771077
            ],
            [
                5.387983749271712,
                30.535337536777792,
                20.561682146529037,
                5.393225475814084,
                13.042829589235302,
                6.173549959430031,
                36.302963853422014,
                22.84496454783518,
                13.506722550176173,
                6.07625961556127
            ],
            [
                5.9190244800335625,
                100.0,
                17.522850371177285,
                5.931026519400131,
                18.73395861560862,
                6.581463855622184,
                64.88525661149191,
                37.794330741687766,
                12.778246531001443,
                5.783395470117714
            ]
        ]
    },
    "1/4_st": {
        "best_thresholds": [
            0.5279277083616734,
            0.6112424758299113,
            0.6305108476944608,
            0.5532759787545369,
            0.5119306804184093,
            0.5411226999558595,
            0.5610225940590128,
            0.5705246282086329,
            0.5789164835206605,
            0.6491569432744704
        ],
        "x": [
            1,
            2,
            3,
            4,
            5,
            6,
            7,
            8,
            9,
            10,
            11,
            12,
            13,
            14,
            15,
            16,
            17,
            18,
            19,
            20,
            21,
            22,
            23,
            24,
            25,
            26,
            27,
            28,
            29,
            30
        ],
        "y": [
            [
                0.5279277083616734,
                0.6112424758299113,
                0.6305108476944608,
                0.5532759787545369,
                0.5119306804184093,
                0.5411226999558595,
                0.5610225940590128,
                0.5705246282086329,
                0.5789164835206605,
                0.6491569432744704
            ],
            [
                0.5371086422674609,
                0.6639319526728856,
                0.6698035884218575,
                0.5817557413509651,
                0.5217787002294639,
                0.5706466068156318,
                0.5962696632822118,
                0.6215780092147757,
                0.6381559188819743,
                0.6569766260836478
            ],
            [
                0.5654298688653806,
                0.8266311313533794,
                0.7573963790290308,
                0.6140237485178381,
                0.5509607592727217,
                0.6516533043476551,
                0.6601874052900274,
                0.6451887407750845,
                0.7431563341469872,
                0.6560548848001839
            ],
            [
                0.6124936953615226,
                2.675517531995164,
                0.9082947900745784,
                0.6751692946922871,
                0.7028049623171256,
                0.7708465674492053,
                0.8969153476166016,
                0.7637900602109106,
                1.1382868638320183,
                0.7408011328881119
            ],
            [
                0.7055677031172546,
                6.374738893093846,
                1.1330389256426776,
                0.8251228942887233,
                1.6665820332305268,
                1.0939678971518305,
                1.8951477181581937,
                0.9885485189827115,
                2.177227803837543,
                0.9113011469605224
            ],
            [
                0.8317753467688372,
                11.917293517430778,
                1.4369596488718834,
                1.04088048478963,
                3.2182770853946234,
                1.6170535040134533,
                3.698999267936798,
                1.3175086102831512,
                3.563309386109341,
                1.184214881681238
            ],
            [
                1.0246148565024524,
                13.985205817194844,
                1.7565804448455353,
                1.306980375418468,
                4.304988997741611,
                2.0127966188622155,
                4.399037020067893,
                2.007135526967239,
                4.200908125622116,
                1.7206970063097202
            ],
            [
                1.2340008822551782,
                11.937691134853369,
                1.9898114010354537,
                1.563542830280923,
                5.382813723982047,
                2.20089757907233,
                4.826371782651958,
                2.2584046798122817,
                3.9755538144187055,
                2.5132341852238502
            ],
            [
                1.4605709684483534,
                16.485607999976267,
                2.229078424348686,
                1.6330765347411955,
                5.500217290036541,
                2.3872095502148976,
                5.141477368598617,
                2.8551440749953776,
                4.654023216970136,
                2.6690245634723784
            ],
            [
                1.609708041590035,
                15.952308977602645,
                2.527128518859727,
                1.710331829915917,
                6.494414690191035,
                2.487433487713359,
                5.258851615886653,
                3.06655149870897,
                4.845360801799181,
                2.781461662692606
            ],
            [
                1.8367133568923237,
                12.852878534118451,
                2.832173421040229,
                1.755891006236179,
                5.991316179080006,
                3.015184150830195,
                4.718332132684663,
                3.626481794798401,
                4.933495644004904,
                2.7038828040119522
            ],
            [
                1.989661871404484,
                17.585748115184664,
                2.932161319839965,
                1.8507340669979426,
                6.666585347156849,
                2.828359577084201,
                5.588169306365768,
                3.6664167727368695,
                4.781091655084605,
                2.486272081511158
            ],
            [
                2.0059082662519896,
                16.818476441173168,
                3.13104629803017,
                1.7380434826917837,
                7.269333586898543,
                2.907962816953032,
                4.945435971686016,
                3.928117628806866,
                5.1030950109635755,
                2.5666886284670296
            ],
            [
                2.3451417058552853,
                24.189624465772642,
                3.9936789265306785,
                2.02639900074703,
                7.002069992453915,
                3.0281614565894026,
                5.36231716693502,
                4.480264647005269,
                5.236356748879973,
                2.7063499196157625
            ],
            [
                2.398653906965141,
                17.104319587549455,
                4.098325128325812,
                1.9768585747021956,
                6.536977878561793,
                3.238263074615481,
                5.333212267580385,
                5.299051530905172,
                5.831547605321013,
                2.7310209456729253
            ],
            [
                2.7532847871234645,
                33.63251735045434,
                4.532878348498898,
                2.3017847830317,
                8.577779169345348,
                3.2778514807868246,
                6.499240283737455,
                6.394938652410828,
                6.1516479200572585,
                2.7618557173899156
            ],
            [
                2.7969292325138935,
                28.909617049302632,
                4.918804382162305,
                2.433318795613558,
                7.256263398579574,
                3.6032091809082534,
                6.626283306582476,
                6.212126511999013,
                5.854474488456741,
                2.994510912786463
            ],
            [
                3.1245189460562743,
                45.18030104584497,
                4.83763922662467,
                2.6730145608207674,
                7.431481011503265,
                3.852465357133089,
                6.448972468009648,
                5.9218665558317305,
                5.6777244947779915,
                3.10818949722872
            ],
            [
                3.469564875400416,
                29.237073426267482,
                6.2736728332622755,
                2.676357006480894,
                8.260502227309177,
                4.233933246869769,
                7.81362357489796,
                7.3971123664168354,
                6.706068780534585,
                3.0854678473374753
            ],
            [
                3.308429093496722,
                41.57313702215383,
                5.992160995705913,
                2.7803536859127616,
                7.324503639247897,
                3.972563804861623,
                7.472380118585168,
                7.935444513107201,
                6.441483833301624,
                3.049420804617431
            ],
            [
                3.8070618511731227,
                45.31376165631008,
                5.917066297817445,
                2.958426475650286,
                7.309646293234112,
                4.244506385017359,
                6.749802998880332,
                7.153290859756796,
                6.666791216531334,
                3.1238241994756875
            ],
            [
                3.8194961701179193,
                49.01549162257127,
                6.685605857571677,
                3.4760175324411136,
                7.900683898072492,
                4.430180600202695,
                8.840016954373755,
                8.72570750799663,
                6.78498338511721,
                3.1754385808258694
            ],
            [
                4.540290859469848,
                44.059421162990496,
                7.87863768578646,
                3.4902082765849554,
                8.715005150383993,
                4.732092381404844,
                9.121265319534494,
                8.198354306559775,
                7.416010127606542,
                3.3128893060165745
            ],
            [
                4.627382660875043,
                63.372396018409724,
                8.09078419894758,
                3.721307884827795,
                10.510875773616592,
                4.771794606952036,
                10.591640821549694,
                9.428394145720075,
                6.800098812052229,
                3.27008295271515
            ],
            [
                4.525874721063312,
                100.0,
                7.867046353692333,
                3.96382425491152,
                8.04144863714314,
                4.659251790280229,
                10.244375484926092,
                10.88041655316047,
                7.365561772317032,
                4.106584808928773
            ],
            [
                5.78945599996048,
                34.39464228832186,
                7.8274505583855785,
                4.59016747684422,
                9.481355157298154,
                5.853899989180299,
                9.541339458398378,
                10.14368352876374,
                6.890189780983267,
                4.328051041085288
            ],
            [
                5.396739166163729,
                45.35486990474725,
                8.64705756320408,
                4.591611102927759,
                9.704413034955442,
                6.28346935476136,
                10.950248610984987,
                10.2789982290594,
                7.498911671973869,
                3.9563906332648933
            ],
            [
                6.207038733172003,
                100.0,
                11.540468011924764,
                4.8931941645525185,
                11.294690883976026,
                7.180457213036458,
                13.572670052389721,
                13.633144819096048,
                7.780214867990279,
                4.7299809184152455
            ],
            [
                7.64857733671267,
                100.0,
                10.933275018306931,
                4.744948446082468,
                9.627776518636793,
                6.792781615751225,
                14.786534673760285,
                12.684523682379425,
                7.7589785258301855,
                5.510745961122843
            ],
            [
                6.4790745913203605,
                100.0,
                9.917402832781635,
                5.694857519348049,
                11.089346098438192,
                6.917010487899224,
                27.61136141737584,
                19.603121861339407,
                10.748185424254471,
                5.312015533194855
            ]
        ]
    },
    "1/8_st": {
        "best_thresholds": [
            0.3559884999574374,
            0.3683734612274416,
            0.39056271494872224,
            0.32746010784784924,
            0.3055253685250961,
            0.33185357900463963,
            0.33855659062223176,
            0.3459871876850191,
            0.44177881013208664,
            0.3753863627700731
        ],
        "x": [
            1,
            2,
            3,
            4,
            5,
            6,
            7,
            8,
            9,
            10,
            11,
            12,
            13,
            14,
            15,
            16,
            17,
            18,
            19,
            20,
            21,
            22,
            23,
            24,
            25,
            26,
            27,
            28,
            29,
            30
        ],
        "y": [
            [
                0.3559884999574374,
                0.3683734612274416,
                0.39056271494872224,
                0.32746010784784924,
                0.3055253685250961,
                0.33185357900463963,
                0.33855659062223176,
                0.3459871876850191,
                0.44177881013208664,
                0.3753863627700731
            ],
            [
                0.39289324519902613,
                0.3965387197179135,
                0.44199636771884915,
                0.34477614773342924,
                0.2943765882610831,
                0.3590130938364045,
                0.36418723663464386,
                0.3732940645900692,
                0.5119266768734496,
                0.4142548055088819
            ],
            [
                0.42660025373131444,
                0.45606159515578354,
                0.5006447144774232,
                0.38324809966570067,
                0.32615205471645586,
                0.39584000860080526,
                0.3942601984471113,
                0.41349950023765725,
                0.6076166089356061,
                0.47344202251562056
            ],
            [
                0.5181772654618588,
                0.5712237913592677,
                0.6252204185912149,
                0.45039118919797916,
                0.3663866262065737,
                0.47164639454779433,
                0.524424718088497,
                0.4877495054322303,
                1.0900579742858136,
                0.5646278493387383
            ],
            [
                0.6761910377241476,
                0.853854204763038,
                0.8905320066326002,
                0.6424069582088419,
                0.6786358011695589,
                0.6203006529857393,
                1.7517425837992455,
                0.8426524390594723,
                3.4120326951973188,
                0.6792248477966774
            ],
            [
                0.8849917477636837,
                1.2316549460607251,
                1.2562419428330351,
                0.8661964812089711,
                3.439390287486052,
                0.8755128107273593,
                3.7168764500742104,
                1.5486811009494998,
                4.956146320193407,
                0.8287633086969773
            ],
            [
                1.1134069124435202,
                1.9034880005619843,
                1.7276805412215912,
                1.1736679313551936,
                4.587303815881934,
                1.2964643119822645,
                4.869049160691542,
                2.446796155742755,
                6.352468005046073,
                1.1962316490050786
            ],
            [
                1.32916012661938,
                2.3021197604119634,
                2.172929310457094,
                1.3485114325665717,
                4.351354802683543,
                1.4549404791308098,
                5.457835355949853,
                2.7840267820342794,
                6.135246220536377,
                1.3527626117811913
            ],
            [
                1.576322138999079,
                2.892793639089133,
                2.5261252545040205,
                1.6248089909466354,
                5.2213701127027266,
                1.63806146784577,
                6.242528912116768,
                3.25590957534096,
                6.804417307641763,
                1.5000787245817138
            ],
            [
                1.594097543454966,
                3.0327355383788173,
                2.8165244247443884,
                1.8890380631077714,
                6.071902348648614,
                1.9708296192347998,
                6.512991094572032,
                3.9586791026624684,
                7.527937681852261,
                1.7459981555391029
            ],
            [
                1.7114471413353969,
                3.4025190344687832,
                2.944618559990458,
                2.1046388804167844,
                6.0630094991179195,
                2.013893832616911,
                6.356049158931037,
                4.657496769791128,
                7.613359742326463,
                1.8427429239216084
            ],
            [
                1.7777814602630657,
                3.284740926917745,
                3.4334988257952954,
                2.3054478870923147,
                5.83607560474112,
                2.135558874067916,
                7.4141396927576375,
                4.4415378453457155,
                7.128626096138295,
                2.166215937541009
            ],
            [
                1.8015083907567364,
                3.231754978783647,
                3.59658727367267,
                2.385053259932069,
                6.240139448214292,
                2.1574206480876277,
                7.704098674209185,
                4.50289667245913,
                6.829958930527119,
                2.1767380850149998
            ],
            [
                1.9590115730549438,
                4.177022595941299,
                3.8401889573170576,
                2.4193924206746082,
                7.029432686637584,
                2.2880088640072436,
                8.428743072128313,
                5.814312938761976,
                7.128915816975618,
                2.362988277740545
            ],
            [
                2.0370426318525623,
                4.158635642062781,
                4.197101638928206,
                2.583741654539186,
                6.989344178298967,
                2.5210580296708494,
                7.833949089675294,
                6.286110825397544,
                7.463952010869226,
                2.609137734800709
            ],
            [
                2.2866135543650716,
                5.62409607915926,
                5.139962024286422,
                3.091419554670641,
                7.009124978030206,
                2.506344575651054,
                9.072410959060297,
                8.950603055088035,
                7.931996138927593,
                2.836239851764491
            ],
            [
                2.3827721675607476,
                5.458622662230608,
                4.942677386451397,
                3.0332042109849326,
                6.961657516755982,
                2.8192162323196706,
                9.156932503856734,
                7.600303137221972,
                7.423553999183635,
                3.003996302041852
            ],
            [
                2.4370053202211155,
                5.933920926752524,
                5.023939665642874,
                3.0306422548847487,
                7.714325089536779,
                2.9884783193465667,
                8.913364988633155,
                7.9967344802910825,
                8.05169917276268,
                2.6955036898877336
            ],
            [
                2.8972068007856597,
                7.374059228638803,
                5.503066006388679,
                3.3629975475524554,
                7.624690023845899,
                3.1237616628721416,
                12.839043314270732,
                10.10442251052696,
                8.258714791171721,
                3.172043148164334
            ],
            [
                3.227734882953149,
                7.248724246280179,
                5.914575904701573,
                3.5559463952570107,
                6.893811708491898,
                2.8766177150631083,
                9.434268180339062,
                10.211174283661986,
                8.340223350636244,
                3.5284175744731296
            ],
            [
                3.3207051433189814,
                8.029320096430114,
                5.935395398004285,
                3.5080926182331256,
                6.032365974614853,
                3.255694126695552,
                9.624940702974184,
                8.856284820643022,
                8.314710165585122,
                3.496265166899673
            ],
            [
                3.410315577460401,
                8.398774504106136,
                5.795498949063134,
                3.790418206085945,
                7.1623282880566235,
                3.3168556101902635,
                12.205899288193502,
                9.68791459076291,
                8.061012350528335,
                3.8386671742649416
            ],
            [
                3.7143425754042867,
                10.00236170552828,
                7.743505833698752,
                3.845021463972025,
                7.90640589358159,
                3.73842225137474,
                12.589769988413792,
                11.561153462113424,
                8.578262806834319,
                4.063347613026674
            ],
            [
                4.663350998917357,
                10.849348785931788,
                6.923197505454418,
                4.380267162155667,
                7.888063613512482,
                3.7127546766130424,
                12.484521988636573,
                17.20560725165584,
                10.768145037867122,
                4.511111946014818
            ],
            [
                4.641600411528263,
                10.812047350130253,
                8.148062021700662,
                4.329175590188305,
                10.08026274617716,
                3.9461990865755165,
                19.172989588665224,
                17.03876068085114,
                8.244677122104326,
                4.526329425763271
            ],
            [
                5.793060130134806,
                14.416520146521869,
                7.76522813832763,
                5.890191883558699,
                8.97907165425634,
                4.272443649162007,
                16.09785475794584,
                14.850467607575188,
                9.601640604293415,
                4.686319753143037
            ],
            [
                5.513240888490678,
                16.928505450056676,
                7.8240643845153475,
                5.074941428080061,
                9.255973602549714,
                4.661629765524556,
                15.402523130290387,
                18.723677886418525,
                9.774960904646996,
                4.904689063011563
            ],
            [
                7.001089515927871,
                16.140361011582403,
                9.539902176738371,
                6.144279358235557,
                11.553742456721059,
                4.878083247992606,
                20.45514312631465,
                35.45496237631221,
                16.19268715742418,
                5.601426631042065
            ],
            [
                7.683840399455022,
                18.296271213173192,
                13.231238712888569,
                6.320903954839467,
                9.742735627564587,
                5.7314032447307675,
                14.453381332007973,
                20.085711692073893,
                12.675212146085684,
                5.729780694666752
            ],
            [
                7.93069120792675,
                22.21192290653582,
                11.578034219273393,
                6.390901142779693,
                10.98245986763306,
                5.625092756811931,
                40.315152954539464,
                22.06759616737378,
                14.497075365016569,
                5.847605752516542
            ]
        ]
    }
}
