# Supplementary material for: Deep neural network models reveal interplay of peripheral coding and stimulus statistics in pitch perception
Source: Nat Commun. 2021 Dec 14;12:7278. doi: 10.1038/s41467-021-27366-6 (PMC8671597; doi:10.1038/s41467-021-27366-6)
Supplement: Supplementary file 4 — Source Data [file 41467_2021_27366_MOESM4_ESM.zip › Source_Data_Saddler_etal_DNNPitchModel/fig06d.json]

{
    "2x_broader_bws": {
        "best_thresholds": [
            0.3035228686521085,
            0.41394512309023457,
            0.3624605625337607,
            0.26408986541717233,
            0.2797521699142829,
            0.2752491548013582,
            0.28547070259846186,
            0.2982173441686558,
            0.3354998622904509,
            0.29801929082736683
        ],
        "transition_points": [
            6.0,
            5.0,
            4.0,
            6.0,
            5.0,
            6.0,
            5.0,
            5.0,
            5.0,
            6.0
        ],
        "x": [
            1,
            2,
            3,
            4,
            5,
            6,
            7,
            8,
            9,
            10,
            11,
            12,
            13,
            14,
            15,
            16,
            17,
            18,
            19,
            20,
            21,
            22,
            23,
            24,
            25,
            26,
            27,
            28,
            29,
            30
        ],
        "y": [
            [
                0.3035228686521085,
                0.41394512309023457,
                0.3624605625337607,
                0.26408986541717233,
                0.2797521699142829,
                0.2752491548013582,
                0.28547070259846186,
                0.2982173441686558,
                0.3354998622904509,
                0.29801929082736683
            ],
            [
                0.3131597013148726,
                0.5064007276557271,
                0.4010234086349619,
                0.29427330096924437,
                0.3276224756394916,
                0.30284735495346715,
                0.32328366399499114,
                0.32094487608050914,
                0.4023729584087673,
                0.32889205986291037
            ],
            [
                0.37310701875263097,
                0.6330466418454108,
                0.5257010009719755,
                0.3254208325546408,
                0.38132761267212467,
                0.3277462059039962,
                0.3805262433978178,
                0.39511768233656985,
                0.5129246679611197,
                0.39130692685776264
            ],
            [
                0.4571123305802246,
                0.9085221259059926,
                1.045230632770217,
                0.4501577811262773,
                0.7084154074991549,
                0.4649635010665949,
                0.6378981050556056,
                0.5616712357731225,
                0.6674444474435689,
                0.5124690243379565
            ],
            [
                0.6399579084297478,
                1.5341823616285952,
                4.814370110630512,
                0.7335587724332033,
                4.2673872364857175,
                0.9925060448102785,
                2.9553657593911926,
                1.0786221031328562,
                1.239385161804284,
                0.9103044475659261
            ],
            [
                1.1043627262526512,
                2.2792865895938696,
                7.23124539362366,
                1.5836891821179275,
                7.770053483021167,
                2.1124760321588703,
                5.021863187354146,
                2.468331018006773,
                2.572353154476018,
                3.1251441223750014
            ],
            [
                2.229816079066912,
                3.061906009159803,
                9.00235446793722,
                2.581596958219073,
                12.250662918929008,
                3.093447877179616,
                6.237172061632869,
                3.994450740035051,
                3.212432866259656,
                4.535671433885991
            ],
            [
                2.6241626933280027,
                3.2998963810409045,
                10.469737475701855,
                3.2751999327012546,
                13.524886972679651,
                3.7550492538508315,
                7.268774682868015,
                4.14570987335466,
                3.7331986478367893,
                5.6608434554596725
            ],
            [
                3.462953615155498,
                4.388618787986859,
                9.2077200008668,
                3.6587349665041353,
                15.867811133912433,
                4.285961166209069,
                7.245843727486518,
                5.4171117937860656,
                4.473668100499776,
                6.4705035410959155
            ],
            [
                4.48168188379713,
                5.540252153179538,
                13.054423241581013,
                4.303026205955835,
                16.20462768401673,
                5.250159462864251,
                8.691259642203743,
                6.929446823892369,
                5.870382812851025,
                8.684843303619136
            ],
            [
                5.445657376985836,
                5.640797619047931,
                14.946631478672462,
                4.94154811375614,
                20.977799431269847,
                5.304565585707946,
                10.380808987411164,
                7.455135983998533,
                6.189977592048741,
                9.376917472206403
            ],
            [
                5.610093236695563,
                6.694265807020858,
                11.217666622590258,
                5.138370663259011,
                20.430353500758986,
                5.981433293933025,
                10.03302365496173,
                8.269186547878943,
                6.104114808265991,
                10.68713261070791
            ],
            [
                6.432334482928322,
                9.316740358087614,
                13.117607500587038,
                6.6036824259089935,
                22.697182456719492,
                6.130446058086933,
                13.066257683053617,
                10.500523885271006,
                5.99297160096248,
                14.382660224612426
            ],
            [
                7.708946688976858,
                8.604776681715114,
                19.21769609432715,
                7.473596897377956,
                44.12780969054125,
                8.01175395418384,
                14.256574796862656,
                10.537165189571425,
                8.225704795880167,
                17.43042242498129
            ],
            [
                9.088558627431476,
                15.742146662221273,
                16.987203164495575,
                8.726484255424106,
                30.798765675789262,
                7.657442525316505,
                11.270952522758162,
                13.96456645026616,
                9.107809597201337,
                17.129162624623394
            ],
            [
                11.828131478803009,
                15.755945624381475,
                22.015760680657742,
                10.613799090397698,
                80.90456851653042,
                9.86495989309706,
                16.884931455351925,
                18.020627425078935,
                9.606818835982782,
                20.671697920280703
            ],
            [
                10.513027798091708,
                16.063880321660434,
                23.902161545608315,
                9.85970089070482,
                30.805603048558595,
                8.091174210039444,
                14.753834899622749,
                15.208054144519176,
                9.04109451373919,
                19.745210563543196
            ],
            [
                18.627731868590274,
                35.89689767894027,
                31.13978577259201,
                14.76444835486788,
                100.0,
                12.269198358255059,
                18.893520244745346,
                17.802011263261377,
                11.645821939670386,
                100.0
            ],
            [
                14.234055961601909,
                89.17443486641284,
                21.91283546345144,
                17.103927948177912,
                100.0,
                13.856139217540095,
                22.017123556282716,
                20.839235208490514,
                13.826935658645757,
                55.82728125834765
            ],
            [
                22.924808992528188,
                62.4848257225303,
                53.17081022316673,
                20.139935869765026,
                92.01779607687746,
                13.318005056567294,
                21.590220281792053,
                35.36155345685365,
                14.95182835757253,
                41.16011719332142
            ],
            [
                19.31516509932069,
                100.0,
                39.63139523253087,
                21.44557989170696,
                49.07649550788606,
                13.687778394919725,
                23.569273475215365,
                30.433393940740995,
                13.056107678881768,
                22.553838856815595
            ],
            [
                25.711106541583685,
                27.310622685608394,
                39.13594591800062,
                18.445165405291025,
                50.712603349689495,
                16.068743429920207,
                17.52178143705425,
                24.06106477191466,
                18.072330160194813,
                38.08023605060922
            ],
            [
                34.87505258666236,
                81.62184983590708,
                67.05831645737015,
                27.57236765390026,
                57.745192535903236,
                14.206715342576551,
                34.314031416198894,
                41.64011932753594,
                19.95696848367037,
                100.0
            ],
            [
                36.18528339607938,
                75.97826699883939,
                100.0,
                28.454569195303595,
                33.49562990464009,
                15.954353229285722,
                19.197599758238198,
                100.0,
                27.954860417370508,
                43.655957238738765
            ],
            [
                37.55748690276558,
                100.0,
                100.0,
                74.62530360915787,
                74.91034633895094,
                26.98891090746548,
                48.782009407816226,
                100.0,
                32.60488485785683,
                100.0
            ],
            [
                20.434997138871914,
                33.08074342907275,
                35.291415993921255,
                25.15006467428528,
                31.106248854960132,
                18.891467968837738,
                18.610145154577882,
                45.65576421798728,
                24.230677722748446,
                26.069997161152127
            ],
            [
                53.89842676303176,
                100.0,
                28.132725184130305,
                24.53543056977789,
                51.62146426418299,
                25.097847130676715,
                89.8646853353647,
                43.408093104171535,
                21.242451783531795,
                59.09018366674605
            ],
            [
                100.0,
                100.0,
                100.0,
                87.83313371315613,
                71.28135009637899,
                27.080830345729822,
                100.0,
                84.90033176864814,
                71.09965998008775,
                100.0
            ],
            [
                64.45185335087825,
                100.0,
                100.0,
                78.83933676828117,
                66.04821092571474,
                25.91681741072677,
                100.0,
                100.0,
                54.71222891470744,
                59.55861634663623
            ],
            [
                68.59241985622025,
                100.0,
                93.069774769084,
                100.0,
                88.93206556016057,
                45.66467783699974,
                31.837862464888815,
                93.79060771551475,
                33.71761231052496,
                100.0
            ]
        ]
    },
    "2x_narrower_bws": {
        "best_thresholds": [
            0.26848670812421205,
            0.2616105444624675,
            0.31667769111315003,
            0.2701719082774076,
            0.26013107949405495,
            0.27361076291924985,
            0.21560661108109627,
            0.2555853848157595,
            0.30892626510941334,
            0.28708694574113414
        ],
        "transition_points": [
            7.0,
            6.0,
            5.0,
            6.0,
            6.0,
            6.0,
            6.0,
            6.0,
            5.0,
            7.0
        ],
        "x": [
            1,
            2,
            3,
            4,
            5,
            6,
            7,
            8,
            9,
            10,
            11,
            12,
            13,
            14,
            15,
            16,
            17,
            18,
            19,
            20,
            21,
            22,
            23,
            24,
            25,
            26,
            27,
            28,
            29,
            30
        ],
        "y": [
            [
                0.26848670812421205,
                0.2616105444624675,
                0.31667769111315003,
                0.2701719082774076,
                0.26013107949405495,
                0.27361076291924985,
                0.21560661108109627,
                0.2555853848157595,
                0.30892626510941334,
                0.28708694574113414
            ],
            [
                0.29245383257688884,
                0.2988290219834388,
                0.33371418645383266,
                0.268220035069511,
                0.2734900025458804,
                0.29263328751959566,
                0.23640413271591704,
                0.26884342733922156,
                0.3287051558699774,
                0.2943995258074232
            ],
            [
                0.3196769496637435,
                0.31496604906948444,
                0.36717806948136,
                0.2969353762591851,
                0.29728713553016234,
                0.31834081798037184,
                0.2533218621122146,
                0.29255944352115404,
                0.3821879607204057,
                0.3063924416894714
            ],
            [
                0.3551804425808583,
                0.39004476926822046,
                0.7041526170007604,
                0.35169904237664423,
                0.34725814773977537,
                0.3679483014747199,
                0.2753978557063774,
                0.35714905214530224,
                0.5620281478102623,
                0.3509518643226003
            ],
            [
                0.45004625963388317,
                0.6808119767114149,
                4.567396992962238,
                0.462427343966937,
                0.6657265946773185,
                0.5427992160479925,
                0.48597751682278373,
                0.6772967336080338,
                1.145642762569651,
                0.4118385208833493
            ],
            [
                0.6963720718747318,
                4.3341190674404295,
                12.263986989090355,
                1.0294938759106012,
                5.263285339898712,
                2.0820365145268407,
                3.975383040120731,
                2.4899288277487615,
                2.935154231585996,
                0.6011210575263988
            ],
            [
                1.10854503776856,
                9.368656396381448,
                18.49339623989821,
                2.304036513973068,
                8.176697163490248,
                3.8777225757542158,
                7.416444595600064,
                4.568787406648398,
                3.8381524917965324,
                1.0110617997491442
            ],
            [
                1.472799263247516,
                10.331379913293732,
                21.83865061702068,
                2.4183562712452376,
                9.349672269230657,
                4.52685761877503,
                8.978951193043999,
                4.324050396969848,
                3.731952084754533,
                1.3333162054322312
            ],
            [
                1.7221068429988091,
                13.39868110124565,
                35.6502150707949,
                2.6955929707881237,
                13.94916507825596,
                5.0607649637055365,
                12.95476851094541,
                6.411013908200168,
                4.1220857764394765,
                1.7897541867759643
            ],
            [
                1.8469830052255232,
                12.04375860757874,
                22.51787604276457,
                2.748726252066542,
                15.762728258820621,
                5.031003101069395,
                19.056030214835946,
                7.931847154422369,
                4.621935781485545,
                2.1673128081698683
            ],
            [
                1.9912697860937225,
                18.132358152765764,
                30.409262822280482,
                3.148187889337262,
                16.851299057398226,
                5.265569172734693,
                19.34892155287488,
                7.304254905438672,
                4.659237866819954,
                2.5582911276870792
            ],
            [
                2.1529568251882645,
                24.146684166944553,
                49.749329583194836,
                3.017086566831959,
                14.145002879790715,
                5.598782749331844,
                38.68786130158963,
                8.243949427182324,
                4.4398492129975455,
                2.6542145481834702
            ],
            [
                2.1555512890896433,
                16.43518094775229,
                22.07434217605248,
                3.065142387316371,
                18.0021023590613,
                4.601054990348019,
                38.67258629695175,
                8.249447683262456,
                5.098593476626546,
                2.6593226191457795
            ],
            [
                2.209040506697165,
                26.488053598024273,
                24.353306407338543,
                3.334643036426507,
                34.32487320458079,
                5.112108928575958,
                100.0,
                11.410408489529114,
                4.983100005976673,
                2.8509778267442205
            ],
            [
                2.5725802543195866,
                45.609403644364576,
                23.442725151647593,
                3.205025691990143,
                28.850594064893546,
                5.080282072831307,
                29.439812778643315,
                9.463150145061073,
                4.826635514573438,
                2.7756485667182473
            ],
            [
                2.5352968306635413,
                29.9036108587546,
                28.497618001788524,
                3.7497731589832384,
                20.166480188080058,
                6.30595771348088,
                37.36167673523929,
                12.067618402554272,
                5.330657215258079,
                3.1700070483894436
            ],
            [
                2.6265960275322793,
                42.46591512659188,
                24.143161008490463,
                4.210639475155488,
                31.98023312070125,
                6.241700956706455,
                47.94975238068657,
                11.956225613531542,
                5.508022231880077,
                2.919644561342519
            ],
            [
                2.465398509726896,
                28.21817606296006,
                28.091171803818675,
                3.941881558889909,
                29.6748450172817,
                5.950788201987999,
                74.04634632713048,
                11.051915697788242,
                5.1561073926844285,
                3.509697406857197
            ],
            [
                2.50953475788385,
                41.58956472549093,
                35.38009825596568,
                4.459379944856744,
                26.707789308615325,
                6.591590877588737,
                100.0,
                13.455481073443629,
                5.566165262932581,
                3.526014244768879
            ],
            [
                2.535132882765681,
                49.68471057903487,
                36.95267237383532,
                4.252193933480545,
                28.31218570472817,
                5.747157360164438,
                55.632858555996314,
                13.28379106696054,
                5.830762052208598,
                3.482095619743473
            ],
            [
                2.7164035522991625,
                48.76539699493885,
                29.430475194212416,
                4.450924594343683,
                46.70853903510478,
                6.9142834758711835,
                26.33601313170746,
                13.110540528151589,
                5.3924730175906,
                3.439622169193914
            ],
            [
                3.0198167799801423,
                45.795013853500954,
                34.24263165542215,
                4.854580716957091,
                38.867096839841444,
                6.4424723603092415,
                16.735604011402078,
                12.501677753300351,
                5.819537338974556,
                3.669527008323467
            ],
            [
                2.8567366612169796,
                30.985167844953803,
                24.633567036115007,
                4.439279795113357,
                35.55266616164215,
                7.013599396664243,
                20.89914457276211,
                14.537394711125614,
                5.1980050714267705,
                3.9246048845817807
            ],
            [
                2.8887911527099592,
                84.65608760102586,
                51.63698312890328,
                4.527142976142625,
                18.1157235353752,
                7.373855852616395,
                20.749776482713816,
                14.461139868482785,
                5.839801534806375,
                4.523308959488835
            ],
            [
                3.0791081264217133,
                71.5591172233966,
                31.45230642289833,
                5.089062424040857,
                16.797957245728057,
                6.506997156468509,
                19.869438017482175,
                12.157904060445528,
                5.778973458802149,
                4.267090651846256
            ],
            [
                3.223193081746625,
                52.63502432545398,
                35.85924881279511,
                5.109451327085384,
                26.817737991142266,
                9.306819040917137,
                12.092427043743339,
                14.01284778038216,
                6.199486687925575,
                4.7200640523736155
            ],
            [
                3.394516026104933,
                25.881005099717413,
                23.320270485884254,
                5.426237665284317,
                18.96393339571358,
                7.213315949032814,
                19.352178614315278,
                21.12380773521647,
                5.81955675404687,
                4.350155425726205
            ],
            [
                3.7994755609707824,
                100.0,
                100.0,
                5.747912317797762,
                79.63733156055372,
                8.741832158699445,
                28.20528748027081,
                32.624127157954995,
                7.4097826322510665,
                5.536098412113407
            ],
            [
                4.301031126760348,
                100.0,
                61.3617139787097,
                6.756356753286883,
                31.659671569947903,
                9.93523952766823,
                27.92614500618995,
                21.302849617966338,
                7.709734796920369,
                5.486254146255273
            ],
            [
                4.086097252358658,
                100.0,
                41.99074564176722,
                6.305398917397425,
                48.50733141857012,
                10.596457898900505,
                18.305502021681843,
                31.297993137795462,
                7.401004248475115,
                6.021607466256082
            ]
        ]
    },
    "human_filter_bws": {
        "best_thresholds": [
            0.30696600500532173,
            0.331508468251535,
            0.3774112052175269,
            0.2722442640275934,
            0.26022424401100563,
            0.284969062561682,
            0.30066064286874766,
            0.293144448407947,
            0.3724053667955367,
            0.40153909683658945
        ],
        "transition_points": [
            6.0,
            5.0,
            5.0,
            7.0,
            6.0,
            6.0,
            5.0,
            6.0,
            5.0,
            6.0
        ],
        "x": [
            1,
            2,
            3,
            4,
            5,
            6,
            7,
            8,
            9,
            10,
            11,
            12,
            13,
            14,
            15,
            16,
            17,
            18,
            19,
            20,
            21,
            22,
            23,
            24,
            25,
            26,
            27,
            28,
            29,
            30
        ],
        "y": [
            [
                0.30696600500532173,
                0.331508468251535,
                0.3774112052175269,
                0.2722442640275934,
                0.26022424401100563,
                0.284969062561682,
                0.30066064286874766,
                0.293144448407947,
                0.3724053667955367,
                0.40153909683658945
            ],
            [
                0.33221286176239767,
                0.3607406624327665,
                0.42827046345410036,
                0.28717661167849595,
                0.2659960178642046,
                0.3021798086639537,
                0.3093244025425608,
                0.31911623283184354,
                0.4351880919310894,
                0.4715728333928775
            ],
            [
                0.4241426104507585,
                0.42593097115552736,
                0.4992425239206154,
                0.3457290580423762,
                0.28541886083983964,
                0.356724051123984,
                0.3501112270166704,
                0.35286471901526434,
                0.5393602018623416,
                0.4970049186640721
            ],
            [
                0.5268190760369139,
                0.5481178699278959,
                0.6607493587671798,
                0.40797354465253877,
                0.3243594921839253,
                0.497255914380861,
                0.48482564674384626,
                0.42193999107944424,
                0.7462108787559268,
                0.6020715323729696
            ],
            [
                0.677879613844417,
                1.0089457700941802,
                1.0409957563468273,
                0.5175351869090125,
                0.5436448109475103,
                0.7397675686751793,
                2.3621392218992474,
                0.6187584326590603,
                1.3359102645296643,
                0.7840580890074298
            ],
            [
                1.094430123380895,
                1.7658754784343687,
                1.9888394149324529,
                0.7774261143653954,
                2.31899821111009,
                1.2200267196728394,
                4.865580805532555,
                1.1221213614771188,
                2.6054793401781873,
                1.357132175663586
            ],
            [
                1.4254286344641753,
                2.416445811789885,
                2.765723308336405,
                1.0508259351851512,
                4.015059145031519,
                1.515330024981172,
                5.517367049907745,
                2.2044587369191793,
                3.298670802855428,
                2.1649577397692203
            ],
            [
                2.0093587510585214,
                2.795233516580234,
                3.2559501313092656,
                1.3366556436030086,
                4.7206537813175045,
                1.7882764589605586,
                6.141261651595524,
                2.693815512027363,
                3.756563549850055,
                2.768581132632787
            ],
            [
                2.2651044678195094,
                3.502971144161701,
                3.6831537854580323,
                1.532447384148548,
                5.400428155633422,
                2.166443064930898,
                6.890242388838682,
                3.5137652688969645,
                3.933557185039754,
                2.765078929427549
            ],
            [
                2.222443958123437,
                3.704843879606683,
                3.772133800897303,
                1.588018711421695,
                5.5104582564482465,
                2.268063460366,
                7.092312869515896,
                3.862094737871121,
                4.099434338537853,
                3.113482869827103
            ],
            [
                2.5109155814610555,
                4.206544187473715,
                4.344836171246512,
                1.731457427229854,
                6.041391867023998,
                2.4473730200420465,
                8.047013695915174,
                4.435672486186419,
                4.796067374509976,
                3.4130172522316315
            ],
            [
                2.4168193948536048,
                4.176298044478812,
                4.303737283398387,
                1.8106782648168698,
                6.8284587393708644,
                2.43400458808621,
                7.2985320168982115,
                4.802617999839728,
                4.329984777818525,
                3.8179945781207953
            ],
            [
                2.2006835987780606,
                4.4159831009917045,
                4.509720852540899,
                1.749994528493432,
                6.543945708386457,
                2.3794290390210286,
                7.219840254535182,
                5.4134137518485,
                4.255508745963775,
                3.282132237692187
            ],
            [
                2.5033017073337254,
                5.46182063381148,
                5.5507603549941775,
                2.0635565097906055,
                6.561000591444813,
                2.4424663323343236,
                9.308450646774421,
                6.801400502721318,
                4.942407430320234,
                3.0341628195255415
            ],
            [
                2.456540478581854,
                5.997509421920661,
                6.171797700178717,
                2.1032255972067406,
                7.309184315450264,
                2.808620857315329,
                7.610197586159653,
                6.669997291447923,
                4.757527991953681,
                3.5203044223402693
            ],
            [
                2.920753094421452,
                8.039560994681992,
                5.947644833119041,
                2.378697664080753,
                7.7364715155212265,
                2.9621670146907095,
                11.063746969114579,
                7.746312212541059,
                5.69233861298097,
                3.984376924435828
            ],
            [
                2.887578154964703,
                8.07443997608637,
                6.140334095806251,
                2.487825842097816,
                7.214875939893845,
                3.2136566374836173,
                9.64650030682589,
                8.866573567381264,
                5.554492329383068,
                3.9322663618877196
            ],
            [
                2.878041412370434,
                8.101120343953074,
                6.841633298674327,
                2.591726101620577,
                7.4770095746600695,
                3.4600911140974335,
                9.66331373907945,
                8.233856262474749,
                5.458707256112422,
                3.915485198143616
            ],
            [
                3.030821863444687,
                10.66701412083399,
                8.242009134732923,
                2.8654732978871302,
                8.400973417440422,
                3.623666924225477,
                14.604212275897977,
                10.107492079662013,
                6.701195488134631,
                4.901857553340057
            ],
            [
                2.798769319871391,
                8.237179785811017,
                8.252912709637684,
                2.791285259377079,
                7.539061765355057,
                3.7543120075838052,
                10.75882729590439,
                10.434220414635119,
                5.609984500971545,
                4.6914324306730935
            ],
            [
                3.193039578928526,
                9.181993638365993,
                8.391216196989848,
                3.269696183708967,
                7.649873469263983,
                3.7687935384963502,
                11.834936461211354,
                11.640033467595742,
                6.1446527116749365,
                5.32710338645793
            ],
            [
                3.2042394287822806,
                12.214753326472112,
                9.570193662072514,
                3.457667695936111,
                8.599521417229095,
                4.403403304405625,
                13.417987782637118,
                12.927791453174494,
                5.925013762040418,
                5.469267395447432
            ],
            [
                3.8472403216823694,
                16.26120430919424,
                8.680270497476764,
                3.4275429202343037,
                8.25782100826711,
                3.9990870961136036,
                18.05972588795975,
                12.349670049602496,
                5.993303323962237,
                6.962600679702299
            ],
            [
                3.915202539804459,
                17.60921223445597,
                11.790778818412678,
                3.5752728909048592,
                7.986732387524185,
                4.824387998690805,
                16.79961776858885,
                13.206539804462828,
                6.66461210215574,
                5.9902721869495155
            ],
            [
                3.841061032893169,
                27.5055300128338,
                10.040285220490906,
                4.3327445007168475,
                9.484317023352295,
                5.186569911423681,
                22.80848922454375,
                18.20710273643124,
                6.651377917544794,
                6.212329774947752
            ],
            [
                4.771773268395147,
                17.270275489983337,
                11.71756689797518,
                4.997303663918538,
                9.791659323577221,
                5.591502240379106,
                16.233348790006097,
                14.664565609197535,
                8.057946749447476,
                6.289613978491099
            ],
            [
                4.247679573012642,
                26.408127901474867,
                12.435448876662718,
                4.756650172607333,
                8.691135351121057,
                6.673762258937867,
                15.42140108150706,
                15.941809619184092,
                7.662443252657036,
                8.196727114398831
            ],
            [
                4.715822366734948,
                40.695410998943764,
                17.187390386139583,
                6.058582959605341,
                11.05299822410696,
                6.759898489398002,
                100.0,
                31.93937813023926,
                8.132304976505955,
                8.065774152915749
            ],
            [
                5.567561283448979,
                38.79521959844073,
                12.827984318197982,
                5.597167260135925,
                10.17520958076234,
                7.58338859961584,
                29.748070127148065,
                26.909115868171206,
                7.662353970058281,
                8.735621598887612
            ],
            [
                5.819309443930725,
                100.0,
                15.431694029132725,
                6.10813193026448,
                12.185491639729323,
                8.822053553636714,
                56.795703248807435,
                70.77349983074143,
                8.021681277223468,
                10.394169398981877
            ]
        ]
    },
    "linearly_spaced": {
        "best_thresholds": [
            0.2838484965904592,
            0.333690754215697,
            0.2661109631133935,
            0.24218896477343832,
            0.2675846359481118,
            0.2337948981589715,
            0.23913791758903252,
            0.29949357485629907,
            0.36621642285701195,
            0.2958568665986864
        ],
        "transition_points": [
            5.0,
            5.0,
            6.0,
            6.0,
            6.0,
            6.0,
            6.0,
            6.0,
            5.0,
            5.0
        ],
        "x": [
            1,
            2,
            3,
            4,
            5,
            6,
            7,
            8,
            9,
            10,
            11,
            12,
            13,
            14,
            15,
            16,
            17,
            18,
            19,
            20,
            21,
            22,
            23,
            24,
            25,
            26,
            27,
            28,
            29,
            30
        ],
        "y": [
            [
                0.2838484965904592,
                0.333690754215697,
                0.2661109631133935,
                0.24218896477343832,
                0.2675846359481118,
                0.2337948981589715,
                0.23913791758903252,
                0.29949357485629907,
                0.36621642285701195,
                0.2958568665986864
            ],
            [
                0.306519519123571,
                0.3745392559069591,
                0.2785958604767295,
                0.24519383588258517,
                0.2777337000387581,
                0.2469248057633784,
                0.2512324321622778,
                0.2917567393342225,
                0.4069917893040559,
                0.304730157360088
            ],
            [
                0.35480176479023123,
                0.42290293142729324,
                0.2898965297135196,
                0.2538486159573046,
                0.2838215545352833,
                0.27234281580432945,
                0.2643594550523605,
                0.29991277456670823,
                0.4700512795957018,
                0.3309214593471396
            ],
            [
                0.5769258693105526,
                0.5538524420988682,
                0.33836108128222814,
                0.27197719448028096,
                0.3171924685543656,
                0.30121831020619083,
                0.30460140325635177,
                0.35337836897801844,
                0.9788373043052265,
                0.396644639809486
            ],
            [
                6.095106261515055,
                1.6069026863176235,
                0.49360407202127915,
                0.3547019882694893,
                0.45533353796647885,
                0.6872415222871013,
                0.4097335962626345,
                0.6155941305259971,
                5.772304164136511,
                1.201031903737473
            ],
            [
                11.918374296199703,
                4.231809864239593,
                3.3933634100207417,
                1.8872978931073283,
                2.023384421767515,
                5.078666181127535,
                4.194181613444929,
                5.744806513243903,
                12.403055023799295,
                5.292397516154465
            ],
            [
                22.114788721826496,
                6.0154948116043245,
                7.279534392026759,
                5.208510001012435,
                5.2925130129017335,
                8.21935034035138,
                10.169350721396487,
                8.993141531056763,
                36.498075880103684,
                8.391397809476153
            ],
            [
                28.828123158936073,
                8.737790283716924,
                8.985829176632707,
                7.241932789532131,
                6.555793616297353,
                13.728614010983055,
                10.405827805516823,
                15.097925376290874,
                33.224315922761136,
                15.012306013938739
            ],
            [
                34.03395009925815,
                14.531396924673047,
                12.6428766134156,
                9.648377459439699,
                9.538184138402137,
                21.752936663239236,
                21.93119150957418,
                18.454808355551396,
                45.948048650205955,
                22.89756323532613
            ],
            [
                29.544827257395987,
                12.899002640238999,
                14.541639737199345,
                16.474675605554374,
                14.266807928847019,
                27.947334251041532,
                32.73418850057521,
                37.50665547147378,
                45.26494273538063,
                13.341013508527233
            ],
            [
                100.0,
                14.58523426107934,
                22.948802507081105,
                15.1539374544241,
                29.414110921441946,
                82.74657769646073,
                30.46754307056478,
                64.52123591919616,
                100.0,
                20.452343858481363
            ],
            [
                100.0,
                18.36609429391593,
                80.90638790312315,
                21.915793347793862,
                100.0,
                100.0,
                67.40107161577846,
                100.0,
                100.0,
                52.22429031308622
            ],
            [
                100.0,
                16.907137755551904,
                49.05033913489468,
                21.141625568627248,
                54.610595529270405,
                100.0,
                23.061817795506055,
                46.38155564608586,
                67.32837388478073,
                30.276444829585333
            ],
            [
                100.0,
                17.495643446872517,
                100.0,
                33.007695248885824,
                100.0,
                100.0,
                100.0,
                100.0,
                100.0,
                47.93571422784474
            ],
            [
                100.0,
                26.46807686356429,
                84.96627013757256,
                19.66153414218926,
                37.758879498361644,
                29.389759046810532,
                75.84711352803697,
                73.54576788027342,
                100.0,
                21.324187842011117
            ],
            [
                100.0,
                33.23871126546991,
                100.0,
                37.5284725552325,
                95.661499587473,
                29.14985891174996,
                100.0,
                100.0,
                100.0,
                26.581841151871085
            ],
            [
                100.0,
                37.1113279058384,
                51.41528397971091,
                33.45841965961606,
                100.0,
                100.0,
                30.912762479266135,
                89.20745436332277,
                100.0,
                33.30529168553512
            ],
            [
                100.0,
                41.974773678907376,
                100.0,
                99.09673518070952,
                100.0,
                100.0,
                100.0,
                100.0,
                100.0,
                67.78316890205501
            ],
            [
                100.0,
                43.82490970138063,
                100.0,
                37.552372081690095,
                100.0,
                100.0,
                100.0,
                54.70501336891089,
                100.0,
                42.54185901744209
            ],
            [
                87.31562521652779,
                28.788607757659893,
                27.852069919657445,
                42.10781317393195,
                100.0,
                100.0,
                81.87679268587601,
                46.22075342226737,
                41.104956089789745,
                26.713701134958427
            ],
            [
                100.0,
                100.0,
                100.0,
                100.0,
                100.0,
                100.0,
                100.0,
                100.0,
                100.0,
                100.0
            ],
            [
                100.0,
                43.181163910732565,
                56.32633006095564,
                73.73878579304068,
                100.0,
                100.0,
                100.0,
                100.0,
                74.63717468894423,
                48.996463619994394
            ],
            [
                100.0,
                100.0,
                100.0,
                100.0,
                80.81372249561751,
                100.0,
                100.0,
                100.0,
                56.76546402208765,
                61.58018629539329
            ],
            [
                38.24855739793538,
                41.47802343058691,
                100.0,
                34.107656102622094,
                44.12005466458075,
                38.71445648100828,
                61.04924987202267,
                71.85446640128572,
                55.36588004680272,
                34.43406970860464
            ],
            [
                100.0,
                100.0,
                100.0,
                96.03405284946274,
                100.0,
                100.0,
                88.72933118201107,
                100.0,
                100.0,
                100.0
            ],
            [
                41.82912577994643,
                19.852589361211727,
                27.486685345907144,
                24.919534381256025,
                100.0,
                55.049205078570715,
                59.444409105773424,
                37.370659826263875,
                38.66129067215063,
                22.203499010905674
            ],
            [
                100.0,
                36.45152871023441,
                100.0,
                21.319223570371324,
                64.71297856033993,
                100.0,
                100.0,
                100.0,
                100.0,
                81.25820525518054
            ],
            [
                100.0,
                47.75005643969062,
                100.0,
                58.059265973202926,
                100.0,
                100.0,
                100.0,
                100.0,
                100.0,
                100.0
            ],
            [
                100.0,
                56.823462065700085,
                100.0,
                67.63732266129564,
                91.53896648388852,
                64.09600221538243,
                100.0,
                97.8916284695827,
                100.0,
                100.0
            ],
            [
                100.0,
                100.0,
                100.0,
                100.0,
                100.0,
                100.0,
                100.0,
                100.0,
                100.0,
                100.0
            ]
        ]
    }
}
