# Supplementary material for: Deep neural network models reveal interplay of peripheral coding and stimulus statistics in pitch perception
Source: Nat Commun. 2021 Dec 14;12:7278. doi: 10.1038/s41467-021-27366-6 (PMC8671597; doi:10.1038/s41467-021-27366-6)
Supplement: Supplementary file 4 — Source Data [file 41467_2021_27366_MOESM4_ESM.zip › Source_Data_Saddler_etal_DNNPitchModel/supplementary_fig04a.json]

{
    "100": [
        6.2895419571087965,
        3.2929850026335985,
        2.266004682684607,
        3.0529030100366588,
        2.3367551328671774,
        3.652046895628245,
        3.6996210491619514,
        6.439050115958179,
        12.30869925803077,
        3.743567204359407
    ],
    "100$^T$": [
        1.9112338373205584,
        2.269229966896515,
        2.2000114621862155,
        2.2705543899179927,
        1.7838341871112764,
        2.2943991698566943,
        1.914564552502039,
        2.1617341261520346,
        1.8638239394709162,
        2.000874344083118
    ],
    "1000$^T$": [
        1.4423727572869942,
        1.5963327970543277,
        1.4299539160617947,
        1.6421743174579526,
        1.2403530051447034,
        1.6368639037104162,
        1.3549875790847916,
        1.4267115184335968,
        1.2182093610688516,
        1.476897025594875
    ],
    "250$^T$": [
        1.5238676165463891,
        1.8452722697670092,
        1.8634102458894373,
        1.609788905252934,
        1.361978987124516,
        1.8211986962680007,
        1.7265501485949752,
        1.6978566045952936,
        1.5496705277238951,
        1.7322191169656844
    ],
    "500$^T$": [
        1.4272057311495208,
        1.6647148255145745,
        1.632313069478005,
        1.4986705179880495,
        1.2984995955969423,
        1.7359459234905472,
        1.3024513397298243,
        1.682968082241972,
        1.4268736205287724,
        1.6081029515764382
    ]
}
