# Supplementary material for: Deep neural network models reveal interplay of peripheral coding and stimulus statistics in pitch perception
Source: Nat Commun. 2021 Dec 14;12:7278. doi: 10.1038/s41467-021-27366-6 (PMC8671597; doi:10.1038/s41467-021-27366-6)
Supplement: Supplementary file 4 — Source Data [file 41467_2021_27366_MOESM4_ESM.zip › Source_Data_Saddler_etal_DNNPitchModel/fig07c.json]

{
    "anti-matched": {
        "x": [
            1,
            2,
            3,
            4,
            5,
            6,
            7,
            8,
            9,
            10,
            11,
            12,
            13,
            14,
            15,
            16,
            17,
            18,
            19,
            20,
            21,
            22,
            23,
            24,
            25,
            26,
            27,
            28,
            29,
            30
        ],
        "y": [
            [
                100.0,
                100.0,
                100.0,
                31.92037732155071,
                67.46528753207771,
                100.0,
                31.773638838738453,
                100.0,
                12.789096912652365,
                100.0
            ],
            [
                100.0,
                100.0,
                100.0,
                58.51771867478595,
                50.04395594832043,
                100.0,
                40.965379595147795,
                74.88740732892656,
                8.904363950416338,
                100.0
            ],
            [
                100.0,
                100.0,
                100.0,
                53.40433362742658,
                40.92096545762046,
                87.22973285563862,
                31.964816727148097,
                100.0,
                7.911010479230851,
                70.5207196292671
            ],
            [
                100.0,
                39.39179143798481,
                100.0,
                41.12154037928556,
                100.0,
                41.21573656192111,
                17.655121167794086,
                75.05142415926669,
                5.759773671569061,
                100.0
            ],
            [
                100.0,
                35.516675811665145,
                83.59063437066497,
                100.0,
                22.588412487963424,
                34.47389605381882,
                10.965846472760491,
                100.0,
                5.564959361506482,
                27.999053233897115
            ],
            [
                27.182953382413505,
                36.27131205959909,
                100.0,
                55.39678980422315,
                18.55511933442443,
                51.32105114807312,
                9.436078541402493,
                50.18458651232046,
                4.015127422862706,
                26.956401232591578
            ],
            [
                100.0,
                24.73265823619166,
                100.0,
                22.65969022735959,
                9.3495810592724,
                19.076621684046437,
                6.428855036697712,
                28.43871415433273,
                3.480280367118574,
                22.90621585505999
            ],
            [
                65.01200680060239,
                19.931560035884857,
                17.478747627283735,
                24.055040627533923,
                6.615743975785684,
                14.541878915858453,
                3.7233190644764202,
                25.317894666060766,
                3.009338480218911,
                21.01674265540249
            ],
            [
                21.0652329155415,
                10.97070408703659,
                10.311950044512857,
                19.17499067328402,
                4.760519490676714,
                13.14613065373776,
                3.0326279135760186,
                25.98435095400264,
                2.7691277096583167,
                13.958099149973686
            ],
            [
                12.373186659027912,
                7.779528787152056,
                7.335213997810733,
                13.83477896557454,
                3.4681969487208133,
                12.862017107626174,
                1.9769952136522355,
                13.93473026466572,
                1.9816377440632293,
                8.254399206245497
            ],
            [
                7.796161945489242,
                5.641804264228633,
                4.7793073382303,
                11.17217204455161,
                2.631629712426607,
                10.88720355010914,
                1.4993794263739235,
                9.811326919869238,
                1.8420374097296754,
                9.35530194196682
            ],
            [
                8.11173607545517,
                5.430547521095667,
                4.340030610098044,
                8.586987189049077,
                2.8278156872793563,
                8.008713989111415,
                1.0349225174136933,
                7.79179767610285,
                1.4963801887485189,
                5.945819827791738
            ],
            [
                6.241072601688873,
                4.679092171395449,
                2.7443007080118615,
                7.718872823358941,
                1.8397035993221016,
                6.773383145130611,
                0.9540763889086894,
                6.063501553377645,
                1.275510830490173,
                4.403292329211626
            ],
            [
                4.847466622167901,
                3.6169077162604224,
                1.677676383057218,
                6.208395587585524,
                1.7994259108813324,
                5.544908511315637,
                0.8352830592748862,
                6.053072284453437,
                1.2203456705853768,
                3.5693262831524906
            ],
            [
                3.827783893132503,
                3.2101409048687644,
                1.1471414931164845,
                5.4937952947622595,
                1.6206562373171645,
                5.004993545880428,
                0.7476835897544718,
                5.249675642175166,
                1.1297780770409802,
                2.7516493487603944
            ],
            [
                2.8354044897914323,
                3.000458706244288,
                0.8370357926431973,
                5.044316362638042,
                1.3053047791846903,
                4.278871881625062,
                0.6656491561110898,
                3.891446018267204,
                0.968537981139864,
                1.5503377472257958
            ],
            [
                2.2800582974018644,
                1.6855595210852234,
                0.7108017750534732,
                4.698740387339011,
                1.1249984309048084,
                3.947474120682647,
                0.6012447041903602,
                4.023129881261756,
                0.9203832345042321,
                1.2486046950206526
            ],
            [
                1.5153313837926572,
                0.8032957583234609,
                0.6222065188073079,
                3.558725253636201,
                1.1228398344913417,
                3.6554473244897303,
                0.5955610449720442,
                2.560015604084173,
                0.758819212610099,
                0.9221917289556301
            ],
            [
                1.102908403527224,
                0.6063405065232749,
                0.5705883545888785,
                3.6516367611311527,
                1.007335762847096,
                2.7969545001773004,
                0.5369023999072133,
                2.04912093282965,
                0.6926425485392486,
                0.7358627161961994
            ],
            [
                0.9015405963354439,
                0.5061345428894726,
                0.5001953353817508,
                3.254696068590707,
                0.8559619440041301,
                2.268913524069819,
                0.4961416749847877,
                1.7190141973445041,
                0.6856587621112116,
                0.645757953382531
            ],
            [
                0.7548541047480356,
                0.4543118001167705,
                0.46635144616613916,
                2.942612056113068,
                0.8079119558824649,
                2.788128760561442,
                0.44999047320181834,
                1.2312737306718575,
                0.62014846547933,
                0.548532287520237
            ],
            [
                0.6698894535596472,
                0.3818666373325518,
                0.42388689141156244,
                2.370150718478351,
                0.8518919846236084,
                2.419785479293375,
                0.4632030887388995,
                1.1688568551687888,
                0.5693244152293951,
                0.48212672547512175
            ],
            [
                0.5832305941631077,
                0.37232606839573,
                0.4059804092492943,
                1.8253024927067054,
                0.7495488949297959,
                1.5094260067287364,
                0.42974220219994647,
                0.9380824597628525,
                0.5504367460206427,
                0.44190388212265336
            ],
            [
                0.5326652785023551,
                0.3207372778975559,
                0.37195899614099914,
                1.9510825525040987,
                0.7095554171766145,
                1.519430657248136,
                0.40695751573837075,
                0.8284532684268304,
                0.4863934327801432,
                0.375471040954457
            ],
            [
                0.48935425771279717,
                0.3070560108206423,
                0.3701056260411084,
                1.7336313611053609,
                0.7259182658146982,
                1.218346431843104,
                0.3906769812778876,
                0.7249863770844368,
                0.4749787462161766,
                0.3943288314568859
            ],
            [
                0.4197815530269969,
                0.29873601389883,
                0.3388701086454943,
                1.4150676515465794,
                0.6567807443312655,
                1.0641265186604516,
                0.38474861163461144,
                0.668428939405582,
                0.441715551776503,
                0.35783962692977167
            ],
            [
                0.3703351969293789,
                0.2475447333203242,
                0.33220069609280084,
                1.3275557170277394,
                0.6530009746376433,
                1.0145482776333894,
                0.35920745140959953,
                0.6601289766074718,
                0.4258033027724377,
                0.33058545247914517
            ],
            [
                0.35945786581925493,
                0.23856400825637458,
                0.30633102173750665,
                1.0173737654881552,
                0.6452441674856274,
                0.7865859716787088,
                0.34211661031552154,
                0.5756289808520259,
                0.40101731719152295,
                0.3051979128233506
            ],
            [
                0.31613504930143776,
                0.22789388113131662,
                0.29778669076665976,
                1.0040534065700109,
                0.604683618094591,
                0.6916675210319035,
                0.3386224762987202,
                0.5243778659812317,
                0.3642913117803678,
                0.2972160452590452
            ],
            [
                0.3119823500807272,
                0.22988126831418798,
                0.2867912308759563,
                0.847868812831208,
                0.6200303000914861,
                0.6403700916084707,
                0.32604970665950417,
                0.48575555377606633,
                0.36289735977161397,
                0.29168430220646224
            ]
        ]
    },
    "highpass": {
        "x": [
            1,
            2,
            3,
            4,
            5,
            6,
            7,
            8,
            9,
            10,
            11,
            12,
            13,
            14,
            15,
            16,
            17,
            18,
            19,
            20,
            21,
            22,
            23,
            24,
            25,
            26,
            27,
            28,
            29,
            30
        ],
        "y": [
            [
                0.3682347302140056,
                0.8351517973459145,
                0.40319665306078917,
                0.2804084999549113,
                0.38433370118979954,
                0.4004632200132144,
                0.28537230375506306,
                0.404472703134816,
                0.4249745201453229,
                0.33522611284972814
            ],
            [
                0.37895017595573427,
                0.8242326967175122,
                0.40630190171732217,
                0.26520753117122914,
                0.396485773381272,
                0.40745950267022407,
                0.29007979997288713,
                0.41292750818243,
                0.4199120348549685,
                0.33598027638962397
            ],
            [
                0.4085331223460103,
                0.8275734459148336,
                0.3938874612881645,
                0.2804902789846894,
                0.43468392422476326,
                0.42239484683521294,
                0.2980670096171308,
                0.4349390853889677,
                0.41736579187048456,
                0.32260560433741153
            ],
            [
                0.4211500373124812,
                0.8237994643638274,
                0.4003229834990148,
                0.29396808127103885,
                0.45953251339128737,
                0.43976106108402924,
                0.31056292838591193,
                0.4548351438396454,
                0.4034322247935603,
                0.3186130668147493
            ],
            [
                0.45116140343610395,
                0.8482723299290111,
                0.4048357097100884,
                0.3163948046745822,
                0.517130221775839,
                0.44732746833517173,
                0.3118409151786224,
                0.508995857417096,
                0.40340632576031443,
                0.30373054711121233
            ],
            [
                0.47401335048224663,
                0.8779474034210971,
                0.42899423566909706,
                0.3568289415245184,
                0.5852060444041759,
                0.4598457223084517,
                0.35154822360998567,
                0.5354497901410143,
                0.43346361864946753,
                0.2946849245128365
            ],
            [
                0.464036575669199,
                0.9097249195849005,
                0.4672579785766186,
                0.3836126538042581,
                0.6709547149653707,
                0.4926647737958831,
                0.3807419865183462,
                0.5732749288472769,
                0.45280275394771363,
                0.30911524732403506
            ],
            [
                0.48986057209971284,
                0.9364647014744668,
                0.48260678807042473,
                0.40943172177211523,
                0.7357725723995662,
                0.5005844067374756,
                0.41583698456318835,
                0.6299266412269641,
                0.45964451046577043,
                0.31713053058514734
            ],
            [
                0.48522788981783976,
                0.9621159627635602,
                0.4944388627965912,
                0.46504582105455194,
                0.7663140849547478,
                0.534979284354433,
                0.4736129800663303,
                0.6608557513137543,
                0.4742039435274316,
                0.321952148114971
            ],
            [
                0.5048891437474402,
                0.9600197231830254,
                0.5355936420756633,
                0.49861177621590763,
                0.8227720516301753,
                0.5449919836972601,
                0.4913831309941157,
                0.6875919170326608,
                0.4869908994698631,
                0.3503964752218295
            ],
            [
                0.48643518324329793,
                1.00562645643381,
                0.5536711673446881,
                0.5553988339935603,
                0.8561089798585979,
                0.5521462190150341,
                0.5085833836807291,
                0.7560785476963232,
                0.4817389487906471,
                0.35592072326055185
            ],
            [
                0.4974898127894167,
                1.0282259751165994,
                0.5317221841935029,
                0.5879682918873892,
                0.853660653535076,
                0.5433551114961641,
                0.5290972269445182,
                0.7902274066653218,
                0.47330097927116865,
                0.38515585752061154
            ],
            [
                0.49626669720247085,
                1.0479716919989153,
                0.589571143878981,
                0.594282593812615,
                0.8529045879005533,
                0.5297151695395501,
                0.5757813998840235,
                0.8364109250601629,
                0.4768008469590099,
                0.40257187999751665
            ],
            [
                0.4733375567364182,
                1.041513569483652,
                0.5846521507430199,
                0.6099098574373398,
                0.8237718699817143,
                0.5507873244116683,
                0.5919190497695294,
                0.818379908956268,
                0.4787807506827901,
                0.4094827926375875
            ],
            [
                0.4657893552633576,
                1.0644908299923952,
                0.5836291550935903,
                0.6447841381808878,
                0.9230546629854028,
                0.5536321510123916,
                0.5982190622607811,
                0.8183467443661744,
                0.48181701402625554,
                0.4270756528074217
            ],
            [
                0.4748558239861142,
                1.1149058428035228,
                0.5722364009056037,
                0.6130847245277391,
                0.9548614239893026,
                0.5324053442006401,
                0.6030487062009598,
                0.8221632713281718,
                0.48058982680329515,
                0.4169544043912272
            ],
            [
                0.4684968617739861,
                1.127371427811845,
                0.5872303091954816,
                0.6144105998673807,
                0.9633661797010037,
                0.519233938086932,
                0.6336782943428678,
                0.8267333352834045,
                0.47768566021015474,
                0.41678277935230446
            ],
            [
                0.4490133492245421,
                1.133406986790738,
                0.6026869836975962,
                0.6184776221165642,
                1.022738009103821,
                0.5310130208984419,
                0.6381118789327198,
                0.7755089727467042,
                0.49906592549469336,
                0.4373337134295864
            ],
            [
                0.4304475224935664,
                1.1806536218715733,
                0.5937199775302328,
                0.5833631331944434,
                1.0429526806249299,
                0.5336167446870925,
                0.6480894489107942,
                0.773683504946799,
                0.48215543589163107,
                0.4214452654210477
            ],
            [
                0.4571891400231129,
                1.175143090247411,
                0.6123581285397729,
                0.5670874366873467,
                0.9951607207618093,
                0.5436216839347552,
                0.6718061545634978,
                0.7393706928244722,
                0.49428119631699696,
                0.4482233963487112
            ],
            [
                0.45542860482579994,
                1.1558281719215877,
                0.60714364911665,
                0.5605911269893128,
                1.0322484900640012,
                0.5588214572456417,
                0.6873367865256831,
                0.7462122184237028,
                0.5020031340939662,
                0.4545542019568189
            ],
            [
                0.4498084749141022,
                1.1352281359627407,
                0.6191504711478678,
                0.593752842896278,
                1.0278322243464508,
                0.5565179344666131,
                0.6980028657396707,
                0.7749852269413999,
                0.5369225737020071,
                0.46474273079385714
            ],
            [
                0.4492183999143674,
                1.1596019463169063,
                0.6125324941610661,
                0.5766517355304946,
                1.0399251627005395,
                0.539334409016319,
                0.6842374071274383,
                0.7659733246075854,
                0.5536948403192133,
                0.4563661683686686
            ],
            [
                0.4742623668615455,
                1.1455453430490523,
                0.6198613156306368,
                0.5924641176541391,
                0.9806067853049084,
                0.5575439001095218,
                0.7303568095767675,
                0.7400791622360262,
                0.5299458527812151,
                0.46279281706475184
            ],
            [
                0.4566583863410498,
                1.1876481511155852,
                0.6182858731209396,
                0.5646958909574664,
                0.9793282865454709,
                0.556450145699788,
                0.7073008697370795,
                0.7646745867037588,
                0.551812093180194,
                0.4926837149832768
            ],
            [
                0.48635934877410036,
                1.2202885169758089,
                0.610514779918555,
                0.5811233740840916,
                0.984451838975948,
                0.5788646200795058,
                0.7299972360457423,
                0.7563116809026909,
                0.5598245136966908,
                0.5219351879027242
            ],
            [
                0.4820922073868452,
                1.2192636380142836,
                0.5961734610045911,
                0.5778027686685361,
                0.9639376537351602,
                0.5823164317498836,
                0.7214431888195065,
                0.7498066132841734,
                0.5536433972593853,
                0.5060343270445876
            ],
            [
                0.47646662856744515,
                1.1945322202651192,
                0.6287309635607006,
                0.5682540414706954,
                0.9826675201575583,
                0.5733281005524161,
                0.7486932274400698,
                0.7829808448631816,
                0.5787001537738191,
                0.5063049549945512
            ],
            [
                0.47975733798484343,
                1.2075718162814133,
                0.6396653332866342,
                0.6068170087091397,
                0.9928965186375459,
                0.5948549467255733,
                0.7616265018056917,
                0.7700405570911473,
                0.582393604502937,
                0.5009545012134263
            ],
            [
                0.4962758488833216,
                1.2304600045752878,
                0.6209039927924226,
                0.5696994670499425,
                0.9705055314367423,
                0.5866402737449024,
                0.7916927502576316,
                0.79782599653785,
                0.5822505073639264,
                0.5167813067667592
            ]
        ]
    },
    "lowpass": {
        "x": [
            1,
            2,
            3,
            4,
            5,
            6,
            7,
            8,
            9,
            10,
            11,
            12,
            13,
            14,
            15,
            16,
            17,
            18,
            19,
            20,
            21,
            22,
            23,
            24,
            25,
            26,
            27,
            28,
            29,
            30
        ],
        "y": [
            [
                0.29154487573333243,
                0.3228502139778132,
                0.2900040643946983,
                0.2665429538898769,
                0.2857765768637753,
                0.24976844397856196,
                0.2681953617609832,
                0.2908292445973865,
                0.3509173980570483,
                0.26840990209016335
            ],
            [
                0.31661584524201397,
                0.38602374456472194,
                0.3497891277424734,
                0.27041897679077403,
                0.30637472997962845,
                0.290459443389553,
                0.30249013709456457,
                0.31118857569887687,
                0.38921685675085,
                0.289329061167254
            ],
            [
                0.5128456440859299,
                0.5823280407050926,
                0.6015706777353931,
                0.380382902221576,
                0.4223994498403584,
                0.5127635511582114,
                0.5032632535341421,
                0.615385784122494,
                0.7951894254302057,
                0.365461360638085
            ],
            [
                4.639199526021689,
                5.595682653089386,
                4.9530722512659935,
                3.63085684455143,
                3.6620698790991684,
                6.975469126525602,
                4.764012270934167,
                6.047220309642385,
                7.363779952667776,
                1.5582420051328056
            ],
            [
                7.904787473117463,
                14.548462388963328,
                13.432691175484342,
                6.842529337430915,
                8.718400851566575,
                19.532310302060836,
                13.832193000965361,
                16.14170169872091,
                15.385425848493071,
                8.502419515876857
            ],
            [
                12.428317967998339,
                27.37697754506467,
                55.17668966988533,
                12.16515528169853,
                23.036459973626467,
                100.0,
                33.18499167645524,
                20.013916468487807,
                93.35044644310106,
                15.557445026436135
            ],
            [
                18.269195044628667,
                40.14639144524198,
                100.0,
                13.617542223760625,
                97.12916660571022,
                100.0,
                100.0,
                54.98262919519613,
                100.0,
                50.36978289764774
            ],
            [
                12.972742776245456,
                41.82037821502663,
                23.93068355295534,
                14.486549713460985,
                100.0,
                100.0,
                100.0,
                34.800964460558646,
                100.0,
                26.951296473816047
            ],
            [
                14.767944490311473,
                100.0,
                100.0,
                25.296583435846326,
                61.95261970372676,
                100.0,
                65.64945964615826,
                64.03691575506367,
                100.0,
                100.0
            ],
            [
                21.518604932377453,
                50.99117695916899,
                39.29062588917354,
                24.075531762509353,
                100.0,
                62.51834628820512,
                100.0,
                52.74991841852149,
                100.0,
                40.33542646715108
            ],
            [
                19.584502890488295,
                50.625800269922095,
                73.3025098125651,
                27.313160477515424,
                42.61815500378362,
                57.66591509034851,
                100.0,
                100.0,
                49.02952754190979,
                55.943530619106355
            ],
            [
                26.717394140900193,
                57.44746403650699,
                94.21936661378427,
                27.17742421375429,
                27.846083415329268,
                100.0,
                97.43602527481092,
                47.26919241143034,
                51.71075531010039,
                57.693004321498755
            ],
            [
                21.18930289705727,
                45.58016234139206,
                41.39149355653328,
                38.378603371536364,
                100.0,
                100.0,
                100.0,
                57.93488179985098,
                100.0,
                76.06908580926222
            ],
            [
                39.80945613677737,
                100.0,
                100.0,
                100.0,
                100.0,
                100.0,
                100.0,
                100.0,
                100.0,
                100.0
            ],
            [
                24.49560252483545,
                87.216963662164,
                49.95230980201156,
                33.60068794696359,
                100.0,
                78.23608839010694,
                56.199610566835545,
                100.0,
                100.0,
                81.41406162437276
            ],
            [
                36.07694766621543,
                100.0,
                100.0,
                32.508903891309934,
                57.280079553155865,
                100.0,
                100.0,
                100.0,
                44.679768695941455,
                64.8953187139635
            ],
            [
                35.744013414785286,
                100.0,
                42.43803483145752,
                60.56334408766196,
                100.0,
                61.23759750782851,
                100.0,
                100.0,
                88.42882871368035,
                35.47402819652806
            ],
            [
                100.0,
                100.0,
                100.0,
                100.0,
                71.93829092026607,
                100.0,
                100.0,
                100.0,
                100.0,
                100.0
            ],
            [
                40.42118858068138,
                100.0,
                100.0,
                100.0,
                100.0,
                100.0,
                100.0,
                100.0,
                100.0,
                100.0
            ],
            [
                100.0,
                100.0,
                100.0,
                66.9661606160434,
                100.0,
                81.97203487550011,
                100.0,
                100.0,
                100.0,
                100.0
            ],
            [
                46.65992495272757,
                100.0,
                100.0,
                100.0,
                100.0,
                24.992013144776095,
                75.43379472910979,
                100.0,
                81.52464795349056,
                86.6110227804936
            ],
            [
                100.0,
                56.52611024164288,
                100.0,
                100.0,
                100.0,
                93.06751599562745,
                100.0,
                100.0,
                100.0,
                100.0
            ],
            [
                62.15467274316998,
                100.0,
                100.0,
                100.0,
                49.1169755146587,
                70.26965154860565,
                49.6472563972345,
                86.70369009644372,
                100.0,
                100.0
            ],
            [
                59.30264204899848,
                100.0,
                100.0,
                62.03222342758006,
                100.0,
                100.0,
                100.0,
                100.0,
                100.0,
                100.0
            ],
            [
                100.0,
                100.0,
                100.0,
                100.0,
                100.0,
                100.0,
                100.0,
                100.0,
                100.0,
                100.0
            ],
            [
                22.361349313296234,
                46.372395522234385,
                33.540209770234604,
                41.8169638834535,
                46.386139260364004,
                85.60426401664608,
                51.21465834679102,
                69.63526743861246,
                53.631810792883705,
                55.360164876050014
            ],
            [
                78.34839163033136,
                80.2323479310532,
                71.49334145196637,
                100.0,
                98.97614140451236,
                100.0,
                100.0,
                100.0,
                85.48708273426843,
                100.0
            ],
            [
                100.0,
                100.0,
                100.0,
                100.0,
                100.0,
                93.36601465617156,
                100.0,
                100.0,
                100.0,
                61.985006133271646
            ],
            [
                100.0,
                100.0,
                100.0,
                100.0,
                64.52063827715546,
                100.0,
                100.0,
                100.0,
                100.0,
                100.0
            ],
            [
                100.0,
                100.0,
                100.0,
                100.0,
                100.0,
                100.0,
                100.0,
                100.0,
                100.0,
                100.0
            ]
        ]
    },
    "matched": {
        "x": [
            1,
            2,
            3,
            4,
            5,
            6,
            7,
            8,
            9,
            10,
            11,
            12,
            13,
            14,
            15,
            16,
            17,
            18,
            19,
            20,
            21,
            22,
            23,
            24,
            25,
            26,
            27,
            28,
            29,
            30
        ],
        "y": [
            [
                0.1321863800116428,
                0.13936522281209593,
                0.12997822598075487,
                0.1255361475973598,
                0.12912984593447893,
                0.13156518547851317,
                0.13541765558075827,
                0.12576522290618108,
                0.1456652037566139,
                0.12624092327603736
            ],
            [
                0.1299300270773031,
                0.14321733053061886,
                0.13031982707384523,
                0.12586545606869542,
                0.1321247853801575,
                0.1276567614531174,
                0.13837069022842693,
                0.1271607190821623,
                0.15047299281922885,
                0.1288774221067433
            ],
            [
                0.13720701899043514,
                0.14560463419533742,
                0.1383776734025867,
                0.12900059000149736,
                0.12997754919226717,
                0.13102035678062451,
                0.14125399289890303,
                0.12873008377911319,
                0.17202180951296953,
                0.1323877820122978
            ],
            [
                0.13687286553367706,
                0.1430932877436025,
                0.14064568243728123,
                0.12900885577858212,
                0.13114402560760025,
                0.12886828861157731,
                0.14575287011181776,
                0.1291446993034878,
                0.18702292366079729,
                0.1323770637568291
            ],
            [
                0.13880785665953008,
                0.1560412552631805,
                0.15399137818400002,
                0.12797641745194765,
                0.1404344386923533,
                0.13506715115810394,
                0.15150177800630735,
                0.13246441907939713,
                0.2353188176688139,
                0.13277029564982773
            ],
            [
                0.15566091415602282,
                0.17941649178370608,
                0.16780357981254013,
                0.1372885556605189,
                0.17154050839006554,
                0.14252802892340544,
                0.21471996294973686,
                0.14694728115911276,
                0.32207770747594894,
                0.14769678888479446
            ],
            [
                0.17803018507418597,
                0.23285312435702976,
                0.22515103279923865,
                0.14907702663991684,
                0.2538400504058608,
                0.15320375593319147,
                0.3690038986457514,
                0.17862317810412393,
                0.43929328187307914,
                0.15206545710008224
            ],
            [
                0.21932183317928033,
                0.2752845857283307,
                0.28513389578054693,
                0.18214870825503687,
                0.4127961874488553,
                0.1996780338255384,
                1.2440640782151353,
                0.22109975159189943,
                0.5501365667704399,
                0.18058485396619897
            ],
            [
                0.28228368798359915,
                0.30241546046512596,
                0.3916708185776985,
                0.2141867329244917,
                0.797971209031339,
                0.25718284184785906,
                2.9137879229253114,
                0.2639105838499627,
                0.6251706087183811,
                0.19724815041465404
            ],
            [
                0.3544338205610059,
                0.36211990978304753,
                0.5217092847092035,
                0.2604319360593018,
                1.1959988172382858,
                0.33764527603820593,
                3.2070109052759217,
                0.3210613502464914,
                0.7071794584555414,
                0.2234011054993858
            ],
            [
                0.4042759844523456,
                0.38457053400377345,
                0.6862260473136452,
                0.31039773423896566,
                1.5406403901302668,
                0.4253584844734746,
                3.5957228774112076,
                0.38344664831786657,
                0.7820637706836895,
                0.2396753414577535
            ],
            [
                0.45178984265462035,
                0.46087495167256975,
                0.7850455417196649,
                0.37208672371084023,
                1.6291335284532427,
                0.5153316804385982,
                4.028831092023685,
                0.4585287888799728,
                0.8178218698678529,
                0.2271887748845522
            ],
            [
                0.5037100898394743,
                0.4749326682338182,
                0.8943775748486856,
                0.4121743655019383,
                1.8790022424837187,
                0.6645234567820238,
                4.4197420693128535,
                0.5592156633785267,
                0.8672488066749086,
                0.2609862809005265
            ],
            [
                0.5861353038943093,
                0.5191198394249544,
                1.0370871791869032,
                0.46592429519569956,
                2.084214902364817,
                0.770374196411767,
                4.9432902286376486,
                0.7578339127505846,
                0.9117399292355707,
                0.2755236808406692
            ],
            [
                0.6276081762394438,
                0.5306104759983992,
                1.1507995932298754,
                0.4760573179883616,
                2.4269575105789114,
                0.8953396024530073,
                4.766635120005924,
                0.8545165956410637,
                0.8336013628900016,
                0.29216270533309613
            ],
            [
                0.702782073794261,
                0.5853943891530119,
                1.4432297190991832,
                0.5422670013052888,
                2.6844291399319204,
                1.0051223347853253,
                5.9411729519966485,
                1.1311547432971667,
                0.8984470904903118,
                0.3023461312651287
            ],
            [
                0.7599814809125987,
                0.6506667559799899,
                1.621676081850279,
                0.6328160174273136,
                2.941801591614721,
                1.0757113125401065,
                5.8006477096049665,
                1.5035421802425974,
                0.9170651646762956,
                0.3086319494101989
            ],
            [
                0.7683930320763909,
                0.7152362192224235,
                1.5525002349187933,
                0.6476957095705603,
                3.1923923262789233,
                1.1974750342546496,
                5.521662337780914,
                1.6101303089279844,
                0.9185637420919923,
                0.32411340132018845
            ],
            [
                0.8225379085718405,
                0.7283093651164841,
                1.7495050544106685,
                0.6918319121201201,
                3.2892767572528654,
                1.2542709451578822,
                5.740610466359484,
                2.6780497610799774,
                0.9044580990142967,
                0.3259186843944295
            ],
            [
                0.8497912248580446,
                0.8465609128145328,
                1.92600571433125,
                0.7377311881860261,
                3.334835649405042,
                1.3037517575463575,
                6.541467420624866,
                2.459335353464714,
                0.9365116075826994,
                0.3233808812927135
            ],
            [
                0.9579798484994749,
                0.9723425042372938,
                2.0823075970390934,
                0.7909730645520243,
                3.04857747211531,
                1.376759709409669,
                6.147740627146857,
                2.6263895826105648,
                0.9993647153312138,
                0.331364149767066
            ],
            [
                0.9696875132353475,
                1.0581739918673445,
                2.5065288397503953,
                0.8468884199001617,
                3.3067204894107203,
                1.4687665241199446,
                6.086445977322205,
                3.1754639202232338,
                0.9727785654633196,
                0.3438768768007142
            ],
            [
                1.0045375851549403,
                1.204810616299774,
                2.2922664060737277,
                0.9579949203448491,
                3.4173445984495316,
                1.466467036751446,
                6.383665551721737,
                3.8198627873310307,
                1.0650996643708683,
                0.3612107022763342
            ],
            [
                1.0333316433838664,
                1.2676486415648425,
                2.726110978129835,
                1.0735339641437327,
                3.645783305921369,
                1.5868904447530523,
                6.975832368941732,
                3.588855613032624,
                1.058452400772502,
                0.3827276199958617
            ],
            [
                1.113967772553979,
                1.7050062344499017,
                2.668794068596042,
                1.21685112226,
                3.4687173545664454,
                1.8308960416696165,
                7.1542431716464225,
                4.142659103937559,
                1.0748532568444158,
                0.3913173577619529
            ],
            [
                1.2526178490642015,
                2.311380507293922,
                2.8845551594632117,
                1.4373851383143401,
                3.4568175008031816,
                1.7695893377353014,
                6.855134206526215,
                4.377099451046049,
                1.079630205156083,
                0.42498045936700707
            ],
            [
                1.2874789110937443,
                2.5423218993621384,
                3.151796919174121,
                1.741996048968065,
                3.693078126866227,
                1.9862726357088512,
                6.916598986654016,
                4.623042338646413,
                1.2085034303319258,
                0.43344391916335545
            ],
            [
                1.35398256958002,
                2.914994604868636,
                3.79598247618781,
                3.00655359161203,
                3.6065488598766975,
                2.005862583262922,
                10.098846009067909,
                5.622987443171275,
                1.2436878355629017,
                0.4952876393321557
            ],
            [
                1.4787812178903952,
                3.84796302352733,
                3.9488014802974956,
                2.8745467166139718,
                4.008488530721374,
                2.521688442485782,
                8.549347091249588,
                5.743981828897652,
                1.214164073300323,
                0.5628504504365348
            ],
            [
                1.5763586937184408,
                3.299704614498942,
                3.8738721939245013,
                2.760997785425867,
                3.66534215138464,
                2.8215144684839064,
                10.36817077024946,
                6.461522884901167,
                1.3966266622727321,
                0.6479220554899547
            ]
        ]
    },
    "music_only": {
        "x": [
            1,
            2,
            3,
            4,
            5,
            6,
            7,
            8,
            9,
            10,
            11,
            12,
            13,
            14,
            15,
            16,
            17,
            18,
            19,
            20,
            21,
            22,
            23,
            24,
            25,
            26,
            27,
            28,
            29,
            30
        ],
        "y": [
            [
                0.22439353224270708,
                0.3453592999118432,
                0.2872302617310556,
                0.229916121935109,
                0.21863489829914984,
                0.1978200215171825,
                0.2084947132500078,
                0.2844139810265539,
                0.2943134708464787,
                0.2857227559287128
            ],
            [
                0.24869742120148938,
                0.37938214058001707,
                0.3307327689265183,
                0.23540477809953178,
                0.22418154087439535,
                0.21450726205245635,
                0.21378474909313294,
                0.32013561631757276,
                0.3423573795966517,
                0.3312138694862123
            ],
            [
                0.3042663620685351,
                0.47085239291030556,
                0.472284434190365,
                0.2581912618142703,
                0.2506153137950873,
                0.2837386762158729,
                0.2521889153695171,
                0.40789358410091014,
                0.4564108188105789,
                0.4289123156569974
            ],
            [
                0.4520634748159685,
                0.6774406004444201,
                0.8632038754363203,
                0.29520470316298364,
                0.36600549613953587,
                0.3915715566325603,
                0.35123060050028415,
                0.549171314641377,
                0.8585374261192023,
                0.5678025437014085
            ],
            [
                0.7730215950808034,
                1.0639686108912165,
                2.125757800106393,
                0.419229241851342,
                2.8414895194990106,
                0.6073469158668766,
                1.006263821968531,
                1.2576882753177097,
                2.592932101261314,
                0.9023366010377788
            ],
            [
                1.4777336180048695,
                1.8143374154810763,
                3.0492971299556815,
                0.6757633921400759,
                4.019176350659809,
                1.0722525604479454,
                3.679626589287968,
                2.0456355707477414,
                3.557978582779792,
                1.5807076848541204
            ],
            [
                1.9942426819169372,
                2.2265587498448594,
                4.536908071682168,
                1.10388508081963,
                5.898531153786452,
                1.4219886775181136,
                4.589631982744237,
                3.151722455628814,
                4.74828151945489,
                2.553476373545488
            ],
            [
                2.4384302825036737,
                2.841822183461645,
                4.704560579503717,
                1.4855859625628511,
                7.168057851380903,
                1.8263368266050797,
                4.986479826396744,
                3.591463178631339,
                4.628180516309594,
                3.579869477572386
            ],
            [
                2.6081871567509416,
                3.48408954592057,
                6.004876675253468,
                2.485489704888758,
                9.76929709748027,
                2.2746659506467224,
                5.661229630694682,
                4.681271691431544,
                5.569829490137499,
                3.9384162481490965
            ],
            [
                2.88791389306096,
                3.9908856185240245,
                6.168184019138304,
                2.67705235705427,
                9.363272773453337,
                2.493758509820108,
                6.2836478603604915,
                5.5606841379463745,
                5.346450671691201,
                3.8899312923557203
            ],
            [
                2.935675654208882,
                4.506781830392808,
                7.880867187618065,
                3.6827926591803553,
                9.349510898581276,
                2.4301906850644692,
                6.118253622313515,
                6.5830611729394475,
                4.730760527999713,
                3.9651022944897742
            ],
            [
                3.161215145342845,
                5.299856494311009,
                7.570018974495963,
                3.523952206471677,
                10.596179056113138,
                2.538520634767334,
                6.1984993052725414,
                7.970022932081815,
                4.726903652542435,
                3.944907148222212
            ],
            [
                3.1636555365839403,
                5.583420466613443,
                8.175393959340502,
                3.7637075085924296,
                8.869269721824653,
                2.7746366642013722,
                6.812400388978258,
                9.298612971231421,
                5.135688122235898,
                3.947001901345111
            ],
            [
                3.3861008132177925,
                7.482012818602898,
                11.495448837140149,
                4.577276322610288,
                11.911314150036354,
                3.1895316132523943,
                8.138104149495287,
                10.562113211639659,
                5.25729440129118,
                4.058859291054231
            ],
            [
                3.6834857608193254,
                10.21912570052816,
                10.300482931120206,
                3.7616926396247807,
                10.418520218699054,
                3.310385908938779,
                7.5793162334963,
                13.286972291539403,
                5.767110344225964,
                4.114406494748372
            ],
            [
                4.393383989952871,
                11.013809603461686,
                15.283883431962305,
                4.3221731957803655,
                11.10787857271941,
                3.5985954877563793,
                8.643728830211922,
                13.720204981193916,
                6.4180981076184,
                4.7539333004964455
            ],
            [
                5.386150179657311,
                12.919725844532097,
                13.546587762027794,
                4.518557838862869,
                10.331575945857061,
                3.9023206643187125,
                8.34744806520136,
                13.661588518048482,
                6.366106469497766,
                4.479478092221175
            ],
            [
                5.028341340875832,
                15.293617151745442,
                17.78428525548142,
                4.625722482574136,
                12.03573994933305,
                4.170111725666347,
                8.893291819580291,
                20.548871928103107,
                6.024921999131327,
                4.708268956242468
            ],
            [
                6.991196373333092,
                49.81033757165321,
                17.55585718926719,
                4.973957423236135,
                12.927140989323746,
                4.5610685456614375,
                11.289391850873793,
                34.56471227888385,
                6.400769597204561,
                5.11353269263687
            ],
            [
                8.147341257886671,
                30.437492080855577,
                24.331245107946486,
                5.903855175326611,
                13.326295057355116,
                4.935486737156763,
                9.189337344088232,
                49.3831372905703,
                6.076189434614508,
                5.032522638269615
            ],
            [
                8.0416899744629,
                28.54399944443124,
                21.86012472087919,
                5.291819991454311,
                15.427782953154143,
                4.797225925782538,
                9.017055312133339,
                33.00898236862333,
                8.028393619270977,
                5.150527615160896
            ],
            [
                8.217268800570904,
                47.317137140531855,
                16.52849476747906,
                4.900722654831706,
                20.536064436921418,
                6.685337051701441,
                10.506036514429434,
                39.21266970960012,
                6.597047341857023,
                5.496779909287706
            ],
            [
                10.532605914591375,
                28.32824475859083,
                21.073515191317796,
                5.253475475917453,
                14.630827611978463,
                5.568467558826385,
                11.128515885304848,
                28.645400342889022,
                7.22570196744082,
                5.038631103786094
            ],
            [
                10.767351507335935,
                51.310972752326975,
                51.48113311685288,
                5.549725656722808,
                15.928371177370126,
                6.3908541150956895,
                10.362165169172808,
                38.98344622947386,
                8.899231484999325,
                5.231816648235932
            ],
            [
                14.656852304652569,
                47.1367828478232,
                27.441699130094246,
                5.797244270797926,
                14.27686846757572,
                6.861839898185058,
                10.780657120526076,
                100.0,
                7.124432720799631,
                6.153209229088769
            ],
            [
                14.057773330253868,
                42.44011048857432,
                39.121760493640444,
                6.442457105306869,
                16.96230222756996,
                7.339915970736077,
                12.179656856913534,
                26.95689832201001,
                9.72853221508386,
                6.033611647664784
            ],
            [
                12.910347077633048,
                100.0,
                22.76550896101105,
                7.344564092910681,
                13.537472529915298,
                7.992190478900389,
                12.060004686705545,
                39.57036721134156,
                9.795571916073541,
                5.613881148272936
            ],
            [
                19.71763014536189,
                100.0,
                38.260585299704,
                7.42723631482412,
                21.963919337585747,
                10.569408677210582,
                15.448436030930935,
                100.0,
                9.108695055499325,
                6.3522489441696255
            ],
            [
                21.01674715077156,
                100.0,
                38.67086278140652,
                8.856881476610676,
                20.00952550553331,
                13.322580860280278,
                17.726970943536084,
                95.51746409555838,
                11.485081142639283,
                7.969951241953643
            ],
            [
                26.329511144811807,
                100.0,
                79.6660339013607,
                8.939791958635505,
                16.136746420553454,
                10.45138005561483,
                25.1549913709951,
                94.54570034249124,
                9.992011221279254,
                6.5854531460835855
            ]
        ]
    },
    "natural": {
        "x": [
            1,
            2,
            3,
            4,
            5,
            6,
            7,
            8,
            9,
            10,
            11,
            12,
            13,
            14,
            15,
            16,
            17,
            18,
            19,
            20,
            21,
            22,
            23,
            24,
            25,
            26,
            27,
            28,
            29,
            30
        ],
        "y": [
            [
                0.30696600500532173,
                0.331508468251535,
                0.3774112052175269,
                0.2722442640275934,
                0.26022424401100563,
                0.284969062561682,
                0.30066064286874766,
                0.293144448407947,
                0.3724053667955367,
                0.40153909683658945
            ],
            [
                0.33221286176239767,
                0.3607406624327665,
                0.42827046345410036,
                0.28717661167849595,
                0.2659960178642046,
                0.3021798086639537,
                0.3093244025425608,
                0.31911623283184354,
                0.4351880919310894,
                0.4715728333928775
            ],
            [
                0.4241426104507585,
                0.42593097115552736,
                0.4992425239206154,
                0.3457290580423762,
                0.28541886083983964,
                0.356724051123984,
                0.3501112270166704,
                0.35286471901526434,
                0.5393602018623416,
                0.4970049186640721
            ],
            [
                0.5268190760369139,
                0.5481178699278959,
                0.6607493587671798,
                0.40797354465253877,
                0.3243594921839253,
                0.497255914380861,
                0.48482564674384626,
                0.42193999107944424,
                0.7462108787559268,
                0.6020715323729696
            ],
            [
                0.677879613844417,
                1.0089457700941802,
                1.0409957563468273,
                0.5175351869090125,
                0.5436448109475103,
                0.7397675686751793,
                2.3621392218992474,
                0.6187584326590603,
                1.3359102645296643,
                0.7840580890074298
            ],
            [
                1.094430123380895,
                1.7658754784343687,
                1.9888394149324529,
                0.7774261143653954,
                2.31899821111009,
                1.2200267196728394,
                4.865580805532555,
                1.1221213614771188,
                2.6054793401781873,
                1.357132175663586
            ],
            [
                1.4254286344641753,
                2.416445811789885,
                2.765723308336405,
                1.0508259351851512,
                4.015059145031519,
                1.515330024981172,
                5.517367049907745,
                2.2044587369191793,
                3.298670802855428,
                2.1649577397692203
            ],
            [
                2.0093587510585214,
                2.795233516580234,
                3.2559501313092656,
                1.3366556436030086,
                4.7206537813175045,
                1.7882764589605586,
                6.141261651595524,
                2.693815512027363,
                3.756563549850055,
                2.768581132632787
            ],
            [
                2.2651044678195094,
                3.502971144161701,
                3.6831537854580323,
                1.532447384148548,
                5.400428155633422,
                2.166443064930898,
                6.890242388838682,
                3.5137652688969645,
                3.933557185039754,
                2.765078929427549
            ],
            [
                2.222443958123437,
                3.704843879606683,
                3.772133800897303,
                1.588018711421695,
                5.5104582564482465,
                2.268063460366,
                7.092312869515896,
                3.862094737871121,
                4.099434338537853,
                3.113482869827103
            ],
            [
                2.5109155814610555,
                4.206544187473715,
                4.344836171246512,
                1.731457427229854,
                6.041391867023998,
                2.4473730200420465,
                8.047013695915174,
                4.435672486186419,
                4.796067374509976,
                3.4130172522316315
            ],
            [
                2.4168193948536048,
                4.176298044478812,
                4.303737283398387,
                1.8106782648168698,
                6.8284587393708644,
                2.43400458808621,
                7.2985320168982115,
                4.802617999839728,
                4.329984777818525,
                3.8179945781207953
            ],
            [
                2.2006835987780606,
                4.4159831009917045,
                4.509720852540899,
                1.749994528493432,
                6.543945708386457,
                2.3794290390210286,
                7.219840254535182,
                5.4134137518485,
                4.255508745963775,
                3.282132237692187
            ],
            [
                2.5033017073337254,
                5.46182063381148,
                5.5507603549941775,
                2.0635565097906055,
                6.561000591444813,
                2.4424663323343236,
                9.308450646774421,
                6.801400502721318,
                4.942407430320234,
                3.0341628195255415
            ],
            [
                2.456540478581854,
                5.997509421920661,
                6.171797700178717,
                2.1032255972067406,
                7.309184315450264,
                2.808620857315329,
                7.610197586159653,
                6.669997291447923,
                4.757527991953681,
                3.5203044223402693
            ],
            [
                2.920753094421452,
                8.039560994681992,
                5.947644833119041,
                2.378697664080753,
                7.7364715155212265,
                2.9621670146907095,
                11.063746969114579,
                7.746312212541059,
                5.69233861298097,
                3.984376924435828
            ],
            [
                2.887578154964703,
                8.07443997608637,
                6.140334095806251,
                2.487825842097816,
                7.214875939893845,
                3.2136566374836173,
                9.64650030682589,
                8.866573567381264,
                5.554492329383068,
                3.9322663618877196
            ],
            [
                2.878041412370434,
                8.101120343953074,
                6.841633298674327,
                2.591726101620577,
                7.4770095746600695,
                3.4600911140974335,
                9.66331373907945,
                8.233856262474749,
                5.458707256112422,
                3.915485198143616
            ],
            [
                3.030821863444687,
                10.66701412083399,
                8.242009134732923,
                2.8654732978871302,
                8.400973417440422,
                3.623666924225477,
                14.604212275897977,
                10.107492079662013,
                6.701195488134631,
                4.901857553340057
            ],
            [
                2.798769319871391,
                8.237179785811017,
                8.252912709637684,
                2.791285259377079,
                7.539061765355057,
                3.7543120075838052,
                10.75882729590439,
                10.434220414635119,
                5.609984500971545,
                4.6914324306730935
            ],
            [
                3.193039578928526,
                9.181993638365993,
                8.391216196989848,
                3.269696183708967,
                7.649873469263983,
                3.7687935384963502,
                11.834936461211354,
                11.640033467595742,
                6.1446527116749365,
                5.32710338645793
            ],
            [
                3.2042394287822806,
                12.214753326472112,
                9.570193662072514,
                3.457667695936111,
                8.599521417229095,
                4.403403304405625,
                13.417987782637118,
                12.927791453174494,
                5.925013762040418,
                5.469267395447432
            ],
            [
                3.8472403216823694,
                16.26120430919424,
                8.680270497476764,
                3.4275429202343037,
                8.25782100826711,
                3.9990870961136036,
                18.05972588795975,
                12.349670049602496,
                5.993303323962237,
                6.962600679702299
            ],
            [
                3.915202539804459,
                17.60921223445597,
                11.790778818412678,
                3.5752728909048592,
                7.986732387524185,
                4.824387998690805,
                16.79961776858885,
                13.206539804462828,
                6.66461210215574,
                5.9902721869495155
            ],
            [
                3.841061032893169,
                27.5055300128338,
                10.040285220490906,
                4.3327445007168475,
                9.484317023352295,
                5.186569911423681,
                22.80848922454375,
                18.20710273643124,
                6.651377917544794,
                6.212329774947752
            ],
            [
                4.771773268395147,
                17.270275489983337,
                11.71756689797518,
                4.997303663918538,
                9.791659323577221,
                5.591502240379106,
                16.233348790006097,
                14.664565609197535,
                8.057946749447476,
                6.289613978491099
            ],
            [
                4.247679573012642,
                26.408127901474867,
                12.435448876662718,
                4.756650172607333,
                8.691135351121057,
                6.673762258937867,
                15.42140108150706,
                15.941809619184092,
                7.662443252657036,
                8.196727114398831
            ],
            [
                4.715822366734948,
                40.695410998943764,
                17.187390386139583,
                6.058582959605341,
                11.05299822410696,
                6.759898489398002,
                100.0,
                31.93937813023926,
                8.132304976505955,
                8.065774152915749
            ],
            [
                5.567561283448979,
                38.79521959844073,
                12.827984318197982,
                5.597167260135925,
                10.17520958076234,
                7.58338859961584,
                29.748070127148065,
                26.909115868171206,
                7.662353970058281,
                8.735621598887612
            ],
            [
                5.819309443930725,
                100.0,
                15.431694029132725,
                6.10813193026448,
                12.185491639729323,
                8.822053553636714,
                56.795703248807435,
                70.77349983074143,
                8.021681277223468,
                10.394169398981877
            ]
        ]
    },
    "speech_only": {
        "x": [
            1,
            2,
            3,
            4,
            5,
            6,
            7,
            8,
            9,
            10,
            11,
            12,
            13,
            14,
            15,
            16,
            17,
            18,
            19,
            20,
            21,
            22,
            23,
            24,
            25,
            26,
            27,
            28,
            29,
            30
        ],
        "y": [
            [
                0.521624060006215,
                0.43486041596803926,
                0.5179052755925121,
                0.4337521373412431,
                0.48941008504399425,
                0.44836521759678966,
                0.5722823991736088,
                0.6473230879468167,
                0.4877733086917631,
                0.5462621290395099
            ],
            [
                0.6246563817950698,
                0.49414648679759715,
                0.6930368479944647,
                0.5457198253029383,
                0.5851036383477763,
                0.5209623616151067,
                0.7189486481589704,
                0.7877900766886801,
                0.6088863543747233,
                0.609179247685985
            ],
            [
                0.7439602063227392,
                0.6675158922680301,
                1.012396919500312,
                0.7262929613374808,
                0.8146225317007929,
                0.6525758400026062,
                1.67006162504233,
                0.9831774166903968,
                0.8216639372326999,
                0.7978493909738886
            ],
            [
                0.9564781126305282,
                0.8571703576217977,
                1.4436733997629967,
                0.8775376391791223,
                2.141153200365688,
                0.7741929365445984,
                3.883348912707352,
                1.3462474381186997,
                1.0579394067772292,
                0.9660065094416135
            ],
            [
                1.1042653846155468,
                1.0200299407666535,
                2.2413647818831413,
                1.0711770704168906,
                3.764438274930626,
                0.9537944390566228,
                6.501552612798738,
                1.678598480576473,
                1.3141643160154124,
                1.2009785727112066
            ],
            [
                1.1808104578174345,
                1.2243085678993484,
                2.6824390867100703,
                1.2064999634130562,
                4.4125744340024475,
                1.0807191981597577,
                6.755983578970061,
                2.016609228367755,
                1.5041744634205025,
                1.4303794662671925
            ],
            [
                1.2071836627807588,
                1.3650399100771324,
                3.400706053083345,
                1.2649633880149382,
                4.491323192584538,
                1.2146366527379806,
                6.546470996796824,
                2.4265008414371323,
                1.6830810114840355,
                1.5136214849309102
            ],
            [
                1.3027003175756375,
                1.3280470905793451,
                3.4710094202330932,
                1.2762324515448693,
                4.6360573647334,
                1.2408470152178948,
                6.966447354510649,
                2.472397097427761,
                1.7510307235073295,
                1.7614549288433765
            ],
            [
                1.290857404574124,
                1.385071329798148,
                3.750574955108517,
                1.4113159556959105,
                4.933132252350179,
                1.341031844904909,
                7.46932777725086,
                3.0650675549175292,
                1.8366769535322318,
                1.9702270888669815
            ],
            [
                1.3927036328170144,
                1.4870929949606666,
                4.224634917442234,
                1.4209927219644047,
                6.1046818856262,
                1.4016382475836553,
                9.534583264082222,
                3.325061794460427,
                1.9034853554885658,
                1.9740415172503178
            ],
            [
                1.374281102254266,
                1.492292264587901,
                4.009434743986008,
                1.4525553746710749,
                5.974136669184755,
                1.4422053445052545,
                7.569267750245988,
                4.143703827876473,
                1.9168370560484822,
                2.186558221067948
            ],
            [
                1.441506905576216,
                1.6926441777731853,
                4.31047809841755,
                1.5909750569392518,
                5.369750648802166,
                1.6578648267712839,
                9.523716015517858,
                4.49293341843214,
                2.0996356563006677,
                2.32922953009625
            ],
            [
                1.4351793200094751,
                1.6649440603933838,
                4.64956480560739,
                1.5063569926758376,
                5.260695115075936,
                1.700363420943234,
                9.464728557674311,
                4.828935941389739,
                1.9463113934188205,
                2.1827357045616274
            ],
            [
                1.5469256766914175,
                1.991790691191081,
                5.133759473454459,
                1.619463789937783,
                6.652150417486127,
                1.8676316003066302,
                10.053950836129609,
                5.790818878588517,
                2.151643870373433,
                2.513974418902217
            ],
            [
                1.6587624371392575,
                2.2795238391415906,
                4.785641318904531,
                1.7315822097310447,
                5.686028140603578,
                1.8714378722694613,
                8.78608909454462,
                6.184930053194392,
                2.2722998747218406,
                2.610888756440854
            ],
            [
                1.901827033234593,
                2.6766094477078943,
                5.610343743955195,
                1.8355706565408565,
                7.3034058827899395,
                2.2136476804996175,
                8.417025356789262,
                7.295525637080763,
                2.531495613802111,
                3.0203601983610926
            ],
            [
                1.9465719339266712,
                2.8646887753945878,
                4.616386392026195,
                2.06876427768741,
                6.457540511299957,
                2.335760563404515,
                10.149304482336307,
                7.585435231209993,
                2.586975260782414,
                3.3023029958454595
            ],
            [
                1.9997400214799546,
                3.234823427146495,
                5.743855553248597,
                2.0530994325241343,
                6.284240634285959,
                2.5599149745669947,
                9.052191314541243,
                9.468314328783014,
                2.6631897022153193,
                3.3941360997649195
            ],
            [
                2.270830793146296,
                3.452158896549235,
                5.628531686437809,
                2.1426145371121588,
                7.102582829440293,
                3.0591236259295016,
                11.332234662362588,
                10.005727331255038,
                3.0484340697093533,
                3.6822779202077065
            ],
            [
                2.5937179972232727,
                3.645173220367433,
                6.041116333820114,
                2.4582719474479586,
                7.211496940414743,
                3.1131925518433303,
                10.68938262399774,
                10.089702964844005,
                2.95382519300447,
                3.8621724730561238
            ],
            [
                2.7754104507025277,
                4.094831222306573,
                5.406847910616293,
                2.5231331437382676,
                7.266947265342048,
                3.1048897174130317,
                9.495922940987546,
                10.016420665882368,
                2.860560109308665,
                4.004313074424851
            ],
            [
                3.1472729760436216,
                4.110939513939793,
                5.708652361234464,
                2.8574769936141187,
                6.41189392542339,
                3.76041243703278,
                9.12842772688454,
                9.536181670740369,
                3.1734670538221734,
                3.85044344187909
            ],
            [
                3.2300349212143167,
                4.488844527778599,
                5.924406626458242,
                2.9325913704192366,
                6.559403379265157,
                4.420603517697277,
                10.284868889982931,
                10.611979028862407,
                3.483167316075183,
                3.5739689980173286
            ],
            [
                3.5569187811337954,
                4.792735160558515,
                5.96786280136509,
                2.982764628532693,
                7.6685920640372,
                4.285772478805521,
                9.748640542617828,
                10.138823937645029,
                3.7034032886067814,
                4.592293679261551
            ],
            [
                3.776588522116066,
                4.770217974115378,
                5.619946031787624,
                3.2371562815540913,
                6.5815546726517145,
                4.251471865129364,
                10.752363280573515,
                10.461316660573177,
                3.3791945234156073,
                3.782132942423399
            ],
            [
                4.216647052046398,
                5.3493633142849415,
                6.272015045055828,
                3.534308193673321,
                8.683964099806952,
                4.4390834448317165,
                10.228400517423847,
                12.278320912691484,
                3.7180413291611227,
                4.298501730886866
            ],
            [
                4.802161241798719,
                5.37022340432557,
                6.701897906258574,
                3.7101828356568096,
                7.870789830611239,
                5.212042630750254,
                9.262476774665837,
                12.510797344986269,
                4.071480181272273,
                4.407551507877778
            ],
            [
                4.9601335435169975,
                6.855679268724473,
                6.567580720595121,
                4.13316477526033,
                7.900883069392044,
                5.107312266847715,
                13.69008463007667,
                13.1123004961508,
                4.538826933239978,
                4.462104353353604
            ],
            [
                4.71277682828169,
                6.396463162016933,
                6.448218203925387,
                4.443964310622504,
                9.355814440874473,
                5.549909777556963,
                12.81781694518254,
                13.19006362916499,
                4.137623459652883,
                4.935579429979664
            ],
            [
                5.242061797162178,
                6.764814418933416,
                6.586748266062258,
                4.7576943217556815,
                9.042106021992709,
                5.18158272587221,
                13.189522667330898,
                14.618625413905317,
                4.967542547885735,
                5.222923449461275
            ]
        ]
    }
}
