# Supplementary material for: Deep neural network models reveal interplay of peripheral coding and stimulus statistics in pitch perception
Source: Nat Commun. 2021 Dec 14;12:7278. doi: 10.1038/s41467-021-27366-6 (PMC8671597; doi:10.1038/s41467-021-27366-6)
Supplement: Supplementary file 4 — Source Data [file 41467_2021_27366_MOESM4_ESM.zip › Source_Data_Saddler_etal_DNNPitchModel/fig05c.json]

{
    "1000hz": {
        "best_thresholds": [
            0.3548327175887833,
            0.42141083954108155,
            0.3848745958141515,
            0.3823713962490302,
            0.4431110515797346,
            0.36831341514715865,
            0.39811876157650183,
            0.3957846060806322,
            0.5056885737710416,
            0.46608070429137727
        ],
        "transition_points": [
            6.0,
            4.0,
            4.0,
            4.0,
            3.0,
            4.0,
            3.0,
            4.0,
            3.0,
            4.0
        ],
        "x": [
            1,
            2,
            3,
            4,
            5,
            6,
            7,
            8,
            9,
            10,
            11,
            12,
            13,
            14,
            15,
            16,
            17,
            18,
            19,
            20,
            21,
            22,
            23,
            24,
            25,
            26,
            27,
            28,
            29,
            30
        ],
        "y": [
            [
                0.3548327175887833,
                0.42141083954108155,
                0.3848745958141515,
                0.3823713962490302,
                0.4431110515797346,
                0.36831341514715865,
                0.39811876157650183,
                0.3957846060806322,
                0.5056885737710416,
                0.46608070429137727
            ],
            [
                0.3996169726684773,
                0.5579313967274998,
                0.4898914157279858,
                0.47630094678066615,
                0.5727465465274634,
                0.475593649804157,
                0.5057053541270232,
                0.4964148982755122,
                0.6729275205844097,
                0.5565703566308386
            ],
            [
                0.5211924024238224,
                0.876635434776779,
                0.8222061775378408,
                0.6970580879485081,
                1.1933276797349532,
                0.7353526869719572,
                1.116523290411427,
                0.7268376084808941,
                1.0966976061981488,
                0.7827081195905767
            ],
            [
                0.6867974249105756,
                1.2808563019488444,
                1.5902562190996195,
                1.0229677593901603,
                2.2906445212322875,
                1.0107199810583998,
                2.1572619507715998,
                1.1205746399952825,
                1.460766261581604,
                1.0519617122643932
            ],
            [
                0.8474653067154394,
                1.5396814193794381,
                2.269748314348664,
                1.2676608283614856,
                3.404119967750346,
                1.2473810667280287,
                3.581435251909849,
                1.4985643690002923,
                1.9587892652623047,
                1.3158619017140079
            ],
            [
                1.0116526915261395,
                1.7612435327647717,
                2.767038451853258,
                1.4657237655572646,
                3.9257550791216675,
                1.5491175942154451,
                3.823261288537166,
                1.8761029640764197,
                2.173580639896865,
                1.5810514405364022
            ],
            [
                1.0626115542675991,
                2.0354377013529796,
                3.478633217045302,
                1.6289326669199553,
                3.410496178183502,
                1.7606958378197646,
                3.9315618300686554,
                2.2771680592296457,
                2.460831068192728,
                1.8108346691663282
            ],
            [
                1.142357485239535,
                2.1731779227829437,
                3.6019524300585033,
                1.6835864790361277,
                3.788192382600028,
                1.895238463036163,
                4.276191430410569,
                2.414079878750203,
                2.818949539415392,
                1.8345685505587237
            ],
            [
                1.2705752432197401,
                2.5349176674728064,
                3.546745984754968,
                1.8691897707201406,
                3.894789526026538,
                1.9930731673922453,
                4.780307083468894,
                2.953804886383987,
                3.1419817049634933,
                1.948151440173001
            ],
            [
                1.3867581501655641,
                2.406589236338535,
                4.219866825459311,
                1.9523300558712742,
                4.247727715260003,
                2.1808608313213234,
                5.278371973925531,
                3.413006554383418,
                3.1961370475838384,
                2.1783784544617264
            ],
            [
                1.3594351122389072,
                2.4750458226296588,
                4.3637599348857945,
                2.14898974427658,
                4.097158101813018,
                2.135844843222295,
                5.385994087415949,
                3.632683651978288,
                3.7255182065852424,
                2.1478397820259216
            ],
            [
                1.5463392419587576,
                2.8054220150411697,
                4.089159203986836,
                2.249041104944313,
                4.114187206813927,
                2.3188414182180583,
                5.621221759139599,
                4.220661437819266,
                3.6634178132825475,
                2.314299223428671
            ],
            [
                1.5174273239236025,
                2.7955523325501135,
                5.030696072639488,
                2.4256842744643174,
                4.489012056683573,
                2.360996253378054,
                6.305617240242743,
                4.899205564338282,
                3.6807367815276697,
                2.2650588866995354
            ],
            [
                1.6144883105023249,
                3.4002144527143967,
                4.914235547174438,
                2.571752657544902,
                4.708430521488127,
                2.577799624673744,
                6.589537176912968,
                5.2735519123633,
                4.838819247946695,
                2.4624914414995196
            ],
            [
                1.6565263194707722,
                3.858141928288702,
                4.661688563028697,
                2.639885553683401,
                4.554805565623943,
                2.66513872037016,
                6.571457800054417,
                6.889945673992471,
                4.590304696961894,
                2.5111813781314174
            ],
            [
                1.8478141878441718,
                4.398062532570088,
                5.495977096830438,
                3.508533886239013,
                5.3243512892460405,
                3.070095361546309,
                7.842096481990197,
                8.16039911930894,
                5.0195332938047805,
                2.8888998515166
            ],
            [
                2.0412034155236993,
                4.301327187037625,
                6.217118944628465,
                3.6930918875636105,
                5.884345956737929,
                3.3694139039879376,
                8.369147088158835,
                8.239969922485216,
                5.077547660311505,
                2.8866849921232722
            ],
            [
                2.345232098568658,
                5.1257537730192695,
                5.820816537062007,
                3.5023670356724645,
                6.368405824600076,
                3.5775722331679103,
                8.07709561780821,
                10.608656142125973,
                6.048323396505689,
                3.3100533053434518
            ],
            [
                2.355855888307204,
                5.3707487959114575,
                6.261187418435236,
                4.0524716228822895,
                5.385133863336077,
                3.93712633759279,
                9.061439609092705,
                10.416383900435031,
                5.805792011023001,
                3.110031814505659
            ],
            [
                2.4829277387727093,
                5.969004877038168,
                6.801042934024834,
                4.27013472323233,
                7.091197604001997,
                4.311948054775794,
                9.471394827242264,
                13.544953576437441,
                6.1673869382454285,
                3.214478207530105
            ],
            [
                2.9813665740023887,
                6.33255930965363,
                6.505680834431426,
                4.3687490888442015,
                5.973647898379233,
                4.281545701956266,
                8.908430451353546,
                14.152476026419086,
                7.243798677943687,
                3.6924497052290453
            ],
            [
                3.0392420202086963,
                6.579189378909722,
                7.013230167358956,
                4.2576477282495375,
                6.519918404250452,
                4.907088510237909,
                10.911900646535527,
                16.331494386381635,
                7.173828304529686,
                4.0086981745196555
            ],
            [
                3.594313403471088,
                7.298338096338841,
                8.02541429282677,
                4.790035508173545,
                6.886896163314806,
                5.221288613118381,
                12.114127819940933,
                17.30805298899192,
                7.431403286077081,
                4.377476472513741
            ],
            [
                3.654743117575495,
                7.641135220555626,
                8.97227787058903,
                4.944484596213831,
                6.369460177397557,
                5.516595155007809,
                11.07948938645567,
                16.215550863194398,
                8.46387263331263,
                4.207457880636891
            ],
            [
                4.069981469669885,
                12.032396981727182,
                7.943497535291903,
                4.891142373293213,
                7.250559685395646,
                5.4969618161381355,
                15.4807991480228,
                16.62650672862644,
                8.116828641702963,
                4.788947487368173
            ],
            [
                4.072794529251225,
                9.187770250559344,
                8.958635151710759,
                5.990295581390114,
                7.914245965271206,
                6.297932663652192,
                13.635985517498076,
                21.283573200737237,
                9.81516757408293,
                5.059330254596289
            ],
            [
                4.616134642786841,
                10.5682714920388,
                9.213469842151317,
                6.326517306474728,
                7.48430172381552,
                6.385505922414962,
                14.743757045038352,
                18.91664095045624,
                10.22559897375628,
                5.802030598930521
            ],
            [
                5.22212246162042,
                14.640647865932786,
                10.638678689573574,
                8.15497067370422,
                9.547710211776494,
                7.110798767106198,
                17.46532250998449,
                34.45679314819201,
                11.705462943703518,
                6.102719683707265
            ],
            [
                5.690054043599191,
                11.38137867972239,
                13.115457262688123,
                7.30097823467294,
                9.29291588474371,
                7.503336938684139,
                16.616972998209448,
                20.84774723354052,
                13.06139901283224,
                6.621014597330533
            ],
            [
                6.236964367563801,
                14.36635949702824,
                11.914795991314097,
                8.736007686617393,
                8.984242203141676,
                7.892780001948437,
                24.078126680126225,
                23.102013570473332,
                14.785129101136292,
                6.684834879632279
            ]
        ]
    },
    "3000hz": {
        "best_thresholds": [
            0.30696600500532173,
            0.331508468251535,
            0.3774112052175269,
            0.2722442640275934,
            0.26022424401100563,
            0.284969062561682,
            0.30066064286874766,
            0.293144448407947,
            0.3724053667955367,
            0.40153909683658945
        ],
        "transition_points": [
            6.0,
            5.0,
            5.0,
            7.0,
            6.0,
            6.0,
            5.0,
            6.0,
            5.0,
            6.0
        ],
        "x": [
            1,
            2,
            3,
            4,
            5,
            6,
            7,
            8,
            9,
            10,
            11,
            12,
            13,
            14,
            15,
            16,
            17,
            18,
            19,
            20,
            21,
            22,
            23,
            24,
            25,
            26,
            27,
            28,
            29,
            30
        ],
        "y": [
            [
                0.30696600500532173,
                0.331508468251535,
                0.3774112052175269,
                0.2722442640275934,
                0.26022424401100563,
                0.284969062561682,
                0.30066064286874766,
                0.293144448407947,
                0.3724053667955367,
                0.40153909683658945
            ],
            [
                0.33221286176239767,
                0.3607406624327665,
                0.42827046345410036,
                0.28717661167849595,
                0.2659960178642046,
                0.3021798086639537,
                0.3093244025425608,
                0.31911623283184354,
                0.4351880919310894,
                0.4715728333928775
            ],
            [
                0.4241426104507585,
                0.42593097115552736,
                0.4992425239206154,
                0.3457290580423762,
                0.28541886083983964,
                0.356724051123984,
                0.3501112270166704,
                0.35286471901526434,
                0.5393602018623416,
                0.4970049186640721
            ],
            [
                0.5268190760369139,
                0.5481178699278959,
                0.6607493587671798,
                0.40797354465253877,
                0.3243594921839253,
                0.497255914380861,
                0.48482564674384626,
                0.42193999107944424,
                0.7462108787559268,
                0.6020715323729696
            ],
            [
                0.677879613844417,
                1.0089457700941802,
                1.0409957563468273,
                0.5175351869090125,
                0.5436448109475103,
                0.7397675686751793,
                2.3621392218992474,
                0.6187584326590603,
                1.3359102645296643,
                0.7840580890074298
            ],
            [
                1.094430123380895,
                1.7658754784343687,
                1.9888394149324529,
                0.7774261143653954,
                2.31899821111009,
                1.2200267196728394,
                4.865580805532555,
                1.1221213614771188,
                2.6054793401781873,
                1.357132175663586
            ],
            [
                1.4254286344641753,
                2.416445811789885,
                2.765723308336405,
                1.0508259351851512,
                4.015059145031519,
                1.515330024981172,
                5.517367049907745,
                2.2044587369191793,
                3.298670802855428,
                2.1649577397692203
            ],
            [
                2.0093587510585214,
                2.795233516580234,
                3.2559501313092656,
                1.3366556436030086,
                4.7206537813175045,
                1.7882764589605586,
                6.141261651595524,
                2.693815512027363,
                3.756563549850055,
                2.768581132632787
            ],
            [
                2.2651044678195094,
                3.502971144161701,
                3.6831537854580323,
                1.532447384148548,
                5.400428155633422,
                2.166443064930898,
                6.890242388838682,
                3.5137652688969645,
                3.933557185039754,
                2.765078929427549
            ],
            [
                2.222443958123437,
                3.704843879606683,
                3.772133800897303,
                1.588018711421695,
                5.5104582564482465,
                2.268063460366,
                7.092312869515896,
                3.862094737871121,
                4.099434338537853,
                3.113482869827103
            ],
            [
                2.5109155814610555,
                4.206544187473715,
                4.344836171246512,
                1.731457427229854,
                6.041391867023998,
                2.4473730200420465,
                8.047013695915174,
                4.435672486186419,
                4.796067374509976,
                3.4130172522316315
            ],
            [
                2.4168193948536048,
                4.176298044478812,
                4.303737283398387,
                1.8106782648168698,
                6.8284587393708644,
                2.43400458808621,
                7.2985320168982115,
                4.802617999839728,
                4.329984777818525,
                3.8179945781207953
            ],
            [
                2.2006835987780606,
                4.4159831009917045,
                4.509720852540899,
                1.749994528493432,
                6.543945708386457,
                2.3794290390210286,
                7.219840254535182,
                5.4134137518485,
                4.255508745963775,
                3.282132237692187
            ],
            [
                2.5033017073337254,
                5.46182063381148,
                5.5507603549941775,
                2.0635565097906055,
                6.561000591444813,
                2.4424663323343236,
                9.308450646774421,
                6.801400502721318,
                4.942407430320234,
                3.0341628195255415
            ],
            [
                2.456540478581854,
                5.997509421920661,
                6.171797700178717,
                2.1032255972067406,
                7.309184315450264,
                2.808620857315329,
                7.610197586159653,
                6.669997291447923,
                4.757527991953681,
                3.5203044223402693
            ],
            [
                2.920753094421452,
                8.039560994681992,
                5.947644833119041,
                2.378697664080753,
                7.7364715155212265,
                2.9621670146907095,
                11.063746969114579,
                7.746312212541059,
                5.69233861298097,
                3.984376924435828
            ],
            [
                2.887578154964703,
                8.07443997608637,
                6.140334095806251,
                2.487825842097816,
                7.214875939893845,
                3.2136566374836173,
                9.64650030682589,
                8.866573567381264,
                5.554492329383068,
                3.9322663618877196
            ],
            [
                2.878041412370434,
                8.101120343953074,
                6.841633298674327,
                2.591726101620577,
                7.4770095746600695,
                3.4600911140974335,
                9.66331373907945,
                8.233856262474749,
                5.458707256112422,
                3.915485198143616
            ],
            [
                3.030821863444687,
                10.66701412083399,
                8.242009134732923,
                2.8654732978871302,
                8.400973417440422,
                3.623666924225477,
                14.604212275897977,
                10.107492079662013,
                6.701195488134631,
                4.901857553340057
            ],
            [
                2.798769319871391,
                8.237179785811017,
                8.252912709637684,
                2.791285259377079,
                7.539061765355057,
                3.7543120075838052,
                10.75882729590439,
                10.434220414635119,
                5.609984500971545,
                4.6914324306730935
            ],
            [
                3.193039578928526,
                9.181993638365993,
                8.391216196989848,
                3.269696183708967,
                7.649873469263983,
                3.7687935384963502,
                11.834936461211354,
                11.640033467595742,
                6.1446527116749365,
                5.32710338645793
            ],
            [
                3.2042394287822806,
                12.214753326472112,
                9.570193662072514,
                3.457667695936111,
                8.599521417229095,
                4.403403304405625,
                13.417987782637118,
                12.927791453174494,
                5.925013762040418,
                5.469267395447432
            ],
            [
                3.8472403216823694,
                16.26120430919424,
                8.680270497476764,
                3.4275429202343037,
                8.25782100826711,
                3.9990870961136036,
                18.05972588795975,
                12.349670049602496,
                5.993303323962237,
                6.962600679702299
            ],
            [
                3.915202539804459,
                17.60921223445597,
                11.790778818412678,
                3.5752728909048592,
                7.986732387524185,
                4.824387998690805,
                16.79961776858885,
                13.206539804462828,
                6.66461210215574,
                5.9902721869495155
            ],
            [
                3.841061032893169,
                27.5055300128338,
                10.040285220490906,
                4.3327445007168475,
                9.484317023352295,
                5.186569911423681,
                22.80848922454375,
                18.20710273643124,
                6.651377917544794,
                6.212329774947752
            ],
            [
                4.771773268395147,
                17.270275489983337,
                11.71756689797518,
                4.997303663918538,
                9.791659323577221,
                5.591502240379106,
                16.233348790006097,
                14.664565609197535,
                8.057946749447476,
                6.289613978491099
            ],
            [
                4.247679573012642,
                26.408127901474867,
                12.435448876662718,
                4.756650172607333,
                8.691135351121057,
                6.673762258937867,
                15.42140108150706,
                15.941809619184092,
                7.662443252657036,
                8.196727114398831
            ],
            [
                4.715822366734948,
                40.695410998943764,
                17.187390386139583,
                6.058582959605341,
                11.05299822410696,
                6.759898489398002,
                100.0,
                31.93937813023926,
                8.132304976505955,
                8.065774152915749
            ],
            [
                5.567561283448979,
                38.79521959844073,
                12.827984318197982,
                5.597167260135925,
                10.17520958076234,
                7.58338859961584,
                29.748070127148065,
                26.909115868171206,
                7.662353970058281,
                8.735621598887612
            ],
            [
                5.819309443930725,
                100.0,
                15.431694029132725,
                6.10813193026448,
                12.185491639729323,
                8.822053553636714,
                56.795703248807435,
                70.77349983074143,
                8.021681277223468,
                10.394169398981877
            ]
        ]
    },
    "320hz": {
        "best_thresholds": [
            0.5722831655648692,
            0.9116545494078662,
            0.9925241084517915,
            0.665286265494663,
            0.8512846930688742,
            0.7650538843324394,
            0.6901066518901185,
            0.9873661841078536,
            0.7980437663354588,
            0.6183019127764116
        ],
        "transition_points": [
            14.0,
            2.0,
            2.0,
            4.0,
            2.0,
            4.0,
            2.0,
            2.0,
            6.0,
            5.0
        ],
        "x": [
            1,
            2,
            3,
            4,
            5,
            6,
            7,
            8,
            9,
            10,
            11,
            12,
            13,
            14,
            15,
            16,
            17,
            18,
            19,
            20,
            21,
            22,
            23,
            24,
            25,
            26,
            27,
            28,
            29,
            30
        ],
        "y": [
            [
                0.5722831655648692,
                0.9116545494078662,
                0.9925241084517915,
                0.665286265494663,
                0.8512846930688742,
                0.7650538843324394,
                0.6901066518901185,
                0.9873661841078536,
                0.7980437663354588,
                0.6183019127764116
            ],
            [
                0.6577396465724015,
                1.0829196106451326,
                1.3438476745805923,
                0.8177640225064713,
                1.0722131302331352,
                0.882717833340018,
                1.02256359026695,
                1.3249007371100514,
                0.8561306483209207,
                0.7944808011553801
            ],
            [
                0.6900145821504315,
                1.2298352554051049,
                1.6299461526894135,
                0.9376616957923792,
                1.354696571170143,
                0.9080154469971853,
                2.5663409099120917,
                1.6560859527243468,
                0.9344196111255698,
                0.9306990782426585
            ],
            [
                0.725240570617922,
                1.343443584617666,
                1.9274745723268285,
                1.0579020579823561,
                1.8631750067640678,
                1.0159840864502525,
                5.312118627278175,
                1.9004881865591152,
                0.9668734748367234,
                0.9685455300185629
            ],
            [
                0.7787419573643506,
                1.5143142676217598,
                2.0151039320897097,
                1.097504108648657,
                2.2098197706354727,
                1.021902562716661,
                7.327142221225627,
                2.0779798869548687,
                0.9754495917982773,
                1.0590951669935496
            ],
            [
                0.8119675650750237,
                1.521922511899858,
                2.0525754425635685,
                1.0794908467362063,
                2.762748500504765,
                1.0543392007006556,
                8.532409284424709,
                2.276879254949449,
                1.0106307494817852,
                1.1014790228455884
            ],
            [
                0.8312460868435156,
                1.6453803878494944,
                2.181991570749541,
                1.1085280518873468,
                3.053670215420679,
                1.1020110346365841,
                10.118450859836601,
                2.3812796262699893,
                1.0542380044635653,
                0.9702586266942116
            ],
            [
                0.8408215044477815,
                1.7783539509535657,
                2.1177703995544204,
                1.1218408774361148,
                3.0321936323961385,
                1.1863097117139527,
                9.770344744058798,
                2.5736558379624763,
                1.055336914473884,
                1.0917360571198718
            ],
            [
                0.8787039144125754,
                1.8736201378369457,
                2.393557496538719,
                1.094084014487358,
                2.8309694906244744,
                1.20964809457751,
                10.855496199632006,
                2.9129329245486835,
                1.0768867838204805,
                1.068845694511639
            ],
            [
                0.8651147186173662,
                2.15172596018209,
                2.7100553258236166,
                1.0939209735555604,
                3.061054765581718,
                1.2848140755553359,
                10.546952471399118,
                3.162353610086463,
                1.1096331664056427,
                1.0906758773729583
            ],
            [
                0.9388667161723145,
                2.156137055167787,
                2.6768308896156423,
                1.11622407032531,
                2.9483285728923394,
                1.3513218680970742,
                8.440040670783896,
                3.6576402554436904,
                1.1138322454086433,
                1.1184866578308874
            ],
            [
                0.9377315397875146,
                2.4077080010725287,
                2.9026543066549966,
                1.0934649548840392,
                3.001022434328362,
                1.4504039753735825,
                10.853821044602773,
                3.7656899115927476,
                1.1946416908497388,
                1.2481677031106466
            ],
            [
                0.9551740663357595,
                2.9950416493083165,
                3.106549804508697,
                1.105875282875457,
                2.80723616209586,
                1.4696290256694424,
                9.919641836975828,
                4.035882182295561,
                1.1627331000252794,
                1.3114655215939206
            ],
            [
                1.0355795409387123,
                3.2253646191984022,
                2.7300817177452474,
                1.0862691316243944,
                2.9373517481639464,
                1.5878897234929008,
                10.475110457430707,
                5.666149187819146,
                1.2559248042662277,
                1.3384239904783384
            ],
            [
                1.1589916447502004,
                3.524803443379479,
                3.2546831178623026,
                1.057570248128136,
                2.8888072047618207,
                1.7696700727414072,
                9.638861214526871,
                5.9323051082373475,
                1.365096402821341,
                1.3915114298670215
            ],
            [
                1.2263670035203162,
                3.864057376343048,
                3.7206199645827627,
                1.1493713038532807,
                3.158713667696969,
                1.9343059159433045,
                9.401154665289189,
                6.4824735586026865,
                1.4401456338553564,
                1.511476859400637
            ],
            [
                1.307581549369232,
                4.733316650870992,
                3.7159700752470224,
                1.158839693920493,
                3.127647525449138,
                2.336357152995036,
                10.50482199820075,
                6.385137721196374,
                1.564430808823723,
                1.7174245895106757
            ],
            [
                1.4879184633381652,
                4.824124604401741,
                4.45112587538789,
                1.2583876899816728,
                3.186562941250132,
                2.4713724501080896,
                8.415275880715468,
                8.472480282363696,
                1.6996109313273093,
                1.7357513766614296
            ],
            [
                1.5099306358129958,
                5.4475866458098485,
                5.343940869905475,
                1.2949176425207207,
                3.5279075569300593,
                3.1918615620345543,
                6.819486892707528,
                11.704324069603578,
                1.8328374992599497,
                1.9862426086182956
            ],
            [
                1.68570064377815,
                5.164686373740609,
                4.653955544929973,
                1.473050936329873,
                3.991945663763927,
                3.6669803662710505,
                7.628630173131587,
                7.570961886284102,
                1.7770252743654682,
                2.266161418689603
            ],
            [
                1.6980347398019051,
                5.67833567704745,
                4.99404223756243,
                1.5952617125985025,
                3.8528266015905728,
                3.9693707879085816,
                6.575708893903643,
                9.907981237632692,
                2.093598085205378,
                2.278382845859251
            ],
            [
                1.8859727558874189,
                6.276821355241577,
                5.445599262948574,
                1.7900887354723087,
                3.7813929413626366,
                4.112348871603789,
                7.150218913116124,
                10.193087270117356,
                2.029222364325041,
                2.4803605848526735
            ],
            [
                2.362567261340163,
                6.159320757300024,
                5.563491070246025,
                2.1631775699136977,
                3.9226200517539596,
                4.5626065264227,
                7.039912228854237,
                11.573920686690714,
                2.4481328671842664,
                2.835603262812805
            ],
            [
                2.6518290781770912,
                6.850252772686649,
                5.86377840529133,
                2.427819167162204,
                4.192073032175619,
                5.360542037053217,
                7.445480088532156,
                12.75111225214676,
                2.711732112095156,
                3.0242541739196214
            ],
            [
                2.9075716989837934,
                6.456683374393212,
                7.449595031333329,
                2.601943659124941,
                4.080538616681316,
                5.396343043974366,
                6.156593688873149,
                15.460293805304273,
                2.819098750280307,
                3.385764012660356
            ],
            [
                3.1095847612566803,
                7.442768469419417,
                6.139491500724741,
                3.0503550176680623,
                4.7775480062237525,
                5.803530857545092,
                7.496639642086516,
                14.482885294143866,
                2.8592565810722284,
                3.657945342162917
            ],
            [
                3.40842194837276,
                7.96527153427414,
                8.446792550547595,
                3.5616717985841393,
                4.2443285421211,
                7.694901988742324,
                7.734307547109773,
                22.28040235044169,
                3.26308599302005,
                3.647644623954087
            ],
            [
                3.4359057498165186,
                8.04008052016907,
                11.000692737058896,
                3.8268130418927946,
                4.166718869429263,
                7.578683251743939,
                8.537935068723636,
                23.28818050152335,
                3.683410919887304,
                4.32994732990948
            ],
            [
                3.50124991429481,
                8.376365055317377,
                7.973135485154376,
                3.8353319679003075,
                4.508433444807039,
                7.982357614311881,
                8.827408400694216,
                22.105740518433063,
                4.203981668147598,
                4.671893379165403
            ],
            [
                3.67618283637319,
                8.13787147130663,
                8.913356037882036,
                3.9054767059560427,
                4.8545977936089,
                8.720287002273217,
                8.233317115198691,
                18.282600249716175,
                4.148272084858824,
                4.450101429867547
            ]
        ]
    },
    "50hz": {
        "best_thresholds": [
            0.7066951248627755,
            0.9242708880553642,
            0.8679000097644062,
            0.9072700758785324,
            0.41132557380559825,
            1.0480144433259042,
            0.8197029697651007,
            0.752704473299484,
            0.6446068557609386,
            0.7579739646637731
        ],
        "transition_points": [
            3.0,
            2.0,
            2.0,
            2.0,
            4.0,
            1.0,
            2.0,
            3.0,
            2.0,
            2.0
        ],
        "x": [
            1,
            2,
            3,
            4,
            5,
            6,
            7,
            8,
            9,
            10,
            11,
            12,
            13,
            14,
            15,
            16,
            17,
            18,
            19,
            20,
            21,
            22,
            23,
            24,
            25,
            26,
            27,
            28,
            29,
            30
        ],
        "y": [
            [
                0.7066951248627755,
                0.9242708880553642,
                0.8679000097644062,
                0.9072700758785324,
                0.41132557380559825,
                1.0480144433259042,
                0.8197029697651007,
                0.752704473299484,
                0.6446068557609386,
                0.7579739646637731
            ],
            [
                0.8866834019702005,
                1.6845302627295797,
                1.291076331754835,
                2.2132988599442585,
                0.47053076416727857,
                2.1943411403249975,
                1.3104284101109467,
                0.9842506743174702,
                1.0097345015803403,
                1.358194609559201
            ],
            [
                3.1548672280080825,
                6.259465042722594,
                3.391318960908817,
                8.853268529732,
                0.5870924926897353,
                6.798966735492085,
                5.428826723762202,
                2.568989390851043,
                3.079570461204702,
                5.927955810585242
            ],
            [
                9.887191690170106,
                17.88247723592884,
                9.657436919488445,
                38.562711200701024,
                3.7793071315994684,
                42.68135122884197,
                15.731552453352828,
                6.58169576750444,
                7.866506534632877,
                19.934384295648385
            ],
            [
                30.652178068381563,
                35.478048349254905,
                22.083582033001015,
                100.0,
                12.369692593768457,
                100.0,
                41.185764303352045,
                22.166819840425976,
                19.330241884255486,
                100.0
            ],
            [
                50.43113595796625,
                69.52528718400669,
                33.32727826213963,
                100.0,
                71.28451031889153,
                100.0,
                58.87935260674985,
                44.85492988328571,
                32.223708772579016,
                58.41870593138265
            ],
            [
                76.85743498157869,
                80.34579266998746,
                100.0,
                100.0,
                100.0,
                100.0,
                100.0,
                87.64777329409176,
                70.33423546737812,
                100.0
            ],
            [
                78.39402092360206,
                71.28528221136388,
                100.0,
                100.0,
                46.13946699862911,
                100.0,
                53.42752855105327,
                100.0,
                100.0,
                100.0
            ],
            [
                100.0,
                65.62173454497336,
                48.73990917432231,
                100.0,
                100.0,
                100.0,
                55.61047335381687,
                100.0,
                100.0,
                100.0
            ],
            [
                37.8729808793097,
                36.407218991840324,
                100.0,
                98.53189013062645,
                100.0,
                92.78746332723053,
                63.19887291902386,
                41.578664622920336,
                100.0,
                58.57549126120975
            ],
            [
                100.0,
                100.0,
                100.0,
                100.0,
                97.4581106562018,
                100.0,
                100.0,
                100.0,
                100.0,
                100.0
            ],
            [
                100.0,
                100.0,
                100.0,
                100.0,
                100.0,
                100.0,
                73.1700292227681,
                100.0,
                100.0,
                100.0
            ],
            [
                100.0,
                100.0,
                100.0,
                100.0,
                100.0,
                100.0,
                100.0,
                100.0,
                100.0,
                100.0
            ],
            [
                100.0,
                100.0,
                100.0,
                100.0,
                100.0,
                100.0,
                100.0,
                100.0,
                100.0,
                100.0
            ],
            [
                100.0,
                100.0,
                100.0,
                100.0,
                100.0,
                100.0,
                100.0,
                100.0,
                100.0,
                100.0
            ],
            [
                100.0,
                100.0,
                100.0,
                100.0,
                100.0,
                100.0,
                100.0,
                100.0,
                100.0,
                100.0
            ],
            [
                100.0,
                100.0,
                100.0,
                100.0,
                100.0,
                100.0,
                100.0,
                100.0,
                100.0,
                100.0
            ],
            [
                100.0,
                78.12714181800666,
                100.0,
                41.16093460244118,
                73.14001768994837,
                100.0,
                100.0,
                100.0,
                100.0,
                100.0
            ],
            [
                100.0,
                100.0,
                100.0,
                100.0,
                100.0,
                95.03651526512917,
                46.524009004064574,
                100.0,
                48.731518927945515,
                100.0
            ],
            [
                100.0,
                100.0,
                100.0,
                100.0,
                100.0,
                100.0,
                100.0,
                100.0,
                100.0,
                100.0
            ],
            [
                100.0,
                100.0,
                100.0,
                100.0,
                100.0,
                100.0,
                100.0,
                100.0,
                70.8016423256807,
                100.0
            ],
            [
                100.0,
                56.45058584676804,
                100.0,
                73.28727410541977,
                66.68482169994061,
                70.09642632904125,
                97.84531829213702,
                100.0,
                100.0,
                100.0
            ],
            [
                100.0,
                56.418776543530285,
                72.14247780975634,
                100.0,
                100.0,
                98.8967264379148,
                100.0,
                100.0,
                100.0,
                70.43576032327778
            ],
            [
                100.0,
                100.0,
                100.0,
                100.0,
                100.0,
                100.0,
                100.0,
                100.0,
                100.0,
                100.0
            ],
            [
                100.0,
                100.0,
                100.0,
                100.0,
                100.0,
                100.0,
                100.0,
                100.0,
                100.0,
                100.0
            ],
            [
                45.24614618876648,
                100.0,
                67.68900382708608,
                84.03621700945288,
                35.89001239136144,
                56.03866593575908,
                54.41249373103,
                35.070130433275914,
                37.51179641274847,
                42.59004587774419
            ],
            [
                70.48051567332936,
                100.0,
                100.0,
                100.0,
                100.0,
                57.310757305730704,
                100.0,
                100.0,
                100.0,
                100.0
            ],
            [
                100.0,
                100.0,
                100.0,
                100.0,
                100.0,
                100.0,
                100.0,
                92.60492486974256,
                100.0,
                100.0
            ],
            [
                100.0,
                100.0,
                100.0,
                100.0,
                100.0,
                100.0,
                100.0,
                100.0,
                100.0,
                97.45888979325836
            ],
            [
                100.0,
                100.0,
                57.359703440809824,
                100.0,
                100.0,
                100.0,
                100.0,
                100.0,
                100.0,
                100.0
            ]
        ]
    },
    "6000hz": {
        "best_thresholds": [
            0.26784920138613544,
            0.3090405114760421,
            0.3211880768486612,
            0.2665311859401892,
            0.2530537861915309,
            0.2549100158376871,
            0.2638075217654873,
            0.2581504694750974,
            0.34834219514068504,
            0.29244352708160265
        ],
        "transition_points": [
            8.0,
            7.0,
            6.0,
            7.0,
            7.0,
            6.0,
            6.0,
            6.0,
            5.0,
            8.0
        ],
        "x": [
            1,
            2,
            3,
            4,
            5,
            6,
            7,
            8,
            9,
            10,
            11,
            12,
            13,
            14,
            15,
            16,
            17,
            18,
            19,
            20,
            21,
            22,
            23,
            24,
            25,
            26,
            27,
            28,
            29,
            30
        ],
        "y": [
            [
                0.26784920138613544,
                0.3090405114760421,
                0.3211880768486612,
                0.2665311859401892,
                0.2530537861915309,
                0.2549100158376871,
                0.2638075217654873,
                0.2581504694750974,
                0.34834219514068504,
                0.29244352708160265
            ],
            [
                0.27133549135529583,
                0.33742548161139924,
                0.34737591411585994,
                0.28254223857063954,
                0.27242641130927203,
                0.283375172257527,
                0.28059941388758997,
                0.2913376750805451,
                0.3958290801431361,
                0.315712149283676
            ],
            [
                0.33170579190087396,
                0.3880934571184263,
                0.40618546552601636,
                0.3104542280018809,
                0.28429294484857304,
                0.33217261926140135,
                0.3202499120608834,
                0.32136180398315267,
                0.5033400279588172,
                0.34878049129638644
            ],
            [
                0.35783613374636875,
                0.4707668245879967,
                0.5010428911990481,
                0.36223705368835357,
                0.2952612560161249,
                0.4320901332517002,
                0.3769712543240841,
                0.398175678181509,
                0.7932620713468376,
                0.37516557820387214
            ],
            [
                0.46495762420617937,
                0.5735303146242059,
                0.9690515803386017,
                0.4503839460709235,
                0.3438576590941657,
                0.6173055079320467,
                0.6376230732927328,
                0.6829993798304967,
                1.9193971305152715,
                0.477479183044421
            ],
            [
                0.6019036082746511,
                0.8247035623516207,
                3.0171834678186604,
                0.6836382392899901,
                0.48092374819376743,
                1.058550523919577,
                3.4317046088124603,
                2.840006140876816,
                3.663740790290426,
                0.6251677306603416
            ],
            [
                0.876454657631492,
                1.6696746014163606,
                4.187886949670674,
                1.029512647781471,
                2.774108322919739,
                1.6257410514559065,
                4.800317963851716,
                3.7477864746019285,
                4.29809045153733,
                0.8709605662734878
            ],
            [
                1.0531346695219594,
                2.6605069375413612,
                5.647546914864982,
                1.672146030660995,
                4.720715877231524,
                1.800654242967705,
                6.220183328678375,
                4.561574144451719,
                5.1402769601628995,
                1.1501616670545227
            ],
            [
                1.3062052462934206,
                2.742549744714261,
                6.245583204349711,
                1.9599214556113247,
                6.907712877061785,
                2.020942258273398,
                9.547938852521245,
                5.408663602888552,
                6.025050152463028,
                1.6418548233490922
            ],
            [
                1.458713861932595,
                3.0607384961073683,
                6.943719291760911,
                2.458008263911354,
                10.864966764575595,
                2.120371409489217,
                9.520167330681902,
                5.735679240411062,
                6.284543347378963,
                1.947226809815522
            ],
            [
                1.6012196290548049,
                3.4869498004501134,
                6.793019670764893,
                2.656214328613131,
                10.20395513352568,
                2.237720164219711,
                10.323047978808997,
                6.9837081722518874,
                5.585214221099531,
                2.007542014457119
            ],
            [
                1.6886194318729517,
                3.455771457356668,
                5.881583337826082,
                2.845906713489525,
                11.567970089362898,
                2.3675366366432,
                9.64834162058998,
                7.035892547508785,
                5.99719278984583,
                2.4039658253959955
            ],
            [
                1.6503166233592816,
                3.448541300233612,
                6.358397953902334,
                2.641206587774087,
                13.038449332013055,
                2.382606830226733,
                9.434792939013823,
                8.066619932935295,
                6.180463990137894,
                2.426082014061113
            ],
            [
                1.8521188295610607,
                3.9126021577351953,
                6.692271496400142,
                2.793494610549463,
                15.818639314424713,
                2.490944173258587,
                10.130896848491828,
                8.93383807801122,
                7.053286812886876,
                2.66418890737475
            ],
            [
                1.8668480887499397,
                4.178477575622758,
                7.711337162441151,
                2.7312160771159877,
                11.435013004109111,
                2.529464480770991,
                8.728294400356104,
                9.766204952103351,
                5.675969203655644,
                2.8822448423575984
            ],
            [
                2.0899979753304216,
                4.774142820307282,
                7.127963621245966,
                2.8113259937042696,
                22.677480563011283,
                2.737514625067501,
                11.52951576274533,
                13.348670897949011,
                6.45721854407757,
                3.3271185084962704
            ],
            [
                2.115384235029769,
                5.186793531546355,
                8.053017696205044,
                2.620596654160797,
                12.438955054177825,
                3.05137541274259,
                10.020725567248128,
                9.510079144963326,
                6.510799645604456,
                3.4000783265501866
            ],
            [
                2.0953069352462625,
                5.685190982511465,
                7.7095651440045865,
                2.8273491956044015,
                17.892891685669085,
                3.5297058739784246,
                8.404056821533374,
                14.302122716078335,
                6.693513920366358,
                3.415550285815849
            ],
            [
                2.223284206796836,
                7.435861717738861,
                9.231039578305744,
                2.9589340945856386,
                12.191429075602551,
                3.337483439438124,
                9.450903675826936,
                14.692576236425646,
                7.403219479277625,
                3.736301183593615
            ],
            [
                2.413345146552839,
                6.710731168923975,
                9.804864152730456,
                2.958517533670882,
                11.912446474750523,
                3.6428035993502808,
                10.245258532582183,
                11.595694806475182,
                6.8189670550163175,
                3.8141931477216438
            ],
            [
                2.735140820820807,
                6.445315331908286,
                8.890083530136996,
                2.8631044300813864,
                14.154105571069229,
                3.77201168721877,
                9.560578121934967,
                13.12191610638978,
                7.288427073985555,
                3.5213073805127655
            ],
            [
                2.904905957289939,
                8.474188266540889,
                10.512272994651163,
                3.147592389876631,
                16.68332942262171,
                4.05566709422128,
                9.732159906837781,
                17.78942786315546,
                7.585656224542391,
                4.084629786027389
            ],
            [
                3.1524869555409274,
                8.503624848990752,
                9.751627973128773,
                3.38076587246969,
                12.120844495698533,
                3.978400466274132,
                9.1582999067233,
                16.75424753392859,
                8.051510792365642,
                3.896964120898531
            ],
            [
                3.4022876464037393,
                13.811300824072044,
                10.554644977249657,
                3.404501003077043,
                12.457742193610969,
                4.498727449605926,
                11.056073885948248,
                19.321074865921045,
                7.396554061782638,
                4.348843821549516
            ],
            [
                3.221132146384693,
                11.96946442714081,
                11.154008239257616,
                3.4291022306020693,
                16.158950530209665,
                4.487612126838468,
                11.004208505041849,
                26.44738856413275,
                8.058575909751093,
                4.09923133497791
            ],
            [
                3.5630691842416704,
                15.407661953594632,
                10.814451372053968,
                4.390993829298613,
                17.59333402247309,
                4.69975782395388,
                10.823420993675377,
                17.8993544888103,
                7.0391620218430555,
                4.968990421355989
            ],
            [
                3.674311628384344,
                17.18106545416969,
                11.883303003901553,
                4.143739648093319,
                10.547929393074114,
                4.910963254079363,
                11.161535115348281,
                21.338809656850614,
                8.651443336540979,
                5.118240956552842
            ],
            [
                4.21052712715592,
                17.87358886732968,
                15.412050993286309,
                4.97225938818776,
                10.68950503198192,
                6.508018454591444,
                13.071530347011104,
                23.23712785432599,
                9.689140632188735,
                5.686142396295869
            ],
            [
                4.851145719067573,
                24.231983277272388,
                12.184329408060577,
                5.36570017318097,
                14.320924179240674,
                6.491926114734028,
                12.84826465686291,
                17.591744005870783,
                10.348390164887864,
                5.690526534658028
            ],
            [
                5.263849854068588,
                16.74599346095153,
                17.94022028845915,
                5.294071646045052,
                17.273699888698893,
                6.45878194402874,
                14.658903876614078,
                23.74753448540495,
                9.195022067527336,
                5.6859035157870155
            ]
        ]
    },
    "9000hz": {
        "best_thresholds": [
            0.3040995223403467,
            0.3385542384719416,
            0.33165144105029487,
            0.2481433234400653,
            0.23383573916617936,
            0.29158263182205707,
            0.27516128823146624,
            0.27338546603309116,
            0.37684348078420066,
            0.3076021486940277
        ],
        "transition_points": [
            7.0,
            6.0,
            6.0,
            8.0,
            7.0,
            6.0,
            5.0,
            6.0,
            4.0,
            7.0
        ],
        "x": [
            1,
            2,
            3,
            4,
            5,
            6,
            7,
            8,
            9,
            10,
            11,
            12,
            13,
            14,
            15,
            16,
            17,
            18,
            19,
            20,
            21,
            22,
            23,
            24,
            25,
            26,
            27,
            28,
            29,
            30
        ],
        "y": [
            [
                0.3040995223403467,
                0.3385542384719416,
                0.33165144105029487,
                0.2481433234400653,
                0.23383573916617936,
                0.29158263182205707,
                0.27516128823146624,
                0.27338546603309116,
                0.37684348078420066,
                0.3076021486940277
            ],
            [
                0.35449849316830323,
                0.3800536070830515,
                0.35600795542866676,
                0.27733057450210646,
                0.2554882351440093,
                0.3180195703417165,
                0.28065674919994643,
                0.29110598726145254,
                0.41340745267710616,
                0.32682214942899923
            ],
            [
                0.39095231287924215,
                0.43842578146182143,
                0.4001477561868788,
                0.2846878103703503,
                0.2693870171921806,
                0.36404250741964655,
                0.30453676811416674,
                0.3293594232196916,
                0.5482277609810545,
                0.3669196322638879
            ],
            [
                0.47918949822118645,
                0.5494504667716898,
                0.535723310948707,
                0.3248017039701611,
                0.28062675262667336,
                0.43523828214236837,
                0.3856857667797207,
                0.43617603447977127,
                1.1352706625862685,
                0.42085526091937303
            ],
            [
                0.6541073141115993,
                0.7881158512603438,
                0.8144576725883135,
                0.3782344775653318,
                0.3089056867899966,
                0.7735212650685871,
                2.745096887401399,
                0.948933007643285,
                3.663128892564565,
                0.5073777613834934
            ],
            [
                0.9533774929341372,
                1.808232773870091,
                1.8914718584027288,
                0.5161916856883053,
                0.3854520521366686,
                1.3047581302384605,
                6.279378438575231,
                4.190157431080484,
                7.705622890178603,
                0.6782035891247146
            ],
            [
                1.5509357860632562,
                2.9933144285433966,
                3.9236844263286943,
                0.8951414419907571,
                1.4007808845251082,
                2.310045696511794,
                12.014234519859633,
                5.406779424655815,
                7.729129294057867,
                1.01251914991698
            ],
            [
                1.8025353791984815,
                4.647604317719596,
                3.775915139455955,
                1.4386384064523476,
                4.081810314263269,
                2.5292942606538156,
                10.73944123485466,
                5.4021796763081,
                11.625465986440595,
                1.3922233644734971
            ],
            [
                2.1482784813439224,
                5.5917042719502845,
                4.733338004261594,
                1.718544366205592,
                6.324676572691006,
                2.741349510348474,
                15.06998419932285,
                6.859516001216067,
                14.695711289217872,
                1.7752645688733684
            ],
            [
                2.309300524315164,
                6.953781985865581,
                5.092843819974663,
                2.0488438041384835,
                8.930085367754902,
                3.087599566062629,
                18.79913704898078,
                7.884843794697081,
                12.317110732262336,
                2.3986020162087467
            ],
            [
                2.5661135365973724,
                5.949666041480706,
                5.6267736419631005,
                2.2354934468299095,
                10.689161266712293,
                3.1913048050901724,
                14.467120453797891,
                8.04167072496608,
                15.18010428999564,
                2.52084879684044
            ],
            [
                2.69643512902234,
                7.27838795709831,
                5.63567333358005,
                2.396825283349778,
                15.217446554557707,
                3.429365797163273,
                14.419228869512434,
                7.695741835538286,
                15.195379921630812,
                2.8648735276806514
            ],
            [
                2.5546979199973743,
                7.746748514768845,
                5.06632506449883,
                2.2149059340216986,
                15.594016367123483,
                3.461629668194768,
                18.849895555692047,
                9.338204353547223,
                12.612096618414137,
                2.731438723778123
            ],
            [
                2.634450975598519,
                8.010909393636325,
                5.9922056369133365,
                2.43864282917107,
                22.904791661965263,
                3.405031556784031,
                16.670272290489077,
                10.640016720633582,
                14.87024246908282,
                3.0598751687681593
            ],
            [
                2.368282809229555,
                9.677902075158821,
                6.148509419788552,
                2.597297097003653,
                24.606139291830136,
                3.6394486350140136,
                14.266911188463755,
                12.111816870639538,
                14.092929415110232,
                2.903768656689575
            ],
            [
                2.363798114685483,
                8.916793162527943,
                6.405111306533237,
                2.835560881574642,
                16.158355012015036,
                3.8856340518864383,
                19.819702696339714,
                12.502381929032918,
                16.755812742037563,
                3.4544761579269965
            ],
            [
                2.502420204423336,
                9.064672572933954,
                5.974278349437925,
                3.0786142084597397,
                15.954699600147029,
                4.134051974037593,
                15.079053954912956,
                10.937750993884288,
                15.464654980056233,
                3.9252513929467954
            ],
            [
                2.676819553481659,
                10.067890506643172,
                7.125640863058004,
                3.0811008314619044,
                18.32508711205771,
                3.987744058059832,
                17.00077976947225,
                13.290128679786589,
                13.445483693274578,
                3.177699911411853
            ],
            [
                2.5714689255227645,
                17.274807590178195,
                7.443759375820162,
                3.243154757271509,
                16.391891778082623,
                4.161334349753496,
                22.05801365659402,
                18.310435811780735,
                14.364861327271068,
                3.823444787118278
            ],
            [
                2.5626090169851987,
                8.905452396717804,
                7.648447982066325,
                3.314258483507631,
                17.622977254630115,
                4.628572511485878,
                29.6260800103602,
                13.188254300226887,
                14.563587077062387,
                3.6252763736051046
            ],
            [
                2.813150213558642,
                10.247977154112712,
                7.369473165498339,
                3.439611625837464,
                22.860158175763644,
                4.7970990011193955,
                27.19018238069696,
                17.770826821820894,
                14.819776135976458,
                3.9286631101995964
            ],
            [
                2.8213618067173174,
                13.651015879699541,
                7.48011033602766,
                3.7245394310507325,
                14.841259794621745,
                4.702537996068487,
                19.969674636807866,
                15.70510546588698,
                15.640583193149467,
                4.324313880549289
            ],
            [
                3.1792673323625413,
                14.268541068332146,
                8.238423569948555,
                4.265754217330275,
                16.292318591517116,
                5.272822335816954,
                23.296746555010063,
                20.712272146502574,
                12.645757414714218,
                4.118317360390971
            ],
            [
                3.104771693811706,
                20.99112260330171,
                9.742201882726222,
                4.153654993775505,
                17.084931389285256,
                5.823970306208818,
                26.506217451770958,
                18.565637120497822,
                28.838830302908015,
                3.9469462684085244
            ],
            [
                3.614001294269182,
                17.24156548865994,
                7.837789352750862,
                4.177547148987359,
                21.53533257878658,
                5.3761528220574375,
                20.96802877505558,
                21.890379535685646,
                18.11351725709515,
                4.564920477366675
            ],
            [
                3.6609479142895562,
                16.478657002976355,
                10.387208886814102,
                4.69968421673203,
                15.861347197477356,
                5.5831329255252,
                16.78765894911962,
                16.285637353094128,
                13.032472800314968,
                5.100699016796314
            ],
            [
                3.773438729254718,
                27.908421437476626,
                8.770129338249896,
                4.87102972033786,
                20.912601391275032,
                6.547828692196312,
                22.457979457804974,
                20.112951897206408,
                20.274504300934908,
                4.987589359470884
            ],
            [
                4.007782968370147,
                35.112166852677404,
                11.21234562840981,
                5.507322500914558,
                38.5310150041466,
                6.769122885314872,
                74.57165109568695,
                47.600429873317935,
                28.178929893789366,
                4.306350802789427
            ],
            [
                4.497424396204481,
                90.49021332820914,
                13.312162600589991,
                6.277989922611125,
                21.134341768807037,
                6.871201558510908,
                36.45267393737226,
                33.179347585511145,
                20.532947082211884,
                5.702859774357684
            ],
            [
                5.11902867353567,
                31.42941926469661,
                11.426381164121196,
                6.584931995582803,
                19.788356521351588,
                7.911537750823762,
                68.85403722272001,
                38.348520299130286,
                29.477236411323585,
                5.596030670196171
            ]
        ]
    }
}
