# Supplementary material for: Deep neural network models reveal interplay of peripheral coding and stimulus statistics in pitch perception
Source: Nat Commun. 2021 Dec 14;12:7278. doi: 10.1038/s41467-021-27366-6 (PMC8671597; doi:10.1038/s41467-021-27366-6)
Supplement: Supplementary file 4 — Source Data [file 41467_2021_27366_MOESM4_ESM.zip › Source_Data_Saddler_etal_DNNPitchModel/fig09c.json]

{
    "harmonic_complex_tones/arch_0083": {
        "x": [
            "relu_0",
            "relu_1",
            "relu_2",
            "relu_3",
            "relu_fc_intermediate",
            "fc_top"
        ],
        "y": [
            0.012525535998243893,
            0.04801536825496171,
            0.05623771881268286,
            0.1046047572862755,
            0.48808950394427836,
            0.5358384432876483
        ]
    },
    "harmonic_complex_tones/arch_0154": {
        "x": [
            "relu_0",
            "relu_1",
            "relu_2",
            "relu_3",
            "relu_4",
            "relu_5",
            "relu_6",
            "fc_top"
        ],
        "y": [
            -0.0047883316549673025,
            0.020741211985440596,
            0.05162785818735143,
            0.06768602563509013,
            0.12285205258457052,
            0.1991759526936567,
            0.2956071462902325,
            0.3850467942722597
        ]
    },
    "harmonic_complex_tones/arch_0190": {
        "x": [
            "relu_0",
            "relu_1",
            "relu_2",
            "relu_3",
            "relu_4",
            "fc_top"
        ],
        "y": [
            0.016755163956803175,
            0.05097006059582165,
            0.04498480522413863,
            0.051319007639870184,
            0.0892488292993533,
            0.2984589517983535
        ]
    },
    "harmonic_complex_tones/arch_0191": {
        "x": [
            "relu_0",
            "relu_1",
            "relu_2",
            "relu_3",
            "relu_4",
            "relu_fc_intermediate",
            "fc_top"
        ],
        "y": [
            0.004822282978836182,
            0.029397828545853117,
            0.0409223627933395,
            0.03451165433725064,
            0.06847429328134182,
            0.44206318027731456,
            0.5131047607291839
        ]
    },
    "harmonic_complex_tones/arch_0286": {
        "x": [
            "relu_0",
            "relu_1",
            "relu_2",
            "relu_fc_intermediate",
            "fc_top"
        ],
        "y": [
            0.0356243935714424,
            0.05509998214104549,
            0.0669800136336077,
            0.3074414446722845,
            0.43748638595638806
        ]
    },
    "harmonic_complex_tones/arch_0288": {
        "x": [
            "relu_0",
            "relu_1",
            "relu_2",
            "relu_3",
            "relu_4",
            "relu_5",
            "relu_fc_intermediate",
            "fc_top"
        ],
        "y": [
            0.020773571796320115,
            0.051019426045254675,
            0.07165310908574017,
            0.1072383129557867,
            0.1528859339938528,
            0.203128425061393,
            0.3832319035716125,
            0.45451284889611476
        ]
    },
    "harmonic_complex_tones/arch_0302": {
        "x": [
            "relu_0",
            "relu_1",
            "relu_2",
            "relu_3",
            "relu_4",
            "relu_fc_intermediate",
            "fc_top"
        ],
        "y": [
            0.04098290458429655,
            0.04322160630194853,
            0.06007587346563683,
            0.0425283449191469,
            0.06253422758184925,
            0.2914879710021214,
            0.3354090199506338
        ]
    },
    "harmonic_complex_tones/arch_0335": {
        "x": [
            "relu_0",
            "relu_1",
            "relu_2",
            "relu_3",
            "relu_4",
            "relu_5",
            "fc_top"
        ],
        "y": [
            -0.03735125185108508,
            0.07154838642430619,
            0.059215348935980384,
            0.10012803754396471,
            0.07931847141586164,
            0.11127202313150579,
            0.2568900857427642
        ]
    },
    "harmonic_complex_tones/arch_0338": {
        "x": [
            "relu_0",
            "relu_1",
            "relu_2",
            "relu_3",
            "relu_4",
            "relu_5",
            "relu_6",
            "relu_fc_intermediate",
            "fc_top"
        ],
        "y": [
            0.03882109428565941,
            0.05550432791684854,
            0.04773865194813296,
            0.08842255957639211,
            0.1193812218805655,
            0.1243227268638855,
            0.13281205224955947,
            0.3345382737219709,
            0.3834938943291568
        ]
    },
    "harmonic_complex_tones/arch_0346": {
        "x": [
            "relu_0",
            "relu_1",
            "relu_2",
            "relu_3",
            "relu_4",
            "relu_5",
            "relu_6",
            "relu_fc_intermediate",
            "fc_top"
        ],
        "y": [
            -0.013972912206405513,
            0.03828354639962696,
            0.04983168049807256,
            0.0427104771299245,
            0.0685458566214018,
            0.08829192661375729,
            0.11427870233878895,
            0.42438007816672324,
            0.4798662576755409
        ]
    },
    "inharmonic_complex_tones/arch_0083": {
        "x": [
            "relu_0",
            "relu_1",
            "relu_2",
            "relu_3",
            "relu_fc_intermediate",
            "fc_top"
        ],
        "y": [
            -0.03465588895649996,
            0.013180516075164659,
            0.016559969832209795,
            -0.003510261836385945,
            0.049335586619466854,
            0.07147570488159453
        ]
    },
    "inharmonic_complex_tones/arch_0154": {
        "x": [
            "relu_0",
            "relu_1",
            "relu_2",
            "relu_3",
            "relu_4",
            "relu_5",
            "relu_6",
            "fc_top"
        ],
        "y": [
            -0.05083241620536556,
            0.017216744605054065,
            0.021002311300073472,
            0.013418821353920352,
            0.008141366670265215,
            0.01092777966144539,
            0.02273615086887353,
            0.02428115231418472
        ]
    },
    "inharmonic_complex_tones/arch_0190": {
        "x": [
            "relu_0",
            "relu_1",
            "relu_2",
            "relu_3",
            "relu_4",
            "fc_top"
        ],
        "y": [
            -0.02925736286057226,
            0.016350061333401417,
            0.013910060049095568,
            0.009128925221459845,
            0.014206495113282144,
            0.150101261867295
        ]
    },
    "inharmonic_complex_tones/arch_0191": {
        "x": [
            "relu_0",
            "relu_1",
            "relu_2",
            "relu_3",
            "relu_4",
            "relu_fc_intermediate",
            "fc_top"
        ],
        "y": [
            -0.03144004721886036,
            0.0171122922505765,
            0.019601478957892233,
            0.010840449907386437,
            0.008540986583682821,
            0.03787930129685545,
            0.06316646030867128
        ]
    },
    "inharmonic_complex_tones/arch_0286": {
        "x": [
            "relu_0",
            "relu_1",
            "relu_2",
            "relu_fc_intermediate",
            "fc_top"
        ],
        "y": [
            -0.016128941221946885,
            0.017241374001768086,
            0.01922192738506628,
            0.01617671229039602,
            0.037009959542628625
        ]
    },
    "inharmonic_complex_tones/arch_0288": {
        "x": [
            "relu_0",
            "relu_1",
            "relu_2",
            "relu_3",
            "relu_4",
            "relu_5",
            "relu_fc_intermediate",
            "fc_top"
        ],
        "y": [
            -0.029275381734039006,
            0.014098464687773062,
            0.009435309922793214,
            0.010140357962963054,
            0.013153204601225677,
            0.014680075721233837,
            0.044113398842500116,
            0.07002019600518211
        ]
    },
    "inharmonic_complex_tones/arch_0302": {
        "x": [
            "relu_0",
            "relu_1",
            "relu_2",
            "relu_3",
            "relu_4",
            "relu_fc_intermediate",
            "fc_top"
        ],
        "y": [
            -0.003880544331901735,
            0.015357836227761454,
            0.018130388411401546,
            0.009785989963301057,
            0.006842129688216636,
            0.019875632272527165,
            0.02505479417052116
        ]
    },
    "inharmonic_complex_tones/arch_0335": {
        "x": [
            "relu_0",
            "relu_1",
            "relu_2",
            "relu_3",
            "relu_4",
            "relu_5",
            "fc_top"
        ],
        "y": [
            -0.0721587432233323,
            0.011587037679115984,
            0.014828227203641195,
            0.018465707140713356,
            0.011351011577468144,
            0.01093548445862886,
            0.0679892554166451
        ]
    },
    "inharmonic_complex_tones/arch_0338": {
        "x": [
            "relu_0",
            "relu_1",
            "relu_2",
            "relu_3",
            "relu_4",
            "relu_5",
            "relu_6",
            "relu_fc_intermediate",
            "fc_top"
        ],
        "y": [
            -0.016150534123257766,
            0.031821622353031945,
            0.027218698604940906,
            0.02201959244379953,
            0.02053596360905487,
            0.019607655866859024,
            0.014840526528008335,
            0.03302853635601337,
            0.048040547858583006
        ]
    },
    "inharmonic_complex_tones/arch_0346": {
        "x": [
            "relu_0",
            "relu_1",
            "relu_2",
            "relu_3",
            "relu_4",
            "relu_5",
            "relu_6",
            "relu_fc_intermediate",
            "fc_top"
        ],
        "y": [
            -0.04745055014559743,
            0.01343264883649981,
            0.009543865002821996,
            0.009606827475024244,
            5.835037859576956e-05,
            0.009556298410447188,
            0.00956633337300646,
            0.03736296258934337,
            0.047625807418932124
        ]
    }
}
