# Supplementary material for: Deep neural network models reveal interplay of peripheral coding and stimulus statistics in pitch perception
Source: Nat Commun. 2021 Dec 14;12:7278. doi: 10.1038/s41467-021-27366-6 (PMC8671597; doi:10.1038/s41467-021-27366-6)
Supplement: Supplementary file 4 — Source Data [file 41467_2021_27366_MOESM4_ESM.zip › Source_Data_Saddler_etal_DNNPitchModel/fig01de.json]

{
    "arch_0000": {
        "median_f0_error": 0.8891768022263257,
        "x_training_steps": [
            5000,
            10000,
            15000,
            20000,
            25000,
            30000,
            35000,
            40000,
            45000,
            50000,
            55000
        ],
        "y_validation_set_accuracy": [
            5.934023484587669,
            8.937585353851318,
            10.390077531337738,
            10.456272959709167,
            13.206720352172852,
            13.148382306098938,
            13.895820081233978,
            13.361971080303192,
            16.118133068084717,
            15.18353819847107,
            15.972168743610382
        ]
    },
    "arch_0001": {
        "median_f0_error": 0.7055137156864608,
        "x_training_steps": [
            5000,
            10000,
            15000,
            20000,
            25000,
            30000,
            35000,
            40000,
            45000,
            50000,
            55000,
            60000,
            65000,
            70000
        ],
        "y_validation_set_accuracy": [
            7.187928259372711,
            9.880276769399643,
            12.630248069763184,
            13.20933997631073,
            13.463883101940155,
            14.849941432476044,
            15.246637165546417,
            17.433947324752808,
            16.247428953647614,
            18.4540256857872,
            17.811356484889984,
            19.34647411108017,
            18.925966322422028,
            17.74325668811798
        ]
    },
    "arch_0002": {
        "median_f0_error": 1.1196430727461282,
        "x_training_steps": [
            5000,
            10000,
            15000,
            20000,
            25000,
            30000,
            35000
        ],
        "y_validation_set_accuracy": [
            6.8910010159015656,
            9.608113020658493,
            10.430080443620682,
            11.498495191335678,
            13.10766488313675,
            13.418880105018616,
            13.51531594991684
        ]
    },
    "arch_0003": {
        "median_f0_error": 1.1006526379401245,
        "x_training_steps": [
            5000,
            10000,
            15000,
            20000,
            25000,
            30000,
            35000,
            40000
        ],
        "y_validation_set_accuracy": [
            7.169593870639801,
            10.555804520845413,
            12.035202980041504,
            12.934556603431702,
            13.815338909626007,
            14.35156911611557,
            14.614446461200714,
            14.765410125255585
        ]
    },
    "arch_0004": {
        "median_f0_error": 0.9529098784479362,
        "x_training_steps": [
            5000,
            10000,
            15000,
            20000,
            25000,
            30000,
            35000,
            40000,
            45000,
            50000
        ],
        "y_validation_set_accuracy": [
            8.419212698936462,
            10.24363785982132,
            11.608026921749115,
            12.408088147640228,
            13.477455079555511,
            14.890895783901215,
            14.440147578716278,
            16.225998103618622,
            16.446729004383087,
            16.725797951221466
        ]
    },
    "arch_0005": {
        "median_f0_error": 1.2062390617795873,
        "x_training_steps": [
            5000,
            10000,
            15000,
            20000,
            25000
        ],
        "y_validation_set_accuracy": [
            8.062995225191116,
            10.496990382671356,
            13.730570673942566,
            13.7465238571167,
            13.019324839115143
        ]
    },
    "arch_0006": {
        "median_f0_error": 0.7625694390894474,
        "x_training_steps": [
            5000,
            10000,
            15000,
            20000,
            25000,
            30000,
            35000,
            40000,
            45000,
            50000,
            55000,
            60000,
            65000
        ],
        "y_validation_set_accuracy": [
            6.960292160511017,
            9.933137893676758,
            9.940281510353088,
            11.454444378614426,
            14.266325533390045,
            15.20472913980484,
            15.830729901790619,
            16.079320013523102,
            16.682937741279602,
            17.436090111732483,
            18.51045787334442,
            18.308299779891968,
            18.1180477142334
        ]
    },
    "arch_0007": {
        "median_f0_error": 0.8345377289499045,
        "x_training_steps": [
            5000,
            10000,
            15000,
            20000,
            25000,
            30000,
            35000,
            40000
        ],
        "y_validation_set_accuracy": [
            7.838454097509384,
            12.861455976963043,
            14.53920304775238,
            15.167583525180817,
            16.70389175415039,
            18.09280663728714,
            17.519667744636536,
            18.40997338294983
        ]
    },
    "arch_0008": {
        "median_f0_error": 0.8397192442734416,
        "x_training_steps": [
            5000,
            10000,
            15000,
            20000,
            25000,
            30000,
            35000,
            40000,
            45000,
            50000
        ],
        "y_validation_set_accuracy": [
            7.50223845243454,
            10.842492431402206,
            11.348483711481094,
            14.088930189609528,
            13.638420403003693,
            16.45982563495636,
            16.737942397594452,
            18.103045225143433,
            15.193063020706177,
            17.164403200149536
        ]
    },
    "arch_0009": {
        "median_f0_error": 0.7927206776188918,
        "x_training_steps": [
            5000,
            10000,
            15000,
            20000,
            25000,
            30000,
            35000,
            40000,
            45000,
            50000,
            55000,
            60000,
            65000
        ],
        "y_validation_set_accuracy": [
            5.455415695905685,
            9.484294056892395,
            12.168784439563751,
            13.546508550643921,
            14.511820673942566,
            15.445224940776825,
            15.995028614997864,
            16.50911569595337,
            17.57086217403412,
            16.564834117889404,
            18.91215592622757,
            18.632133305072784,
            19.14645880460739
        ]
    },
    "arch_0010": {
        "median_f0_error": 0.8714345062447597,
        "x_training_steps": [
            5000,
            10000,
            15000,
            20000,
            25000,
            30000,
            35000,
            40000,
            45000,
            50000,
            55000,
            60000
        ],
        "y_validation_set_accuracy": [
            6.064271554350853,
            9.957901388406754,
            12.080444395542145,
            12.67620325088501,
            14.399906992912292,
            14.198939502239227,
            15.054242312908173,
            15.714053809642792,
            15.94359576702118,
            17.333225905895233,
            16.62055253982544,
            17.02391654253006
        ]
    },
    "arch_0011": {
        "median_f0_error": 0.8774777619742602,
        "x_training_steps": [
            5000,
            10000,
            15000,
            25000,
            30000,
            35000,
            40000
        ],
        "y_validation_set_accuracy": [
            8.070138841867447,
            10.082196444272995,
            12.508809566497803,
            15.021859109401703,
            15.579044818878174,
            15.833587944507599,
            14.868037402629852
        ]
    },
    "arch_0012": {
        "median_f0_error": 1.1339305119248204,
        "x_training_steps": [
            5000,
            10000,
            15000,
            20000,
            25000,
            35000,
            40000,
            45000,
            50000
        ],
        "y_validation_set_accuracy": [
            2.650201879441738,
            6.194519624114037,
            7.807261496782303,
            9.881943464279175,
            10.129105299711227,
            11.658983677625656,
            13.097664713859558,
            12.958844006061554,
            13.470788300037384
        ]
    },
    "arch_0013": {
        "median_f0_error": 4.988739782949928,
        "x_training_steps": [
            5000,
            10000
        ],
        "y_validation_set_accuracy": [
            2.509476989507675,
            4.14317287504673
        ]
    },
    "arch_0014": {
        "median_f0_error": 1.0504531205754384,
        "x_training_steps": [
            5000,
            10000,
            15000,
            20000,
            25000,
            30000,
            35000,
            40000,
            45000,
            50000
        ],
        "y_validation_set_accuracy": [
            6.437871605157852,
            8.972350507974625,
            10.275544971227646,
            11.388248950242996,
            10.478655248880386,
            13.219578564167023,
            13.560080528259277,
            14.738979935646057,
            14.269182085990906,
            14.217512309551239
        ]
    },
    "arch_0015": {
        "median_f0_error": 1.0622822272643073,
        "x_training_steps": [
            5000,
            10000,
            15000,
            25000,
            30000,
            35000,
            40000,
            45000,
            50000,
            55000,
            60000,
            65000
        ],
        "y_validation_set_accuracy": [
            5.593283474445343,
            8.807814121246338,
            8.888296037912369,
            10.003381222486496,
            11.038222163915634,
            10.772963613271713,
            11.673032492399216,
            11.0360786318779,
            13.231007754802704,
            13.772954046726227,
            13.33054006099701,
            12.976464629173279
        ]
    },
    "arch_0016": {
        "median_f0_error": 0.7493588463461275,
        "x_training_steps": [
            5000,
            10000,
            15000,
            20000,
            25000,
            30000,
            35000
        ],
        "y_validation_set_accuracy": [
            11.045365035533905,
            12.880980968475342,
            15.87740033864975,
            17.28036403656006,
            17.591102421283722,
            18.838578462600708,
            19.194795191287994
        ]
    },
    "arch_0017": {
        "median_f0_error": 0.8921334300643352,
        "x_training_steps": [
            5000,
            10000,
            15000,
            20000,
            25000,
            30000,
            35000,
            40000,
            45000,
            50000,
            55000,
            60000,
            65000
        ],
        "y_validation_set_accuracy": [
            4.600588604807854,
            7.134829461574554,
            8.170384168624878,
            10.193634033203125,
            11.538022011518478,
            11.8428073823452,
            12.290459871292114,
            12.330463528633118,
            13.593415915966034,
            14.247989654541016,
            15.343311429023743,
            13.73104602098465,
            15.439985692501068
        ]
    },
    "arch_0018": {
        "median_f0_error": 1.2523774425252245,
        "x_training_steps": [
            5000,
            10000,
            15000,
            20000,
            25000,
            30000,
            35000
        ],
        "y_validation_set_accuracy": [
            7.135543972253799,
            9.114742279052734,
            10.266973078250885,
            11.301098763942719,
            10.601283609867096,
            10.722245275974274,
            11.007267236709595
        ]
    },
    "arch_0019": {
        "median_f0_error": 0.8947154694472339,
        "x_training_steps": [
            5000,
            10000,
            15000,
            20000,
            25000,
            30000,
            35000,
            40000,
            45000
        ],
        "y_validation_set_accuracy": [
            9.378809481859207,
            12.056633085012436,
            13.513648509979248,
            14.012973010540009,
            14.787079393863678,
            15.033288300037384,
            15.77453464269638,
            15.762867033481598,
            16.103370487689972
        ]
    },
    "arch_0020": {
        "median_f0_error": 0.7548733125354277,
        "x_training_steps": [
            5000,
            10000,
            15000,
            20000,
            25000,
            30000,
            35000,
            40000,
            45000,
            50000
        ],
        "y_validation_set_accuracy": [
            12.196405231952667,
            12.511667609214783,
            15.249018371105194,
            17.08439737558365,
            17.813023924827576,
            17.940177023410797,
            18.657374382019043,
            20.045575499534607,
            20.43655663728714,
            20.48584669828415
        ]
    },
    "arch_0021": {
        "median_f0_error": 0.926298367426214,
        "x_training_steps": [
            5000,
            10000,
            15000,
            20000,
            25000,
            30000,
            35000,
            40000,
            45000
        ],
        "y_validation_set_accuracy": [
            9.217368811368942,
            12.369990348815918,
            13.87629508972168,
            14.256562292575836,
            15.75191468000412,
            15.626667439937592,
            16.377677023410797,
            16.848427057266235,
            16.456492245197296
        ]
    },
    "arch_0022": {
        "median_f0_error": 1.3326911356650502,
        "x_training_steps": [
            5000,
            10000
        ],
        "y_validation_set_accuracy": [
            8.425404131412506,
            10.80225184559822
        ]
    },
    "arch_0023": {
        "median_f0_error": 0.8731606832168934,
        "x_training_steps": [
            5000,
            10000,
            15000,
            20000,
            25000,
            30000,
            35000,
            40000,
            45000,
            50000,
            55000,
            60000,
            65000,
            70000
        ],
        "y_validation_set_accuracy": [
            4.108408093452454,
            6.8840958178043365,
            9.353093802928925,
            10.849874466657639,
            11.64112538099289,
            12.256886065006256,
            13.010753691196442,
            13.38292509317398,
            15.329025685787201,
            15.840254724025726,
            16.02122038602829,
            16.540545225143433,
            16.438394784927368,
            16.826044023036957
        ]
    },
    "arch_0024": {
        "median_f0_error": 0.7374320373232048,
        "x_training_steps": [
            5000,
            10000,
            15000,
            20000,
            25000,
            30000,
            35000,
            40000,
            45000,
            50000
        ],
        "y_validation_set_accuracy": [
            12.260933965444565,
            14.741122722625732,
            15.962406992912292,
            17.420612275600433,
            17.897315323352814,
            18.741904199123383,
            19.28456425666809,
            19.858179986476898,
            20.29559463262558,
            19.882942736148834
        ]
    },
    "arch_0025": {
        "median_f0_error": 0.8889996106778602,
        "x_training_steps": [
            5000,
            10000,
            15000,
            20000,
            25000,
            30000,
            35000,
            40000,
            45000,
            50000,
            55000,
            60000,
            65000,
            70000
        ],
        "y_validation_set_accuracy": [
            7.151735574007034,
            9.10140797495842,
            10.574615001678467,
            11.156564205884933,
            12.355941534042358,
            12.936462461948395,
            14.100359380245209,
            13.605798780918121,
            14.779697358608246,
            15.526182949543,
            15.047575533390045,
            16.13813489675522,
            15.733103454113007,
            16.556499898433685
        ]
    },
    "arch_0026": {
        "median_f0_error": 1.3899648762843815,
        "x_training_steps": [
            5000,
            10000,
            15000,
            20000,
            25000,
            30000,
            35000
        ],
        "y_validation_set_accuracy": [
            4.028402268886566,
            5.953072756528854,
            8.415640890598297,
            9.588349610567093,
            10.8332060277462,
            10.565090924501419,
            11.163707822561264
        ]
    },
    "arch_0027": {
        "median_f0_error": 1.069999118894613,
        "x_training_steps": [
            5000,
            10000,
            15000,
            20000,
            25000,
            30000,
            35000,
            40000,
            45000,
            50000,
            55000,
            60000,
            65000
        ],
        "y_validation_set_accuracy": [
            5.406364426016808,
            6.967673450708389,
            9.112837165594101,
            7.4612826108932495,
            10.726531594991684,
            11.36610433459282,
            13.01480084657669,
            13.06980550289154,
            13.610561192035675,
            13.353875279426575,
            14.1810804605484,
            13.536031544208527,
            14.250609278678894
        ]
    },
    "arch_0028": {
        "median_f0_error": 1.2577018807483258,
        "x_training_steps": [
            5000,
            10000,
            15000,
            20000,
            25000,
            30000
        ],
        "y_validation_set_accuracy": [
            4.166031628847122,
            7.148163765668869,
            9.009257704019547,
            11.091559380292892,
            11.182280629873276,
            11.523497104644775
        ]
    },
    "arch_0029": {
        "median_f0_error": 1.0031130365063947,
        "x_training_steps": [
            5000,
            10000,
            15000,
            20000,
            25000,
            30000,
            35000
        ],
        "y_validation_set_accuracy": [
            5.833063647150993,
            7.614627480506897,
            10.653430968523026,
            11.791850626468658,
            14.01606798171997,
            13.274821639060974,
            14.092978835105896
        ]
    },
    "arch_0030": {
        "median_f0_error": 1.3488195380714383,
        "x_training_steps": [
            5000,
            10000,
            15000,
            20000,
            25000,
            30000,
            35000,
            40000
        ],
        "y_validation_set_accuracy": [
            6.023554131388664,
            8.091092854738235,
            9.560966491699219,
            10.233636945486069,
            10.468655079603195,
            10.9375,
            11.079177260398865,
            11.361341923475266
        ]
    },
    "arch_0031": {
        "median_f0_error": 0.750730391870124,
        "x_training_steps": [
            5000,
            10000,
            15000,
            20000,
            25000,
            30000,
            35000,
            40000,
            45000,
            50000,
            55000,
            60000
        ],
        "y_validation_set_accuracy": [
            9.593349695205688,
            12.937414646148682,
            14.94542509317398,
            16.44006222486496,
            16.894620656967163,
            17.58538782596588,
            18.176384270191193,
            18.925966322422028,
            19.296231865882874,
            19.921042025089264,
            19.896039366722107,
            20.16296535730362
        ]
    },
    "arch_0032": {
        "median_f0_error": 0.87175972334595,
        "x_training_steps": [
            5000,
            10000,
            15000,
            20000,
            25000,
            30000,
            35000,
            40000,
            45000,
            50000,
            55000
        ],
        "y_validation_set_accuracy": [
            10.070528835058212,
            13.003610074520111,
            13.763906061649323,
            14.861370623111725,
            16.151230037212372,
            16.301004588603973,
            16.89295321702957,
            17.51204878091812,
            18.057328462600708,
            17.928984761238098,
            17.535145580768585
        ]
    },
    "arch_0033": {
        "median_f0_error": 1.092871250873766,
        "x_training_steps": [
            5000,
            10000,
            15000,
            20000,
            25000,
            30000,
            35000,
            40000,
            45000,
            50000
        ],
        "y_validation_set_accuracy": [
            3.482170030474663,
            7.72225484251976,
            8.487075567245483,
            10.064338147640228,
            12.352608144283295,
            13.163860142230988,
            12.51261979341507,
            13.861770927906036,
            12.464997172355652,
            13.802717626094818
        ]
    },
    "arch_0034": {
        "median_f0_error": 1.4958091991016922,
        "x_training_steps": [
            5000,
            10000,
            15000,
            20000,
            25000,
            30000
        ],
        "y_validation_set_accuracy": [
            6.144515797495842,
            7.459139823913574,
            7.852741330862045,
            8.727331459522247,
            9.00544822216034,
            8.788526803255081
        ]
    },
    "arch_0035": {
        "median_f0_error": 1.2481240362880652,
        "x_training_steps": [
            5000,
            10000,
            15000,
            20000,
            25000
        ],
        "y_validation_set_accuracy": [
            7.971559464931488,
            10.30149906873703,
            12.008533626794815,
            9.26642045378685,
            11.769706010818481
        ]
    },
    "arch_0036": {
        "median_f0_error": 0.7153676565661244,
        "x_training_steps": [
            5000,
            10000,
            15000,
            20000,
            25000,
            30000,
            35000,
            40000,
            45000,
            50000,
            55000
        ],
        "y_validation_set_accuracy": [
            10.136725008487701,
            13.039326667785645,
            14.944948256015778,
            15.354026854038239,
            16.423632204532623,
            18.344254791736603,
            18.714997172355652,
            19.128362834453583,
            20.298689603805542,
            19.922232627868652,
            19.307424128055573
        ]
    },
    "arch_0037": {
        "median_f0_error": 0.821583755554488,
        "x_training_steps": [
            5000,
            10000,
            15000,
            20000,
            25000,
            30000,
            40000,
            45000,
            55000,
            60000,
            65000,
            70000,
            75000,
            80000,
            85000,
            90000,
            95000,
            100000,
            105000,
            110000
        ],
        "y_validation_set_accuracy": [
            8.193481713533401,
            11.296337097883224,
            12.179737538099289,
            12.675012648105621,
            12.719778716564178,
            15.473559498786926,
            14.971855282783508,
            16.484826803207397,
            15.536659955978394,
            14.990189671516418,
            16.790327429771423,
            17.06629991531372,
            15.363074839115143,
            16.806519031524658,
            16.95486307144165,
            17.765401303768158,
            17.658011615276337,
            18.447357416152954,
            18.94311010837555,
            18.03923100233078
        ]
    },
    "arch_0038": {
        "median_f0_error": 1.2577790661462118,
        "x_training_steps": [
            5000,
            10000,
            15000,
            20000,
            25000,
            30000,
            35000,
            40000,
            45000,
            50000
        ],
        "y_validation_set_accuracy": [
            3.9302993565797806,
            6.548356264829636,
            7.425089180469513,
            7.276506721973419,
            8.124666661024094,
            9.28475484251976,
            9.807413816452026,
            10.94178631901741,
            10.164584219455719,
            11.308956891298294
        ]
    },
    "arch_0039": {
        "median_f0_error": 0.8724533865842901,
        "x_training_steps": [
            5000,
            10000,
            15000,
            20000,
            25000,
            30000,
            35000,
            40000,
            45000,
            50000,
            55000,
            60000,
            65000,
            70000
        ],
        "y_validation_set_accuracy": [
            5.944262444972992,
            6.916002929210663,
            10.488656163215637,
            11.970435827970505,
            12.31093779206276,
            13.23315054178238,
            13.822005689144135,
            14.775411784648895,
            14.110122621059418,
            15.599283576011658,
            14.18798565864563,
            16.253143548965454,
            16.196471452713013,
            15.992885828018188
        ]
    },
    "arch_0040": {
        "median_f0_error": 1.5631142009243006,
        "x_training_steps": [
            5000,
            10000,
            15000,
            20000,
            25000,
            30000
        ],
        "y_validation_set_accuracy": [
            4.423670470714569,
            6.1540402472019196,
            7.773925364017487,
            8.858055621385574,
            8.918298780918121,
            8.975445479154587
        ]
    },
    "arch_0041": {
        "median_f0_error": 0.7114064927543976,
        "x_training_steps": [
            5000,
            10000,
            15000,
            20000,
            25000,
            30000,
            35000,
            40000,
            45000,
            50000,
            60000,
            70000,
            75000,
            80000,
            85000,
            90000,
            95000,
            100000,
            105000,
            110000,
            115000,
            120000,
            125000
        ],
        "y_validation_set_accuracy": [
            6.547165662050247,
            9.710025787353516,
            11.469683051109314,
            13.619370758533478,
            14.816367626190186,
            16.046936810016632,
            16.1976620554924,
            16.890810430049896,
            17.137734591960907,
            17.01391488313675,
            17.68682450056076,
            17.40751713514328,
            17.398706078529358,
            16.832235455513,
            16.50625765323639,
            18.716664612293243,
            18.36520880460739,
            19.573871791362762,
            17.390134930610657,
            17.18035638332367,
            18.956920504570007,
            18.654993176460266,
            19.45505440235138
        ]
    },
    "arch_0042": {
        "median_f0_error": 1.3801083952668303,
        "x_training_steps": [
            5000,
            10000,
            15000,
            20000,
            25000,
            30000,
            35000,
            40000
        ],
        "y_validation_set_accuracy": [
            5.082768201828003,
            6.268811225891113,
            8.538031578063965,
            9.330473095178604,
            9.939566999673843,
            11.099416762590408,
            11.091797798871994,
            10.902497172355652
        ]
    },
    "arch_0043": {
        "median_f0_error": 0.7540856235385349,
        "x_training_steps": [
            5000,
            10000,
            15000,
            20000,
            25000,
            30000,
            35000,
            40000,
            45000,
            50000,
            55000,
            60000
        ],
        "y_validation_set_accuracy": [
            9.699786454439163,
            12.649773061275482,
            14.893276989459991,
            15.882401168346405,
            16.910573840141296,
            17.640867829322815,
            18.574033677577972,
            18.618561327457428,
            19.688405096530914,
            20.321786403656006,
            19.133123755455017,
            20.461082458496094
        ]
    },
    "arch_0044": {
        "median_f0_error": 0.6420901367914066,
        "x_training_steps": [
            5000,
            10000,
            15000,
            20000,
            25000,
            30000,
            35000,
            40000,
            45000,
            50000,
            55000,
            60000,
            65000,
            70000
        ],
        "y_validation_set_accuracy": [
            8.01275372505188,
            12.025678157806396,
            14.900659024715424,
            16.224807500839233,
            17.601579427719116,
            18.30591857433319,
            18.471644818782806,
            19.223608076572418,
            19.388143718242645,
            20.114627480506897,
            19.680309295654297,
            22.47575968503952,
            21.56045287847519,
            21.959291398525238
        ]
    },
    "arch_0045": {
        "median_f0_error": 1.1229086397795558,
        "x_training_steps": [
            5000,
            10000,
            15000,
            20000,
            25000,
            30000
        ],
        "y_validation_set_accuracy": [
            9.742170572280884,
            11.466111987829208,
            12.642629444599152,
            13.60151320695877,
            14.00892436504364,
            13.833673298358917
        ]
    },
    "arch_0046": {
        "median_f0_error": 0.8786978504663273,
        "x_training_steps": [
            5000,
            10000,
            15000,
            20000,
            25000,
            30000,
            35000,
            40000,
            45000,
            50000,
            55000,
            60000
        ],
        "y_validation_set_accuracy": [
            4.097693040966988,
            5.88473416864872,
            8.646372705698013,
            10.992980748414993,
            12.264268100261688,
            11.927099525928497,
            12.951463460922241,
            13.848674297332764,
            13.17552775144577,
            15.933595597743988,
            15.765486657619476,
            16.225284337997437
        ]
    },
    "arch_0047": {
        "median_f0_error": 1.8903416106540507,
        "x_training_steps": [
            5000,
            10000,
            15000,
            20000,
            25000,
            30000
        ],
        "y_validation_set_accuracy": [
            5.465654656291008,
            6.094988062977791,
            6.603836268186569,
            7.676061242818832,
            8.158240467309952,
            7.913222163915634
        ]
    },
    "arch_0048": {
        "median_f0_error": 1.2494238732338392,
        "x_training_steps": [
            10000,
            15000,
            20000
        ],
        "y_validation_set_accuracy": [
            9.189748018980026,
            10.686290264129639,
            11.148229986429214
        ]
    },
    "arch_0049": {
        "median_f0_error": 6.129730047841164,
        "x_training_steps": [
            5000,
            10000
        ],
        "y_validation_set_accuracy": [
            2.3304156959056854,
            5.1939669996500015
        ]
    },
    "arch_0050": {
        "median_f0_error": 0.7370627226271579,
        "x_training_steps": [
            5000,
            10000,
            15000,
            20000,
            30000,
            35000,
            40000,
            45000,
            55000,
            60000,
            65000
        ],
        "y_validation_set_accuracy": [
            10.37198081612587,
            12.309747189283371,
            15.604045987129211,
            16.80675745010376,
            17.95041561126709,
            17.26202964782715,
            16.752228140830994,
            17.96446442604065,
            17.202262580394745,
            18.57522428035736,
            19.55387145280838
        ]
    },
    "arch_0051": {
        "median_f0_error": 4.0132227733669295,
        "x_training_steps": [
            5000,
            10000
        ],
        "y_validation_set_accuracy": [
            4.0748342871665955,
            5.342073738574982
        ]
    },
    "arch_0052": {
        "median_f0_error": 1.1885329592970257,
        "x_training_steps": [
            5000,
            10000,
            15000,
            20000,
            25000,
            30000,
            35000,
            40000,
            45000,
            50000,
            55000,
            60000
        ],
        "y_validation_set_accuracy": [
            4.333425313234329,
            5.770677700638771,
            7.986798882484436,
            7.979179173707962,
            8.606132119894028,
            9.557157009840012,
            10.854636877775192,
            11.561594903469086,
            11.667793989181519,
            12.296412885189056,
            11.458968371152878,
            12.509286403656006
        ]
    },
    "arch_0053": {
        "median_f0_error": 0.7765296233330409,
        "x_training_steps": [
            5000,
            10000,
            15000,
            20000,
            25000,
            30000,
            35000
        ],
        "y_validation_set_accuracy": [
            10.411745309829712,
            13.775812089443207,
            15.504038333892822,
            15.454034507274628,
            18.270915746688843,
            17.828024923801422,
            18.554508686065674
        ]
    },
    "arch_0054": {
        "median_f0_error": 0.7646593251693257,
        "x_training_steps": [
            5000,
            10000,
            15000,
            20000,
            25000,
            30000,
            35000,
            40000,
            45000,
            50000,
            55000,
            60000
        ],
        "y_validation_set_accuracy": [
            6.429775804281235,
            10.189109295606613,
            13.084568083286285,
            13.519363105297089,
            14.564204216003418,
            16.240760684013367,
            16.887953877449036,
            17.618009448051453,
            17.758257687091827,
            18.563556671142578,
            18.644991517066956,
            18.99954229593277
        ]
    },
    "arch_0055": {
        "median_f0_error": 1.2042933844167443,
        "x_training_steps": [
            5000,
            10000,
            15000,
            20000,
            25000,
            30000
        ],
        "y_validation_set_accuracy": [
            5.153726041316986,
            9.162840992212296,
            10.126009583473206,
            11.413964629173279,
            12.16306984424591,
            12.317129224538803
        ]
    },
    "arch_0056": {
        "median_f0_error": 0.9590511393312333,
        "x_training_steps": [
            5000,
            10000,
            15000,
            20000,
            25000,
            30000,
            35000,
            40000,
            45000
        ],
        "y_validation_set_accuracy": [
            8.538031578063965,
            11.045841872692108,
            12.40689754486084,
            13.292917609214783,
            15.01566767692566,
            13.940109312534332,
            16.12146645784378,
            16.31338596343994,
            16.04074537754059
        ]
    },
    "arch_0057": {
        "median_f0_error": 0.9873643993028405,
        "x_training_steps": [
            5000,
            10000,
            15000,
            20000,
            25000,
            30000,
            35000,
            40000
        ],
        "y_validation_set_accuracy": [
            5.393268167972565,
            10.330787301063538,
            10.45936867594719,
            12.50428557395935,
            13.26434463262558,
            15.136867761611938,
            13.788431882858276,
            14.446814358234406
        ]
    },
    "arch_0058": {
        "median_f0_error": 0.9595189238289592,
        "x_training_steps": [
            5000,
            10000,
            15000,
            20000,
            25000,
            30000,
            35000,
            40000,
            45000,
            50000,
            55000
        ],
        "y_validation_set_accuracy": [
            9.385715425014496,
            11.790422350168228,
            12.672869861125946,
            13.924869894981384,
            14.507772028446198,
            14.87065702676773,
            15.015192329883575,
            15.487369894981384,
            15.83239734172821,
            15.06233811378479,
            15.483798086643219
        ]
    },
    "arch_0059": {
        "median_f0_error": 1.026509719235278,
        "x_training_steps": [
            5000,
            10000,
            15000,
            20000,
            25000,
            30000,
            35000,
            40000,
            45000,
            50000,
            55000
        ],
        "y_validation_set_accuracy": [
            5.054432898759842,
            8.272773027420044,
            10.162679105997086,
            10.897497087717056,
            10.799870640039444,
            13.126952946186066,
            13.709616661071777,
            13.873913884162903,
            14.985665678977966,
            15.052099525928497,
            15.254971385002136
        ]
    },
    "arch_0060": {
        "median_f0_error": 1.5635598424088781,
        "x_training_steps": [
            5000,
            10000,
            15000,
            20000,
            25000
        ],
        "y_validation_set_accuracy": [
            6.352626532316208,
            7.646535336971283,
            10.9375,
            10.015524923801422,
            11.297765374183655
        ]
    },
    "arch_0061": {
        "median_f0_error": 1.3009088180344195,
        "x_training_steps": [
            5000,
            10000,
            15000,
            20000,
            25000,
            30000,
            35000
        ],
        "y_validation_set_accuracy": [
            6.284288316965103,
            6.131657585501671,
            8.950681984424591,
            12.129495292901993,
            12.761448323726654,
            12.735731899738312,
            12.983369827270508
        ]
    },
    "arch_0062": {
        "median_f0_error": 0.9696865598630366,
        "x_training_steps": [
            5000,
            10000,
            15000,
            20000,
            25000,
            30000,
            35000,
            40000,
            45000,
            50000
        ],
        "y_validation_set_accuracy": [
            7.648439705371857,
            10.076957941055298,
            10.453415662050247,
            13.092902302742004,
            13.699853420257568,
            13.750334084033966,
            14.444433152675629,
            15.768581628799438,
            15.024001896381378,
            15.965740382671356
        ]
    },
    "arch_0063": {
        "median_f0_error": 0.7365986104464053,
        "x_training_steps": [
            5000,
            10000,
            15000,
            20000,
            25000,
            30000,
            35000,
            40000,
            45000,
            50000,
            55000,
            60000
        ],
        "y_validation_set_accuracy": [
            9.966473281383514,
            12.614531815052032,
            14.74636197090149,
            16.122418642044067,
            17.242980003356934,
            17.39489734172821,
            18.54688972234726,
            19.254323840141296,
            19.141219556331635,
            20.537041127681732,
            19.213131070137024,
            20.739437639713287
        ]
    },
    "arch_0064": {
        "median_f0_error": 0.7760936258257194,
        "x_training_steps": [
            5000,
            10000,
            20000,
            25000,
            30000,
            35000,
            40000,
            45000,
            50000,
            55000,
            60000,
            65000,
            70000
        ],
        "y_validation_set_accuracy": [
            8.095378428697586,
            11.585644632577896,
            14.191319048404694,
            14.957568049430847,
            15.833111107349396,
            15.041384100914001,
            17.8108811378479,
            17.137496173381805,
            18.18900555372238,
            18.426641821861267,
            19.40028816461563,
            17.83183515071869,
            19.16717439889908
        ]
    },
    "arch_0065": {
        "median_f0_error": 1.0583681245143008,
        "x_training_steps": [
            5000,
            10000,
            15000,
            20000,
            25000,
            30000
        ],
        "y_validation_set_accuracy": [
            3.721236065030098,
            7.646773010492325,
            10.41436493396759,
            12.81454712152481,
            13.095760345458984,
            12.920507788658142
        ]
    },
    "arch_0066": {
        "median_f0_error": 3.355614469223969,
        "x_training_steps": [
            5000,
            10000
        ],
        "y_validation_set_accuracy": [
            3.8586273789405823,
            4.8522744327783585
        ]
    },
    "arch_0067": {
        "median_f0_error": 0.6919006413664477,
        "x_training_steps": [
            5000,
            10000,
            15000,
            20000,
            30000,
            35000,
            40000,
            45000,
            50000
        ],
        "y_validation_set_accuracy": [
            11.617790162563324,
            15.24425745010376,
            16.170993447303772,
            17.22964644432068,
            18.585939705371857,
            18.839769065380096,
            19.906041026115417,
            20.72276920080185,
            21.607837080955505
        ]
    },
    "arch_0068": {
        "median_f0_error": 0.8681848757527808,
        "x_training_steps": [
            5000,
            10000,
            15000,
            20000,
            25000,
            30000,
            35000,
            40000,
            45000,
            50000
        ],
        "y_validation_set_accuracy": [
            6.971483677625656,
            11.87114268541336,
            14.33180570602417,
            14.105598628520966,
            15.86739867925644,
            16.140039265155792,
            17.006057500839233,
            17.80802309513092,
            17.142972350120544,
            17.07177758216858
        ]
    },
    "arch_0069": {
        "median_f0_error": 2.459591971801666,
        "x_training_steps": [
            5000,
            10000,
            15000,
            20000,
            25000,
            30000
        ],
        "y_validation_set_accuracy": [
            4.8889439553022385,
            5.99617101252079,
            6.389772891998291,
            6.8488553166389465,
            7.267458736896515,
            7.3396071791648865
        ]
    },
    "arch_0070": {
        "median_f0_error": 0.7971467777935198,
        "x_training_steps": [
            5000,
            10000,
            15000,
            20000,
            25000,
            30000,
            35000
        ],
        "y_validation_set_accuracy": [
            7.3153190314769745,
            10.09005457162857,
            13.596035540103912,
            14.547775685787201,
            16.668175160884857,
            15.4671311378479,
            17.12963879108429
        ]
    },
    "arch_0071": {
        "median_f0_error": 0.8881297780735393,
        "x_training_steps": [
            5000,
            10000,
            15000,
            20000,
            25000,
            30000,
            35000,
            40000,
            45000,
            50000
        ],
        "y_validation_set_accuracy": [
            8.240865916013718,
            11.24490424990654,
            12.51119077205658,
            14.272278547286987,
            14.027974009513855,
            15.789060294628143,
            15.64047783613205,
            17.316080629825592,
            16.55435711145401,
            17.2267884016037
        ]
    },
    "arch_0072": {
        "median_f0_error": 0.7666921915934463,
        "x_training_steps": [
            5000,
            10000,
            15000,
            20000,
            25000,
            30000,
            35000,
            40000,
            45000,
            50000
        ],
        "y_validation_set_accuracy": [
            9.969807416200638,
            13.051946461200714,
            14.583967626094818,
            15.581901371479034,
            16.934385895729065,
            17.471806704998016,
            18.74857097864151,
            19.593873620033264,
            19.62268501520157,
            19.558870792388916
        ]
    },
    "arch_0073": {
        "median_f0_error": 0.7665034513745596,
        "x_training_steps": [
            5000,
            10000,
            15000,
            20000,
            25000,
            30000,
            35000,
            40000,
            45000,
            50000,
            55000
        ],
        "y_validation_set_accuracy": [
            9.043784439563751,
            10.453415662050247,
            11.43110916018486,
            11.456587165594101,
            15.094245970249176,
            14.633496105670929,
            17.498476803302765,
            15.957406163215637,
            18.92334669828415,
            19.641496241092682,
            19.0857395529747
        ]
    },
    "arch_0074": {
        "median_f0_error": 0.929994157010174,
        "x_training_steps": [
            5000,
            15000,
            20000,
            25000,
            30000,
            35000,
            40000,
            45000,
            50000,
            55000,
            60000,
            65000
        ],
        "y_validation_set_accuracy": [
            9.501437842845917,
            10.286498069763184,
            8.70232954621315,
            11.673984676599503,
            13.726283609867096,
            14.760410785675049,
            10.595331341028214,
            11.18156611919403,
            13.283869624137878,
            14.045117795467377,
            15.755009651184082,
            15.469273924827576
        ]
    },
    "arch_0075": {
        "median_f0_error": 9.665603379902997,
        "x_training_steps": [
            5000,
            10000
        ],
        "y_validation_set_accuracy": [
            2.1973103284835815,
            4.695595800876617
        ]
    },
    "arch_0076": {
        "median_f0_error": 1.125416049043892,
        "x_training_steps": [
            5000,
            10000,
            15000,
            20000,
            25000,
            30000,
            35000,
            40000,
            45000,
            50000,
            55000
        ],
        "y_validation_set_accuracy": [
            6.802423298358917,
            8.509696274995804,
            9.603112936019897,
            10.61461791396141,
            10.377456992864609,
            11.519210785627365,
            11.031316965818405,
            12.915270030498505,
            14.00606781244278,
            13.503409922122955,
            12.82002478837967
        ]
    },
    "arch_0077": {
        "median_f0_error": 0.8629371030971303,
        "x_training_steps": [
            5000,
            10000,
            15000,
            20000,
            25000,
            30000,
            35000,
            40000,
            45000,
            50000
        ],
        "y_validation_set_accuracy": [
            5.79163171350956,
            8.501362055540085,
            10.12934297323227,
            12.994562089443207,
            14.108455181121826,
            15.297117829322815,
            15.65595418214798,
            16.701748967170715,
            15.872637927532196,
            16.6824609041214
        ]
    },
    "arch_0078": {
        "median_f0_error": 0.7077957193018025,
        "x_training_steps": [
            5000,
            10000,
            15000,
            20000,
            25000,
            30000,
            35000,
            40000,
            45000,
            50000,
            60000,
            65000,
            70000
        ],
        "y_validation_set_accuracy": [
            9.104979783296585,
            12.313557416200638,
            14.382047951221466,
            15.507133305072784,
            17.37918108701706,
            17.20845401287079,
            18.659278750419617,
            19.63721066713333,
            19.54696476459503,
            20.577281713485718,
            21.528545022010803,
            21.108989417552948,
            21.20661586523056
        ]
    },
    "arch_0079": {
        "median_f0_error": 0.806834291479013,
        "x_training_steps": [
            5000,
            10000,
            15000,
            20000,
            25000,
            30000,
            35000,
            40000
        ],
        "y_validation_set_accuracy": [
            8.448738604784012,
            12.05020397901535,
            13.390305638313293,
            14.31775689125061,
            15.756438672542572,
            16.662460565567017,
            17.029154300689697,
            16.635553538799286
        ]
    },
    "arch_0080": {
        "median_f0_error": 0.9426204839976485,
        "x_training_steps": [
            5000,
            10000,
            15000,
            20000,
            25000,
            30000,
            35000,
            45000,
            50000,
            55000,
            60000,
            65000
        ],
        "y_validation_set_accuracy": [
            4.140791669487953,
            7.23007470369339,
            10.474131256341934,
            12.273554503917694,
            13.491742312908173,
            13.95534873008728,
            14.518249034881592,
            15.892162919044495,
            16.477684676647186,
            16.5048286318779,
            16.88866764307022,
            16.918431222438812
        ]
    },
    "arch_0081": {
        "median_f0_error": 0.9161858670999115,
        "x_training_steps": [
            10000,
            15000,
            20000,
            25000,
            30000,
            35000,
            40000,
            45000
        ],
        "y_validation_set_accuracy": [
            11.211568862199783,
            11.709939688444138,
            13.876533508300781,
            14.663974940776825,
            12.480951100587845,
            16.457444429397583,
            16.949625313282013,
            16.748180985450745
        ]
    },
    "arch_0082": {
        "median_f0_error": 0.7903723094529812,
        "x_training_steps": [
            5000,
            10000,
            15000,
            20000,
            25000,
            30000,
            35000,
            40000,
            45000,
            55000,
            60000,
            65000,
            75000,
            80000,
            85000
        ],
        "y_validation_set_accuracy": [
            6.8398065865039825,
            10.26197224855423,
            11.826138943433762,
            11.523497104644775,
            14.433003962039948,
            14.002971351146698,
            15.961691737174988,
            15.79287052154541,
            17.167259752750397,
            17.02367812395096,
            18.103045225143433,
            16.99296087026596,
            18.088282644748688,
            17.715397477149963,
            17.53728836774826
        ]
    },
    "arch_0083": {
        "median_f0_error": 0.6238390406115905,
        "x_training_steps": [
            5000,
            10000,
            15000,
            20000,
            25000,
            30000,
            35000,
            40000,
            45000,
            50000
        ],
        "y_validation_set_accuracy": [
            10.342931002378464,
            15.0806725025177,
            17.78540313243866,
            19.204796850681305,
            20.46465426683426,
            21.102559566497803,
            21.939527988433838,
            22.873885929584503,
            23.210102319717407,
            23.361065983772278
        ]
    },
    "arch_0084": {
        "median_f0_error": 0.7399321736257217,
        "x_training_steps": [
            5000,
            10000,
            15000,
            20000,
            25000,
            30000,
            35000,
            40000,
            50000,
            55000,
            60000,
            65000,
            70000,
            75000
        ],
        "y_validation_set_accuracy": [
            7.2136446833610535,
            11.994961649179459,
            12.910746037960052,
            14.226560294628143,
            15.219493210315704,
            17.048679292201996,
            17.4246609210968,
            17.97136962413788,
            18.847626447677612,
            19.345997273921967,
            19.42124217748642,
            19.747695326805115,
            19.912469387054443,
            19.62149441242218
        ]
    },
    "arch_0085": {
        "median_f0_error": 7.2491523134709395,
        "x_training_steps": [
            5000,
            10000
        ],
        "y_validation_set_accuracy": [
            2.3127952590584755,
            3.7667155265808105
        ]
    },
    "arch_0086": {
        "median_f0_error": 1.0983951305573298,
        "x_training_steps": [
            5000,
            10000,
            15000,
            20000,
            25000,
            30000,
            35000,
            40000,
            45000,
            50000,
            55000
        ],
        "y_validation_set_accuracy": [
            6.46573081612587,
            8.942347764968872,
            10.796774923801422,
            11.1546590924263,
            10.619618743658066,
            10.17172709107399,
            11.246809363365173,
            11.173708736896515,
            12.54381239414215,
            12.552623450756073,
            12.616676092147827
        ]
    },
    "arch_0087": {
        "median_f0_error": 0.6308131949703537,
        "x_training_steps": [
            5000,
            10000,
            20000,
            25000,
            30000,
            35000,
            40000,
            45000
        ],
        "y_validation_set_accuracy": [
            8.172765374183655,
            13.276012241840363,
            17.35941767692566,
            17.349179089069366,
            19.34647411108017,
            20.887306332588196,
            21.91714644432068,
            22.464092075824738
        ]
    },
    "arch_0088": {
        "median_f0_error": 0.7575702390319963,
        "x_training_steps": [
            5000,
            10000,
            15000,
            20000,
            25000,
            30000,
            35000,
            40000,
            45000,
            50000,
            55000,
            60000
        ],
        "y_validation_set_accuracy": [
            10.840825736522675,
            14.356808364391327,
            15.630476176738739,
            16.68841391801834,
            16.94486290216446,
            18.66404116153717,
            18.285441398620605,
            19.669832289218903,
            20.065338909626007,
            20.322738587856293,
            20.460130274295807,
            20.485608279705048
        ]
    },
    "arch_0089": {
        "median_f0_error": 2.079035014347455,
        "x_training_steps": [
            5000,
            10000,
            15000,
            20000,
            25000,
            30000
        ],
        "y_validation_set_accuracy": [
            6.223331391811371,
            7.126733660697937,
            7.45009109377861,
            7.981560379266739,
            8.161336183547974,
            8.263962715864182
        ]
    },
    "arch_0090": {
        "median_f0_error": 3.002625444263712,
        "x_training_steps": [
            5000,
            10000
        ],
        "y_validation_set_accuracy": [
            4.500104859471321,
            5.259448289871216
        ]
    },
    "arch_0091": {
        "median_f0_error": 0.7916006402121535,
        "x_training_steps": [
            5000,
            10000,
            15000,
            20000,
            25000,
            30000,
            35000,
            40000
        ],
        "y_validation_set_accuracy": [
            9.777411818504333,
            10.829396545886993,
            13.446739315986633,
            15.841445326805115,
            16.779373586177826,
            17.9882749915123,
            17.1086847782135,
            18.07875782251358
        ]
    },
    "arch_0092": {
        "median_f0_error": 0.894597266890841,
        "x_training_steps": [
            5000,
            10000,
            15000,
            20000,
            25000,
            30000,
            35000,
            40000,
            45000,
            50000,
            55000,
            60000
        ],
        "y_validation_set_accuracy": [
            6.4981140196323395,
            8.880438655614853,
            12.596197426319122,
            12.957178056240082,
            13.894392549991608,
            14.475150406360626,
            15.601426362991333,
            15.035192668437958,
            16.687461733818054,
            17.446091771125793,
            17.140115797519684,
            17.124876379966736
        ]
    },
    "arch_0093": {
        "median_f0_error": 0.8067688062450857,
        "x_training_steps": [
            5000,
            10000,
            15000,
            20000,
            25000,
            30000,
            35000,
            40000,
            45000,
            50000,
            55000,
            60000
        ],
        "y_validation_set_accuracy": [
            7.3396071791648865,
            9.362856298685074,
            11.657554656267166,
            11.71589270234108,
            13.010990619659424,
            13.396258652210236,
            14.83946442604065,
            15.418317914009094,
            10.615570843219757,
            17.21726357936859,
            17.570386826992035,
            17.337988317012787
        ]
    },
    "arch_0094": {
        "median_f0_error": 0.7935024749738049,
        "x_training_steps": [
            5000,
            10000,
            15000,
            20000,
            25000,
            30000,
            35000,
            40000,
            45000,
            50000,
            55000
        ],
        "y_validation_set_accuracy": [
            10.38055270910263,
            12.609055638313293,
            13.93701434135437,
            14.135125279426575,
            15.544755756855011,
            17.210835218429565,
            17.172260582447052,
            18.13923865556717,
            19.069072604179382,
            18.138524889945984,
            18.66951733827591
        ]
    },
    "arch_0095": {
        "median_f0_error": 1.1183916281752413,
        "x_training_steps": [
            5000,
            10000,
            15000,
            20000,
            25000,
            30000,
            35000
        ],
        "y_validation_set_accuracy": [
            8.21872130036354,
            10.011477023363113,
            11.160850524902344,
            11.308956891298294,
            12.944558262825012,
            12.69025206565857,
            13.11195194721222
        ]
    },
    "arch_0096": {
        "median_f0_error": 0.8700265287357155,
        "x_training_steps": [
            5000,
            10000,
            15000,
            20000,
            25000,
            30000,
            35000,
            40000,
            45000,
            50000,
            55000
        ],
        "y_validation_set_accuracy": [
            3.730522468686104,
            6.997913867235184,
            8.903535455465317,
            10.685338079929352,
            12.277602404356003,
            13.137668371200562,
            14.907802641391754,
            14.933757483959198,
            16.679127514362335,
            15.045194327831268,
            16.05217605829239
        ]
    },
    "arch_0097": {
        "median_f0_error": 0.7108507164418167,
        "x_training_steps": [
            5000,
            10000,
            15000,
            20000,
            25000,
            30000,
            35000,
            40000,
            45000,
            50000,
            55000
        ],
        "y_validation_set_accuracy": [
            11.525402218103409,
            14.083454012870789,
            15.786202251911163,
            18.105189502239227,
            18.824291229248047,
            19.342663884162903,
            19.664117693901062,
            20.74396163225174,
            21.510210633277893,
            21.269239485263824,
            21.372580528259277
        ]
    },
    "arch_0098": {
        "median_f0_error": 1.3442485341773736,
        "x_training_steps": [
            5000,
            10000,
            15000,
            20000,
            25000,
            30000,
            35000,
            40000
        ],
        "y_validation_set_accuracy": [
            4.603922367095947,
            5.695910006761551,
            7.723921537399292,
            8.804956823587418,
            9.097836166620255,
            10.941071808338165,
            9.993142634630203,
            10.247447341680527
        ]
    },
    "arch_0099": {
        "median_f0_error": 0.9041960911825493,
        "x_training_steps": [
            5000,
            10000,
            15000,
            20000,
            25000,
            30000,
            35000,
            40000,
            45000,
            50000
        ],
        "y_validation_set_accuracy": [
            9.389286488294601,
            11.871618777513504,
            13.371971249580383,
            14.413955807685852,
            15.469035506248474,
            15.479512512683868,
            16.186709702014923,
            17.08749234676361,
            16.264095902442932,
            16.73056036233902
        ]
    },
    "arch_0100": {
        "median_f0_error": 1.1012184239338876,
        "x_training_steps": [
            5000,
            10000,
            15000,
            20000,
            25000,
            30000,
            35000,
            40000,
            45000,
            50000
        ],
        "y_validation_set_accuracy": [
            2.891172654926777,
            7.765353471040726,
            9.186413884162903,
            10.488180071115494,
            11.989723145961761,
            12.431899458169937,
            13.29529881477356,
            13.911059498786926,
            13.491980731487274,
            13.691757619380951
        ]
    },
    "arch_0101": {
        "median_f0_error": 0.7103529817353288,
        "x_training_steps": [
            5000,
            10000,
            15000,
            20000,
            25000,
            30000,
            35000,
            40000,
            45000,
            50000,
            55000,
            60000,
            65000,
            70000
        ],
        "y_validation_set_accuracy": [
            10.24363785982132,
            13.017182052135468,
            15.27235358953476,
            16.54602289199829,
            17.250600457191467,
            18.44831109046936,
            18.9190611243248,
            19.051451981067657,
            20.372742414474487,
            20.4508438706398,
            20.880401134490967,
            21.404488384723663,
            21.180899441242218,
            20.792298018932343
        ]
    },
    "arch_0102": {
        "median_f0_error": 1.252281854247436,
        "x_training_steps": [
            5000,
            10000,
            15000,
            20000,
            25000,
            30000,
            35000,
            40000,
            45000,
            50000
        ],
        "y_validation_set_accuracy": [
            5.242542177438736,
            7.252456992864609,
            8.643992245197296,
            9.24094244837761,
            9.961473196744919,
            11.076796054840088,
            9.424051642417908,
            11.810899525880814,
            11.946386098861694,
            10.32959669828415
        ]
    },
    "arch_0103": {
        "median_f0_error": 1.1013904539449952,
        "x_training_steps": [
            5000,
            10000,
            15000,
            20000,
            25000,
            30000,
            35000,
            40000,
            45000,
            50000
        ],
        "y_validation_set_accuracy": [
            5.6840043514966965,
            8.503028750419617,
            10.221493244171143,
            11.738751828670502,
            11.476826667785645,
            12.9936084151268,
            13.082186877727509,
            13.998924195766449,
            13.705568015575409,
            14.129409193992615
        ]
    },
    "arch_0104": {
        "median_f0_error": 0.7912387224430771,
        "x_training_steps": [
            5000,
            10000,
            15000,
            20000,
            25000,
            30000,
            35000
        ],
        "y_validation_set_accuracy": [
            11.151564121246338,
            14.785173535346985,
            15.852636098861694,
            16.96915030479431,
            18.82452964782715,
            19.065023958683014,
            19.097168743610382
        ]
    },
    "arch_0105": {
        "median_f0_error": 1.1764627200539433,
        "x_training_steps": [
            5000,
            10000,
            15000,
            20000,
            25000,
            30000,
            35000,
            40000,
            45000,
            50000,
            55000,
            60000
        ],
        "y_validation_set_accuracy": [
            5.12467622756958,
            6.781230866909027,
            9.063785523176193,
            9.844321757555008,
            9.62168574333191,
            10.837968438863754,
            10.867732763290405,
            12.500713765621185,
            12.441661953926086,
            13.284583389759064,
            12.955987453460693,
            13.431975245475769
        ]
    },
    "arch_0106": {
        "median_f0_error": 0.8491945509192702,
        "x_training_steps": [
            5000,
            10000,
            15000,
            20000,
            25000,
            30000,
            35000,
            40000,
            45000,
            50000,
            55000,
            60000,
            65000
        ],
        "y_validation_set_accuracy": [
            7.123637944459915,
            9.957663714885712,
            11.132752895355225,
            12.986227869987488,
            13.19386214017868,
            13.871532678604126,
            14.957329630851746,
            15.016619861125946,
            15.619046986103058,
            15.795251727104187,
            16.329815983772278,
            16.8010413646698,
            16.746751964092255
        ]
    },
    "arch_0107": {
        "median_f0_error": 0.9252604661665857,
        "x_training_steps": [
            5000,
            10000,
            15000,
            20000,
            25000,
            30000,
            35000,
            40000,
            45000,
            50000,
            55000,
            60000,
            65000
        ],
        "y_validation_set_accuracy": [
            6.501209735870361,
            9.639067947864532,
            11.187756806612015,
            12.64382004737854,
            13.352921605110168,
            13.766525685787201,
            14.769220352172852,
            14.434432983398438,
            15.832872688770294,
            15.592139959335327,
            16.570548713207245,
            16.92533791065216,
            16.74746572971344
        ]
    },
    "arch_0108": {
        "median_f0_error": 0.8663169692159016,
        "x_training_steps": [
            5000,
            10000,
            15000,
            20000,
            25000,
            30000,
            35000,
            40000,
            45000,
            50000,
            55000,
            60000
        ],
        "y_validation_set_accuracy": [
            5.8773525059223175,
            6.814566999673843,
            10.846540331840515,
            11.606837064027786,
            12.79335618019104,
            12.876218557357788,
            14.184890687465668,
            15.402364730834961,
            15.379029512405396,
            16.48935228586197,
            16.026459634304047,
            16.7531818151474
        ]
    },
    "arch_0109": {
        "median_f0_error": 1.0377033130035918,
        "x_training_steps": [
            5000,
            10000,
            15000,
            20000,
            25000,
            30000,
            35000,
            40000,
            45000,
            50000
        ],
        "y_validation_set_accuracy": [
            7.644154131412506,
            9.199510514736176,
            10.584615916013718,
            11.268001049757004,
            12.022582441568375,
            12.612152099609375,
            12.897172570228577,
            13.564366102218628,
            12.57619559764862,
            13.825100660324097
        ]
    },
    "arch_0110": {
        "median_f0_error": 1.1066119794459799,
        "x_training_steps": [
            5000,
            10000,
            15000,
            20000,
            25000,
            30000,
            35000,
            40000,
            45000,
            50000
        ],
        "y_validation_set_accuracy": [
            3.6193232983350754,
            7.428660988807678,
            7.677251845598221,
            10.4579396545887,
            10.83177775144577,
            11.288241297006607,
            12.104731798171997,
            14.172984659671783,
            13.757000863552094,
            13.566985726356506
        ]
    },
    "arch_0111": {
        "median_f0_error": 0.8688460342737914,
        "x_training_steps": [
            5000,
            10000,
            15000,
            20000,
            25000,
            30000,
            35000,
            40000,
            45000,
            50000,
            55000,
            60000,
            65000,
            70000,
            75000,
            80000,
            85000
        ],
        "y_validation_set_accuracy": [
            11.142991483211517,
            13.836054503917694,
            12.391182035207748,
            13.641040027141571,
            15.816442668437958,
            16.783897578716278,
            17.477522790431976,
            17.613960802555084,
            14.897802472114563,
            14.16393667459488,
            12.798593938350677,
            13.269582390785217,
            12.359751015901566,
            15.827158093452454,
            16.419821977615356,
            16.868427395820618,
            16.04384183883667
        ]
    },
    "arch_0112": {
        "median_f0_error": 0.9767438842422629,
        "x_training_steps": [
            5000,
            10000,
            15000,
            20000,
            25000,
            30000,
            35000,
            40000,
            45000,
            50000,
            55000,
            60000,
            65000,
            70000,
            75000,
            80000,
            85000
        ],
        "y_validation_set_accuracy": [
            4.893706366419792,
            7.839407026767731,
            8.940919488668442,
            9.681689739227295,
            9.839320927858353,
            10.990599542856216,
            11.599455028772354,
            11.826377362012863,
            13.029801845550537,
            12.513571977615356,
            14.187033474445343,
            14.086073637008667,
            14.547775685787201,
            13.974636793136597,
            15.026858448982239,
            14.702311158180237,
            15.009953081607819
        ]
    },
    "arch_0113": {
        "median_f0_error": 0.8021252855186434,
        "x_training_steps": [
            5000,
            10000,
            15000,
            20000,
            25000,
            30000,
            35000,
            40000,
            45000,
            50000,
            55000,
            60000,
            65000,
            70000,
            75000
        ],
        "y_validation_set_accuracy": [
            9.371666610240936,
            11.893763393163681,
            13.263867795467377,
            15.056385099887848,
            13.893915712833405,
            16.090749204158783,
            17.663250863552094,
            14.864704012870789,
            18.47807466983795,
            17.50776320695877,
            19.080263376235962,
            18.505457043647766,
            19.187889993190765,
            19.270753860473633,
            18.64975392818451
        ]
    },
    "arch_0114": {
        "median_f0_error": 0.6943951693838979,
        "x_training_steps": [
            5000,
            10000,
            15000,
            20000,
            25000,
            30000,
            35000,
            40000,
            45000
        ],
        "y_validation_set_accuracy": [
            9.88408625125885,
            14.478722214698792,
            17.245599627494812,
            17.95446276664734,
            18.825243413448334,
            19.28289830684662,
            20.774677395820618,
            20.746581256389618,
            19.338853657245636
        ]
    },
    "arch_0115": {
        "median_f0_error": 0.925233210518452,
        "x_training_steps": [
            5000,
            10000,
            15000,
            20000,
            25000,
            30000,
            35000,
            40000,
            45000,
            50000
        ],
        "y_validation_set_accuracy": [
            9.113075584173203,
            12.27569729089737,
            13.877485692501068,
            13.382448256015778,
            15.446415543556213,
            12.736208736896515,
            16.443872451782227,
            17.264172434806824,
            16.860094666481018,
            16.227427124977112
        ]
    },
    "arch_0116": {
        "median_f0_error": 1.2345485131251412,
        "x_training_steps": [
            5000,
            10000,
            15000,
            20000,
            25000,
            30000,
            35000,
            40000,
            45000
        ],
        "y_validation_set_accuracy": [
            6.054270640015602,
            8.122285455465317,
            10.307928174734116,
            11.014410853385925,
            10.800346732139587,
            11.146563291549683,
            12.600959837436676,
            12.200691550970078,
            12.094016373157501
        ]
    },
    "arch_0117": {
        "median_f0_error": 0.8746259475947382,
        "x_training_steps": [
            5000,
            10000,
            15000,
            20000,
            25000,
            30000,
            35000,
            40000,
            45000
        ],
        "y_validation_set_accuracy": [
            5.9873610734939575,
            11.008696258068085,
            12.736684083938599,
            13.631753623485565,
            15.11019915342331,
            14.546346664428711,
            16.69793874025345,
            16.587215662002563,
            16.513162851333618
        ]
    },
    "arch_0118": {
        "median_f0_error": 1.0773894740448728,
        "x_training_steps": [
            5000,
            10000,
            15000,
            20000,
            25000,
            30000
        ],
        "y_validation_set_accuracy": [
            8.464454114437103,
            10.511991381645203,
            11.71875,
            13.59579712152481,
            13.73961865901947,
            12.504523992538452
        ]
    },
    "arch_0119": {
        "median_f0_error": 0.780788031128583,
        "x_training_steps": [
            5000,
            10000,
            15000,
            20000,
            25000,
            30000,
            35000,
            40000,
            45000,
            50000,
            55000,
            60000,
            65000,
            70000
        ],
        "y_validation_set_accuracy": [
            4.740837216377258,
            7.631057500839233,
            9.80217531323433,
            11.040841042995453,
            12.921223044395447,
            12.445233762264252,
            14.024163782596588,
            14.722074568271637,
            15.223540365695953,
            15.831206738948822,
            14.90851640701294,
            17.198453843593597,
            17.179881036281586,
            17.35394150018692
        ]
    },
    "arch_0120": {
        "median_f0_error": 0.7367877968834811,
        "x_training_steps": [
            5000,
            10000,
            15000,
            20000,
            25000,
            30000,
            35000,
            40000,
            45000,
            50000,
            55000,
            60000,
            65000
        ],
        "y_validation_set_accuracy": [
            9.448576718568802,
            13.288155198097229,
            14.963044226169586,
            16.114799678325653,
            15.592855215072632,
            17.111065983772278,
            18.040184676647186,
            18.59760731458664,
            18.500933051109314,
            19.437670707702637,
            20.18677592277527,
            20.278210937976837,
            19.68649923801422
        ]
    },
    "arch_0121": {
        "median_f0_error": 0.844841091653582,
        "x_training_steps": [
            5000,
            10000,
            15000,
            20000,
            25000,
            30000,
            35000,
            40000,
            45000,
            50000,
            55000,
            60000,
            65000,
            70000
        ],
        "y_validation_set_accuracy": [
            6.63360059261322,
            8.328015357255936,
            10.83725392818451,
            11.710415780544281,
            13.727235794067383,
            11.810899525880814,
            14.857085049152374,
            14.824463427066803,
            15.409506857395172,
            16.267429292201996,
            16.27814471721649,
            18.081854283809662,
            16.319814324378967,
            18.10971349477768
        ]
    },
    "arch_0122": {
        "median_f0_error": 3.1783958388763374,
        "x_training_steps": [
            5000,
            10000
        ],
        "y_validation_set_accuracy": [
            2.9228417202830315,
            5.198253318667412
        ]
    },
    "arch_0123": {
        "median_f0_error": 0.73658226176185,
        "x_training_steps": [
            5000,
            10000,
            15000,
            20000,
            25000,
            30000,
            35000,
            40000,
            45000,
            50000,
            55000
        ],
        "y_validation_set_accuracy": [
            11.594216525554657,
            14.775173366069794,
            15.86882770061493,
            17.402516305446625,
            18.625228106975555,
            19.294802844524384,
            19.684119522571564,
            19.950805604457855,
            20.530374348163605,
            20.587997138500214,
            19.956758618354797
        ]
    },
    "arch_0124": {
        "median_f0_error": 0.9003743569489571,
        "x_training_steps": [
            5000,
            10000,
            15000,
            20000,
            25000,
            30000,
            35000,
            40000,
            45000,
            50000
        ],
        "y_validation_set_accuracy": [
            9.938852488994598,
            11.698034405708313,
            13.135762512683868,
            14.016544818878174,
            14.523011445999146,
            15.274734795093536,
            15.989789366722107,
            16.68817549943924,
            16.24123752117157,
            17.02272593975067
        ]
    },
    "arch_0125": {
        "median_f0_error": 0.921536018066506,
        "x_training_steps": [
            5000,
            10000,
            15000,
            20000,
            25000,
            30000,
            35000,
            40000,
            45000,
            50000,
            55000,
            60000
        ],
        "y_validation_set_accuracy": [
            9.502390772104263,
            11.825662851333618,
            12.240218371152878,
            13.610561192035675,
            14.137029647827148,
            14.465625584125519,
            15.538802742958069,
            15.482132136821747,
            16.084082424640656,
            16.933909058570862,
            17.083682119846344,
            15.891210734844208
        ]
    },
    "arch_0126": {
        "median_f0_error": 0.7446111268483935,
        "x_training_steps": [
            5000,
            10000,
            15000,
            20000,
            25000,
            30000,
            35000,
            40000,
            45000,
            50000,
            55000,
            60000,
            65000,
            70000,
            75000,
            80000,
            85000,
            90000
        ],
        "y_validation_set_accuracy": [
            6.713606417179108,
            9.663831442594528,
            11.13775372505188,
            13.314110040664673,
            15.080434083938599,
            15.769772231578827,
            16.39482080936432,
            16.125990450382233,
            16.974864900112152,
            17.56419539451599,
            17.53300279378891,
            18.275201320648193,
            19.21408325433731,
            18.12233328819275,
            19.09526437520981,
            19.58196759223938,
            19.718407094478607,
            19.37742829322815
        ]
    },
    "arch_0127": {
        "median_f0_error": 0.850035943383106,
        "x_training_steps": [
            5000,
            10000,
            15000,
            20000,
            25000,
            30000,
            35000,
            40000,
            45000,
            55000,
            60000,
            65000
        ],
        "y_validation_set_accuracy": [
            4.820843413472176,
            8.328015357255936,
            9.861941635608673,
            11.875666677951813,
            11.98948472738266,
            13.295537233352661,
            12.600721418857574,
            14.917327463626862,
            13.682471215724945,
            16.845807433128357,
            16.726988554000854,
            16.447919607162476
        ]
    },
    "arch_0128": {
        "median_f0_error": 0.9399588989409841,
        "x_training_steps": [
            5000,
            10000,
            15000,
            20000,
            25000
        ],
        "y_validation_set_accuracy": [
            8.886629343032837,
            11.642077565193176,
            14.47991281747818,
            15.73643684387207,
            15.322357416152954
        ]
    },
    "arch_0129": {
        "median_f0_error": 0.9894377448157212,
        "x_training_steps": [
            5000,
            10000,
            15000,
            20000,
            25000,
            35000
        ],
        "y_validation_set_accuracy": [
            6.600741297006607,
            8.257057517766953,
            10.418888926506042,
            12.997657060623169,
            12.797164916992188,
            14.622066915035248
        ]
    },
    "arch_0130": {
        "median_f0_error": 0.9365978468006015,
        "x_training_steps": [
            5000,
            10000,
            15000,
            20000,
            25000,
            30000,
            35000,
            40000,
            45000,
            50000,
            55000
        ],
        "y_validation_set_accuracy": [
            8.127285540103912,
            10.636286437511444,
            10.728198289871216,
            12.861217558383942,
            13.955110311508179,
            14.259181916713715,
            15.841920673847198,
            16.2283793091774,
            15.165440738201141,
            17.030106484889984,
            16.85056984424591
        ]
    },
    "arch_0131": {
        "median_f0_error": 0.8880704876581702,
        "x_training_steps": [
            5000,
            10000,
            15000,
            20000,
            25000,
            30000,
            35000
        ],
        "y_validation_set_accuracy": [
            7.940605282783508,
            11.762800812721252,
            13.796766102313995,
            15.555232763290405,
            16.410773992538452,
            16.25528633594513,
            16.820091009140015
        ]
    },
    "arch_0132": {
        "median_f0_error": 1.1438556652747693,
        "x_training_steps": [
            5000,
            10000,
            15000,
            20000,
            25000,
            30000
        ],
        "y_validation_set_accuracy": [
            4.116742312908173,
            9.4595305621624,
            10.309357196092606,
            10.743437707424164,
            13.126952946186066,
            12.556909024715424
        ]
    },
    "arch_0133": {
        "median_f0_error": 0.9042326485493373,
        "x_training_steps": [
            5000,
            10000,
            15000,
            20000,
            25000
        ],
        "y_validation_set_accuracy": [
            10.682956874370575,
            13.321253657341003,
            14.903517067432404,
            16.007409989833832,
            16.773897409439087
        ]
    },
    "arch_0134": {
        "median_f0_error": 1.6378617478378223,
        "x_training_steps": [
            5000,
            10000,
            15000
        ],
        "y_validation_set_accuracy": [
            5.429699271917343,
            7.218883186578751,
            8.24538990855217
        ]
    },
    "arch_0135": {
        "median_f0_error": 0.7625768822259041,
        "x_training_steps": [
            5000,
            10000,
            15000,
            20000,
            25000,
            30000,
            35000
        ],
        "y_validation_set_accuracy": [
            9.671927243471146,
            13.46316933631897,
            16.45720601081848,
            17.510858178138733,
            18.571415543556213,
            18.79929006099701,
            19.05478537082672
        ]
    },
    "arch_0136": {
        "median_f0_error": 1.020258102379773,
        "x_training_steps": [
            5000,
            10000,
            15000,
            20000,
            25000,
            30000,
            35000
        ],
        "y_validation_set_accuracy": [
            8.584225177764893,
            9.942661970853806,
            10.43127104640007,
            11.603979021310806,
            14.649926126003265,
            12.676441669464111,
            10.369361191987991
        ]
    },
    "arch_0137": {
        "median_f0_error": 1.0940414805661458,
        "x_training_steps": [
            5000,
            10000,
            15000,
            20000,
            25000,
            30000,
            35000,
            40000,
            45000,
            50000
        ],
        "y_validation_set_accuracy": [
            7.96203538775444,
            9.82622504234314,
            10.596045106649399,
            12.725016474723816,
            12.03877404332161,
            12.4604731798172,
            12.736208736896515,
            13.758191466331482,
            13.618895411491394,
            13.59984576702118
        ]
    },
    "arch_0138": {
        "median_f0_error": 1.503445860976332,
        "x_training_steps": [
            5000,
            10000,
            15000,
            20000,
            25000,
            30000
        ],
        "y_validation_set_accuracy": [
            3.7026628851890564,
            7.1555450558662415,
            7.029583305120468,
            10.109103471040726,
            10.249114036560059,
            9.569776803255081
        ]
    },
    "arch_0139": {
        "median_f0_error": 1.2833739994785323,
        "x_training_steps": [
            5000,
            10000,
            15000,
            20000,
            25000
        ],
        "y_validation_set_accuracy": [
            7.928461581468582,
            11.204901337623596,
            12.390467524528503,
            10.587235540151596,
            12.757401168346405
        ]
    },
    "arch_0140": {
        "median_f0_error": 1.0998205238860224,
        "x_training_steps": [
            5000,
            10000,
            15000,
            20000,
            25000,
            30000,
            35000
        ],
        "y_validation_set_accuracy": [
            5.535897985100746,
            5.626142770051956,
            8.475645631551743,
            8.065138012170792,
            12.459758669137955,
            5.0884827971458435,
            12.563338875770569
        ]
    },
    "arch_0141": {
        "median_f0_error": 0.9016094175511014,
        "x_training_steps": [
            5000,
            10000,
            15000,
            20000,
            25000,
            30000,
            35000
        ],
        "y_validation_set_accuracy": [
            7.834644615650177,
            10.737723112106323,
            13.069567084312439,
            13.714854419231415,
            15.288308262825012,
            15.054956078529358,
            15.776202082633972
        ]
    },
    "arch_0142": {
        "median_f0_error": 0.9737784816623111,
        "x_training_steps": [
            5000,
            10000,
            15000,
            20000,
            25000,
            30000,
            35000,
            40000,
            45000,
            50000,
            55000,
            60000
        ],
        "y_validation_set_accuracy": [
            6.755038350820541,
            8.789955079555511,
            10.464844852685928,
            12.173546850681305,
            12.550956010818481,
            12.809786200523376,
            13.431499898433685,
            14.263705909252167,
            13.640324771404266,
            15.987646579742432,
            16.02979302406311,
            15.139010548591614
        ]
    },
    "arch_0143": {
        "median_f0_error": 1.0357952642477384,
        "x_training_steps": [
            5000,
            10000,
            15000,
            20000,
            25000,
            30000
        ],
        "y_validation_set_accuracy": [
            7.261029630899429,
            10.725340992212296,
            11.954005807638168,
            13.834387063980103,
            13.783431053161621,
            13.612227141857147
        ]
    },
    "arch_0144": {
        "median_f0_error": 1.2688490582576688,
        "x_training_steps": [
            5000,
            10000,
            15000,
            20000,
            25000,
            30000,
            35000
        ],
        "y_validation_set_accuracy": [
            5.479227006435394,
            8.056804537773132,
            8.137762546539307,
            10.022668540477753,
            11.663983762264252,
            11.503971368074417,
            11.008933931589127
        ]
    },
    "arch_0145": {
        "median_f0_error": 0.7067917511738105,
        "x_training_steps": [
            5000,
            10000,
            15000,
            20000,
            25000,
            30000,
            35000,
            40000,
            45000,
            50000
        ],
        "y_validation_set_accuracy": [
            10.96297800540924,
            14.085358381271362,
            15.986694395542145,
            14.859703183174133,
            19.317424297332764,
            19.64268684387207,
            20.06986290216446,
            21.017315983772278,
            21.134944260120392,
            20.812299847602844
        ]
    },
    "arch_0146": {
        "median_f0_error": 0.9207993603303564,
        "x_training_steps": [
            5000,
            10000,
            15000,
            20000,
            25000,
            30000,
            35000,
            40000
        ],
        "y_validation_set_accuracy": [
            8.094902336597443,
            10.928452014923096,
            11.914002895355225,
            14.469912648200989,
            13.878437876701355,
            16.453395783901215,
            16.739608347415924,
            16.74603819847107
        ]
    },
    "arch_0147": {
        "median_f0_error": 0.9505579371713346,
        "x_training_steps": [
            5000,
            10000,
            15000,
            20000,
            25000,
            30000,
            35000,
            40000,
            45000,
            50000,
            55000,
            60000,
            65000
        ],
        "y_validation_set_accuracy": [
            8.722569048404694,
            11.465635150671005,
            12.600959837436676,
            12.662631273269653,
            13.60270231962204,
            14.849226176738739,
            14.157745242118835,
            15.390220284461975,
            15.496419370174408,
            16.198138892650604,
            15.590474009513855,
            16.020268201828003,
            15.845492482185364
        ]
    },
    "arch_0148": {
        "median_f0_error": 0.880589752048107,
        "x_training_steps": [
            5000,
            10000,
            15000,
            20000,
            25000,
            30000,
            35000,
            40000,
            45000
        ],
        "y_validation_set_accuracy": [
            11.257286369800568,
            13.23624700307846,
            14.840655028820038,
            16.32433831691742,
            16.75603836774826,
            16.95486307144165,
            18.32115799188614,
            17.93469935655594,
            17.43299514055252
        ]
    },
    "arch_0149": {
        "median_f0_error": 1.034129999759425,
        "x_training_steps": [
            5000,
            10000,
            15000,
            20000,
            25000,
            30000,
            35000,
            40000,
            45000,
            50000,
            55000,
            60000
        ],
        "y_validation_set_accuracy": [
            4.964902251958847,
            6.959577649831772,
            7.995370775461197,
            8.202291280031204,
            10.00671461224556,
            9.907421469688416,
            11.306099593639374,
            12.540240585803986,
            12.221645563840866,
            13.50698173046112,
            13.114570081233978,
            12.951938807964325
        ]
    },
    "arch_0150": {
        "median_f0_error": 0.7562073567119167,
        "x_training_steps": [
            10000,
            15000,
            20000,
            25000,
            30000,
            35000,
            40000,
            45000,
            50000,
            55000,
            60000,
            65000
        ],
        "y_validation_set_accuracy": [
            13.115285336971283,
            14.941853284835815,
            16.205044090747833,
            17.37941950559616,
            17.778973281383514,
            17.768973112106323,
            17.700396478176117,
            18.686899542808533,
            18.76833438873291,
            19.888895750045776,
            19.184795022010803,
            20.045098662376404
        ]
    },
    "arch_0151": {
        "median_f0_error": 0.8222010920252975,
        "x_training_steps": [
            5000,
            10000,
            15000,
            20000,
            25000,
            30000,
            35000,
            40000,
            45000,
            50000,
            55000
        ],
        "y_validation_set_accuracy": [
            7.303651422262192,
            9.95742529630661,
            13.337206840515137,
            13.634848594665527,
            14.94375765323639,
            13.59436959028244,
            15.935499966144562,
            16.165517270565033,
            17.92493760585785,
            17.739446461200714,
            18.124237656593323
        ]
    },
    "arch_0152": {
        "median_f0_error": 1.0220462722385135,
        "x_training_steps": [
            5000,
            10000,
            20000,
            25000,
            30000,
            35000,
            40000,
            45000,
            50000
        ],
        "y_validation_set_accuracy": [
            10.366979986429214,
            12.36451342701912,
            11.632552742958069,
            11.582787334918976,
            12.215930968523026,
            14.160603284835815,
            14.734217524528503,
            14.978283643722534,
            14.843511581420898
        ]
    },
    "arch_0153": {
        "median_f0_error": 1.0042071363525837,
        "x_training_steps": [
            5000,
            10000,
            15000,
            20000,
            30000,
            35000,
            40000,
            45000
        ],
        "y_validation_set_accuracy": [
            6.679556518793106,
            10.993218421936035,
            11.916384100914001,
            12.586435675621033,
            14.2006054520607,
            15.16401320695877,
            15.214492380619049,
            14.893992245197296
        ]
    },
    "arch_0154": {
        "median_f0_error": 0.6029373192152422,
        "x_training_steps": [
            10000,
            15000,
            20000,
            25000,
            30000,
            35000,
            40000,
            45000,
            50000,
            55000,
            60000,
            65000,
            70000,
            75000,
            80000,
            85000,
            90000
        ],
        "y_validation_set_accuracy": [
            10.140534490346909,
            12.900744378566742,
            14.507533609867096,
            15.919069945812225,
            16.902954876422882,
            17.91922301054001,
            18.109475076198578,
            19.120503962039948,
            19.076929986476898,
            19.640305638313293,
            20.43798565864563,
            20.87944746017456,
            21.08541578054428,
            21.87214195728302,
            23.17224144935608,
            22.78149724006653,
            22.462664544582367
        ]
    },
    "arch_0155": {
        "median_f0_error": 1.8757798341944956,
        "x_training_steps": [
            5000,
            10000,
            15000,
            20000,
            25000,
            30000,
            35000,
            40000
        ],
        "y_validation_set_accuracy": [
            5.945215001702309,
            6.834568083286285,
            7.5698621571063995,
            8.16919356584549,
            8.472312241792679,
            8.195148408412933,
            8.261343836784363,
            8.124666661024094
        ]
    },
    "arch_0156": {
        "median_f0_error": 1.138254953696558,
        "x_training_steps": [
            10000,
            15000,
            20000,
            25000,
            30000,
            35000,
            40000,
            45000,
            50000
        ],
        "y_validation_set_accuracy": [
            7.823453098535538,
            10.289831459522247,
            10.282687842845917,
            9.904564172029495,
            11.705177277326584,
            11.43944263458252,
            12.9655122756958,
            12.558576464653015,
            12.629295885562897
        ]
    },
    "arch_0157": {
        "median_f0_error": 1.2391663095181868,
        "x_training_steps": [
            5000,
            10000,
            20000,
            25000,
            30000
        ],
        "y_validation_set_accuracy": [
            9.632400423288345,
            11.977103352546692,
            10.850350558757782,
            11.187756806612015,
            11.148229986429214
        ]
    },
    "arch_0158": {
        "median_f0_error": 0.8278534480807667,
        "x_training_steps": [
            5000,
            10000,
            15000,
            20000,
            25000
        ],
        "y_validation_set_accuracy": [
            6.8052805960178375,
            11.883047968149185,
            15.022097527980804,
            16.813424229621887,
            16.367913782596588
        ]
    },
    "arch_0159": {
        "median_f0_error": 0.7150455414768181,
        "x_training_steps": [
            5000,
            10000,
            15000,
            20000,
            25000,
            30000,
            35000,
            40000,
            45000,
            50000,
            55000,
            60000,
            65000
        ],
        "y_validation_set_accuracy": [
            8.644229918718338,
            11.914478987455368,
            13.309109210968018,
            14.434432983398438,
            16.193614900112152,
            16.38791561126709,
            17.545384168624878,
            18.357589840888977,
            19.124791026115417,
            19.60577964782715,
            20.15748769044876,
            20.269162952899933,
            19.635067880153656
        ]
    },
    "arch_0160": {
        "median_f0_error": 1.1320783418481808,
        "x_training_steps": [
            5000,
            10000,
            15000,
            25000,
            30000,
            35000,
            40000,
            45000,
            50000
        ],
        "y_validation_set_accuracy": [
            5.463749542832375,
            7.067443430423737,
            8.323252946138382,
            10.627952963113785,
            11.74970492720604,
            11.133705079555511,
            13.068138062953949,
            13.293394446372986,
            13.207434117794037
        ]
    },
    "arch_0161": {
        "median_f0_error": 1.129015180553878,
        "x_training_steps": [
            5000,
            10000,
            15000,
            20000,
            25000,
            35000,
            40000,
            45000,
            50000,
            55000
        ],
        "y_validation_set_accuracy": [
            5.761867389082909,
            6.867665797472,
            8.834482729434967,
            8.444690704345703,
            10.602236539125443,
            11.96281611919403,
            11.764467507600784,
            13.767477869987488,
            11.427537351846695,
            13.269582390785217
        ]
    },
    "arch_0162": {
        "median_f0_error": 0.9044602719341519,
        "x_training_steps": [
            10000,
            15000,
            20000,
            25000,
            30000,
            35000,
            40000,
            45000,
            50000,
            60000,
            65000,
            70000,
            75000
        ],
        "y_validation_set_accuracy": [
            6.255000084638596,
            10.577234625816345,
            11.239665746688843,
            12.435232847929,
            13.16147893667221,
            14.361809194087982,
            14.943280816078186,
            15.394030511379242,
            16.070985794067383,
            15.786202251911163,
            17.07201451063156,
            15.559281408786774,
            17.076538503170013
        ]
    },
    "arch_0163": {
        "median_f0_error": 2.979922332274838,
        "x_training_steps": [
            10000,
            15000,
            20000,
            25000,
            30000,
            35000
        ],
        "y_validation_set_accuracy": [
            3.9379190653562546,
            5.732579529285431,
            6.208806484937668,
            6.690985709428787,
            6.886477023363113,
            6.792183965444565
        ]
    },
    "arch_0164": {
        "median_f0_error": 0.9791729235443284,
        "x_training_steps": [
            5000,
            10000,
            20000,
            25000,
            30000,
            35000,
            45000,
            50000,
            55000
        ],
        "y_validation_set_accuracy": [
            11.2534761428833,
            12.740732729434967,
            14.082977175712585,
            13.760334253311157,
            14.823272824287415,
            15.889781713485718,
            15.447843074798584,
            14.688500761985779,
            15.786679089069366
        ]
    },
    "arch_0165": {
        "median_f0_error": 0.887486344796574,
        "x_training_steps": [
            5000,
            10000,
            15000,
            20000,
            25000,
            30000,
            35000,
            40000
        ],
        "y_validation_set_accuracy": [
            9.0787872672081,
            10.687004774808884,
            13.668899238109589,
            14.115361869335175,
            14.303946495056152,
            16.2286177277565,
            16.428394615650177,
            16.353151202201843
        ]
    },
    "arch_0166": {
        "median_f0_error": 1.0624196031678375,
        "x_training_steps": [
            10000,
            15000,
            20000,
            25000,
            30000,
            35000,
            40000,
            45000,
            50000
        ],
        "y_validation_set_accuracy": [
            8.12133327126503,
            10.012191534042358,
            9.966711699962616,
            10.757486522197723,
            12.343321740627289,
            11.346102505922318,
            14.117980003356934,
            13.700567185878754,
            14.114408195018768
        ]
    },
    "arch_0167": {
        "median_f0_error": 0.7414788980097371,
        "x_training_steps": [
            5000,
            10000,
            15000,
            20000,
            25000,
            30000,
            35000,
            40000,
            45000,
            50000,
            55000
        ],
        "y_validation_set_accuracy": [
            11.75684779882431,
            14.588730037212372,
            16.34576916694641,
            16.952720284461975,
            18.591654300689697,
            19.152411818504333,
            19.89675462245941,
            19.063594937324524,
            20.46465426683426,
            20.570853352546692,
            20.728008449077606
        ]
    },
    "arch_0168": {
        "median_f0_error": 1.6994013695227563,
        "x_training_steps": [
            10000,
            15000,
            20000
        ],
        "y_validation_set_accuracy": [
            9.735503792762756,
            9.2566579580307,
            10.026240348815918
        ]
    },
    "arch_0169": {
        "median_f0_error": 0.8794279853010197,
        "x_training_steps": [
            5000,
            10000,
            15000,
            20000,
            25000,
            30000,
            35000,
            40000,
            45000,
            50000,
            55000
        ],
        "y_validation_set_accuracy": [
            9.892896562814713,
            12.129257619380951,
            13.468645513057709,
            14.679689705371857,
            12.898840010166168,
            15.982170403003693,
            16.116465628147125,
            16.684842109680176,
            17.322033643722534,
            17.341558635234833,
            16.883905231952667
        ]
    },
    "arch_0170": {
        "median_f0_error": 1.0461125650649827,
        "x_training_steps": [
            5000,
            10000,
            20000,
            25000,
            30000,
            35000,
            40000
        ],
        "y_validation_set_accuracy": [
            6.862189620733261,
            10.393649339675903,
            11.341578513383865,
            12.389515340328217,
            14.53348845243454,
            14.603731036186218,
            14.601826667785645
        ]
    },
    "arch_0171": {
        "median_f0_error": 1.0551262003777016,
        "x_training_steps": [
            5000,
            10000,
            15000,
            20000,
            25000
        ],
        "y_validation_set_accuracy": [
            6.867428123950958,
            10.576996207237244,
            10.91630756855011,
            12.678347527980804,
            12.919794023036957
        ]
    },
    "arch_0172": {
        "median_f0_error": 1.0302753608500388,
        "x_training_steps": [
            5000,
            10000,
            15000,
            25000,
            30000,
            35000,
            45000,
            50000,
            55000,
            60000
        ],
        "y_validation_set_accuracy": [
            8.178242295980453,
            9.959091991186142,
            11.878286302089691,
            13.340778648853302,
            13.675566017627716,
            14.389191567897797,
            14.319662749767303,
            15.01162052154541,
            15.339264273643494,
            15.182347595691681
        ]
    },
    "arch_0173": {
        "median_f0_error": 0.9518217676757346,
        "x_training_steps": [
            5000,
            15000,
            20000,
            25000,
            30000,
            35000,
            40000,
            45000,
            50000,
            55000,
            60000,
            65000
        ],
        "y_validation_set_accuracy": [
            4.723216965794563,
            7.946795970201492,
            10.481750965118408,
            10.763677209615707,
            11.273716390132904,
            12.853598594665527,
            13.422927260398865,
            12.76359111070633,
            13.945348560810089,
            15.150201320648193,
            13.666754961013794,
            14.85232263803482
        ]
    },
    "arch_0174": {
        "median_f0_error": 0.7580816193936564,
        "x_training_steps": [
            10000,
            15000,
            20000,
            25000,
            30000,
            35000,
            40000,
            45000,
            50000,
            55000,
            60000,
            65000,
            70000
        ],
        "y_validation_set_accuracy": [
            11.390391737222672,
            13.007420301437378,
            15.240208804607391,
            15.893830358982086,
            16.676032543182373,
            17.90374517440796,
            17.26917326450348,
            18.93596649169922,
            18.925251066684723,
            19.44957673549652,
            20.49727588891983,
            19.987475872039795,
            20.22654116153717
        ]
    },
    "arch_0175": {
        "median_f0_error": 0.8324200637790515,
        "x_training_steps": [
            5000,
            10000,
            15000,
            20000,
            25000,
            30000,
            40000,
            45000,
            50000
        ],
        "y_validation_set_accuracy": [
            8.018705993890762,
            11.77661120891571,
            13.369351625442505,
            14.8832768201828,
            15.950500965118408,
            16.112180054187775,
            17.961131036281586,
            17.362751066684723,
            18.061375617980957
        ]
    },
    "arch_0176": {
        "median_f0_error": 1.2044637814638428,
        "x_training_steps": [
            10000,
            15000,
            20000,
            25000,
            30000,
            35000
        ],
        "y_validation_set_accuracy": [
            9.60620790719986,
            11.187756806612015,
            12.838836014270782,
            13.56603354215622,
            13.584129512310028,
            13.802480697631836
        ]
    },
    "arch_0177": {
        "median_f0_error": 1.2470173407499123,
        "x_training_steps": [
            10000,
            15000,
            20000,
            25000,
            30000,
            35000,
            40000,
            45000,
            50000,
            55000,
            60000,
            65000
        ],
        "y_validation_set_accuracy": [
            5.312547460198402,
            7.603674381971359,
            9.088073670864105,
            9.802889823913574,
            10.039574652910233,
            11.208949238061905,
            10.350074619054794,
            11.793041229248047,
            12.463568896055222,
            13.316728174686432,
            13.465073704719543,
            13.62389475107193
        ]
    },
    "arch_0178": {
        "median_f0_error": 0.8153838958811441,
        "x_training_steps": [
            5000,
            10000,
            15000,
            20000,
            25000,
            30000,
            35000,
            40000,
            45000,
            50000,
            55000,
            60000,
            65000,
            70000
        ],
        "y_validation_set_accuracy": [
            4.2546097189188,
            7.61367529630661,
            10.518182069063187,
            10.322929173707962,
            11.314433813095093,
            12.72716075181961,
            13.62103819847107,
            13.91439288854599,
            14.741122722625732,
            14.691834151744843,
            15.436652302742004,
            16.469350457191467,
            15.822157263755798,
            16.38815402984619
        ]
    },
    "arch_0179": {
        "median_f0_error": 0.8396886140750155,
        "x_training_steps": [
            5000,
            10000,
            15000,
            20000,
            25000,
            35000,
            40000,
            45000,
            50000,
            55000,
            60000,
            65000,
            70000,
            75000,
            80000,
            85000,
            90000
        ],
        "y_validation_set_accuracy": [
            9.716930985450745,
            12.21664473414421,
            13.007895648479462,
            14.07511979341507,
            15.144486725330353,
            15.628333389759064,
            15.719768404960632,
            14.992094039916992,
            14.480389654636383,
            15.72214961051941,
            15.880019962787628,
            16.431014239788055,
            16.6234090924263,
            17.268458008766174,
            17.99422800540924,
            17.597055435180664,
            18.377353250980377
        ]
    },
    "arch_0180": {
        "median_f0_error": 0.8934275512339666,
        "x_training_steps": [
            5000,
            15000,
            20000,
            25000,
            30000,
            35000,
            40000,
            45000,
            50000,
            55000,
            60000,
            65000
        ],
        "y_validation_set_accuracy": [
            6.813614070415497,
            11.187995225191116,
            12.176880240440369,
            13.349349796772003,
            14.807794988155365,
            14.79850858449936,
            15.032336115837097,
            15.743818879127502,
            15.713578462600708,
            15.919546782970428,
            15.526896715164185,
            15.975503623485565
        ]
    },
    "arch_0181": {
        "median_f0_error": 0.9267772443921298,
        "x_training_steps": [
            5000,
            15000,
            25000,
            30000,
            35000,
            40000,
            45000,
            50000,
            55000,
            60000
        ],
        "y_validation_set_accuracy": [
            5.99617101252079,
            9.514772891998291,
            11.167041212320328,
            13.154096901416779,
            13.188624382019043,
            14.137029647827148,
            14.114408195018768,
            15.512847900390625,
            14.99614268541336,
            15.733103454113007
        ]
    },
    "arch_0182": {
        "median_f0_error": 0.8166920212288031,
        "x_training_steps": [
            5000,
            10000,
            15000,
            20000,
            30000,
            35000,
            40000,
            45000,
            50000,
            55000,
            60000,
            65000,
            70000
        ],
        "y_validation_set_accuracy": [
            5.6037601083517075,
            8.4161177277565,
            11.20537742972374,
            11.788517236709595,
            14.225131273269653,
            14.495627582073212,
            15.96621572971344,
            15.49522876739502,
            15.290926396846771,
            16.7617529630661,
            17.328225076198578,
            16.730321943759918,
            17.580386996269226
        ]
    },
    "arch_0183": {
        "median_f0_error": 0.9725095655520364,
        "x_training_steps": [
            5000,
            10000,
            15000,
            20000,
            25000,
            30000,
            35000,
            40000,
            45000,
            50000
        ],
        "y_validation_set_accuracy": [
            5.352074280381203,
            8.547794073820114,
            9.88265797495842,
            11.70470118522644,
            12.055918574333191,
            13.148143887519836,
            13.663898408412933,
            14.741122722625732,
            14.595398306846619,
            15.076625347137451
        ]
    },
    "arch_0184": {
        "median_f0_error": 0.7136455485631079,
        "x_training_steps": [
            10000,
            15000,
            20000,
            25000,
            30000,
            35000,
            40000,
            50000,
            55000,
            60000
        ],
        "y_validation_set_accuracy": [
            15.133057534694672,
            17.533954977989197,
            18.619990348815918,
            19.78388875722885,
            20.533469319343567,
            21.511639654636383,
            21.70284390449524,
            22.36432284116745,
            22.119542956352234,
            22.231218218803406
        ]
    },
    "arch_0185": {
        "median_f0_error": 1.4842003870330376,
        "x_training_steps": [
            5000,
            10000,
            15000,
            25000,
            30000,
            35000,
            40000
        ],
        "y_validation_set_accuracy": [
            3.9683975279331207,
            6.34310245513916,
            6.863856315612793,
            7.958701252937317,
            8.990208804607391,
            9.338568896055222,
            9.397859126329422
        ]
    },
    "arch_0186": {
        "median_f0_error": 0.857235381896539,
        "x_training_steps": [
            5000,
            10000,
            15000,
            20000,
            25000,
            30000,
            35000,
            40000,
            45000,
            50000,
            60000,
            65000,
            70000
        ],
        "y_validation_set_accuracy": [
            7.614389806985855,
            9.428099542856216,
            8.572319895029068,
            12.00210526585579,
            13.994161784648895,
            14.885181188583374,
            14.792078733444214,
            15.668337047100067,
            14.64206725358963,
            16.615790128707886,
            17.784926295280457,
            16.17504209280014,
            18.225674331188202
        ]
    },
    "arch_0187": {
        "median_f0_error": 1.1490712792202542,
        "x_training_steps": [
            10000,
            15000,
            20000,
            25000,
            30000,
            35000,
            40000,
            45000
        ],
        "y_validation_set_accuracy": [
            7.389611005783081,
            9.416193515062332,
            9.649306535720825,
            11.169898509979248,
            11.459444463253021,
            13.468407094478607,
            13.757000863552094,
            12.48166561126709
        ]
    },
    "arch_0188": {
        "median_f0_error": 1.4177520933392624,
        "x_training_steps": [
            5000,
            10000,
            15000,
            20000,
            25000,
            30000,
            35000,
            40000,
            45000
        ],
        "y_validation_set_accuracy": [
            3.9822082966566086,
            6.119275838136673,
            7.192452996969223,
            6.92267045378685,
            8.180147409439087,
            9.280706942081451,
            10.715578496456146,
            8.773525804281235,
            9.378333389759064
        ]
    },
    "arch_0189": {
        "median_f0_error": 1.153954703791367,
        "x_training_steps": [
            5000,
            10000,
            20000,
            25000,
            30000,
            35000,
            40000,
            45000,
            50000,
            55000,
            60000
        ],
        "y_validation_set_accuracy": [
            4.458196833729744,
            5.568519607186317,
            8.88710543513298,
            9.774792194366455,
            11.045127362012863,
            11.42396554350853,
            11.66803166270256,
            12.876695394515991,
            13.909155130386353,
            12.840978801250458,
            13.83676826953888
        ]
    },
    "arch_0190": {
        "median_f0_error": 0.6281062448061256,
        "x_training_steps": [
            10000,
            15000,
            20000,
            25000,
            35000,
            40000,
            45000,
            50000,
            55000,
            60000,
            65000,
            70000,
            75000,
            80000
        ],
        "y_validation_set_accuracy": [
            11.091797798871994,
            13.75652402639389,
            15.059004724025726,
            17.474426329135895,
            17.47966557741165,
            18.117332458496094,
            19.31813806295395,
            19.761982560157776,
            19.94747221469879,
            20.497752726078033,
            21.32638692855835,
            22.425280511379242,
            22.307652235031128,
            22.68744260072708
        ]
    },
    "arch_0191": {
        "median_f0_error": 0.5855086103773468,
        "x_training_steps": [
            5000,
            10000,
            15000,
            20000,
            25000,
            30000,
            35000,
            40000,
            45000,
            50000,
            55000,
            60000,
            65000
        ],
        "y_validation_set_accuracy": [
            12.801451981067657,
            15.617142617702484,
            18.694043159484863,
            19.927947223186493,
            21.291860938072205,
            21.919050812721252,
            23.03842157125473,
            23.17652702331543,
            23.958253860473633,
            24.42614734172821,
            24.677832424640656,
            24.883323907852173,
            24.669259786605835
        ]
    },
    "arch_0192": {
        "median_f0_error": 0.8054943022215186,
        "x_training_steps": [
            5000,
            10000,
            15000,
            20000,
            25000,
            30000,
            35000,
            40000,
            45000,
            50000,
            55000,
            60000,
            65000
        ],
        "y_validation_set_accuracy": [
            9.746695309877396,
            11.792565137147903,
            13.835577666759491,
            15.613570809364319,
            16.160041093826294,
            16.290050745010376,
            16.801518201828003,
            18.169479072093964,
            18.212339282035828,
            18.76714378595352,
            18.950729072093964,
            18.673565983772278,
            19.12788599729538
        ]
    },
    "arch_0193": {
        "median_f0_error": 0.7760980594726858,
        "x_training_steps": [
            10000,
            15000,
            20000,
            25000,
            30000,
            35000,
            40000,
            45000,
            50000,
            55000
        ],
        "y_validation_set_accuracy": [
            10.814157128334045,
            13.766762614250183,
            14.758029580116272,
            14.934709668159485,
            16.541974246501923,
            15.06662368774414,
            18.012087047100067,
            18.87000948190689,
            18.08590143918991,
            19.06431019306183
        ]
    },
    "arch_0194": {
        "median_f0_error": 0.7214675463851343,
        "x_training_steps": [
            5000,
            10000,
            15000,
            20000,
            25000,
            30000,
            35000,
            40000,
            45000,
            50000,
            55000,
            60000,
            65000,
            70000
        ],
        "y_validation_set_accuracy": [
            9.457625448703766,
            12.48309388756752,
            12.61977106332779,
            14.30370956659317,
            15.664288401603699,
            16.445299983024597,
            18.198053538799286,
            18.609751760959625,
            19.238370656967163,
            19.500532746315002,
            19.928660988807678,
            20.75110524892807,
            20.296308398246765,
            19.51696276664734
        ]
    },
    "arch_0195": {
        "median_f0_error": 1.5324699743823467,
        "x_training_steps": [
            5000,
            10000,
            20000,
            25000,
            30000
        ],
        "y_validation_set_accuracy": [
            7.167212665081024,
            9.0985506772995,
            7.924651354551315,
            7.662726938724518,
            7.927984744310379
        ]
    },
    "arch_0196": {
        "median_f0_error": 1.0286382113191008,
        "x_training_steps": [
            5000,
            10000,
            15000,
            20000,
            25000,
            30000,
            35000,
            40000,
            45000,
            50000,
            55000,
            60000
        ],
        "y_validation_set_accuracy": [
            9.178318083286285,
            11.71160638332367,
            12.26450577378273,
            12.885268032550812,
            13.602226972579956,
            14.006304740905762,
            14.337044954299927,
            14.81970101594925,
            15.020668506622314,
            15.813824534416199,
            14.741361141204834,
            15.828825533390045
        ]
    },
    "arch_0197": {
        "median_f0_error": 0.8973154293100933,
        "x_training_steps": [
            10000,
            15000,
            20000,
            25000,
            30000,
            35000,
            40000,
            45000,
            50000,
            55000,
            60000
        ],
        "y_validation_set_accuracy": [
            7.151973247528076,
            8.091568946838379,
            8.19610059261322,
            11.557785421609879,
            12.215692549943924,
            12.858361005783081,
            12.283316999673843,
            13.626991212368011,
            14.740170538425446,
            14.924946427345276,
            14.281326532363892
        ]
    },
    "arch_0198": {
        "median_f0_error": 0.9441665899426537,
        "x_training_steps": [
            5000,
            10000,
            15000,
            20000,
            25000,
            30000,
            35000
        ],
        "y_validation_set_accuracy": [
            11.008696258068085,
            13.380543887615204,
            14.39538300037384,
            15.748104453086853,
            14.882563054561615,
            14.040832221508026,
            14.719454944133759
        ]
    },
    "arch_0199": {
        "median_f0_error": 2.4189208423947335,
        "x_training_steps": [
            5000,
            10000,
            15000,
            20000,
            25000,
            30000,
            35000
        ],
        "y_validation_set_accuracy": [
            4.8339396715164185,
            4.568681493401527,
            5.600426718592644,
            5.8742571622133255,
            6.319528818130493,
            6.6012173891067505,
            6.595740467309952
        ]
    },
    "arch_0200": {
        "median_f0_error": 1.0393814185613457,
        "x_training_steps": [
            5000,
            10000,
            15000,
            20000,
            25000,
            30000,
            35000
        ],
        "y_validation_set_accuracy": [
            6.321433931589127,
            7.958463579416275,
            10.838444530963898,
            12.216407060623169,
            14.018449187278748,
            13.010276854038239,
            14.4489586353302
        ]
    },
    "arch_0201": {
        "median_f0_error": 8.619532855656555,
        "x_training_steps": [
            5000,
            10000
        ],
        "y_validation_set_accuracy": [
            3.4028783440589905,
            4.028640314936638
        ]
    },
    "arch_0202": {
        "median_f0_error": 0.7778646933644904,
        "x_training_steps": [
            5000,
            10000,
            15000,
            20000,
            25000,
            30000,
            35000,
            40000,
            45000,
            50000
        ],
        "y_validation_set_accuracy": [
            8.22848379611969,
            11.6144560277462,
            13.851769268512726,
            15.010429918766022,
            17.003914713859558,
            17.56562441587448,
            17.317034304142,
            18.5326024889946,
            18.24115216732025,
            18.996208906173706
        ]
    },
    "arch_0203": {
        "median_f0_error": 1.058055886280783,
        "x_training_steps": [
            5000,
            10000,
            15000,
            20000,
            25000,
            30000,
            35000
        ],
        "y_validation_set_accuracy": [
            5.565423890948296,
            7.1998342871665955,
            10.098150372505188,
            12.208548933267593,
            14.111551642417908,
            12.935508787631989,
            14.28966075181961
        ]
    },
    "arch_0204": {
        "median_f0_error": 1.0054081019334298,
        "x_training_steps": [
            5000,
            10000,
            15000,
            20000,
            25000,
            30000,
            35000,
            40000,
            45000,
            50000
        ],
        "y_validation_set_accuracy": [
            7.815595716238022,
            10.825348645448685,
            11.21799722313881,
            13.21219652891159,
            12.970750033855438,
            13.778430223464966,
            12.222836166620255,
            15.628333389759064,
            15.17520397901535,
            16.078844666481018
        ]
    },
    "arch_0205": {
        "median_f0_error": 0.8700931156674631,
        "x_training_steps": [
            5000,
            10000,
            15000,
            20000,
            25000,
            30000,
            35000,
            40000,
            45000
        ],
        "y_validation_set_accuracy": [
            9.73169356584549,
            12.582387030124664,
            14.596588909626007,
            14.397764205932617,
            16.222187876701355,
            17.03939288854599,
            17.686347663402557,
            17.59491264820099,
            17.956843972206116
        ]
    },
    "arch_0206": {
        "median_f0_error": 1.147857838166528,
        "x_training_steps": [
            5000,
            10000,
            15000,
            20000,
            25000,
            30000
        ],
        "y_validation_set_accuracy": [
            7.243647426366806,
            7.70249143242836,
            11.71589270234108,
            13.640086352825165,
            12.722635269165039,
            13.197433948516846
        ]
    },
    "arch_0207": {
        "median_f0_error": 1.5613546680204617,
        "x_training_steps": [
            5000,
            10000,
            15000,
            20000,
            25000,
            30000,
            35000
        ],
        "y_validation_set_accuracy": [
            6.245476007461548,
            7.616056501865387,
            8.992351591587067,
            9.67811867594719,
            10.223636031150818,
            10.484608262777328,
            10.614141821861267
        ]
    },
    "arch_0208": {
        "median_f0_error": 0.6512156575512069,
        "x_training_steps": [
            5000,
            10000,
            15000,
            20000,
            25000,
            30000,
            35000,
            40000,
            45000,
            50000
        ],
        "y_validation_set_accuracy": [
            11.410631239414215,
            15.108056366443634,
            16.054080426692963,
            18.112094700336456,
            19.739599525928497,
            18.850959837436676,
            20.242494344711304,
            21.92714661359787,
            21.06541395187378,
            21.63688689470291
        ]
    },
    "arch_0209": {
        "median_f0_error": 0.7786968417945521,
        "x_training_steps": [
            5000,
            10000,
            15000,
            20000,
            25000,
            30000,
            35000,
            40000,
            45000,
            50000
        ],
        "y_validation_set_accuracy": [
            11.90066859126091,
            13.776764273643494,
            15.193299949169159,
            16.446729004383087,
            17.26060062646866,
            17.31417626142502,
            18.251390755176544,
            18.90524923801422,
            19.01954412460327,
            19.080740213394165
        ]
    },
    "arch_0210": {
        "median_f0_error": 1.0174497357726038,
        "x_training_steps": [
            5000,
            10000,
            15000,
            20000,
            25000,
            30000
        ],
        "y_validation_set_accuracy": [
            9.745266288518906,
            10.090769082307816,
            12.89622038602829,
            15.087339282035828,
            14.682309329509735,
            15.389981865882874
        ]
    },
    "arch_0211": {
        "median_f0_error": 0.757391987102487,
        "x_training_steps": [
            5000,
            10000,
            15000,
            20000,
            25000,
            30000,
            35000,
            40000,
            45000,
            50000,
            55000,
            60000,
            65000,
            70000
        ],
        "y_validation_set_accuracy": [
            7.267696410417557,
            10.85439845919609,
            12.75382936000824,
            14.371095597743988,
            15.415221452713013,
            16.446490585803986,
            17.22821742296219,
            17.37060844898224,
            17.94208139181137,
            18.447595834732056,
            18.024230003356934,
            19.214558601379395,
            19.25218105316162,
            19.007401168346405
        ]
    },
    "arch_0212": {
        "median_f0_error": 0.7949815528953269,
        "x_training_steps": [
            5000,
            10000,
            15000,
            20000,
            25000,
            30000,
            35000,
            40000,
            45000,
            50000,
            55000,
            60000
        ],
        "y_validation_set_accuracy": [
            8.318491280078888,
            10.88963896036148,
            13.188861310482025,
            13.396735489368439,
            16.049794852733612,
            16.849617660045624,
            13.32911103963852,
            17.88112372159958,
            17.079634964466095,
            19.187889993190765,
            18.25805753469467,
            18.928347527980804
        ]
    },
    "arch_0213": {
        "median_f0_error": 0.9667393458795728,
        "x_training_steps": [
            5000,
            10000,
            15000,
            20000,
            25000,
            30000,
            35000,
            40000,
            45000,
            50000,
            55000,
            60000,
            65000,
            70000
        ],
        "y_validation_set_accuracy": [
            5.999504774808884,
            9.862656146287918,
            10.8584463596344,
            10.868208855390549,
            13.729141652584076,
            14.248228073120117,
            12.668345868587494,
            14.807556569576263,
            15.212588012218475,
            15.588806569576263,
            16.001218557357788,
            16.374580562114716,
            16.32886379957199,
            15.801918506622314
        ]
    },
    "arch_0214": {
        "median_f0_error": 3.4250262785325614,
        "x_training_steps": [
            5000,
            10000
        ],
        "y_validation_set_accuracy": [
            4.277468845248222,
            5.227065086364746
        ]
    },
    "arch_0215": {
        "median_f0_error": 1.2111512632864105,
        "x_training_steps": [
            5000,
            10000,
            15000,
            20000,
            25000,
            30000,
            35000
        ],
        "y_validation_set_accuracy": [
            3.9188701659440994,
            8.856627345085144,
            7.903459668159485,
            9.398335218429565,
            11.936623603105545,
            7.134591042995453,
            11.296098679304123
        ]
    },
    "arch_0216": {
        "median_f0_error": 0.803570208514141,
        "x_training_steps": [
            5000,
            10000,
            15000,
            20000,
            25000,
            30000,
            35000,
            40000,
            45000,
            50000,
            55000,
            60000
        ],
        "y_validation_set_accuracy": [
            10.416507720947266,
            13.15576434135437,
            15.312118828296661,
            16.468873620033264,
            16.037173569202423,
            17.086301743984222,
            17.70920604467392,
            18.936443328857422,
            18.525220453739166,
            19.666022062301636,
            18.99978071451187,
            19.63268667459488
        ]
    },
    "arch_0217": {
        "median_f0_error": 0.7858914471200281,
        "x_training_steps": [
            5000,
            10000,
            15000,
            20000,
            25000,
            30000,
            40000,
            45000,
            50000,
            55000,
            60000
        ],
        "y_validation_set_accuracy": [
            7.4910469353199005,
            10.60318872332573,
            13.014087080955505,
            12.861217558383942,
            14.843511581420898,
            14.937329292297363,
            16.701272130012512,
            17.45942533016205,
            18.41164082288742,
            18.302108347415924,
            18.58641654253006
        ]
    },
    "arch_0218": {
        "median_f0_error": 1.3952624059869196,
        "x_training_steps": [
            5000,
            10000,
            15000,
            20000,
            25000,
            30000
        ],
        "y_validation_set_accuracy": [
            6.789565086364746,
            8.24824720621109,
            8.862341940402985,
            9.51596274971962,
            9.86575186252594,
            9.776458889245987
        ]
    },
    "arch_0219": {
        "median_f0_error": 1.0861249714075805,
        "x_training_steps": [
            5000,
            10000,
            15000,
            20000,
            25000,
            30000,
            35000,
            40000,
            45000
        ],
        "y_validation_set_accuracy": [
            4.477722197771072,
            7.473188638687134,
            7.326510548591614,
            10.272687673568726,
            10.92202290892601,
            10.574138909578323,
            12.880505621433258,
            11.183947324752808,
            13.2417231798172
        ]
    },
    "arch_0220": {
        "median_f0_error": 0.7722180082236008,
        "x_training_steps": [
            5000,
            10000,
            15000,
            20000,
            25000,
            30000,
            35000,
            40000,
            45000,
            50000
        ],
        "y_validation_set_accuracy": [
            11.217283457517624,
            13.925346732139587,
            15.273307263851166,
            16.25266671180725,
            15.737627446651459,
            17.124399542808533,
            17.903031408786774,
            18.723808228969574,
            18.025897443294525,
            18.235674500465393
        ]
    },
    "arch_0221": {
        "median_f0_error": 1.4414163938632758,
        "x_training_steps": [
            5000,
            10000,
            15000,
            20000,
            25000,
            30000
        ],
        "y_validation_set_accuracy": [
            6.301670521497726,
            7.928223162889481,
            8.41326043009758,
            9.145696461200714,
            9.496913850307465,
            9.478817135095596
        ]
    },
    "arch_0222": {
        "median_f0_error": 4.319752080483702,
        "x_training_steps": [
            5000,
            10000
        ],
        "y_validation_set_accuracy": [
            1.9189557060599327,
            4.3515220284461975
        ]
    },
    "arch_0223": {
        "median_f0_error": 0.8441895082082461,
        "x_training_steps": [
            5000,
            10000,
            15000,
            20000,
            25000,
            30000,
            35000,
            40000,
            45000,
            50000,
            55000,
            60000,
            65000
        ],
        "y_validation_set_accuracy": [
            7.307937741279602,
            10.282450169324875,
            12.211406230926514,
            12.179023027420044,
            14.166554808616638,
            14.613255858421326,
            15.614761412143707,
            16.635315120220184,
            17.299889028072357,
            17.097492516040802,
            17.80230849981308,
            17.777307331562042,
            16.742466390132904
        ]
    },
    "arch_0224": {
        "median_f0_error": 1.0455185809552874,
        "x_training_steps": [
            5000,
            10000,
            15000,
            20000,
            25000,
            30000,
            35000,
            40000,
            45000,
            50000,
            55000
        ],
        "y_validation_set_accuracy": [
            5.767105892300606,
            8.079425245523453,
            10.383172333240509,
            12.07687258720398,
            11.939243227243423,
            12.731923162937164,
            13.92844170331955,
            14.088930189609528,
            14.492057263851166,
            13.707472383975983,
            14.700405299663544
        ]
    },
    "arch_0225": {
        "median_f0_error": 1.0284192966114187,
        "x_training_steps": [
            5000,
            10000,
            15000,
            20000,
            25000,
            30000,
            35000
        ],
        "y_validation_set_accuracy": [
            5.0670526921749115,
            7.594626396894455,
            10.439842939376831,
            11.803994327783585,
            13.72414082288742,
            13.52507770061493,
            13.834387063980103
        ]
    },
    "arch_0226": {
        "median_f0_error": 0.6878878347948643,
        "x_training_steps": [
            5000,
            10000,
            15000,
            20000,
            25000,
            30000,
            35000,
            40000,
            45000,
            50000,
            55000,
            60000,
            65000
        ],
        "y_validation_set_accuracy": [
            8.359207957983017,
            11.451587080955505,
            13.270534574985504,
            14.919708669185638,
            14.365142583847046,
            16.030268371105194,
            18.338778614997864,
            18.09423565864563,
            20.014144480228424,
            20.959454774856567,
            21.159468591213226,
            20.711340010166168,
            21.419250965118408
        ]
    },
    "arch_0227": {
        "median_f0_error": 0.8584555233019445,
        "x_training_steps": [
            5000,
            10000,
            15000,
            20000,
            25000,
            30000,
            35000,
            40000,
            45000,
            50000,
            55000,
            60000
        ],
        "y_validation_set_accuracy": [
            7.599150389432907,
            10.272211581468582,
            10.446986556053162,
            12.339749932289124,
            12.37880066037178,
            14.72254991531372,
            15.920498967170715,
            16.724607348442078,
            14.013686776161194,
            17.45990216732025,
            16.915813088417053,
            17.780879139900208
        ]
    },
    "arch_0228": {
        "median_f0_error": 1.9127677701544128,
        "x_training_steps": [
            5000,
            10000,
            15000,
            20000,
            25000,
            30000
        ],
        "y_validation_set_accuracy": [
            5.849731341004372,
            6.62645697593689,
            6.765991449356079,
            7.326510548591614,
            7.622723281383514,
            7.33865424990654
        ]
    },
    "arch_0229": {
        "median_f0_error": 1.034686719328063,
        "x_training_steps": [
            5000,
            10000,
            15000,
            20000,
            25000,
            30000,
            35000
        ],
        "y_validation_set_accuracy": [
            8.848769217729568,
            11.11941859126091,
            12.715493142604828,
            12.936462461948395,
            14.16393667459488,
            14.500389993190765,
            14.139886200428009
        ]
    },
    "arch_0230": {
        "median_f0_error": 0.8468564394035444,
        "x_training_steps": [
            5000,
            10000,
            15000,
            20000,
            25000,
            30000,
            35000,
            40000,
            45000,
            50000,
            55000,
            60000
        ],
        "y_validation_set_accuracy": [
            4.586778208613396,
            8.76852497458458,
            11.0756054520607,
            11.7385134100914,
            13.084092736244202,
            13.600797951221466,
            15.134486556053162,
            15.670718252658844,
            15.019001066684723,
            17.357513308525085,
            16.713416576385498,
            17.074157297611237
        ]
    },
    "arch_0231": {
        "median_f0_error": 1.1585701956967465,
        "x_training_steps": [
            5000,
            10000,
            15000,
            20000,
            25000,
            30000
        ],
        "y_validation_set_accuracy": [
            6.288574635982513,
            9.929327666759491,
            10.419603437185287,
            12.49571368098259,
            12.30688989162445,
            12.945272028446198
        ]
    },
    "arch_0232": {
        "median_f0_error": 4.952043031559244,
        "x_training_steps": [
            5000,
            10000
        ],
        "y_validation_set_accuracy": [
            4.101502895355225,
            4.669403284788132
        ]
    },
    "arch_0233": {
        "median_f0_error": 0.8965677529510517,
        "x_training_steps": [
            5000,
            10000,
            15000,
            20000,
            25000,
            30000,
            35000
        ],
        "y_validation_set_accuracy": [
            5.620904266834259,
            9.795031696557999,
            11.325624585151672,
            14.496104419231415,
            15.421651303768158,
            15.135438740253448,
            15.781678259372711
        ]
    },
    "arch_0234": {
        "median_f0_error": 0.8588069315826334,
        "x_training_steps": [
            5000,
            10000,
            15000,
            20000,
            25000,
            30000,
            35000,
            40000,
            45000,
            50000,
            55000
        ],
        "y_validation_set_accuracy": [
            7.513429224491119,
            11.440633237361908,
            12.53238320350647,
            14.462530612945557,
            15.001143515110016,
            15.425698459148407,
            16.659840941429138,
            16.71770215034485,
            17.882077395915985,
            17.877551913261414,
            18.209005892276764
        ]
    },
    "arch_0235": {
        "median_f0_error": 0.7949726192658758,
        "x_training_steps": [
            10000,
            15000,
            20000,
            25000,
            30000,
            35000,
            40000,
            45000,
            50000,
            55000,
            60000
        ],
        "y_validation_set_accuracy": [
            9.768839180469513,
            13.66913616657257,
            11.907097697257996,
            11.50587648153305,
            14.894944429397583,
            15.507848560810089,
            16.8517604470253,
            16.782231628894806,
            18.37354302406311,
            13.731522858142853,
            16.08193963766098
        ]
    },
    "arch_0236": {
        "median_f0_error": 0.8962184836486876,
        "x_training_steps": [
            5000,
            15000,
            20000,
            25000,
            30000,
            35000,
            40000,
            45000,
            50000,
            55000,
            60000,
            65000,
            70000,
            75000,
            80000,
            85000
        ],
        "y_validation_set_accuracy": [
            4.480341449379921,
            9.29166004061699,
            10.292451083660126,
            10.484132170677185,
            11.619694530963898,
            12.349274009466171,
            13.190051913261414,
            13.541269302368164,
            14.302755892276764,
            14.619924128055573,
            14.900897443294525,
            15.184013545513153,
            15.559281408786774,
            16.456730663776398,
            15.648573637008667,
            16.200043261051178
        ]
    },
    "arch_0237": {
        "median_f0_error": 2.7465953378983894,
        "x_training_steps": [
            5000,
            10000
        ],
        "y_validation_set_accuracy": [
            4.559633135795593,
            4.981569945812225
        ]
    },
    "arch_0238": {
        "median_f0_error": 0.9159158728779642,
        "x_training_steps": [
            5000,
            10000,
            15000,
            20000,
            25000,
            30000,
            35000,
            40000,
            45000
        ],
        "y_validation_set_accuracy": [
            7.088635116815567,
            9.767649322748184,
            10.296022891998291,
            12.04163208603859,
            13.045518100261688,
            14.267753064632416,
            15.018287301063538,
            14.072977006435394,
            15.459035336971283
        ]
    },
    "arch_0239": {
        "median_f0_error": 0.8284397928452264,
        "x_training_steps": [
            10000,
            15000,
            20000,
            25000,
            30000,
            35000,
            40000
        ],
        "y_validation_set_accuracy": [
            9.804080426692963,
            11.929956823587418,
            13.980351388454437,
            14.971616864204407,
            16.21313989162445,
            15.847398340702057,
            17.369180917739868
        ]
    },
    "arch_0240": {
        "median_f0_error": 1.2067073366022698,
        "x_training_steps": [
            5000,
            10000,
            20000,
            25000,
            30000,
            35000,
            40000,
            45000,
            50000
        ],
        "y_validation_set_accuracy": [
            4.637972265481949,
            6.782897561788559,
            9.213797003030777,
            10.26625856757164,
            10.628190636634827,
            10.981550812721252,
            12.623818218708038,
            12.360703945159912,
            12.674298882484436
        ]
    },
    "arch_0241": {
        "median_f0_error": 0.7555018103495894,
        "x_training_steps": [
            5000,
            10000,
            15000,
            20000,
            25000,
            30000,
            35000,
            40000,
            45000,
            50000,
            55000,
            60000
        ],
        "y_validation_set_accuracy": [
            10.611999034881592,
            13.64651620388031,
            15.460939705371857,
            16.950100660324097,
            18.526649475097656,
            18.62427592277527,
            19.693167507648468,
            19.43410038948059,
            20.33107280731201,
            20.561566948890686,
            20.139630138874054,
            20.47632187604904
        ]
    },
    "arch_0242": {
        "median_f0_error": 1.0329054622913851,
        "x_training_steps": [
            10000,
            15000,
            20000,
            25000,
            30000,
            35000,
            40000
        ],
        "y_validation_set_accuracy": [
            7.017677277326584,
            11.462301760911942,
            12.48880848288536,
            13.578414916992188,
            14.232513308525085,
            13.699139654636383,
            13.39816302061081
        ]
    },
    "arch_0243": {
        "median_f0_error": 0.9124904291422636,
        "x_training_steps": [
            5000,
            10000,
            15000,
            20000,
            25000,
            30000,
            35000,
            40000
        ],
        "y_validation_set_accuracy": [
            7.376038283109665,
            11.657793074846268,
            12.117351591587067,
            14.11179006099701,
            14.854703843593597,
            15.889781713485718,
            15.91692715883255,
            16.29338413476944
        ]
    },
    "arch_0244": {
        "median_f0_error": 0.8635884957025406,
        "x_training_steps": [
            5000,
            10000,
            15000,
            20000,
            25000,
            30000,
            35000,
            40000,
            45000
        ],
        "y_validation_set_accuracy": [
            9.738361090421677,
            11.905668675899506,
            14.36418890953064,
            15.172584354877472,
            16.089797019958496,
            16.996294260025024,
            17.632772028446198,
            17.472045123577118,
            17.935889959335327
        ]
    },
    "arch_0245": {
        "median_f0_error": 0.7616223208776576,
        "x_training_steps": [
            5000,
            10000,
            15000,
            20000,
            25000,
            30000,
            35000,
            40000,
            45000,
            50000
        ],
        "y_validation_set_accuracy": [
            9.5131054520607,
            12.32093870639801,
            14.779697358608246,
            15.817871689796448,
            16.117894649505615,
            18.123285472393036,
            18.60594153404236,
            19.11526620388031,
            17.893029749393463,
            19.1166952252388
        ]
    },
    "arch_0246": {
        "median_f0_error": 1.051813626346575,
        "x_training_steps": [
            5000,
            10000,
            15000,
            20000,
            25000,
            30000
        ],
        "y_validation_set_accuracy": [
            9.162364900112152,
            9.189509600400925,
            11.977341026067734,
            14.217035472393036,
            12.433566153049469,
            14.500153064727783
        ]
    },
    "arch_0247": {
        "median_f0_error": 1.5590135745723552,
        "x_training_steps": [
            5000,
            10000,
            15000,
            20000,
            25000,
            30000,
            35000,
            40000,
            45000
        ],
        "y_validation_set_accuracy": [
            6.765039265155792,
            7.677251845598221,
            8.235865831375122,
            8.746618777513504,
            9.326425194740295,
            9.700500965118408,
            9.844321757555008,
            10.149344801902771,
            10.254114866256714
        ]
    },
    "arch_0248": {
        "median_f0_error": 0.814963241274977,
        "x_training_steps": [
            5000,
            10000,
            15000,
            20000,
            25000,
            30000,
            35000,
            40000,
            45000,
            50000,
            55000,
            60000,
            65000,
            70000
        ],
        "y_validation_set_accuracy": [
            8.597321808338165,
            10.343407094478607,
            12.115208804607391,
            13.44769150018692,
            15.212111175060272,
            15.575234591960907,
            15.776440501213074,
            16.683176159858704,
            15.303784608840942,
            17.412754893302917,
            17.67420321702957,
            18.62165629863739,
            18.28591674566269,
            17.448948323726654
        ]
    },
    "arch_0249": {
        "median_f0_error": 0.8206671786396535,
        "x_training_steps": [
            5000,
            10000,
            15000,
            20000,
            25000,
            30000,
            35000,
            40000,
            45000,
            50000,
            55000,
            60000,
            65000
        ],
        "y_validation_set_accuracy": [
            7.423899322748184,
            10.815110057592392,
            13.236485421657562,
            14.374904334545135,
            15.340693295001984,
            16.110512614250183,
            17.30012744665146,
            17.708730697631836,
            18.298299610614777,
            17.986609041690826,
            19.052404165267944,
            18.768811225891113,
            18.66237372159958
        ]
    },
    "arch_0250": {
        "median_f0_error": 1.1759873206451252,
        "x_training_steps": [
            5000,
            15000,
            20000,
            25000,
            30000,
            35000,
            40000,
            45000,
            50000,
            55000,
            60000,
            65000
        ],
        "y_validation_set_accuracy": [
            8.07347223162651,
            7.581529766321182,
            8.878771960735321,
            9.415717422962189,
            10.225065052509308,
            11.382057517766953,
            11.832806468009949,
            12.252123653888702,
            12.341178208589554,
            12.921936810016632,
            12.86955177783966,
            12.772639095783234
        ]
    },
    "arch_0251": {
        "median_f0_error": 0.9214200436694504,
        "x_training_steps": [
            5000,
            10000,
            15000,
            20000,
            25000,
            30000,
            35000,
            40000,
            45000,
            50000
        ],
        "y_validation_set_accuracy": [
            9.665260463953018,
            13.035279512405396,
            13.843673467636108,
            14.555156230926514,
            14.803984761238098,
            16.23576134443283,
            16.817709803581238,
            17.5232395529747,
            17.170831561088562,
            17.034630477428436
        ]
    },
    "arch_0252": {
        "median_f0_error": 0.9664005602042754,
        "x_training_steps": [
            5000,
            10000,
            15000,
            20000,
            25000,
            30000,
            35000,
            40000,
            45000,
            50000
        ],
        "y_validation_set_accuracy": [
            6.252142786979675,
            10.48198938369751,
            11.552785336971283,
            14.399906992912292,
            14.800651371479034,
            15.34164547920227,
            15.084482729434967,
            16.70508235692978,
            15.492847561836243,
            16.319100558757782
        ]
    },
    "arch_0253": {
        "median_f0_error": 0.8092457827189125,
        "x_training_steps": [
            5000,
            10000,
            15000,
            20000,
            25000,
            30000,
            35000,
            40000,
            45000,
            50000,
            55000,
            60000
        ],
        "y_validation_set_accuracy": [
            9.694071859121323,
            12.590482831001282,
            14.041069149971008,
            14.377762377262115,
            14.854227006435394,
            16.723893582820892,
            17.177975177764893,
            18.650944530963898,
            17.340844869613647,
            19.421479105949402,
            19.448624551296234,
            19.207178056240082
        ]
    },
    "arch_0254": {
        "median_f0_error": 0.6984432704438965,
        "x_training_steps": [
            5000,
            10000,
            15000,
            20000,
            25000,
            30000,
            35000,
            40000,
            45000,
            50000,
            55000,
            60000,
            65000
        ],
        "y_validation_set_accuracy": [
            9.832415729761124,
            12.174975126981735,
            14.735408127307892,
            16.673412919044495,
            17.179404199123383,
            17.537526786327362,
            19.118361175060272,
            20.46203464269638,
            20.25059014558792,
            19.46767419576645,
            21.50116264820099,
            21.361151337623596,
            21.175184845924377
        ]
    },
    "arch_0255": {
        "median_f0_error": 1.2373987424609663,
        "x_training_steps": [
            5000,
            10000,
            15000,
            20000,
            25000,
            30000,
            35000,
            40000,
            45000,
            50000,
            55000,
            60000
        ],
        "y_validation_set_accuracy": [
            6.029268726706505,
            7.515572756528854,
            9.106169641017914,
            8.989256620407104,
            10.021477937698364,
            9.918136894702911,
            10.942738503217697,
            11.550404131412506,
            11.59040704369545,
            12.166879326105118,
            11.80042251944542,
            11.97972223162651
        ]
    },
    "arch_0256": {
        "median_f0_error": 0.9417054358688155,
        "x_training_steps": [
            5000,
            10000,
            15000,
            20000,
            25000,
            30000,
            35000
        ],
        "y_validation_set_accuracy": [
            9.398572891950607,
            12.534764409065247,
            13.66342157125473,
            15.391887724399567,
            16.379104554653168,
            16.511258482933044,
            16.105036437511444
        ]
    },
    "arch_0257": {
        "median_f0_error": 0.917584512497417,
        "x_training_steps": [
            5000,
            10000,
            15000,
            20000,
            25000,
            30000,
            35000,
            40000,
            45000,
            50000
        ],
        "y_validation_set_accuracy": [
            6.795994192361832,
            8.482550829648972,
            11.324910819530487,
            11.46492138504982,
            13.059328496456146,
            12.8666952252388,
            13.7467622756958,
            15.69833904504776,
            15.751437842845917,
            16.102179884910583
        ]
    },
    "arch_0258": {
        "median_f0_error": 0.9146094875149364,
        "x_training_steps": [
            5000,
            10000,
            15000,
            20000,
            25000,
            30000,
            35000,
            40000,
            45000,
            50000
        ],
        "y_validation_set_accuracy": [
            10.387220233678818,
            12.145210802555084,
            13.364827632904053,
            14.18941468000412,
            14.96066302061081,
            14.951853454113007,
            16.192424297332764,
            16.735799610614777,
            16.5445938706398,
            16.91247969865799
        ]
    },
    "arch_0259": {
        "median_f0_error": 0.6926775365168389,
        "x_training_steps": [
            5000,
            10000,
            15000,
            20000,
            25000,
            30000,
            35000,
            40000,
            45000,
            50000
        ],
        "y_validation_set_accuracy": [
            8.953063189983368,
            13.236722350120544,
            14.757314324378967,
            16.456015408039093,
            17.020344734191895,
            18.398544192314148,
            18.66689771413803,
            20.568710565567017,
            20.489893853664398,
            20.890401303768158
        ]
    },
    "arch_0260": {
        "median_f0_error": 0.7931931763978894,
        "x_training_steps": [
            5000,
            10000,
            15000,
            20000,
            25000,
            30000,
            35000,
            40000,
            45000,
            50000,
            55000,
            60000,
            65000
        ],
        "y_validation_set_accuracy": [
            8.67708995938301,
            11.839235574007034,
            13.798670470714569,
            14.950662851333618,
            15.47832190990448,
            16.730321943759918,
            16.707225143909454,
            17.644678056240082,
            18.387115001678467,
            18.670232594013214,
            19.012638926506042,
            19.27742063999176,
            19.417907297611237
        ]
    },
    "arch_0261": {
        "median_f0_error": 0.9260123413393353,
        "x_training_steps": [
            5000,
            10000,
            15000,
            20000,
            25000,
            30000,
            35000,
            40000,
            45000,
            50000,
            55000
        ],
        "y_validation_set_accuracy": [
            7.2717443108558655,
            10.29578447341919,
            11.605408042669296,
            12.849313020706177,
            12.699301540851593,
            14.368951320648193,
            14.73374217748642,
            15.349502861499786,
            16.237427294254303,
            16.419346630573273,
            16.08193963766098
        ]
    },
    "arch_0262": {
        "median_f0_error": 1.232108404139641,
        "x_training_steps": [
            5000,
            10000,
            15000,
            20000,
            25000,
            30000,
            35000,
            40000,
            45000,
            50000,
            55000
        ],
        "y_validation_set_accuracy": [
            5.425175279378891,
            7.632962614297867,
            8.519696444272995,
            9.90813598036766,
            10.107198357582092,
            10.767486691474915,
            11.25609576702118,
            11.455396562814713,
            11.95853054523468,
            11.231569945812225,
            11.59874051809311
        ]
    },
    "arch_0263": {
        "median_f0_error": 1.1797855098943237,
        "x_training_steps": [
            5000,
            10000,
            15000,
            20000,
            25000,
            30000,
            35000
        ],
        "y_validation_set_accuracy": [
            5.94402439892292,
            8.447786420583725,
            9.29308906197548,
            11.025125533342361,
            11.884238570928574,
            11.634933948516846,
            11.951624602079391
        ]
    },
    "arch_0264": {
        "median_f0_error": 0.7055233804027635,
        "x_training_steps": [
            5000,
            10000,
            15000,
            20000,
            25000,
            30000,
            40000,
            45000,
            50000,
            55000,
            60000
        ],
        "y_validation_set_accuracy": [
            10.532469302415848,
            12.830263376235962,
            14.81970101594925,
            16.377438604831696,
            17.491570115089417,
            18.689996004104614,
            20.200347900390625,
            19.71459686756134,
            20.82563489675522,
            20.495133101940155,
            19.661259651184082
        ]
    },
    "arch_0265": {
        "median_f0_error": 1.0573602835275584,
        "x_training_steps": [
            5000,
            10000,
            15000,
            20000,
            25000,
            30000,
            40000,
            45000,
            50000,
            55000
        ],
        "y_validation_set_accuracy": [
            4.231750965118408,
            7.313176244497299,
            9.761933982372284,
            10.442700237035751,
            11.520639806985855,
            12.31379508972168,
            13.30791860818863,
            14.168460667133331,
            14.322519302368164,
            13.9834463596344
        ]
    },
    "arch_0266": {
        "median_f0_error": 0.8323855831205402,
        "x_training_steps": [
            5000,
            10000,
            15000,
            20000,
            25000,
            30000,
            35000,
            40000,
            45000,
            50000,
            55000,
            60000,
            65000,
            70000,
            75000,
            80000,
            85000,
            90000,
            95000
        ],
        "y_validation_set_accuracy": [
            5.825681984424591,
            7.7027298510074615,
            10.28316468000412,
            11.466588079929352,
            11.586359143257141,
            12.698110938072205,
            12.546908855438232,
            13.28410804271698,
            14.566585421562195,
            14.396335184574127,
            15.103769302368164,
            15.597854554653168,
            16.1693274974823,
            15.56856781244278,
            16.868427395820618,
            16.11599028110504,
            16.840092837810516,
            16.200996935367584,
            17.024630308151245
        ]
    },
    "arch_0267": {
        "median_f0_error": 0.866296069482581,
        "x_training_steps": [
            5000,
            10000,
            15000,
            20000,
            25000,
            30000
        ],
        "y_validation_set_accuracy": [
            8.999733626842499,
            12.437376379966736,
            14.105360209941864,
            16.070985794067383,
            16.166946291923523,
            16.06503427028656
        ]
    },
    "arch_0268": {
        "median_f0_error": 1.449209108433023,
        "x_training_steps": [
            5000,
            10000,
            15000,
            20000,
            25000,
            30000,
            35000
        ],
        "y_validation_set_accuracy": [
            3.7064727395772934,
            5.958787351846695,
            8.308251947164536,
            9.108789265155792,
            10.693671554327011,
            7.568195462226868,
            10.121961683034897
        ]
    },
    "arch_0269": {
        "median_f0_error": 1.7631634744735816,
        "x_training_steps": [
            5000,
            10000,
            15000,
            20000,
            25000,
            30000,
            35000,
            40000
        ],
        "y_validation_set_accuracy": [
            3.2050061970949173,
            5.858541652560234,
            5.480893701314926,
            6.966482847929001,
            8.179908990859985,
            8.969016373157501,
            9.061404317617416,
            9.307137876749039
        ]
    },
    "arch_0270": {
        "median_f0_error": 0.6729415715877178,
        "x_training_steps": [
            5000,
            10000,
            15000,
            20000,
            25000,
            30000,
            35000,
            40000,
            45000,
            50000
        ],
        "y_validation_set_accuracy": [
            11.848045885562897,
            14.758504927158356,
            17.336082458496094,
            17.718017101287842,
            19.372904300689697,
            20.350836217403412,
            21.397583186626434,
            20.92707008123398,
            21.99905663728714,
            21.9145268201828
        ]
    },
    "arch_0271": {
        "median_f0_error": 1.1219562227022832,
        "x_training_steps": [
            5000,
            10000,
            15000,
            20000,
            25000,
            30000,
            35000,
            40000,
            45000
        ],
        "y_validation_set_accuracy": [
            6.287145614624023,
            6.7609913647174835,
            8.992351591587067,
            9.557157009840012,
            10.894639790058136,
            12.280697375535965,
            12.894316017627716,
            5.719007179141045,
            12.968607246875763
        ]
    },
    "arch_0272": {
        "median_f0_error": 1.3551118560751723,
        "x_training_steps": [
            5000,
            10000,
            15000,
            20000,
            25000,
            30000,
            35000,
            40000
        ],
        "y_validation_set_accuracy": [
            7.450567930936813,
            8.560176193714142,
            9.281659871339798,
            10.069815069437027,
            10.164584219455719,
            10.580329596996307,
            10.571281611919403,
            10.892020165920258
        ]
    },
    "arch_0273": {
        "median_f0_error": 0.9079582605894307,
        "x_training_steps": [
            5000,
            10000,
            15000,
            20000,
            25000,
            30000,
            35000,
            40000,
            45000,
            50000,
            55000,
            60000,
            65000,
            70000
        ],
        "y_validation_set_accuracy": [
            4.8958491533994675,
            7.573910057544708,
            8.623990416526794,
            10.05886197090149,
            10.741294920444489,
            10.355313122272491,
            11.961625516414642,
            12.840026617050171,
            13.46745491027832,
            13.6281818151474,
            14.394192397594452,
            15.937404334545135,
            14.763028919696808,
            13.796766102313995
        ]
    },
    "arch_0274": {
        "median_f0_error": 0.8977304195737887,
        "x_training_steps": [
            5000,
            10000,
            15000,
            20000,
            25000,
            30000,
            35000,
            40000,
            45000,
            50000,
            55000,
            60000,
            65000,
            70000,
            75000,
            80000
        ],
        "y_validation_set_accuracy": [
            4.822272062301636,
            7.941557466983795,
            8.920203149318695,
            12.15306892991066,
            12.093064188957214,
            13.51245790719986,
            14.370380342006683,
            15.214253962039948,
            14.176556468009949,
            15.813824534416199,
            16.20575785636902,
            16.469112038612366,
            16.014553606510162,
            17.300842702388763,
            16.017648577690125,
            17.46513992547989
        ]
    },
    "arch_0275": {
        "median_f0_error": 0.9207595872462795,
        "x_training_steps": [
            5000,
            10000,
            15000,
            20000,
            25000,
            30000,
            35000,
            40000,
            45000,
            50000,
            55000,
            60000,
            65000,
            70000
        ],
        "y_validation_set_accuracy": [
            9.159507602453232,
            11.787088215351105,
            12.930271029472351,
            13.089092075824738,
            14.477293193340302,
            15.128056704998016,
            14.419908821582794,
            16.181233525276184,
            17.03225076198578,
            16.286955773830414,
            16.50768667459488,
            17.1084463596344,
            16.155754029750824,
            16.866523027420044
        ]
    },
    "arch_0276": {
        "median_f0_error": 0.7570522690775207,
        "x_training_steps": [
            5000,
            10000,
            15000,
            20000,
            25000,
            30000,
            40000,
            45000,
            50000,
            55000,
            60000,
            70000,
            75000,
            80000
        ],
        "y_validation_set_accuracy": [
            6.315004825592041,
            9.352140873670578,
            12.262362986803055,
            13.956539332866669,
            15.41212648153305,
            15.153773128986359,
            17.11963713169098,
            17.32989251613617,
            17.78397411108017,
            18.427832424640656,
            18.843816220760345,
            19.3621888756752,
            19.778887927532196,
            18.959540128707886
        ]
    },
    "arch_0277": {
        "median_f0_error": 0.85137477455117,
        "x_training_steps": [
            5000,
            10000,
            15000,
            20000,
            25000,
            30000,
            35000,
            40000,
            45000,
            50000,
            55000,
            60000,
            65000
        ],
        "y_validation_set_accuracy": [
            6.309528648853302,
            8.369684964418411,
            11.562071740627289,
            13.55341374874115,
            13.919393718242645,
            14.791841804981232,
            15.380457043647766,
            15.690004825592041,
            16.00288599729538,
            17.554670572280884,
            17.5737202167511,
            17.33441650867462,
            17.975416779518127
        ]
    },
    "arch_0278": {
        "median_f0_error": 1.1556871740336199,
        "x_training_steps": [
            5000,
            10000,
            15000,
            20000,
            25000,
            30000
        ],
        "y_validation_set_accuracy": [
            4.417717456817627,
            10.140058398246765,
            10.558423399925232,
            14.009638130664825,
            12.717874348163605,
            14.19227123260498
        ]
    },
    "arch_0279": {
        "median_f0_error": 1.0094787908495486,
        "x_training_steps": [
            5000,
            10000,
            15000,
            20000,
            25000,
            30000,
            35000
        ],
        "y_validation_set_accuracy": [
            9.050451219081879,
            11.137039214372635,
            12.82573938369751,
            14.547775685787201,
            16.24147593975067,
            15.507848560810089,
            15.724530816078186
        ]
    },
    "arch_0280": {
        "median_f0_error": 0.7435739505663348,
        "x_training_steps": [
            5000,
            10000,
            15000,
            20000,
            25000,
            30000,
            35000,
            40000,
            45000,
            50000,
            55000,
            60000
        ],
        "y_validation_set_accuracy": [
            12.475712597370148,
            14.741122722625732,
            15.969787538051605,
            17.36941933631897,
            17.214882373809814,
            18.862152099609375,
            19.083835184574127,
            19.793888926506042,
            19.98676061630249,
            20.308928191661835,
            19.96414065361023,
            20.803727209568024
        ]
    },
    "arch_0281": {
        "median_f0_error": 1.0331782630009378,
        "x_training_steps": [
            5000,
            10000,
            15000,
            20000,
            25000,
            30000
        ],
        "y_validation_set_accuracy": [
            4.5486800372600555,
            10.165297985076904,
            12.463568896055222,
            14.092263579368591,
            13.426975905895233,
            14.568252861499786
        ]
    },
    "arch_0282": {
        "median_f0_error": 0.8133003649351952,
        "x_training_steps": [
            5000,
            10000,
            15000,
            20000,
            25000,
            30000,
            35000,
            40000
        ],
        "y_validation_set_accuracy": [
            10.441748052835464,
            12.599293887615204,
            14.239893853664398,
            15.880972146987915,
            13.83129209280014,
            18.43116581439972,
            18.70475858449936,
            18.162335455417633
        ]
    },
    "arch_0283": {
        "median_f0_error": 0.772429353176496,
        "x_training_steps": [
            5000,
            10000,
            15000,
            20000,
            25000,
            30000,
            35000,
            40000,
            45000,
            50000
        ],
        "y_validation_set_accuracy": [
            6.788850575685501,
            9.817652404308319,
            13.056470453739166,
            12.926222383975983,
            15.402601659297943,
            16.103845834732056,
            17.274649441242218,
            18.45664381980896,
            17.88826733827591,
            18.381400406360626
        ]
    },
    "arch_0284": {
        "median_f0_error": 0.8622529252183664,
        "x_training_steps": [
            5000,
            10000,
            15000,
            20000,
            25000,
            30000,
            35000,
            40000,
            45000,
            50000,
            55000,
            60000,
            65000
        ],
        "y_validation_set_accuracy": [
            7.28222131729126,
            9.605731815099716,
            12.136638909578323,
            11.989960819482803,
            13.769859075546265,
            14.117980003356934,
            14.825890958309174,
            15.321643650531769,
            16.16789847612381,
            16.350293159484863,
            17.777782678604126,
            17.344893515110016,
            17.476332187652588
        ]
    },
    "arch_0285": {
        "median_f0_error": 0.7087980716447562,
        "x_training_steps": [
            5000,
            10000,
            15000,
            20000,
            25000,
            30000,
            35000,
            45000,
            50000,
            55000,
            60000,
            65000
        ],
        "y_validation_set_accuracy": [
            8.51326733827591,
            12.53238320350647,
            13.318395614624023,
            14.606112241744995,
            16.865094006061554,
            16.756990551948547,
            17.633485794067383,
            19.19693946838379,
            19.489580392837524,
            20.16844153404236,
            20.275354385375977,
            20.36321759223938
        ]
    },
    "arch_0286": {
        "median_f0_error": 0.6362881204566179,
        "x_training_steps": [
            5000,
            10000,
            15000,
            20000,
            25000,
            30000,
            35000,
            40000,
            45000,
            50000,
            55000,
            60000,
            65000,
            70000,
            75000,
            80000
        ],
        "y_validation_set_accuracy": [
            11.798518151044846,
            15.030907094478607,
            16.897477209568024,
            16.57697707414627,
            19.61744725704193,
            19.8074609041214,
            21.01326733827591,
            20.850160717964172,
            21.764515340328217,
            22.26288616657257,
            22.332416474819183,
            23.01865816116333,
            22.604578733444214,
            23.44892919063568,
            22.6169615983963,
            23.47416877746582
        ]
    },
    "arch_0287": {
        "median_f0_error": 0.7767367137174281,
        "x_training_steps": [
            5000,
            10000,
            15000,
            20000,
            25000,
            30000,
            35000,
            40000
        ],
        "y_validation_set_accuracy": [
            9.298089146614075,
            13.200528919696808,
            14.655163884162903,
            16.520068049430847,
            16.92081242799759,
            18.461644649505615,
            17.939700186252594,
            18.7695249915123
        ]
    },
    "arch_0288": {
        "median_f0_error": 0.618596220483314,
        "x_training_steps": [
            5000,
            10000,
            15000,
            20000,
            25000,
            30000,
            35000,
            40000,
            45000,
            50000,
            55000,
            60000,
            65000,
            70000
        ],
        "y_validation_set_accuracy": [
            12.473807483911514,
            16.442205011844635,
            17.924699187278748,
            19.099074602127075,
            20.922784507274628,
            20.88087648153305,
            20.863494277000427,
            20.499418675899506,
            22.103351354599,
            21.159231662750244,
            23.647040128707886,
            24.142077565193176,
            23.200100660324097,
            23.082949221134186
        ]
    },
    "arch_0289": {
        "median_f0_error": 0.777844378266913,
        "x_training_steps": [
            5000,
            10000,
            15000,
            20000,
            25000,
            30000,
            35000,
            40000,
            45000,
            50000,
            55000,
            60000,
            65000
        ],
        "y_validation_set_accuracy": [
            4.540583863854408,
            8.354922384023666,
            9.907659888267517,
            12.321653217077255,
            13.802480697631836,
            12.837406992912292,
            14.673736691474915,
            15.188537538051605,
            16.33291095495224,
            16.664603352546692,
            16.9393852353096,
            17.368942499160767,
            17.29488968849182
        ]
    },
    "arch_0290": {
        "median_f0_error": 0.855640867391794,
        "x_training_steps": [
            5000,
            10000,
            15000,
            20000,
            25000,
            30000,
            35000,
            40000,
            45000,
            50000,
            55000,
            60000
        ],
        "y_validation_set_accuracy": [
            7.693919539451599,
            10.424365848302841,
            11.941147595643997,
            13.48864734172821,
            13.706997036933899,
            14.507295191287994,
            15.292593836784363,
            16.095036268234253,
            16.41767919063568,
            17.619913816452026,
            17.107732594013214,
            17.681346833705902
        ]
    },
    "arch_0291": {
        "median_f0_error": 0.7751992381918222,
        "x_training_steps": [
            5000,
            10000,
            15000,
            20000,
            25000,
            30000,
            35000,
            40000,
            45000
        ],
        "y_validation_set_accuracy": [
            10.70343479514122,
            12.9655122756958,
            15.526182949543,
            16.671746969223022,
            17.165593802928925,
            18.457120656967163,
            19.18836683034897,
            19.399811327457428,
            19.2943274974823
        ]
    },
    "arch_0292": {
        "median_f0_error": 1.0186835579586395,
        "x_training_steps": [
            5000,
            10000,
            15000,
            20000,
            25000,
            30000,
            35000,
            40000
        ],
        "y_validation_set_accuracy": [
            10.340311378240585,
            11.980674415826797,
            13.51245790719986,
            14.52634483575821,
            14.492294192314148,
            15.3571218252182,
            15.555232763290405,
            15.656192600727081
        ]
    },
    "arch_0293": {
        "median_f0_error": 1.0622257951121552,
        "x_training_steps": [
            5000,
            10000,
            15000,
            20000,
            25000,
            30000,
            35000,
            40000,
            45000,
            50000,
            55000,
            60000,
            65000
        ],
        "y_validation_set_accuracy": [
            8.530887961387634,
            10.702481865882874,
            12.407135963439941,
            12.269268184900284,
            13.050755858421326,
            14.293232560157776,
            14.039641618728638,
            14.806842803955078,
            14.274421334266663,
            14.709216356277466,
            15.396173298358917,
            15.210206806659698,
            14.551584422588348
        ]
    },
    "arch_0294": {
        "median_f0_error": 0.82438466949022,
        "x_training_steps": [
            10000,
            15000,
            20000,
            25000,
            30000,
            35000,
            40000,
            45000,
            50000,
            55000,
            60000,
            65000
        ],
        "y_validation_set_accuracy": [
            8.213958889245987,
            10.94869151711464,
            11.947576701641083,
            13.576510548591614,
            14.14441168308258,
            14.986617863178253,
            15.79977571964264,
            15.855255722999573,
            16.340531408786774,
            17.578482627868652,
            17.40632653236389,
            17.87279099225998
        ]
    },
    "arch_0295": {
        "median_f0_error": 0.8087310893033769,
        "x_training_steps": [
            5000,
            10000,
            15000,
            20000,
            25000,
            30000,
            35000,
            40000,
            45000,
            50000,
            55000,
            60000
        ],
        "y_validation_set_accuracy": [
            6.525973230600357,
            10.35078838467598,
            12.622390687465668,
            13.83676826953888,
            14.522059261798859,
            16.616980731487274,
            15.782630443572998,
            17.39632487297058,
            16.95772111415863,
            18.065662682056427,
            17.77254492044449,
            18.43140423297882
        ]
    },
    "arch_0296": {
        "median_f0_error": 4.02508545553425,
        "x_training_steps": [
            5000,
            10000
        ],
        "y_validation_set_accuracy": [
            2.031821385025978,
            5.0594329833984375
        ]
    },
    "arch_0297": {
        "median_f0_error": 0.9281961682537652,
        "x_training_steps": [
            5000,
            10000,
            15000,
            20000,
            25000,
            30000,
            35000,
            40000,
            45000,
            50000
        ],
        "y_validation_set_accuracy": [
            6.655030697584152,
            8.245866000652313,
            10.873685777187347,
            11.431346833705902,
            12.494523078203201,
            12.066157162189484,
            14.087025821208954,
            15.097102522850037,
            14.983761310577393,
            15.301641821861267
        ]
    },
    "arch_0298": {
        "median_f0_error": 0.7746356556230343,
        "x_training_steps": [
            5000,
            10000,
            15000,
            20000,
            25000,
            30000,
            35000,
            40000,
            45000,
            50000,
            55000,
            60000,
            65000,
            70000
        ],
        "y_validation_set_accuracy": [
            5.517325177788734,
            2.0015811547636986,
            11.207044124603271,
            12.328319996595383,
            12.249504774808884,
            14.302042126655579,
            15.939071774482727,
            16.48792326450348,
            16.695082187652588,
            17.077967524528503,
            17.217740416526794,
            17.86874234676361,
            17.907792329788208,
            17.76968687772751
        ]
    },
    "arch_0299": {
        "median_f0_error": 3.332368601425318,
        "x_training_steps": [
            5000,
            10000
        ],
        "y_validation_set_accuracy": [
            4.135791212320328,
            4.881086200475693
        ]
    },
    "arch_0300": {
        "median_f0_error": 1.0000604414815943,
        "x_training_steps": [
            5000,
            10000,
            15000,
            20000,
            25000,
            30000,
            35000,
            40000,
            45000,
            50000
        ],
        "y_validation_set_accuracy": [
            8.663278818130493,
            10.937023907899857,
            12.445709854364395,
            12.439043074846268,
            14.008685946464539,
            14.615398645401001,
            13.258866965770721,
            15.495942533016205,
            15.364265441894531,
            15.687623620033264
        ]
    },
    "arch_0301": {
        "median_f0_error": 0.7873992827576408,
        "x_training_steps": [
            5000,
            10000,
            15000,
            20000,
            25000,
            30000,
            35000,
            40000,
            45000,
            50000,
            55000,
            60000,
            65000,
            70000
        ],
        "y_validation_set_accuracy": [
            8.291108161211014,
            11.470873653888702,
            13.133381307125092,
            14.25275206565857,
            15.479037165641785,
            15.522372722625732,
            17.156068980693817,
            17.605626583099365,
            17.673727869987488,
            18.01804006099701,
            18.499742448329926,
            19.44957673549652,
            19.052165746688843,
            19.65411603450775
        ]
    },
    "arch_0302": {
        "median_f0_error": 0.5919959769337175,
        "x_training_steps": [
            5000,
            10000,
            15000,
            20000,
            25000,
            30000,
            35000,
            40000,
            45000,
            50000,
            55000,
            60000,
            65000,
            70000,
            75000,
            80000,
            85000,
            90000,
            95000
        ],
        "y_validation_set_accuracy": [
            9.40190702676773,
            13.43221366405487,
            15.209729969501495,
            16.885095834732056,
            18.42973679304123,
            19.545060396194458,
            19.614827632904053,
            21.197567880153656,
            21.05993777513504,
            21.852141618728638,
            22.501952946186066,
            22.561004757881165,
            23.20486307144165,
            23.086044192314148,
            24.006590247154236,
            24.014687538146973,
            24.597112834453583,
            24.137315154075623,
            24.36137944459915
        ]
    },
    "arch_0303": {
        "median_f0_error": 0.6908632423490991,
        "x_training_steps": [
            5000,
            10000,
            15000,
            20000,
            25000,
            30000,
            35000,
            40000,
            45000,
            50000,
            55000,
            60000,
            65000
        ],
        "y_validation_set_accuracy": [
            10.00123843550682,
            12.897172570228577,
            14.692071080207825,
            15.30640423297882,
            16.518402099609375,
            17.893745005130768,
            18.433308601379395,
            19.10121738910675,
            19.715073704719543,
            20.48870325088501,
            21.101132035255432,
            20.613951981067657,
            20.561090111732483
        ]
    },
    "arch_0304": {
        "median_f0_error": 0.9807494014327105,
        "x_training_steps": [
            5000,
            10000,
            15000,
            20000,
            25000,
            30000,
            35000,
            40000,
            45000,
            50000
        ],
        "y_validation_set_accuracy": [
            4.206511005759239,
            9.669069945812225,
            10.53127869963646,
            13.281488418579102,
            11.272763460874557,
            13.881295919418335,
            12.810976803302765,
            15.966454148292542,
            15.275686979293823,
            14.987094700336456
        ]
    },
    "arch_0305": {
        "median_f0_error": 0.946260597889135,
        "x_training_steps": [
            5000,
            10000,
            15000,
            20000,
            25000,
            30000,
            35000,
            40000
        ],
        "y_validation_set_accuracy": [
            7.673203945159912,
            9.480007737874985,
            13.022896647453308,
            14.17679488658905,
            14.88470584154129,
            15.978121757507324,
            16.14122986793518,
            15.935023128986359
        ]
    },
    "arch_0306": {
        "median_f0_error": 0.6925805063091455,
        "x_training_steps": [
            5000,
            10000,
            15000,
            20000,
            25000,
            30000,
            35000,
            40000,
            45000,
            50000,
            55000,
            60000
        ],
        "y_validation_set_accuracy": [
            11.981151252985,
            14.426575601100922,
            16.53149724006653,
            17.76968687772751,
            19.362904131412506,
            19.650544226169586,
            20.053671300411224,
            21.194234490394592,
            21.561643481254578,
            22.0638245344162,
            22.100970149040222,
            22.112874686717987
        ]
    },
    "arch_0307": {
        "median_f0_error": 1.0148018736852302,
        "x_training_steps": [
            5000,
            10000,
            15000,
            20000,
            25000,
            30000,
            35000,
            40000
        ],
        "y_validation_set_accuracy": [
            6.867428123950958,
            10.124342888593674,
            9.807176142930984,
            11.635172367095947,
            13.648897409439087,
            14.201557636260986,
            13.95534873008728,
            14.332044124603271
        ]
    },
    "arch_0308": {
        "median_f0_error": 2.834995495418867,
        "x_training_steps": [
            5000,
            10000
        ],
        "y_validation_set_accuracy": [
            4.489389806985855,
            5.376838147640228
        ]
    },
    "arch_0309": {
        "median_f0_error": 0.9631426886094974,
        "x_training_steps": [
            5000,
            10000,
            15000,
            20000,
            25000,
            30000,
            35000,
            40000
        ],
        "y_validation_set_accuracy": [
            7.131733745336533,
            11.31538599729538,
            11.909002810716629,
            12.873123586177826,
            14.283469319343567,
            16.01264923810959,
            15.73786586523056,
            15.741199254989624
        ]
    },
    "arch_0310": {
        "median_f0_error": 0.7979416972521267,
        "x_training_steps": [
            5000,
            10000,
            15000,
            20000,
            25000,
            30000,
            35000
        ],
        "y_validation_set_accuracy": [
            11.365865916013718,
            15.001380443572998,
            16.205044090747833,
            17.68944263458252,
            18.55117529630661,
            18.698567152023315,
            17.392516136169434
        ]
    },
    "arch_0311": {
        "median_f0_error": 0.9914289493455981,
        "x_training_steps": [
            5000,
            10000,
            15000,
            20000,
            25000,
            30000,
            35000
        ],
        "y_validation_set_accuracy": [
            5.266115441918373,
            6.6800326108932495,
            8.733046054840088,
            11.798518151044846,
            12.950748205184937,
            12.625962495803833,
            13.21505457162857
        ]
    },
    "arch_0312": {
        "median_f0_error": 2.021030502295136,
        "x_training_steps": [
            5000,
            10000,
            15000,
            20000
        ],
        "y_validation_set_accuracy": [
            6.289050728082657,
            7.802975177764893,
            7.948701083660126,
            8.097045123577118
        ]
    },
    "arch_0313": {
        "median_f0_error": 0.7986831600778828,
        "x_training_steps": [
            5000,
            10000,
            15000,
            20000,
            25000,
            30000,
            35000,
            40000,
            45000,
            50000
        ],
        "y_validation_set_accuracy": [
            8.574462682008743,
            11.292289197444916,
            12.248314172029495,
            13.633657991886139,
            15.17663300037384,
            15.408554673194885,
            16.597217321395874,
            17.48490333557129,
            16.564834117889404,
            17.59514957666397
        ]
    },
    "arch_0314": {
        "median_f0_error": 0.9431116790170149,
        "x_training_steps": [
            5000,
            10000,
            15000,
            20000,
            25000,
            30000,
            35000,
            40000
        ],
        "y_validation_set_accuracy": [
            10.601283609867096,
            12.186642736196518,
            13.525554537773132,
            13.164812326431274,
            14.177985489368439,
            15.472130477428436,
            15.800251066684723,
            15.850254893302917
        ]
    },
    "arch_0315": {
        "median_f0_error": 0.9466064649722319,
        "x_training_steps": [
            5000,
            10000,
            15000,
            20000,
            25000,
            30000,
            35000
        ],
        "y_validation_set_accuracy": [
            9.816224128007889,
            11.975198239088058,
            14.778031408786774,
            14.790651202201843,
            15.546898543834686,
            15.625238418579102,
            15.268544852733612
        ]
    },
    "arch_0316": {
        "median_f0_error": 1.1395941859282837,
        "x_training_steps": [
            5000,
            10000,
            15000,
            20000,
            25000,
            30000,
            40000,
            45000,
            50000
        ],
        "y_validation_set_accuracy": [
            3.3652562648057938,
            6.863141804933548,
            9.170222282409668,
            10.469131171703339,
            9.852655231952667,
            11.968054622411728,
            13.47293108701706,
            13.47150206565857,
            13.913202285766602
        ]
    },
    "arch_0317": {
        "median_f0_error": 0.7770977057317381,
        "x_training_steps": [
            5000,
            10000,
            15000,
            20000,
            25000,
            30000,
            35000,
            40000,
            45000,
            50000,
            55000,
            60000,
            65000
        ],
        "y_validation_set_accuracy": [
            8.584702014923096,
            12.025439739227295,
            12.713587284088135,
            13.926298916339874,
            15.027812123298645,
            16.177898645401,
            16.12289547920227,
            17.53728836774826,
            17.687776684761047,
            18.7502384185791,
            19.252657890319824,
            19.453148543834686,
            19.649353623390198
        ]
    },
    "arch_0318": {
        "median_f0_error": 0.6346139133451723,
        "x_training_steps": [
            5000,
            10000,
            15000,
            20000,
            25000,
            30000,
            35000,
            40000,
            45000,
            50000,
            55000,
            60000,
            65000,
            70000,
            75000,
            85000,
            90000,
            95000,
            100000,
            105000,
            110000,
            115000,
            120000,
            125000,
            130000
        ],
        "y_validation_set_accuracy": [
            6.389058381319046,
            8.53874608874321,
            11.467540264129639,
            13.604369759559631,
            14.32204395532608,
            15.377362072467804,
            15.730008482933044,
            16.47530347108841,
            16.830329596996307,
            17.27060228586197,
            18.028278648853302,
            17.127257585525513,
            18.822862207889557,
            19.15907859802246,
            19.46195960044861,
            17.80373752117157,
            19.060976803302765,
            20.396077632904053,
            19.663165509700775,
            21.18685245513916,
            19.49053257703781,
            19.70745325088501,
            21.09803557395935,
            20.685146749019623,
            21.546165645122528
        ]
    },
    "arch_0319": {
        "median_f0_error": 0.6730183860288247,
        "x_training_steps": [
            5000,
            10000,
            15000,
            20000,
            25000,
            30000,
            35000,
            40000,
            45000,
            50000,
            55000,
            60000
        ],
        "y_validation_set_accuracy": [
            10.193157941102982,
            13.61270397901535,
            15.735484659671783,
            16.032174229621887,
            18.3635413646698,
            16.861285269260406,
            19.471246004104614,
            19.393619894981384,
            20.63823938369751,
            21.282097697257996,
            20.575377345085144,
            20.88349610567093
        ]
    },
    "arch_0320": {
        "median_f0_error": 0.9634209199922725,
        "x_training_steps": [
            5000,
            10000,
            20000,
            25000,
            30000,
            35000,
            40000,
            45000,
            50000,
            55000
        ],
        "y_validation_set_accuracy": [
            5.022287368774414,
            7.835359126329422,
            10.01957282423973,
            11.23514175415039,
            12.342607229948044,
            12.435947358608246,
            13.86796087026596,
            14.810889959335327,
            14.490628242492676,
            15.06662368774414
        ]
    },
    "arch_0321": {
        "median_f0_error": 0.9818599934750334,
        "x_training_steps": [
            5000,
            10000,
            15000,
            20000,
            25000,
            30000,
            35000,
            40000
        ],
        "y_validation_set_accuracy": [
            9.254276752471924,
            12.576910853385925,
            13.146716356277466,
            14.663498103618622,
            15.1594877243042,
            15.924309194087982,
            15.364503860473633,
            15.981931984424591
        ]
    },
    "arch_0322": {
        "median_f0_error": 0.8645704390470541,
        "x_training_steps": [
            5000,
            10000,
            15000,
            20000,
            25000,
            30000,
            35000
        ],
        "y_validation_set_accuracy": [
            8.556128293275833,
            10.269591957330704,
            14.019401371479034,
            16.005980968475342,
            16.953910887241364,
            16.080749034881592,
            15.526659786701202
        ]
    },
    "arch_0323": {
        "median_f0_error": 0.741255764780585,
        "x_training_steps": [
            5000,
            10000,
            15000,
            20000,
            25000,
            30000,
            35000,
            40000,
            45000,
            50000,
            55000,
            60000,
            65000,
            70000
        ],
        "y_validation_set_accuracy": [
            8.47397893667221,
            11.56778633594513,
            14.127027988433838,
            14.554204046726227,
            15.341883897781372,
            16.52340143918991,
            17.45680570602417,
            18.376876413822174,
            18.888582289218903,
            19.538868963718414,
            18.474264442920685,
            20.390601456165314,
            20.19987255334854,
            18.90072524547577
        ]
    },
    "arch_0324": {
        "median_f0_error": 56.30902068158838,
        "x_training_steps": [
            5000,
            10000
        ],
        "y_validation_set_accuracy": [
            0.19072882132604718,
            0.19644354470074177
        ]
    },
    "arch_0325": {
        "median_f0_error": 0.6258079853827785,
        "x_training_steps": [
            10000,
            15000,
            20000,
            25000,
            30000,
            35000,
            40000,
            45000,
            50000
        ],
        "y_validation_set_accuracy": [
            11.668507754802704,
            13.570082187652588,
            15.499037504196167,
            17.908507585525513,
            18.636895716190338,
            18.982160091400146,
            20.91064155101776,
            21.54211699962616,
            22.063109278678894
        ]
    },
    "arch_0326": {
        "median_f0_error": 0.7787126568343583,
        "x_training_steps": [
            5000,
            10000,
            15000,
            20000,
            25000,
            30000,
            35000,
            40000,
            45000,
            50000,
            55000,
            60000,
            65000,
            70000,
            75000,
            80000
        ],
        "y_validation_set_accuracy": [
            5.735675245523453,
            9.195700287818909,
            10.717721283435822,
            12.310461699962616,
            13.900820910930634,
            14.546585083007812,
            15.577854216098785,
            16.13527685403824,
            16.781041026115417,
            16.913670301437378,
            17.298223078250885,
            17.852789163589478,
            17.558956146240234,
            18.724283576011658,
            18.962159752845764,
            18.2366281747818
        ]
    },
    "arch_0327": {
        "median_f0_error": 0.6765872458211325,
        "x_training_steps": [
            5000,
            10000,
            15000,
            20000,
            25000,
            30000,
            35000,
            40000,
            45000,
            50000
        ],
        "y_validation_set_accuracy": [
            8.724712580442429,
            13.245771825313568,
            16.319100558757782,
            17.09415912628174,
            18.379496037960052,
            19.80603337287903,
            20.701101422309875,
            21.388058364391327,
            21.521639823913574,
            21.84976041316986
        ]
    },
    "arch_0328": {
        "median_f0_error": 1.20736219603128,
        "x_training_steps": [
            5000,
            10000,
            15000,
            20000,
            25000,
            30000,
            35000,
            40000,
            45000,
            50000,
            55000
        ],
        "y_validation_set_accuracy": [
            5.991647019982338,
            7.305318862199783,
            9.553346782922745,
            9.189271926879883,
            10.991551727056503,
            11.496590077877045,
            11.429204046726227,
            12.427613884210587,
            13.442929089069366,
            13.275773823261261,
            12.82288134098053
        ]
    },
    "arch_0329": {
        "median_f0_error": 0.7772280656573183,
        "x_training_steps": [
            10000,
            15000,
            20000,
            30000,
            35000,
            40000,
            45000,
            55000,
            60000,
            65000,
            70000,
            75000
        ],
        "y_validation_set_accuracy": [
            11.80470883846283,
            14.074881374835968,
            15.33593088388443,
            16.482684016227722,
            16.716988384723663,
            17.668727040290833,
            17.34679788351059,
            18.342825770378113,
            18.47093105316162,
            19.135743379592896,
            18.502362072467804,
            19.44219619035721
        ]
    },
    "arch_0330": {
        "median_f0_error": 18.84882705753153,
        "x_training_steps": [
            5000,
            10000
        ],
        "y_validation_set_accuracy": [
            1.4136791229248047,
            3.4662164747714996
        ]
    },
    "arch_0331": {
        "median_f0_error": 1.1282530510715731,
        "x_training_steps": [
            5000,
            10000,
            15000,
            20000,
            25000,
            35000,
            40000,
            45000,
            50000,
            55000
        ],
        "y_validation_set_accuracy": [
            3.1871475279331207,
            5.563757196068764,
            5.921879783272743,
            7.99156129360199,
            8.994732797145844,
            10.175298899412155,
            10.692719370126724,
            12.335225194692612,
            10.85154116153717,
            12.723350524902344
        ]
    },
    "arch_0332": {
        "median_f0_error": 0.9802469419950952,
        "x_training_steps": [
            5000,
            15000,
            20000,
            25000,
            30000,
            35000,
            40000
        ],
        "y_validation_set_accuracy": [
            9.201891720294952,
            11.886858195066452,
            11.769229918718338,
            14.105360209941864,
            15.30640423297882,
            15.788821876049042,
            15.769058465957642
        ]
    },
    "arch_0333": {
        "median_f0_error": 0.7838404927320406,
        "x_training_steps": [
            5000,
            10000,
            15000,
            20000,
            25000,
            30000,
            35000,
            40000,
            45000,
            55000,
            60000,
            65000
        ],
        "y_validation_set_accuracy": [
            8.656612038612366,
            11.168231815099716,
            13.407449424266815,
            14.57301527261734,
            15.868589282035828,
            15.610712766647339,
            17.40751713514328,
            17.550384998321533,
            18.670232594013214,
            18.828576803207397,
            17.858503758907318,
            18.633800745010376
        ]
    },
    "arch_0334": {
        "median_f0_error": 1.0246766321601597,
        "x_training_steps": [
            5000,
            10000,
            15000,
            20000,
            25000,
            30000,
            35000,
            40000,
            45000,
            50000
        ],
        "y_validation_set_accuracy": [
            5.93973807990551,
            9.142125397920609,
            10.793203115463257,
            10.931070894002914,
            12.421184778213501,
            12.95265406370163,
            13.764619827270508,
            14.865656197071075,
            13.636514544487,
            14.726360142230988
        ]
    },
    "arch_0335": {
        "median_f0_error": 0.6318559850182182,
        "x_training_steps": [
            5000,
            10000,
            15000,
            20000,
            25000,
            30000,
            40000,
            50000,
            55000,
            60000,
            65000,
            70000,
            75000,
            80000,
            85000,
            90000,
            95000,
            100000,
            105000,
            110000,
            115000
        ],
        "y_validation_set_accuracy": [
            10.256733745336533,
            13.324348628520966,
            15.958835184574127,
            17.26345866918564,
            17.594197392463684,
            18.88977289199829,
            19.81770098209381,
            19.851750135421753,
            19.499342143535614,
            20.42393684387207,
            20.766581594944,
            21.00612372159958,
            21.43782377243042,
            21.70712947845459,
            22.420993447303772,
            22.701014578342438,
            22.95651137828827,
            23.275820910930634,
            23.596321046352386,
            23.492980003356934,
            23.389163613319397
        ]
    },
    "arch_0336": {
        "median_f0_error": 31.007832896519645,
        "x_training_steps": [
            5000,
            10000
        ],
        "y_validation_set_accuracy": [
            1.2593816965818405,
            4.989189654588699
        ]
    },
    "arch_0337": {
        "median_f0_error": 1.5530933278786734,
        "x_training_steps": [
            10000
        ],
        "y_validation_set_accuracy": [
            9.504057466983795
        ]
    },
    "arch_0338": {
        "median_f0_error": 0.6299318796436023,
        "x_training_steps": [
            5000,
            10000,
            15000,
            20000,
            25000,
            30000,
            40000,
            45000,
            50000,
            55000,
            60000,
            65000,
            70000,
            75000,
            80000,
            85000,
            90000,
            95000,
            100000,
            105000
        ],
        "y_validation_set_accuracy": [
            8.702091872692108,
            11.156802624464035,
            12.669774889945984,
            14.760410785675049,
            15.353074669837952,
            15.884067118167877,
            17.57229119539261,
            17.634914815425873,
            18.680232763290405,
            18.38044822216034,
            19.546012580394745,
            20.45227289199829,
            20.4110786318779,
            21.156612038612366,
            20.81896662712097,
            21.74522876739502,
            21.31257653236389,
            22.660773992538452,
            20.530611276626587,
            21.598073840141296
        ]
    },
    "arch_0339": {
        "median_f0_error": 1.394249385463949,
        "x_training_steps": [
            5000,
            10000,
            15000,
            20000,
            25000,
            30000,
            35000
        ],
        "y_validation_set_accuracy": [
            5.145153775811195,
            5.692576617002487,
            8.681851625442505,
            8.312299847602844,
            10.660812258720398,
            9.10712257027626,
            10.56247130036354
        ]
    },
    "arch_0340": {
        "median_f0_error": 0.8865808308872223,
        "x_training_steps": [
            5000,
            10000,
            15000,
            20000,
            25000,
            30000,
            35000,
            40000,
            45000,
            50000
        ],
        "y_validation_set_accuracy": [
            8.348969370126724,
            12.1192567050457,
            12.976226210594177,
            14.070357382297516,
            14.74207490682602,
            15.333786606788635,
            16.208377480506897,
            17.720873653888702,
            13.355065882205963,
            17.54871755838394
        ]
    },
    "arch_0341": {
        "median_f0_error": 0.7383921275525762,
        "x_training_steps": [
            5000,
            10000,
            15000,
            20000,
            25000,
            30000,
            35000,
            40000
        ],
        "y_validation_set_accuracy": [
            7.421041280031204,
            12.00496256351471,
            14.886610209941864,
            16.6824609041214,
            18.204958736896515,
            19.00525689125061,
            19.44791078567505,
            20.23511379957199
        ]
    },
    "arch_0342": {
        "median_f0_error": 1.582823082144266,
        "x_training_steps": [
            5000,
            10000,
            15000,
            20000
        ],
        "y_validation_set_accuracy": [
            7.647249102592468,
            9.289993345737457,
            9.478103369474411,
            9.559538215398788
        ]
    },
    "arch_0343": {
        "median_f0_error": 0.6043367539484026,
        "x_training_steps": [
            5000,
            10000,
            15000,
            20000,
            25000,
            30000,
            35000,
            40000,
            45000,
            50000,
            55000,
            60000,
            65000,
            70000
        ],
        "y_validation_set_accuracy": [
            8.53731706738472,
            11.726131290197372,
            13.651040196418762,
            14.926613867282867,
            17.318938672542572,
            18.276630342006683,
            18.774525821208954,
            20.597045123577118,
            20.880162715911865,
            21.36877030134201,
            21.694986522197723,
            22.318129241466522,
            22.073347866535187,
            22.36694246530533
        ]
    },
    "arch_0344": {
        "median_f0_error": 1.082624224061397,
        "x_training_steps": [
            5000,
            10000,
            15000,
            20000,
            25000,
            30000,
            35000,
            40000,
            45000,
            50000,
            55000
        ],
        "y_validation_set_accuracy": [
            4.863227531313896,
            8.741380274295807,
            8.976159989833832,
            9.879562258720398,
            12.286411970853806,
            10.827253758907318,
            13.099569082260132,
            12.93717622756958,
            13.709378242492676,
            13.67199420928955,
            13.822244107723236
        ]
    },
    "arch_0345": {
        "median_f0_error": 1.520613175615324,
        "x_training_steps": [
            5000,
            10000,
            15000,
            20000,
            25000,
            30000,
            35000,
            40000
        ],
        "y_validation_set_accuracy": [
            6.219997629523277,
            7.440804690122604,
            7.6791562139987946,
            8.579463511705399,
            8.729712665081024,
            9.194748103618622,
            8.711615949869156,
            9.282850474119186
        ]
    },
    "arch_0346": {
        "median_f0_error": 0.5812941787684925,
        "x_training_steps": [
            5000,
            10000,
            15000,
            20000,
            25000,
            30000,
            35000,
            40000,
            45000,
            50000,
            55000,
            60000
        ],
        "y_validation_set_accuracy": [
            9.582158923149109,
            14.206081628799438,
            16.667936742305756,
            17.750875651836395,
            19.151221215724945,
            19.849607348442078,
            21.475207805633545,
            21.668079495429993,
            22.749829292297363,
            23.57417643070221,
            23.526792228221893,
            23.578225076198578
        ]
    },
    "arch_0347": {
        "median_f0_error": 0.9186315297534002,
        "x_training_steps": [
            5000,
            10000,
            15000,
            20000,
            25000,
            30000,
            35000,
            40000,
            45000,
            50000,
            55000,
            60000,
            65000
        ],
        "y_validation_set_accuracy": [
            6.450491398572922,
            9.736694395542145,
            11.258714646100998,
            11.485398560762405,
            13.579368591308594,
            13.541032373905182,
            15.056146681308746,
            15.189966559410095,
            15.699052810668945,
            14.544203877449036,
            16.45863503217697,
            16.624361276626587,
            16.717226803302765
        ]
    },
    "arch_0348": {
        "median_f0_error": 0.7317461093554589,
        "x_training_steps": [
            5000,
            10000,
            15000,
            20000,
            25000,
            30000,
            35000,
            40000,
            45000,
            50000,
            55000,
            60000,
            65000
        ],
        "y_validation_set_accuracy": [
            9.318090975284576,
            12.532144784927368,
            14.469435811042786,
            15.89859277009964,
            16.942481696605682,
            17.21154898405075,
            17.697300016880035,
            18.74571442604065,
            19.32980567216873,
            18.777382373809814,
            20.283927023410797,
            20.650382339954376,
            19.303852319717407
        ]
    },
    "arch_0349": {
        "median_f0_error": 0.9563432728298751,
        "x_training_steps": [
            5000,
            10000,
            15000,
            20000,
            25000,
            30000,
            35000,
            40000
        ],
        "y_validation_set_accuracy": [
            9.153793007135391,
            11.260619759559631,
            12.063538283109665,
            13.266724348068237,
            14.11036103963852,
            14.316566288471222,
            15.029239654541016,
            15.186156332492828
        ]
    },
    "arch_0350": {
        "median_f0_error": 1.7777224128897213,
        "x_training_steps": [
            5000,
            10000,
            15000,
            20000
        ],
        "y_validation_set_accuracy": [
            6.166660413146019,
            5.483512952923775,
            6.727655231952667,
            7.4481867253780365
        ]
    },
    "arch_0351": {
        "median_f0_error": 1.3960883435111426,
        "x_training_steps": [
            5000,
            10000,
            15000,
            20000,
            25000,
            30000
        ],
        "y_validation_set_accuracy": [
            3.2957274466753006,
            7.21602588891983,
            9.103789180517197,
            10.653907060623169,
            9.710739552974701,
            10.516277700662613
        ]
    },
    "arch_0352": {
        "median_f0_error": 0.8176532760015747,
        "x_training_steps": [
            5000,
            10000,
            15000,
            20000,
            25000,
            30000,
            35000,
            40000,
            45000,
            50000,
            55000
        ],
        "y_validation_set_accuracy": [
            7.890601456165314,
            11.361579596996307,
            12.493332475423813,
            13.748905062675476,
            15.645954012870789,
            16.27790629863739,
            16.616980731487274,
            17.545384168624878,
            18.288297951221466,
            17.962321639060974,
            18.472598493099213
        ]
    },
    "arch_0353": {
        "median_f0_error": 0.7935139609199158,
        "x_training_steps": [
            5000,
            10000,
            15000,
            20000,
            25000,
            30000,
            35000,
            40000,
            45000,
            50000,
            55000,
            60000
        ],
        "y_validation_set_accuracy": [
            9.7162164747715,
            10.994885116815567,
            13.75652402639389,
            13.9639213681221,
            15.630237758159637,
            16.437681019306183,
            16.87318980693817,
            17.27060228586197,
            16.147896647453308,
            18.12804788351059,
            18.623562157154083,
            18.45807284116745
        ]
    },
    "arch_0354": {
        "median_f0_error": 0.8771874106549018,
        "x_training_steps": [
            5000,
            10000,
            20000,
            25000,
            30000,
            35000,
            40000,
            45000,
            50000
        ],
        "y_validation_set_accuracy": [
            4.972760006785393,
            7.718921452760696,
            10.385553538799286,
            11.720416694879532,
            12.771211564540863,
            14.384190738201141,
            14.915184676647186,
            14.117266237735748,
            15.262115001678467
        ]
    },
    "arch_0355": {
        "median_f0_error": 0.9753090452427304,
        "x_training_steps": [
            5000,
            10000,
            15000,
            20000,
            25000,
            30000,
            35000,
            40000,
            45000
        ],
        "y_validation_set_accuracy": [
            9.451672434806824,
            11.860903352499008,
            12.989799678325653,
            13.079091906547546,
            13.9639213681221,
            14.249180257320404,
            15.395934879779816,
            15.860256552696228,
            15.837159752845764
        ]
    },
    "arch_0356": {
        "median_f0_error": 1.3333148148019864,
        "x_training_steps": [
            5000,
            10000,
            15000,
            20000,
            25000
        ],
        "y_validation_set_accuracy": [
            7.102683931589127,
            8.954015374183655,
            11.202281713485718,
            9.91789847612381,
            11.488018184900284
        ]
    },
    "arch_0357": {
        "median_f0_error": 0.7945232658464985,
        "x_training_steps": [
            5000,
            10000,
            15000,
            20000,
            25000,
            30000,
            40000,
            45000,
            50000
        ],
        "y_validation_set_accuracy": [
            8.551127463579178,
            10.724150389432907,
            13.40816468000412,
            12.52690702676773,
            15.67167043685913,
            17.23417043685913,
            18.335920572280884,
            17.969226837158203,
            18.43950003385544
        ]
    },
    "arch_0358": {
        "median_f0_error": 0.8036100683084145,
        "x_training_steps": [
            5000,
            10000,
            15000,
            25000,
            30000,
            35000,
            40000,
            45000,
            50000,
            55000,
            65000,
            70000,
            75000
        ],
        "y_validation_set_accuracy": [
            6.9879136979579926,
            9.775982797145844,
            11.221092939376831,
            13.753429055213928,
            13.997972011566162,
            14.32061493396759,
            15.656192600727081,
            16.526497900485992,
            16.898667812347412,
            17.27655380964279,
            18.194957077503204,
            17.77254492044449,
            17.611579596996307
        ]
    },
    "arch_0359": {
        "median_f0_error": 1.4535164671005762,
        "x_training_steps": [
            5000,
            10000,
            15000,
            20000,
            25000,
            30000,
            35000,
            40000
        ],
        "y_validation_set_accuracy": [
            7.442472130060196,
            8.399687707424164,
            8.696376532316208,
            9.53572615981102,
            9.882419556379318,
            10.186014324426651,
            10.221493244171143,
            10.654859244823456
        ]
    },
    "arch_0360": {
        "median_f0_error": 1.125781033501935,
        "x_training_steps": [
            5000,
            10000,
            15000,
            20000,
            25000,
            30000,
            35000,
            40000,
            45000,
            50000,
            55000
        ],
        "y_validation_set_accuracy": [
            2.9042689129710197,
            6.37119933962822,
            8.121094852685928,
            9.680261462926865,
            9.662879258394241,
            10.90797409415245,
            11.32943481206894,
            11.94710060954094,
            12.698347866535187,
            13.059090077877045,
            11.70898750424385
        ]
    },
    "arch_0361": {
        "median_f0_error": 0.7366398551893036,
        "x_training_steps": [
            5000,
            10000,
            15000,
            20000,
            25000,
            30000,
            35000,
            45000,
            50000,
            55000,
            60000
        ],
        "y_validation_set_accuracy": [
            10.832015424966812,
            13.660088181495667,
            14.990666508674622,
            16.192901134490967,
            18.285441398620605,
            18.851198256015778,
            19.002161920070648,
            19.783173501491547,
            20.653001964092255,
            20.278926193714142,
            20.18010914325714
        ]
    },
    "arch_0362": {
        "median_f0_error": 1.2237040008117617,
        "x_training_steps": [
            5000,
            10000,
            15000,
            20000,
            25000,
            30000,
            35000,
            40000,
            45000
        ],
        "y_validation_set_accuracy": [
            1.6820328310132027,
            6.19356706738472,
            7.480808347463608,
            7.83654972910881,
            9.47095975279808,
            10.98678931593895,
            12.359513342380524,
            12.70025372505188,
            12.392611056566238
        ]
    },
    "arch_0363": {
        "median_f0_error": 12.586692191785149,
        "x_training_steps": [
            5000,
            10000
        ],
        "y_validation_set_accuracy": [
            1.9889609888195992,
            2.34589297324419
        ]
    },
    "arch_0364": {
        "median_f0_error": 1.0689309745805766,
        "x_training_steps": [
            5000,
            10000,
            15000,
            20000,
            25000,
            30000,
            35000,
            40000,
            45000
        ],
        "y_validation_set_accuracy": [
            4.177937284111977,
            6.694319844245911,
            7.70249143242836,
            9.657402336597443,
            10.772011429071426,
            11.56373843550682,
            13.38268667459488,
            12.74239867925644,
            12.891219556331635
        ]
    },
    "arch_0365": {
        "median_f0_error": 0.716318026755087,
        "x_training_steps": [
            5000,
            10000,
            25000,
            30000,
            35000,
            40000,
            45000,
            50000
        ],
        "y_validation_set_accuracy": [
            8.855674415826797,
            12.063062191009521,
            16.360770165920258,
            17.376086115837097,
            18.636895716190338,
            19.58315819501877,
            19.884371757507324,
            19.97104585170746
        ]
    },
    "arch_0366": {
        "median_f0_error": 1.2513784700592563,
        "x_training_steps": [
            5000,
            10000,
            15000,
            20000,
            25000,
            30000,
            35000
        ],
        "y_validation_set_accuracy": [
            3.0885687097907066,
            6.557166576385498,
            7.7248744666576385,
            9.80931892991066,
            11.057747155427933,
            10.116961598396301,
            11.542784422636032
        ]
    },
    "arch_0367": {
        "median_f0_error": 0.9530354953037703,
        "x_training_steps": [
            5000,
            10000,
            15000,
            20000,
            25000,
            30000,
            35000,
            40000,
            45000,
            50000,
            55000,
            60000,
            65000,
            70000
        ],
        "y_validation_set_accuracy": [
            9.308566153049469,
            11.436347663402557,
            12.506666779518127,
            13.785335421562195,
            14.47562724351883,
            14.460387825965881,
            15.161868929862976,
            15.464034676551819,
            16.417203843593597,
            16.831758618354797,
            17.019154131412506,
            17.7206352353096,
            17.22012162208557,
            17.09606498479843
        ]
    },
    "arch_0368": {
        "median_f0_error": 0.8166180802246491,
        "x_training_steps": [
            5000,
            10000,
            15000,
            20000,
            25000,
            30000,
            35000
        ],
        "y_validation_set_accuracy": [
            10.293879359960556,
            13.862961530685425,
            15.332597494125366,
            16.87318980693817,
            18.076853454113007,
            18.25805753469467,
            18.97287368774414
        ]
    },
    "arch_0369": {
        "median_f0_error": 1.0071684181476859,
        "x_training_steps": [
            5000,
            10000,
            15000,
            20000,
            25000,
            30000,
            35000,
            40000,
            45000,
            50000,
            55000
        ],
        "y_validation_set_accuracy": [
            4.949900880455971,
            7.572243362665176,
            9.943614900112152,
            10.27602106332779,
            11.722559481859207,
            11.231332272291183,
            13.070280849933624,
            13.781049847602844,
            14.761601388454437,
            14.65611606836319,
            14.510391652584076
        ]
    },
    "arch_0370": {
        "median_f0_error": 0.9215586422696425,
        "x_training_steps": [
            5000,
            10000,
            15000,
            20000,
            25000,
            30000,
            35000,
            40000,
            45000
        ],
        "y_validation_set_accuracy": [
            9.899087250232697,
            12.067823857069016,
            13.25458139181137,
            14.731360971927643,
            14.12464827299118,
            15.845255553722382,
            16.991770267486572,
            17.38061010837555,
            16.6938915848732
        ]
    },
    "arch_0371": {
        "median_f0_error": 1.150761619245566,
        "x_training_steps": [
            5000,
            10000,
            15000,
            20000,
            25000,
            30000,
            35000,
            40000,
            45000,
            50000
        ],
        "y_validation_set_accuracy": [
            2.8675993904471397,
            6.8557605147361755,
            7.993227988481522,
            10.361741483211517,
            9.724312275648117,
            11.3577701151371,
            12.814785540103912,
            13.387686014175415,
            12.931936979293823,
            11.939480900764465
        ]
    },
    "arch_0372": {
        "median_f0_error": 1.3970166769734722,
        "x_training_steps": [
            5000,
            10000,
            15000,
            20000,
            25000,
            30000
        ],
        "y_validation_set_accuracy": [
            3.730522468686104,
            8.116570860147476,
            9.525011479854584,
            11.274906992912292,
            10.769154131412506,
            11.025363951921463
        ]
    },
    "arch_0373": {
        "median_f0_error": 0.6738415565973439,
        "x_training_steps": [
            5000,
            10000,
            15000,
            20000,
            25000,
            30000,
            35000,
            40000,
            45000,
            50000,
            55000
        ],
        "y_validation_set_accuracy": [
            11.136563122272491,
            15.23997038602829,
            16.979865729808807,
            17.94636696577072,
            18.89643967151642,
            18.50902885198593,
            21.186375617980957,
            21.390439569950104,
            21.93548083305359,
            19.850797951221466,
            22.281697392463684
        ]
    },
    "arch_0374": {
        "median_f0_error": 0.7130715667217876,
        "x_training_steps": [
            10000,
            15000,
            20000,
            25000,
            30000,
            35000,
            40000,
            45000,
            50000,
            55000,
            60000,
            65000
        ],
        "y_validation_set_accuracy": [
            10.09291186928749,
            13.768906891345978,
            13.993923366069794,
            15.545707941055298,
            16.809137165546417,
            17.570386826992035,
            17.750875651836395,
            18.391163647174835,
            18.895962834358215,
            20.13320028781891,
            19.48481798171997,
            20.341788232326508
        ]
    },
    "arch_0375": {
        "median_f0_error": 1.194397348253503,
        "x_training_steps": [
            5000,
            10000,
            15000,
            20000,
            25000,
            30000
        ],
        "y_validation_set_accuracy": [
            5.698053166270256,
            8.577082306146622,
            11.757800728082657,
            13.331253826618195,
            12.530478835105896,
            13.459834456443787
        ]
    },
    "arch_0376": {
        "median_f0_error": 1.1539747884749176,
        "x_training_steps": [
            5000,
            10000,
            15000,
            20000,
            25000,
            30000,
            35000,
            40000
        ],
        "y_validation_set_accuracy": [
            6.077129766345024,
            7.3174625635147095,
            9.216178208589554,
            11.32538691163063,
            11.662078648805618,
            12.819786369800568,
            12.186642736196518,
            12.000437825918198
        ]
    },
    "arch_0377": {
        "median_f0_error": 0.8341086864775502,
        "x_training_steps": [
            5000,
            10000,
            15000,
            20000,
            25000,
            30000,
            35000,
            40000,
            45000
        ],
        "y_validation_set_accuracy": [
            10.569852590560913,
            13.665564358234406,
            15.945500135421753,
            17.093920707702637,
            17.325367033481598,
            17.72873103618622,
            18.524745106697083,
            18.204006552696228,
            18.328776955604553
        ]
    },
    "arch_0378": {
        "median_f0_error": 0.8550357824843409,
        "x_training_steps": [
            5000,
            10000,
            15000,
            20000,
            25000,
            30000,
            35000,
            40000,
            45000,
            50000,
            55000
        ],
        "y_validation_set_accuracy": [
            8.325158059597015,
            11.071319878101349,
            12.323319911956787,
            13.329586386680603,
            15.762391686439514,
            15.86906611919403,
            16.398867964744568,
            16.764849424362183,
            18.510934710502625,
            18.158049881458282,
            18.23257952928543
        ]
    },
    "arch_0379": {
        "median_f0_error": 1.0681150032882543,
        "x_training_steps": [
            5000,
            10000,
            15000,
            20000,
            25000,
            30000,
            35000,
            40000,
            45000,
            50000,
            55000,
            60000
        ],
        "y_validation_set_accuracy": [
            6.1249904334545135,
            8.514220267534256,
            10.306975990533829,
            11.010600626468658,
            11.19275763630867,
            12.00924813747406,
            12.810499966144562,
            13.393163681030273,
            13.387924432754517,
            13.919632136821747,
            14.120599627494812,
            14.34180736541748
        ]
    },
    "arch_0380": {
        "median_f0_error": 0.9885920049212016,
        "x_training_steps": [
            5000,
            10000,
            15000,
            20000,
            25000,
            30000,
            35000,
            40000,
            45000
        ],
        "y_validation_set_accuracy": [
            5.676861107349396,
            9.762172400951385,
            10.283878445625305,
            12.156164646148682,
            13.190528750419617,
            13.209815323352814,
            14.645402133464813,
            14.098455011844635,
            13.73390406370163
        ]
    },
    "arch_0381": {
        "median_f0_error": 1.4696045112408163,
        "x_training_steps": [
            5000,
            10000,
            15000,
            20000,
            25000,
            30000,
            35000
        ],
        "y_validation_set_accuracy": [
            6.715749949216843,
            8.123714476823807,
            8.995447307825089,
            9.327853471040726,
            9.809556603431702,
            9.93051826953888,
            10.14648750424385
        ]
    },
    "arch_0382": {
        "median_f0_error": 1.0283226051077652,
        "x_training_steps": [
            5000,
            10000,
            15000,
            20000,
            25000,
            30000,
            35000,
            40000,
            45000
        ],
        "y_validation_set_accuracy": [
            8.398021012544632,
            10.716769099235535,
            11.501114070415497,
            12.87645697593689,
            13.568414747714996,
            13.791526854038239,
            14.523249864578247,
            14.677546918392181,
            14.82255756855011
        ]
    },
    "arch_0383": {
        "median_f0_error": 0.8052736254911301,
        "x_training_steps": [
            5000,
            10000,
            15000,
            20000,
            25000,
            30000,
            35000,
            40000
        ],
        "y_validation_set_accuracy": [
            10.116484761238098,
            12.338559329509735,
            13.902963697910309,
            15.375219285488129,
            16.420060396194458,
            18.481646478176117,
            17.96875,
            17.815643548965454
        ]
    },
    "arch_0384": {
        "median_f0_error": 2.353455926825521,
        "x_training_steps": [
            5000
        ],
        "y_validation_set_accuracy": [
            6.152135506272316
        ]
    },
    "arch_0385": {
        "median_f0_error": 1.0083760216656596,
        "x_training_steps": [
            5000,
            10000,
            15000,
            20000,
            25000,
            30000,
            35000,
            40000,
            45000,
            50000
        ],
        "y_validation_set_accuracy": [
            8.108236640691757,
            9.635257720947266,
            12.163783609867096,
            12.380467355251312,
            12.69453912973404,
            14.368951320648193,
            14.780887961387634,
            15.866446495056152,
            14.953520894050598,
            15.938356518745422
        ]
    },
    "arch_0386": {
        "median_f0_error": 1.0092652853861905,
        "x_training_steps": [
            5000,
            10000,
            15000,
            20000,
            25000,
            30000,
            35000,
            40000,
            45000,
            50000
        ],
        "y_validation_set_accuracy": [
            5.8452073484659195,
            8.630895614624023,
            9.252847731113434,
            11.71446368098259,
            12.478331476449966,
            13.012181222438812,
            13.046708703041077,
            14.829939603805542,
            14.441576600074768,
            14.321805536746979
        ]
    },
    "arch_0387": {
        "median_f0_error": 0.9581811037798942,
        "x_training_steps": [
            5000,
            10000,
            15000,
            20000,
            25000,
            30000,
            35000,
            40000,
            45000,
            50000,
            55000,
            60000
        ],
        "y_validation_set_accuracy": [
            5.777582898736,
            7.7165402472019196,
            9.118790179491043,
            10.87963879108429,
            11.82447224855423,
            12.933842837810516,
            12.915745377540588,
            13.614369928836823,
            14.765886962413788,
            15.529277920722961,
            14.198462665081024,
            15.105198323726654
        ]
    },
    "arch_0388": {
        "median_f0_error": 0.8201695290818816,
        "x_training_steps": [
            5000,
            10000,
            15000,
            20000,
            25000,
            30000,
            35000,
            40000,
            45000,
            50000,
            60000,
            65000,
            70000
        ],
        "y_validation_set_accuracy": [
            6.215473636984825,
            6.891477108001709,
            9.813128411769867,
            12.518811225891113,
            11.157754808664322,
            13.192909955978394,
            16.012172400951385,
            15.675003826618195,
            17.481093108654022,
            13.384591042995453,
            17.794212698936462,
            18.245437741279602,
            17.80945211648941
        ]
    },
    "arch_0389": {
        "median_f0_error": 1.5028639910458526,
        "x_training_steps": [
            5000,
            10000,
            15000,
            20000,
            25000,
            30000,
            35000,
            40000
        ],
        "y_validation_set_accuracy": [
            7.230789214372635,
            7.885362952947617,
            8.375876396894455,
            8.88710543513298,
            9.09164473414421,
            9.453815221786499,
            9.394524991512299,
            9.804318100214005
        ]
    },
    "arch_0390": {
        "median_f0_error": 0.8313299985715082,
        "x_training_steps": [
            5000,
            10000,
            15000,
            20000,
            25000,
            30000,
            35000,
            40000,
            45000,
            50000,
            55000,
            60000
        ],
        "y_validation_set_accuracy": [
            7.132209837436676,
            10.61318963766098,
            12.067823857069016,
            13.773192465305328,
            14.36299979686737,
            16.28362089395523,
            17.035584151744843,
            17.582768201828003,
            15.394744277000427,
            18.17043274641037,
            17.41727888584137,
            17.158211767673492
        ]
    },
    "arch_0391": {
        "median_f0_error": 1.4200320727711007,
        "x_training_steps": [
            5000,
            10000,
            15000,
            20000,
            25000,
            30000
        ],
        "y_validation_set_accuracy": [
            4.377000033855438,
            7.5996264815330505,
            9.75860059261322,
            10.933452099561691,
            10.697005689144135,
            11.335863918066025
        ]
    },
    "arch_0392": {
        "median_f0_error": 0.968557215486336,
        "x_training_steps": [
            5000,
            10000,
            15000,
            20000,
            25000,
            30000,
            35000
        ],
        "y_validation_set_accuracy": [
            2.719969116151333,
            7.767734676599503,
            10.079815238714218,
            12.500952184200287,
            13.67747038602829,
            13.606274127960205,
            13.797956705093384
        ]
    },
    "arch_0393": {
        "median_f0_error": 0.9323189921037935,
        "x_training_steps": [
            5000,
            10000,
            15000,
            20000,
            25000,
            30000,
            35000
        ],
        "y_validation_set_accuracy": [
            11.417774856090546,
            13.206006586551666,
            14.386096596717834,
            15.170918405056,
            17.1282097697258,
            17.42608994245529,
            17.302270233631134
        ]
    },
    "arch_0394": {
        "median_f0_error": 1.3619921993159825,
        "x_training_steps": [
            5000,
            10000,
            15000,
            20000,
            25000,
            30000,
            35000
        ],
        "y_validation_set_accuracy": [
            6.024982780218124,
            7.830120623111725,
            8.395401388406754,
            8.55279415845871,
            9.90527868270874,
            9.251657128334045,
            10.049575567245483
        ]
    },
    "arch_0395": {
        "median_f0_error": 1.5729307696032446,
        "x_training_steps": [
            5000,
            10000,
            15000,
            20000
        ],
        "y_validation_set_accuracy": [
            6.0264114290475845,
            10.317929089069366,
            9.416669607162476,
            10.15625
        ]
    },
    "arch_0396": {
        "median_f0_error": 1.0573444601791762,
        "x_training_steps": [
            5000,
            10000,
            15000,
            20000,
            25000,
            30000,
            35000,
            40000
        ],
        "y_validation_set_accuracy": [
            6.339530646800995,
            7.867027819156647,
            11.441347748041153,
            12.222360074520111,
            12.324748188257217,
            14.270849525928497,
            14.165841042995453,
            14.72374051809311
        ]
    },
    "arch_0397": {
        "median_f0_error": 1.0516516752127112,
        "x_training_steps": [
            5000,
            10000,
            15000,
            20000,
            25000,
            30000,
            35000
        ],
        "y_validation_set_accuracy": [
            5.069433897733688,
            7.240551710128784,
            10.025287419557571,
            11.14608719944954,
            12.909078598022461,
            13.286250829696655,
            12.860742211341858
        ]
    },
    "arch_0398": {
        "median_f0_error": 0.748352163788182,
        "x_training_steps": [
            5000,
            10000,
            15000,
            20000,
            25000,
            30000,
            35000,
            40000,
            45000,
            50000,
            55000,
            65000,
            70000,
            75000,
            80000,
            85000
        ],
        "y_validation_set_accuracy": [
            4.812033474445343,
            7.100065052509308,
            10.847493261098862,
            11.720416694879532,
            13.951301574707031,
            13.71699720621109,
            15.047812461853027,
            14.633496105670929,
            16.752228140830994,
            16.442205011844635,
            17.7911177277565,
            18.442833423614502,
            18.46664547920227,
            19.052642583847046,
            18.112094700336456,
            18.81929039955139
        ]
    },
    "arch_0399": {
        "median_f0_error": 1.2133276439332508,
        "x_training_steps": [
            5000,
            10000,
            15000,
            20000,
            25000,
            30000
        ],
        "y_validation_set_accuracy": [
            7.45294913649559,
            9.284278750419617,
            11.235856264829636,
            13.373638689517975,
            12.696920335292816,
            13.034802675247192
        ]
    }
}
