# Supplementary material for: Deep neural network models reveal interplay of peripheral coding and stimulus statistics in pitch perception
Source: Nat Commun. 2021 Dec 14;12:7278. doi: 10.1038/s41467-021-27366-6 (PMC8671597; doi:10.1038/s41467-021-27366-6)
Supplement: Supplementary file 4 — Source Data [file 41467_2021_27366_MOESM4_ESM.zip › Source_Data_Saddler_etal_DNNPitchModel/supplementary_fig05.json]

{
    "column1_row1_experiment_a": {
        "rand": {
            "x": [
                1,
                2,
                3,
                4,
                5,
                6,
                7,
                8,
                9,
                10,
                11,
                12,
                13,
                14,
                15,
                16,
                17,
                18,
                19,
                20,
                21,
                22,
                23,
                24,
                25,
                26,
                27,
                28,
                29,
                30
            ],
            "y": [
                [
                    0.7374293740515487,
                    0.9675058771182203,
                    0.8489900197253161,
                    0.9550040875463092,
                    0.4340732670586408,
                    1.1346747003326019,
                    0.8721359326900816,
                    0.7817752543493794,
                    0.6877937266902161,
                    0.753821720464184
                ],
                [
                    1.0760896010747047,
                    1.8696720078434912,
                    1.45932142287722,
                    2.966947942944175,
                    0.5026564861325684,
                    2.3911324713620803,
                    1.4177304371812771,
                    1.029176126713939,
                    1.1138312674467452,
                    1.6820137095984737
                ],
                [
                    2.688193756085916,
                    5.6237715588654815,
                    4.100314229107188,
                    9.48496460821921,
                    0.6857775328702277,
                    6.860086277510162,
                    4.8947718069554815,
                    2.937879421520324,
                    4.086090779939019,
                    6.514579641062094
                ],
                [
                    8.753778569835191,
                    13.154994824637768,
                    8.74597925206437,
                    25.988645403679048,
                    4.3034324177018455,
                    19.896781304411135,
                    12.091861782147515,
                    8.5116136624166,
                    9.419988368040443,
                    17.507257588777534
                ],
                [
                    22.518019151433254,
                    26.008376703421426,
                    20.11846632177037,
                    72.76361295706668,
                    12.194349123375355,
                    74.34290588802278,
                    80.2033719247186,
                    24.535067926702382,
                    25.178692267340953,
                    50.303619562806325
                ],
                [
                    33.57363223915439,
                    49.13068809369149,
                    37.34324533311502,
                    76.19234115323516,
                    23.39380740843025,
                    100.0,
                    34.49821504175124,
                    50.45868787727631,
                    22.01695134154408,
                    42.18082598924193
                ],
                [
                    77.06869823467608,
                    58.63711144589651,
                    42.176455083677816,
                    66.39880747637076,
                    39.54868842999114,
                    94.14995207375772,
                    100.0,
                    81.92551230272208,
                    82.87724312547216,
                    69.50393025785232
                ],
                [
                    100.0,
                    100.0,
                    100.0,
                    100.0,
                    100.0,
                    100.0,
                    100.0,
                    100.0,
                    77.87603870185606,
                    100.0
                ],
                [
                    100.0,
                    100.0,
                    100.0,
                    100.0,
                    100.0,
                    100.0,
                    100.0,
                    100.0,
                    100.0,
                    100.0
                ],
                [
                    100.0,
                    100.0,
                    100.0,
                    100.0,
                    100.0,
                    100.0,
                    100.0,
                    100.0,
                    100.0,
                    100.0
                ],
                [
                    100.0,
                    100.0,
                    100.0,
                    100.0,
                    100.0,
                    100.0,
                    100.0,
                    100.0,
                    100.0,
                    100.0
                ],
                [
                    100.0,
                    31.641156800647956,
                    100.0,
                    55.886478677567574,
                    100.0,
                    29.716315446576946,
                    73.23572915051763,
                    52.126425261075866,
                    45.35882457762234,
                    64.8058534045222
                ],
                [
                    100.0,
                    97.43577208276862,
                    100.0,
                    100.0,
                    100.0,
                    100.0,
                    100.0,
                    100.0,
                    100.0,
                    100.0
                ],
                [
                    100.0,
                    100.0,
                    100.0,
                    100.0,
                    100.0,
                    100.0,
                    100.0,
                    100.0,
                    100.0,
                    100.0
                ],
                [
                    83.6315885001278,
                    55.22681109441779,
                    46.33227227897442,
                    93.53272596584729,
                    67.26994511286836,
                    100.0,
                    100.0,
                    66.48271082063475,
                    40.245948150891614,
                    100.0
                ],
                [
                    100.0,
                    100.0,
                    100.0,
                    100.0,
                    100.0,
                    100.0,
                    100.0,
                    100.0,
                    100.0,
                    100.0
                ],
                [
                    93.63041905759903,
                    100.0,
                    100.0,
                    43.618993905613486,
                    100.0,
                    100.0,
                    100.0,
                    100.0,
                    100.0,
                    100.0
                ],
                [
                    100.0,
                    100.0,
                    100.0,
                    100.0,
                    100.0,
                    100.0,
                    100.0,
                    100.0,
                    100.0,
                    100.0
                ],
                [
                    100.0,
                    100.0,
                    100.0,
                    100.0,
                    100.0,
                    100.0,
                    100.0,
                    100.0,
                    100.0,
                    100.0
                ],
                [
                    100.0,
                    100.0,
                    100.0,
                    100.0,
                    100.0,
                    100.0,
                    100.0,
                    100.0,
                    100.0,
                    100.0
                ],
                [
                    100.0,
                    100.0,
                    100.0,
                    100.0,
                    71.0178476397262,
                    100.0,
                    100.0,
                    100.0,
                    100.0,
                    100.0
                ],
                [
                    100.0,
                    100.0,
                    100.0,
                    100.0,
                    48.21162142575982,
                    100.0,
                    100.0,
                    100.0,
                    99.64132800795115,
                    87.12401346803355
                ],
                [
                    100.0,
                    100.0,
                    100.0,
                    100.0,
                    100.0,
                    100.0,
                    100.0,
                    100.0,
                    100.0,
                    100.0
                ],
                [
                    43.87138520549995,
                    89.35403718957409,
                    69.44740516656057,
                    57.63693782694507,
                    48.0358415762324,
                    73.75472619209066,
                    100.0,
                    100.0,
                    82.28849971996968,
                    100.0
                ],
                [
                    100.0,
                    100.0,
                    100.0,
                    100.0,
                    100.0,
                    100.0,
                    100.0,
                    100.0,
                    100.0,
                    100.0
                ],
                [
                    100.0,
                    100.0,
                    100.0,
                    100.0,
                    100.0,
                    100.0,
                    88.83881342570007,
                    100.0,
                    100.0,
                    100.0
                ],
                [
                    46.049550608078384,
                    100.0,
                    100.0,
                    100.0,
                    100.0,
                    100.0,
                    100.0,
                    52.18474166865435,
                    100.0,
                    100.0
                ],
                [
                    100.0,
                    100.0,
                    100.0,
                    100.0,
                    100.0,
                    100.0,
                    100.0,
                    100.0,
                    100.0,
                    100.0
                ],
                [
                    100.0,
                    100.0,
                    100.0,
                    100.0,
                    100.0,
                    100.0,
                    100.0,
                    100.0,
                    100.0,
                    100.0
                ],
                [
                    100.0,
                    100.0,
                    100.0,
                    100.0,
                    100.0,
                    100.0,
                    100.0,
                    100.0,
                    100.0,
                    100.0
                ]
            ]
        },
        "sine": {
            "x": [
                1,
                2,
                3,
                4,
                5,
                6,
                7,
                8,
                9,
                10,
                11,
                12,
                13,
                14,
                15,
                16,
                17,
                18,
                19,
                20,
                21,
                22,
                23,
                24,
                25,
                26,
                27,
                28,
                29,
                30
            ],
            "y": [
                [
                    0.7066951248627755,
                    0.9242708880553642,
                    0.8679000097644062,
                    0.9072700758785324,
                    0.41132557380559825,
                    1.0480144433259042,
                    0.8197029697651007,
                    0.752704473299484,
                    0.6446068557609386,
                    0.7579739646637731
                ],
                [
                    0.8866834019702005,
                    1.6845302627295797,
                    1.291076331754835,
                    2.2132988599442585,
                    0.47053076416727857,
                    2.1943411403249975,
                    1.3104284101109467,
                    0.9842506743174702,
                    1.0097345015803403,
                    1.358194609559201
                ],
                [
                    3.1548672280080825,
                    6.259465042722594,
                    3.391318960908817,
                    8.853268529732,
                    0.5870924926897353,
                    6.798966735492085,
                    5.428826723762202,
                    2.568989390851043,
                    3.079570461204702,
                    5.927955810585242
                ],
                [
                    9.887191690170106,
                    17.88247723592884,
                    9.657436919488445,
                    38.562711200701024,
                    3.7793071315994684,
                    42.68135122884197,
                    15.731552453352828,
                    6.58169576750444,
                    7.866506534632877,
                    19.934384295648385
                ],
                [
                    30.652178068381563,
                    35.478048349254905,
                    22.083582033001015,
                    100.0,
                    12.369692593768457,
                    100.0,
                    41.185764303352045,
                    22.166819840425976,
                    19.330241884255486,
                    100.0
                ],
                [
                    50.43113595796625,
                    69.52528718400669,
                    33.32727826213963,
                    100.0,
                    71.28451031889153,
                    100.0,
                    58.87935260674985,
                    44.85492988328571,
                    32.223708772579016,
                    58.41870593138265
                ],
                [
                    76.85743498157869,
                    80.34579266998746,
                    100.0,
                    100.0,
                    100.0,
                    100.0,
                    100.0,
                    87.64777329409176,
                    70.33423546737812,
                    100.0
                ],
                [
                    78.39402092360206,
                    71.28528221136388,
                    100.0,
                    100.0,
                    46.13946699862911,
                    100.0,
                    53.42752855105327,
                    100.0,
                    100.0,
                    100.0
                ],
                [
                    100.0,
                    65.62173454497336,
                    48.73990917432231,
                    100.0,
                    100.0,
                    100.0,
                    55.61047335381687,
                    100.0,
                    100.0,
                    100.0
                ],
                [
                    37.8729808793097,
                    36.407218991840324,
                    100.0,
                    98.53189013062645,
                    100.0,
                    92.78746332723053,
                    63.19887291902386,
                    41.578664622920336,
                    100.0,
                    58.57549126120975
                ],
                [
                    100.0,
                    100.0,
                    100.0,
                    100.0,
                    97.4581106562018,
                    100.0,
                    100.0,
                    100.0,
                    100.0,
                    100.0
                ],
                [
                    100.0,
                    100.0,
                    100.0,
                    100.0,
                    100.0,
                    100.0,
                    73.1700292227681,
                    100.0,
                    100.0,
                    100.0
                ],
                [
                    100.0,
                    100.0,
                    100.0,
                    100.0,
                    100.0,
                    100.0,
                    100.0,
                    100.0,
                    100.0,
                    100.0
                ],
                [
                    100.0,
                    100.0,
                    100.0,
                    100.0,
                    100.0,
                    100.0,
                    100.0,
                    100.0,
                    100.0,
                    100.0
                ],
                [
                    100.0,
                    100.0,
                    100.0,
                    100.0,
                    100.0,
                    100.0,
                    100.0,
                    100.0,
                    100.0,
                    100.0
                ],
                [
                    100.0,
                    100.0,
                    100.0,
                    100.0,
                    100.0,
                    100.0,
                    100.0,
                    100.0,
                    100.0,
                    100.0
                ],
                [
                    100.0,
                    100.0,
                    100.0,
                    100.0,
                    100.0,
                    100.0,
                    100.0,
                    100.0,
                    100.0,
                    100.0
                ],
                [
                    100.0,
                    78.12714181800666,
                    100.0,
                    41.16093460244118,
                    73.14001768994837,
                    100.0,
                    100.0,
                    100.0,
                    100.0,
                    100.0
                ],
                [
                    100.0,
                    100.0,
                    100.0,
                    100.0,
                    100.0,
                    95.03651526512917,
                    46.524009004064574,
                    100.0,
                    48.731518927945515,
                    100.0
                ],
                [
                    100.0,
                    100.0,
                    100.0,
                    100.0,
                    100.0,
                    100.0,
                    100.0,
                    100.0,
                    100.0,
                    100.0
                ],
                [
                    100.0,
                    100.0,
                    100.0,
                    100.0,
                    100.0,
                    100.0,
                    100.0,
                    100.0,
                    70.8016423256807,
                    100.0
                ],
                [
                    100.0,
                    56.45058584676804,
                    100.0,
                    73.28727410541977,
                    66.68482169994061,
                    70.09642632904125,
                    97.84531829213702,
                    100.0,
                    100.0,
                    100.0
                ],
                [
                    100.0,
                    56.418776543530285,
                    72.14247780975634,
                    100.0,
                    100.0,
                    98.8967264379148,
                    100.0,
                    100.0,
                    100.0,
                    70.43576032327778
                ],
                [
                    100.0,
                    100.0,
                    100.0,
                    100.0,
                    100.0,
                    100.0,
                    100.0,
                    100.0,
                    100.0,
                    100.0
                ],
                [
                    100.0,
                    100.0,
                    100.0,
                    100.0,
                    100.0,
                    100.0,
                    100.0,
                    100.0,
                    100.0,
                    100.0
                ],
                [
                    45.24614618876648,
                    100.0,
                    67.68900382708608,
                    84.03621700945288,
                    35.89001239136144,
                    56.03866593575908,
                    54.41249373103,
                    35.070130433275914,
                    37.51179641274847,
                    42.59004587774419
                ],
                [
                    70.48051567332936,
                    100.0,
                    100.0,
                    100.0,
                    100.0,
                    57.310757305730704,
                    100.0,
                    100.0,
                    100.0,
                    100.0
                ],
                [
                    100.0,
                    100.0,
                    100.0,
                    100.0,
                    100.0,
                    100.0,
                    100.0,
                    92.60492486974256,
                    100.0,
                    100.0
                ],
                [
                    100.0,
                    100.0,
                    100.0,
                    100.0,
                    100.0,
                    100.0,
                    100.0,
                    100.0,
                    100.0,
                    97.45888979325836
                ],
                [
                    100.0,
                    100.0,
                    57.359703440809824,
                    100.0,
                    100.0,
                    100.0,
                    100.0,
                    100.0,
                    100.0,
                    100.0
                ]
            ]
        }
    },
    "column1_row2_experiment_b": {
        "high_harmonics": {
            "f0_in_hz": 125.0,
            "filter_position_in_hz": 3900.0,
            "x_bin_centers": [
                0.9090450000000001,
                0.9273168045000001,
                0.9459558722704502,
                0.9649695853030862,
                0.9843654739676784,
                1.0041512199944287,
                1.0243346595163167,
                1.0449237861725946,
                1.0659267542746638,
                1.0873518820355845,
                1.1092076548644998,
                1.131502728727276,
                1.1542459335746944,
                1.1774462768395457,
                1.2011129470040207,
                1.2252553172388014,
                1.2498829491153014,
                1.2750055963925186,
                1.3006332088800083,
                1.3267759363784966,
                1.3534441326997042,
                1.3806483597669683,
                1.4083993917982844,
                1.43670821957343,
                1.465586054786856,
                1.4950443344880715,
                1.525094725611282,
                1.5557491295960686,
                1.5870196871009494,
                1.6189187828116784,
                1.6514590503461934,
                1.6846533772581518,
                1.7185149101410406,
                1.7530570598348756,
                1.7882935067375567,
                1.8242382062229816,
                1.8609053941680633,
                1.8983095925908415,
                1.9364656154019175,
                1.9753885742714958,
                2.015093884614353,
                2.0555972716951016,
                2.096914776856173,
                2.1390627638709825,
                2.182057925424789,
                2.2259172897258273,
                2.2706582272493163,
                2.3162984576170276
            ],
            "y_bin_heights": [
                [
                    5.4945054945054945,
                    6.6115702479338845,
                    5.925925925925926,
                    5.913978494623656,
                    5.825242718446602,
                    6.349206349206349,
                    8.609271523178808,
                    4.45859872611465,
                    5.777777777777778,
                    8.016877637130802
                ],
                [
                    5.4945054945054945,
                    5.785123966942149,
                    5.555555555555555,
                    6.989247311827957,
                    2.588996763754045,
                    5.158730158730159,
                    7.947019867549669,
                    7.32484076433121,
                    4.0,
                    8.438818565400844
                ],
                [
                    3.663003663003663,
                    3.3057851239669422,
                    5.925925925925926,
                    9.13978494623656,
                    4.53074433656958,
                    3.9682539682539684,
                    11.920529801324504,
                    2.8662420382165603,
                    8.444444444444445,
                    7.172995780590718
                ],
                [
                    3.663003663003663,
                    4.132231404958677,
                    2.962962962962963,
                    6.989247311827957,
                    5.17799352750809,
                    6.746031746031746,
                    3.3112582781456954,
                    2.5477707006369426,
                    5.777777777777778,
                    2.109704641350211
                ],
                [
                    2.5641025641025643,
                    3.3057851239669422,
                    1.8518518518518519,
                    3.225806451612903,
                    3.236245954692557,
                    3.5714285714285716,
                    5.298013245033113,
                    2.5477707006369426,
                    4.0,
                    3.3755274261603376
                ],
                [
                    4.029304029304029,
                    2.8925619834710745,
                    4.074074074074074,
                    3.763440860215054,
                    3.236245954692557,
                    3.5714285714285716,
                    3.9735099337748343,
                    1.910828025477707,
                    7.111111111111111,
                    3.3755274261603376
                ],
                [
                    3.2967032967032965,
                    4.132231404958677,
                    2.962962962962963,
                    3.763440860215054,
                    4.207119741100324,
                    3.5714285714285716,
                    3.9735099337748343,
                    4.777070063694268,
                    7.555555555555555,
                    1.6877637130801688
                ],
                [
                    2.5641025641025643,
                    2.8925619834710745,
                    4.074074074074074,
                    1.6129032258064515,
                    1.941747572815534,
                    3.5714285714285716,
                    1.9867549668874172,
                    2.5477707006369426,
                    4.0,
                    1.2658227848101267
                ],
                [
                    3.2967032967032965,
                    2.479338842975207,
                    3.7037037037037037,
                    2.150537634408602,
                    4.53074433656958,
                    1.9841269841269842,
                    1.9867549668874172,
                    3.5031847133757963,
                    4.444444444444445,
                    2.109704641350211
                ],
                [
                    3.663003663003663,
                    2.0661157024793386,
                    2.2222222222222223,
                    1.075268817204301,
                    3.883495145631068,
                    2.380952380952381,
                    3.3112582781456954,
                    2.229299363057325,
                    4.888888888888889,
                    0.8438818565400844
                ],
                [
                    3.2967032967032965,
                    2.479338842975207,
                    2.2222222222222223,
                    4.301075268817204,
                    1.2944983818770226,
                    2.7777777777777777,
                    0.6622516556291391,
                    3.821656050955414,
                    6.222222222222222,
                    1.6877637130801688
                ],
                [
                    1.465201465201465,
                    2.479338842975207,
                    7.777777777777778,
                    1.6129032258064515,
                    4.53074433656958,
                    1.1904761904761905,
                    1.9867549668874172,
                    1.910828025477707,
                    4.444444444444445,
                    2.9535864978902953
                ],
                [
                    3.2967032967032965,
                    4.132231404958677,
                    2.5925925925925926,
                    1.075268817204301,
                    4.207119741100324,
                    2.380952380952381,
                    1.9867549668874172,
                    4.140127388535032,
                    4.444444444444445,
                    2.109704641350211
                ],
                [
                    4.395604395604396,
                    2.8925619834710745,
                    2.5925925925925926,
                    3.763440860215054,
                    3.559870550161812,
                    1.5873015873015872,
                    1.9867549668874172,
                    1.5923566878980893,
                    5.333333333333333,
                    1.2658227848101267
                ],
                [
                    3.2967032967032965,
                    2.479338842975207,
                    2.2222222222222223,
                    2.150537634408602,
                    4.53074433656958,
                    1.5873015873015872,
                    1.9867549668874172,
                    2.5477707006369426,
                    3.111111111111111,
                    1.6877637130801688
                ],
                [
                    1.8315018315018314,
                    2.0661157024793386,
                    5.185185185185185,
                    3.225806451612903,
                    1.941747572815534,
                    2.7777777777777777,
                    5.298013245033113,
                    1.910828025477707,
                    2.2222222222222223,
                    3.7974683544303796
                ],
                [
                    2.197802197802198,
                    3.71900826446281,
                    2.5925925925925926,
                    0.0,
                    1.941747572815534,
                    1.1904761904761905,
                    4.635761589403973,
                    1.2738853503184713,
                    1.7777777777777777,
                    0.8438818565400844
                ],
                [
                    1.465201465201465,
                    2.479338842975207,
                    3.7037037037037037,
                    3.225806451612903,
                    1.2944983818770226,
                    0.7936507936507936,
                    1.3245033112582782,
                    0.9554140127388535,
                    1.3333333333333333,
                    1.2658227848101267
                ],
                [
                    1.465201465201465,
                    2.479338842975207,
                    1.8518518518518519,
                    2.150537634408602,
                    1.941747572815534,
                    1.5873015873015872,
                    1.3245033112582782,
                    1.5923566878980893,
                    0.8888888888888888,
                    0.8438818565400844
                ],
                [
                    1.8315018315018314,
                    0.8264462809917356,
                    1.8518518518518519,
                    0.0,
                    1.2944983818770226,
                    2.380952380952381,
                    1.3245033112582782,
                    1.910828025477707,
                    0.8888888888888888,
                    0.8438818565400844
                ],
                [
                    1.8315018315018314,
                    2.479338842975207,
                    3.7037037037037037,
                    2.150537634408602,
                    3.559870550161812,
                    1.5873015873015872,
                    1.9867549668874172,
                    1.910828025477707,
                    1.7777777777777777,
                    2.109704641350211
                ],
                [
                    2.5641025641025643,
                    1.6528925619834711,
                    2.5925925925925926,
                    1.6129032258064515,
                    0.6472491909385113,
                    2.380952380952381,
                    0.6622516556291391,
                    0.6369426751592356,
                    1.3333333333333333,
                    1.2658227848101267
                ],
                [
                    1.8315018315018314,
                    0.8264462809917356,
                    1.4814814814814814,
                    1.075268817204301,
                    1.2944983818770226,
                    1.9841269841269842,
                    1.3245033112582782,
                    0.9554140127388535,
                    0.4444444444444444,
                    2.5316455696202533
                ],
                [
                    1.8315018315018314,
                    1.2396694214876034,
                    1.4814814814814814,
                    1.6129032258064515,
                    0.970873786407767,
                    1.1904761904761905,
                    1.3245033112582782,
                    1.5923566878980893,
                    0.4444444444444444,
                    0.8438818565400844
                ],
                [
                    1.098901098901099,
                    2.0661157024793386,
                    1.8518518518518519,
                    1.075268817204301,
                    1.941747572815534,
                    0.0,
                    0.6622516556291391,
                    0.9554140127388535,
                    0.4444444444444444,
                    0.8438818565400844
                ],
                [
                    1.8315018315018314,
                    0.4132231404958678,
                    1.4814814814814814,
                    0.5376344086021505,
                    1.941747572815534,
                    0.7936507936507936,
                    0.6622516556291391,
                    1.5923566878980893,
                    0.4444444444444444,
                    2.9535864978902953
                ],
                [
                    3.2967032967032965,
                    2.0661157024793386,
                    1.1111111111111112,
                    1.6129032258064515,
                    1.2944983818770226,
                    1.5873015873015872,
                    0.0,
                    1.910828025477707,
                    0.4444444444444444,
                    2.109704641350211
                ],
                [
                    2.197802197802198,
                    1.6528925619834711,
                    1.8518518518518519,
                    1.075268817204301,
                    1.2944983818770226,
                    1.5873015873015872,
                    0.6622516556291391,
                    2.5477707006369426,
                    1.3333333333333333,
                    1.6877637130801688
                ],
                [
                    0.7326007326007326,
                    1.6528925619834711,
                    1.8518518518518519,
                    0.0,
                    0.970873786407767,
                    1.5873015873015872,
                    0.6622516556291391,
                    1.5923566878980893,
                    0.4444444444444444,
                    2.109704641350211
                ],
                [
                    1.8315018315018314,
                    2.479338842975207,
                    0.7407407407407407,
                    2.150537634408602,
                    0.32362459546925565,
                    1.1904761904761905,
                    2.6490066225165565,
                    2.229299363057325,
                    0.0,
                    2.109704641350211
                ],
                [
                    2.5641025641025643,
                    2.0661157024793386,
                    1.1111111111111112,
                    1.6129032258064515,
                    1.6181229773462784,
                    2.7777777777777777,
                    1.9867549668874172,
                    2.229299363057325,
                    0.4444444444444444,
                    2.9535864978902953
                ],
                [
                    2.5641025641025643,
                    1.6528925619834711,
                    0.37037037037037035,
                    3.763440860215054,
                    1.2944983818770226,
                    1.5873015873015872,
                    1.9867549668874172,
                    1.910828025477707,
                    0.0,
                    1.6877637130801688
                ],
                [
                    0.7326007326007326,
                    2.479338842975207,
                    0.7407407407407407,
                    3.225806451612903,
                    1.6181229773462784,
                    0.7936507936507936,
                    0.6622516556291391,
                    1.5923566878980893,
                    0.4444444444444444,
                    2.109704641350211
                ],
                [
                    1.098901098901099,
                    0.8264462809917356,
                    0.7407407407407407,
                    1.075268817204301,
                    0.970873786407767,
                    2.7777777777777777,
                    0.0,
                    1.910828025477707,
                    0.8888888888888888,
                    2.5316455696202533
                ],
                [
                    1.465201465201465,
                    2.0661157024793386,
                    1.1111111111111112,
                    0.5376344086021505,
                    1.6181229773462784,
                    1.5873015873015872,
                    0.0,
                    1.5923566878980893,
                    0.0,
                    1.2658227848101267
                ],
                [
                    0.7326007326007326,
                    0.4132231404958678,
                    1.1111111111111112,
                    1.6129032258064515,
                    0.970873786407767,
                    1.9841269841269842,
                    0.0,
                    1.910828025477707,
                    0.4444444444444444,
                    0.8438818565400844
                ],
                [
                    1.098901098901099,
                    1.2396694214876034,
                    0.0,
                    0.5376344086021505,
                    1.2944983818770226,
                    1.9841269841269842,
                    1.3245033112582782,
                    0.6369426751592356,
                    0.0,
                    1.6877637130801688
                ],
                [
                    1.098901098901099,
                    1.2396694214876034,
                    0.37037037037037035,
                    1.6129032258064515,
                    0.6472491909385113,
                    1.9841269841269842,
                    0.0,
                    0.6369426751592356,
                    0.0,
                    2.5316455696202533
                ],
                [
                    1.465201465201465,
                    1.6528925619834711,
                    0.37037037037037035,
                    0.5376344086021505,
                    0.970873786407767,
                    2.380952380952381,
                    1.3245033112582782,
                    1.2738853503184713,
                    0.0,
                    1.6877637130801688
                ],
                [
                    1.098901098901099,
                    0.8264462809917356,
                    0.7407407407407407,
                    2.150537634408602,
                    0.6472491909385113,
                    0.7936507936507936,
                    0.6622516556291391,
                    1.910828025477707,
                    0.8888888888888888,
                    2.109704641350211
                ],
                [
                    0.3663003663003663,
                    0.8264462809917356,
                    0.7407407407407407,
                    0.0,
                    0.6472491909385113,
                    1.5873015873015872,
                    0.0,
                    1.2738853503184713,
                    0.4444444444444444,
                    0.4219409282700422
                ],
                [
                    0.7326007326007326,
                    0.0,
                    0.37037037037037035,
                    0.0,
                    0.6472491909385113,
                    0.3968253968253968,
                    0.0,
                    0.9554140127388535,
                    0.4444444444444444,
                    0.8438818565400844
                ],
                [
                    0.0,
                    0.4132231404958678,
                    0.0,
                    1.075268817204301,
                    1.2944983818770226,
                    1.1904761904761905,
                    0.6622516556291391,
                    1.2738853503184713,
                    0.0,
                    0.0
                ],
                [
                    0.0,
                    0.0,
                    0.0,
                    0.5376344086021505,
                    0.6472491909385113,
                    0.0,
                    0.0,
                    0.6369426751592356,
                    0.4444444444444444,
                    1.2658227848101267
                ],
                [
                    1.098901098901099,
                    0.8264462809917356,
                    0.37037037037037035,
                    1.075268817204301,
                    0.970873786407767,
                    0.7936507936507936,
                    1.9867549668874172,
                    1.910828025477707,
                    0.4444444444444444,
                    0.4219409282700422
                ],
                [
                    0.7326007326007326,
                    0.8264462809917356,
                    0.37037037037037035,
                    0.5376344086021505,
                    0.970873786407767,
                    1.1904761904761905,
                    1.9867549668874172,
                    0.6369426751592356,
                    0.4444444444444444,
                    1.6877637130801688
                ],
                [
                    0.3663003663003663,
                    1.6528925619834711,
                    0.7407407407407407,
                    0.5376344086021505,
                    1.6181229773462784,
                    1.5873015873015872,
                    1.3245033112582782,
                    2.5477707006369426,
                    0.4444444444444444,
                    0.8438818565400844
                ],
                [
                    1.465201465201465,
                    0.8264462809917356,
                    0.7407407407407407,
                    0.5376344086021505,
                    1.6181229773462784,
                    1.5873015873015872,
                    0.6622516556291391,
                    2.8662420382165603,
                    0.4444444444444444,
                    0.8438818565400844
                ]
            ]
        },
        "low_harmonics": {
            "f0_in_hz": 125.0,
            "filter_position_in_hz": 125.0,
            "x_bin_centers": [
                0.9090450000000001,
                0.9273168045000001,
                0.9459558722704502,
                0.9649695853030862,
                0.9843654739676784,
                1.0041512199944287,
                1.0243346595163167,
                1.0449237861725946,
                1.0659267542746638,
                1.0873518820355845,
                1.1092076548644998,
                1.131502728727276,
                1.1542459335746944,
                1.1774462768395457,
                1.2011129470040207,
                1.2252553172388014,
                1.2498829491153014,
                1.2750055963925186,
                1.3006332088800083,
                1.3267759363784966,
                1.3534441326997042,
                1.3806483597669683,
                1.4083993917982844,
                1.43670821957343,
                1.465586054786856,
                1.4950443344880715,
                1.525094725611282,
                1.5557491295960686,
                1.5870196871009494,
                1.6189187828116784,
                1.6514590503461934,
                1.6846533772581518,
                1.7185149101410406,
                1.7530570598348756,
                1.7882935067375567,
                1.8242382062229816,
                1.8609053941680633,
                1.8983095925908415,
                1.9364656154019175,
                1.9753885742714958,
                2.015093884614353,
                2.0555972716951016,
                2.096914776856173,
                2.1390627638709825,
                2.182057925424789,
                2.2259172897258273,
                2.2706582272493163,
                2.3162984576170276
            ],
            "y_bin_heights": [
                [
                    0.0,
                    0.0,
                    0.0,
                    0.0,
                    0.0,
                    0.0,
                    0.0,
                    0.0,
                    0.0,
                    0.0
                ],
                [
                    0.0,
                    0.0,
                    0.0,
                    0.0,
                    0.0,
                    0.0,
                    0.0,
                    0.0,
                    0.0,
                    0.0
                ],
                [
                    0.0,
                    0.0,
                    0.0,
                    0.0,
                    0.0,
                    0.0,
                    0.0,
                    0.0,
                    0.0,
                    0.0
                ],
                [
                    2.4719101123595504,
                    0.33707865168539325,
                    0.0,
                    0.0,
                    0.0,
                    0.6741573033707865,
                    0.2247191011235955,
                    0.0,
                    0.0,
                    0.0
                ],
                [
                    23.59550561797753,
                    22.921348314606742,
                    23.93258426966292,
                    34.49438202247191,
                    29.213483146067414,
                    41.12359550561798,
                    43.48314606741573,
                    19.213483146067414,
                    16.06741573033708,
                    32.13483146067416
                ],
                [
                    67.75280898876404,
                    58.651685393258425,
                    66.40449438202248,
                    63.82022471910113,
                    70.67415730337079,
                    55.056179775280896,
                    54.831460674157306,
                    71.12359550561797,
                    79.21348314606742,
                    64.49438202247191
                ],
                [
                    6.179775280898877,
                    17.97752808988764,
                    9.662921348314606,
                    1.6853932584269662,
                    0.11235955056179775,
                    3.146067415730337,
                    1.4606741573033708,
                    9.662921348314606,
                    4.719101123595506,
                    3.3707865168539324
                ],
                [
                    0.0,
                    0.11235955056179775,
                    0.0,
                    0.0,
                    0.0,
                    0.0,
                    0.0,
                    0.0,
                    0.0,
                    0.0
                ],
                [
                    0.0,
                    0.0,
                    0.0,
                    0.0,
                    0.0,
                    0.0,
                    0.0,
                    0.0,
                    0.0,
                    0.0
                ],
                [
                    0.0,
                    0.0,
                    0.0,
                    0.0,
                    0.0,
                    0.0,
                    0.0,
                    0.0,
                    0.0,
                    0.0
                ],
                [
                    0.0,
                    0.0,
                    0.0,
                    0.0,
                    0.0,
                    0.0,
                    0.0,
                    0.0,
                    0.0,
                    0.0
                ],
                [
                    0.0,
                    0.0,
                    0.0,
                    0.0,
                    0.0,
                    0.0,
                    0.0,
                    0.0,
                    0.0,
                    0.0
                ],
                [
                    0.0,
                    0.0,
                    0.0,
                    0.0,
                    0.0,
                    0.0,
                    0.0,
                    0.0,
                    0.0,
                    0.0
                ],
                [
                    0.0,
                    0.0,
                    0.0,
                    0.0,
                    0.0,
                    0.0,
                    0.0,
                    0.0,
                    0.0,
                    0.0
                ],
                [
                    0.0,
                    0.0,
                    0.0,
                    0.0,
                    0.0,
                    0.0,
                    0.0,
                    0.0,
                    0.0,
                    0.0
                ],
                [
                    0.0,
                    0.0,
                    0.0,
                    0.0,
                    0.0,
                    0.0,
                    0.0,
                    0.0,
                    0.0,
                    0.0
                ],
                [
                    0.0,
                    0.0,
                    0.0,
                    0.0,
                    0.0,
                    0.0,
                    0.0,
                    0.0,
                    0.0,
                    0.0
                ],
                [
                    0.0,
                    0.0,
                    0.0,
                    0.0,
                    0.0,
                    0.0,
                    0.0,
                    0.0,
                    0.0,
                    0.0
                ],
                [
                    0.0,
                    0.0,
                    0.0,
                    0.0,
                    0.0,
                    0.0,
                    0.0,
                    0.0,
                    0.0,
                    0.0
                ],
                [
                    0.0,
                    0.0,
                    0.0,
                    0.0,
                    0.0,
                    0.0,
                    0.0,
                    0.0,
                    0.0,
                    0.0
                ],
                [
                    0.0,
                    0.0,
                    0.0,
                    0.0,
                    0.0,
                    0.0,
                    0.0,
                    0.0,
                    0.0,
                    0.0
                ],
                [
                    0.0,
                    0.0,
                    0.0,
                    0.0,
                    0.0,
                    0.0,
                    0.0,
                    0.0,
                    0.0,
                    0.0
                ],
                [
                    0.0,
                    0.0,
                    0.0,
                    0.0,
                    0.0,
                    0.0,
                    0.0,
                    0.0,
                    0.0,
                    0.0
                ],
                [
                    0.0,
                    0.0,
                    0.0,
                    0.0,
                    0.0,
                    0.0,
                    0.0,
                    0.0,
                    0.0,
                    0.0
                ],
                [
                    0.0,
                    0.0,
                    0.0,
                    0.0,
                    0.0,
                    0.0,
                    0.0,
                    0.0,
                    0.0,
                    0.0
                ],
                [
                    0.0,
                    0.0,
                    0.0,
                    0.0,
                    0.0,
                    0.0,
                    0.0,
                    0.0,
                    0.0,
                    0.0
                ],
                [
                    0.0,
                    0.0,
                    0.0,
                    0.0,
                    0.0,
                    0.0,
                    0.0,
                    0.0,
                    0.0,
                    0.0
                ],
                [
                    0.0,
                    0.0,
                    0.0,
                    0.0,
                    0.0,
                    0.0,
                    0.0,
                    0.0,
                    0.0,
                    0.0
                ],
                [
                    0.0,
                    0.0,
                    0.0,
                    0.0,
                    0.0,
                    0.0,
                    0.0,
                    0.0,
                    0.0,
                    0.0
                ],
                [
                    0.0,
                    0.0,
                    0.0,
                    0.0,
                    0.0,
                    0.0,
                    0.0,
                    0.0,
                    0.0,
                    0.0
                ],
                [
                    0.0,
                    0.0,
                    0.0,
                    0.0,
                    0.0,
                    0.0,
                    0.0,
                    0.0,
                    0.0,
                    0.0
                ],
                [
                    0.0,
                    0.0,
                    0.0,
                    0.0,
                    0.0,
                    0.0,
                    0.0,
                    0.0,
                    0.0,
                    0.0
                ],
                [
                    0.0,
                    0.0,
                    0.0,
                    0.0,
                    0.0,
                    0.0,
                    0.0,
                    0.0,
                    0.0,
                    0.0
                ],
                [
                    0.0,
                    0.0,
                    0.0,
                    0.0,
                    0.0,
                    0.0,
                    0.0,
                    0.0,
                    0.0,
                    0.0
                ],
                [
                    0.0,
                    0.0,
                    0.0,
                    0.0,
                    0.0,
                    0.0,
                    0.0,
                    0.0,
                    0.0,
                    0.0
                ],
                [
                    0.0,
                    0.0,
                    0.0,
                    0.0,
                    0.0,
                    0.0,
                    0.0,
                    0.0,
                    0.0,
                    0.0
                ],
                [
                    0.0,
                    0.0,
                    0.0,
                    0.0,
                    0.0,
                    0.0,
                    0.0,
                    0.0,
                    0.0,
                    0.0
                ],
                [
                    0.0,
                    0.0,
                    0.0,
                    0.0,
                    0.0,
                    0.0,
                    0.0,
                    0.0,
                    0.0,
                    0.0
                ],
                [
                    0.0,
                    0.0,
                    0.0,
                    0.0,
                    0.0,
                    0.0,
                    0.0,
                    0.0,
                    0.0,
                    0.0
                ],
                [
                    0.0,
                    0.0,
                    0.0,
                    0.0,
                    0.0,
                    0.0,
                    0.0,
                    0.0,
                    0.0,
                    0.0
                ],
                [
                    0.0,
                    0.0,
                    0.0,
                    0.0,
                    0.0,
                    0.0,
                    0.0,
                    0.0,
                    0.0,
                    0.0
                ],
                [
                    0.0,
                    0.0,
                    0.0,
                    0.0,
                    0.0,
                    0.0,
                    0.0,
                    0.0,
                    0.0,
                    0.0
                ],
                [
                    0.0,
                    0.0,
                    0.0,
                    0.0,
                    0.0,
                    0.0,
                    0.0,
                    0.0,
                    0.0,
                    0.0
                ],
                [
                    0.0,
                    0.0,
                    0.0,
                    0.0,
                    0.0,
                    0.0,
                    0.0,
                    0.0,
                    0.0,
                    0.0
                ],
                [
                    0.0,
                    0.0,
                    0.0,
                    0.0,
                    0.0,
                    0.0,
                    0.0,
                    0.0,
                    0.0,
                    0.0
                ],
                [
                    0.0,
                    0.0,
                    0.0,
                    0.0,
                    0.0,
                    0.0,
                    0.0,
                    0.0,
                    0.0,
                    0.0
                ],
                [
                    0.0,
                    0.0,
                    0.0,
                    0.0,
                    0.0,
                    0.0,
                    0.0,
                    0.0,
                    0.0,
                    0.0
                ],
                [
                    0.0,
                    0.0,
                    0.0,
                    0.0,
                    0.0,
                    0.0,
                    0.0,
                    0.0,
                    0.0,
                    0.0
                ]
            ]
        }
    },
    "column1_row3_experiment_c": {
        "high_harmonics": {
            "x": [
                0.0,
                4.0,
                8.0,
                12.0,
                16.0,
                20.0,
                24.0
            ],
            "y": [
                [
                    0.0,
                    0.0,
                    0.0,
                    0.0,
                    0.0,
                    0.0,
                    0.0,
                    0.0,
                    0.0,
                    0.0
                ],
                [
                    -0.9156606173086779,
                    -0.1419752017752849,
                    -4.743072144757905,
                    -0.5140396426012757,
                    0.39591693854002763,
                    0.25349683417307034,
                    -0.9690361771857852,
                    0.4551583117999609,
                    0.5661585031652798,
                    0.9100634958006211
                ],
                [
                    -0.9520714934389751,
                    2.16384027140748e-07,
                    -3.1434489918937896,
                    0.8888072024448448,
                    0.6343246795474968,
                    -1.0071499386136837,
                    -0.7904761694525035,
                    -0.9047933965304207,
                    -0.12085379454386569,
                    1.01576132581323
                ],
                [
                    -0.25742672745294826,
                    0.6420993315157553,
                    -0.6079756543542718,
                    1.9002883756701472,
                    0.554784506977958,
                    -1.8381495990215164,
                    -0.6115112710009569,
                    -0.15130946873716766,
                    0.12101973331965077,
                    1.617413117139364
                ],
                [
                    -0.4041643010269169,
                    0.3204031566015644,
                    -1.8854372464118843,
                    1.7872881772061682,
                    1.5140214859224237,
                    -2.9481732539724437,
                    -1.0403516262162604,
                    1.2178706517483828,
                    0.08065962011121108,
                    1.8664963569372084
                ],
                [
                    -0.47743512269114063,
                    0.6779276168998756,
                    -2.627778376038984,
                    2.391707783151471,
                    6.8517775368931515,
                    -4.808442755737504,
                    -1.0759798100694233,
                    1.883084414891254,
                    -0.24154719939864755,
                    1.7952500945561667
                ],
                [
                    0.036844808949023644,
                    1.2533360162052283,
                    -3.290184488158042,
                    2.1645389868831018,
                    8.527644474982813,
                    -5.763793182461759,
                    -1.0403516262162604,
                    1.3199643727945602,
                    0.32308322899931774,
                    1.4399752331092905
                ]
            ]
        },
        "low_harmonics": {
            "x": [
                0.0,
                4.0,
                8.0,
                12.0,
                16.0,
                20.0,
                24.0
            ],
            "y": [
                [
                    0.0,
                    0.0,
                    0.0,
                    0.0,
                    0.0,
                    0.0,
                    0.0,
                    0.0,
                    0.0,
                    0.0
                ],
                [
                    0.3605291673919947,
                    0.3636251213531525,
                    0.496060944677308,
                    0.402401732098579,
                    0.4494384733190485,
                    0.49449670318772354,
                    0.22711654637456136,
                    0.45269062598212717,
                    0.04561266291517874,
                    0.4486295958193003
                ],
                [
                    1.632663155203573,
                    1.8313497526747478,
                    1.9073636158568654,
                    1.6648187687957618,
                    1.5819493958470465,
                    1.5819505019313775,
                    1.4164135875182948,
                    2.237860651001745,
                    1.054213315889997,
                    1.8067207444443891
                ],
                [
                    2.5973760023088595,
                    2.573197810111884,
                    2.828418917354564,
                    2.2563919750451547,
                    2.773391752230432,
                    3.4671525420159552,
                    2.5266763918595925,
                    3.025890285950417,
                    2.0728716694399925,
                    2.8144090037270426
                ],
                [
                    3.6645047754851148,
                    3.3672968380085138,
                    3.6645095744400473,
                    2.805541785641751,
                    3.8856684323723947,
                    4.212354964497677,
                    3.64903465587591,
                    4.101719900642775,
                    3.101691435809088,
                    3.739212269937973
                ],
                [
                    4.789905486158654,
                    4.546216274544001,
                    4.507415688957965,
                    3.8200751885121518,
                    5.1514558657609495,
                    6.00392257163073,
                    4.973905966584003,
                    5.093807163851642,
                    4.28328204674695,
                    5.142158582309359
                ],
                [
                    5.8322776371670715,
                    5.498976864097117,
                    5.641992443773433,
                    4.564262234481789,
                    6.385023476125855,
                    7.103308686103438,
                    6.363855178321298,
                    6.527478617934127,
                    5.526347799399334,
                    6.040568887619932
                ]
            ]
        }
    },
    "column1_row4_experiment_d": {
        "1": {
            "x": [
                0.0,
                1.0,
                2.0,
                3.0,
                4.0,
                6.0,
                8.0
            ],
            "y": [
                [
                    0.0,
                    0.0,
                    0.0,
                    0.0,
                    0.0,
                    0.0,
                    0.0,
                    0.0,
                    0.0,
                    0.0
                ],
                [
                    0.13564974594384321,
                    0.18132017973731362,
                    0.09078881347696899,
                    0.11315901522067329,
                    0.26892959810774963,
                    0.08948124382767952,
                    0.13529061470969161,
                    -0.06803018080351297,
                    0.13681777617602797,
                    0.06744159836112618
                ],
                [
                    0.20354960103343378,
                    0.6816479824136981,
                    0.5003260217876887,
                    0.3398625591681971,
                    0.3812043983580493,
                    0.3359776934030154,
                    0.20300714529195352,
                    0.2953514352794623,
                    0.45679395841478143,
                    0.4504486121309639
                ],
                [
                    0.6346266927338647,
                    0.7272485198336787,
                    0.6143878436543256,
                    0.5443345187056418,
                    0.6286382076425774,
                    0.7631811748645225,
                    0.4743151926319437,
                    0.40917165918610243,
                    0.47969156235961374,
                    0.4956100531256647
                ],
                [
                    0.7028615922815872,
                    0.909887658230955,
                    0.728569435757945,
                    0.6125819737466097,
                    0.8089840810299717,
                    0.988756748778472,
                    0.7236571830274507,
                    0.6828786006563251,
                    0.617163542815902,
                    0.9256191585048574
                ],
                [
                    0.9306408531692191,
                    1.2073762925428044,
                    0.9344342481326676,
                    0.9316894420168936,
                    0.7638647602952787,
                    1.1017424936076736,
                    0.8599247666859828,
                    0.5687500076699862,
                    0.5942354415764958,
                    0.9482979771325107
                ],
                [
                    1.1817926978192443,
                    1.413842306786203,
                    1.0719063089017582,
                    1.023050469872321,
                    0.718770791303029,
                    1.5322348982632215,
                    0.8599249865985865,
                    0.7285697129898868,
                    0.7777816432916372,
                    1.0617949105963005
                ]
            ]
        },
        "12": {
            "x": [
                0.0,
                1.0,
                2.0,
                3.0,
                4.0,
                6.0,
                8.0
            ],
            "y": [
                [
                    0.0,
                    0.0,
                    0.0,
                    0.0,
                    0.0,
                    0.0,
                    0.0,
                    0.0,
                    0.0,
                    0.0
                ],
                [
                    0.02259856011328054,
                    -0.18115314944111982,
                    -0.1361483187180496,
                    -0.09045667064115737,
                    0.2688107114892322,
                    -0.06702668263465261,
                    -0.09013097521812163,
                    0.06801880733290033,
                    0.0912555952999361,
                    0.04493514820080596
                ],
                [
                    0.06781319761870935,
                    -0.1358957978006301,
                    -0.11346646034026986,
                    7.093789333723066e-07,
                    0.15672214223124747,
                    -0.044690837793387894,
                    -0.15767077412353786,
                    0.13607965365364982,
                    -0.022801303298203512,
                    0.08988723389470071
                ],
                [
                    0.02259928973952538,
                    -0.13589353185237657,
                    -0.11346646034026986,
                    -0.09045730767322496,
                    0.1791266768680726,
                    0.08943936294080812,
                    -0.18017923419402374,
                    0.09069892046208072,
                    -0.04559451572576467,
                    0.08988723389470071
                ],
                [
                    -0.06777466129696501,
                    -0.18115398254717247,
                    -0.13614473142317418,
                    -0.1808284738364839,
                    0.17912672947988217,
                    -0.08935918947379662,
                    -0.15767120345989785,
                    0.045339052157060244,
                    -0.0683894551304719,
                    7.924456524865953e-07
                ],
                [
                    0.022597396951405946,
                    -0.13589294706977068,
                    -0.13614571556245197,
                    -0.18083095613231873,
                    0.1791257211661017,
                    0.0894375329922178,
                    -0.1801804248506447,
                    -0.04531942427993013,
                    -0.1139575100636614,
                    0.13486289346282487
                ],
                [
                    -0.02260043005432988,
                    -0.22639484014827116,
                    -0.24945653564898568,
                    -0.31623728699753806,
                    0.17912672947988217,
                    -0.04469441817942421,
                    -0.24765754878928928,
                    -1.7276772230623294e-06,
                    -0.0683894551304719,
                    0.0449343820708597
                ]
            ]
        },
        "2": {
            "x": [
                0.0,
                1.0,
                2.0,
                3.0,
                4.0,
                6.0,
                8.0
            ],
            "y": [
                [
                    0.0,
                    0.0,
                    0.0,
                    0.0,
                    0.0,
                    0.0,
                    0.0,
                    0.0,
                    0.0,
                    0.0
                ],
                [
                    0.13562531039336245,
                    0.36313816928439646,
                    0.2724778707544564,
                    0.2037734711906673,
                    0.35857296475479217,
                    0.4478180963537435,
                    0.4516751367350107,
                    0.5684885550408436,
                    0.18254783462265411,
                    0.4728134088582806
                ],
                [
                    0.7937296585923347,
                    0.7275868848293758,
                    1.0714210531832948,
                    0.8860418730593106,
                    0.9440285663779525,
                    1.349533696125144,
                    1.1330113595978435,
                    1.2549204359303725,
                    0.6862756955169735,
                    1.1067267761396264
                ],
                [
                    0.6344871040348108,
                    0.9103051573511522,
                    0.8425100380835444,
                    0.8860418730593106,
                    0.9892059396461933,
                    1.2589931932772696,
                    1.2470204578828756,
                    1.3238182461671433,
                    0.5028140969679269,
                    1.1976124267424189
                ],
                [
                    1.0444903514893098,
                    1.2308559774826848,
                    1.186069412305969,
                    1.2060142166405945,
                    1.260698369231747,
                    1.8489536142508567,
                    1.6814129257128503,
                    1.7381945514599102,
                    0.9620880986289766,
                    1.5391613834042324
                ],
                [
                    1.4332448330285301,
                    1.6905457028203748,
                    1.4157606379398524,
                    1.7108758398051909,
                    1.3513545890660736,
                    2.625686107281158,
                    2.5558142610020997,
                    2.7116382254019507,
                    1.3310041174612492,
                    2.1798359673699452
                ],
                [
                    1.524933419472933,
                    1.8750010267823807,
                    1.6459718731218438,
                    2.125810588881859,
                    1.1248551595727543,
                    3.362184628566355,
                    3.019048250525918,
                    2.944774498549132,
                    1.6549022609988593,
                    2.63993977619705
                ]
            ]
        },
        "3": {
            "x": [
                0.0,
                1.0,
                2.0,
                3.0,
                4.0,
                6.0,
                8.0
            ],
            "y": [
                [
                    0.0,
                    0.0,
                    0.0,
                    0.0,
                    0.0,
                    0.0,
                    0.0,
                    0.0,
                    0.0,
                    0.0
                ],
                [
                    -0.4058632212517834,
                    -0.5878343665201717,
                    -0.27210523889179217,
                    -0.5867806083987084,
                    -0.4022163521483386,
                    -0.5126128112956344,
                    -0.6074960693510408,
                    -0.1134156024592114,
                    -0.6819558839862103,
                    -0.4484181378473657
                ],
                [
                    -0.04517720752739948,
                    -0.13595951797611794,
                    -0.022698941311126042,
                    -0.1357196596942689,
                    2.5149209539332418e-06,
                    -0.06701438367422041,
                    -0.2479463558525411,
                    -0.09074443915922004,
                    -0.045605018159510236,
                    -5.774246556455864e-07
                ],
                [
                    0.09041909443350774,
                    -0.1359614536069093,
                    0.022713314028473097,
                    -0.18091496370006582,
                    0.04479408190495948,
                    -0.022345296726130837,
                    -0.2929631377306981,
                    0.09082727651700173,
                    -0.18230423780163707,
                    -0.08984441850119579
                ],
                [
                    0.11303694374065257,
                    -0.09065917737535067,
                    0.09086807537869745,
                    -0.04526177034820611,
                    0.06719986056815141,
                    0.24610263404949362,
                    -0.11278012240926676,
                    0.3182469426625123,
                    -0.04560762407012553,
                    0.06743999313895455
                ],
                [
                    0.18091561871600595,
                    0.022681810644912703,
                    0.1363309660911335,
                    0.2719775713240823,
                    -0.15660620961199312,
                    0.5826863108683642,
                    0.0225659762820274,
                    0.1817330478095801,
                    -0.20506962485146718,
                    0.1799401614815828
                ],
                [
                    -0.27075853641082204,
                    -2.5484744302639584e-06,
                    -0.06809363312338568,
                    0.13589529907811315,
                    -0.5359255362211444,
                    0.6501365196348072,
                    -0.3829264880934006,
                    -0.09074251899437158,
                    -0.7951614864510878,
                    0.2700296322565098
                ]
            ]
        },
        "4": {
            "x": [
                0.0,
                1.0,
                2.0,
                3.0,
                4.0,
                6.0,
                8.0
            ],
            "y": [
                [
                    0.0,
                    0.0,
                    0.0,
                    0.0,
                    0.0,
                    0.0,
                    0.0,
                    0.0,
                    0.0,
                    0.0
                ],
                [
                    -0.6074934928767027,
                    -0.6547077708804199,
                    -0.633196281039788,
                    -0.9013093534083129,
                    -0.64691853733467,
                    -0.667948344672703,
                    -0.7404757949510173,
                    -0.5654195080526314,
                    -1.179127571513442,
                    -0.6715718376885946
                ],
                [
                    -0.42787988528312076,
                    -0.6772025326600664,
                    -0.5655421316133231,
                    -0.856436094622777,
                    -0.5579401842558649,
                    -0.7123171817337186,
                    -0.5390764457679676,
                    -0.5203050637144088,
                    -0.9308472291232883,
                    -0.4929298623428062
                ],
                [
                    -0.3154580641233919,
                    -0.22624336031021683,
                    -0.4526927985325183,
                    -0.5867751773359977,
                    -0.35744873434105395,
                    -0.5124946253622811,
                    -0.4494314544135487,
                    -0.3396369965997812,
                    -0.6819511757899179,
                    -0.33635265691317373
                ],
                [
                    -0.20291174842930063,
                    -0.15842489820731487,
                    -0.43010385175887156,
                    -0.5642677854857341,
                    -0.4911548756331765,
                    -0.3790567247726686,
                    -0.49426302852577475,
                    -0.3622343027783058,
                    -0.659292275861933,
                    -0.3587373051946171
                ],
                [
                    -0.24794793226093095,
                    -0.24884423559655383,
                    -0.45269021150074007,
                    -0.631766966966188,
                    -0.7136001048848768,
                    -0.42355674637857277,
                    -0.4494349428699801,
                    -0.3622339352102256,
                    -0.8630288841982591,
                    -0.3811125261163343
                ],
                [
                    -0.3604400215874313,
                    -0.2940185689042307,
                    -0.4978482208576722,
                    -0.6092713337671218,
                    -0.802438226741903,
                    -0.31227387920172567,
                    -0.44943108889679073,
                    -0.384834823605517,
                    -0.9986248939800992,
                    -0.2243598263576786
                ]
            ]
        },
        "5": {
            "x": [
                0.0,
                1.0,
                2.0,
                3.0,
                4.0,
                6.0,
                8.0
            ],
            "y": [
                [
                    0.0,
                    0.0,
                    0.0,
                    0.0,
                    0.0,
                    0.0,
                    0.0,
                    0.0,
                    0.0,
                    0.0
                ],
                [
                    -0.36076758660686,
                    -0.33917631310944457,
                    -0.29461012468044656,
                    -0.5412707301720687,
                    -0.2011305977702038,
                    -0.7348208289185397,
                    -0.4045820347572737,
                    -0.22659671539017823,
                    -0.6821074077591248,
                    -0.40385130929250745
                ],
                [
                    -0.5631255721255188,
                    -0.6096904665501628,
                    -0.4528946299027201,
                    -0.5862447375167954,
                    -0.37957154908430835,
                    -0.9342799924679112,
                    -0.5166703658939665,
                    -0.4526911342232536,
                    -0.9310636497994538,
                    -0.5604620605507254
                ],
                [
                    -0.49571835765783756,
                    -0.6096888025952467,
                    -0.5432278291640585,
                    -0.5862475968286283,
                    -0.4018579257294843,
                    -0.7126374176193747,
                    -0.44943535142716673,
                    -0.36231545504065593,
                    -0.8858434264907421,
                    -0.5828160861109714
                ],
                [
                    -0.6978039544807918,
                    -0.7896245466679099,
                    -0.588364325375869,
                    -0.6985887023289146,
                    -0.5799334164466017,
                    -0.8013515484036055,
                    -0.5166703658939665,
                    -0.49784581589498245,
                    -1.0214386966805558,
                    -0.6275068076611275
                ],
                [
                    -0.6529330973374917,
                    -0.7896237805379636,
                    -0.6785776568856902,
                    -0.5862447375167954,
                    -0.6688500774076513,
                    -0.712635711431656,
                    -0.3148132689842151,
                    -0.5204139835875985,
                    -1.111729901542658,
                    -0.6051630726184178
                ],
                [
                    -0.6080386046034111,
                    -0.7896234240944748,
                    -0.7236518096983674,
                    -0.3611733503722097,
                    -0.6021680583915767,
                    -0.6016206913078667,
                    -0.15752660676411784,
                    -0.3623120179286977,
                    -0.9310631672224786,
                    -0.6275082577448353
                ]
            ]
        },
        "6": {
            "x": [
                0.0,
                1.0,
                2.0,
                3.0,
                4.0,
                6.0,
                8.0
            ],
            "y": [
                [
                    0.0,
                    0.0,
                    0.0,
                    0.0,
                    0.0,
                    0.0,
                    0.0,
                    0.0,
                    0.0,
                    0.0
                ],
                [
                    -0.45106075643095983,
                    -0.49717162216770544,
                    -0.22660116831230914,
                    -0.3386332384726707,
                    -0.17872276799027087,
                    -0.5349586715075235,
                    -0.44943089486517657,
                    7.344963167121854e-07,
                    -0.6139644507552254,
                    -0.31396613697766745
                ],
                [
                    -0.6084462190471357,
                    -0.7673192826578354,
                    -0.36231947495820715,
                    -0.6761302642539088,
                    -0.2902598776728068,
                    -0.8013497446685239,
                    -0.5166712220027034,
                    -0.27173747693458955,
                    -0.8856421765253198,
                    -0.5599575862298303
                ],
                [
                    -0.6758267986916147,
                    -0.812272003356382,
                    -0.40751360126973973,
                    -0.6761327476044003,
                    -0.26796680298373066,
                    -0.8235181606731957,
                    -0.5838658960561445,
                    -0.22649825762945236,
                    -0.8630331618863945,
                    -0.6269424666921792
                ],
                [
                    -0.5410259778925728,
                    -0.7897973209101591,
                    -0.40751465496665706,
                    -0.5412694651549785,
                    -0.2679672491224284,
                    -0.7126317578973497,
                    -0.5390792424875377,
                    -0.27173163234588443,
                    -0.7725346847919802,
                    -0.5152766572398881
                ],
                [
                    -0.541026537926965,
                    -0.7673227268803077,
                    -0.4526925698116462,
                    -0.5862424045789092,
                    -0.535199763874543,
                    -0.5794037423325277,
                    -0.449435445271461,
                    -0.20386661883701546,
                    -0.9082486566444941,
                    -0.582294314454558
                ],
                [
                    -0.451061304568871,
                    -0.7223455289619432,
                    -0.29448144733524917,
                    -0.40622734419970613,
                    -0.4462046482888661,
                    -0.4459969907137934,
                    -0.22497078416257849,
                    -0.1585975237434264,
                    -0.7725334719575431,
                    -0.448222290168983
                ]
            ]
        }
    },
    "column1_row5_experiment_e": {
        "pure_tones": {
            "x": [
                80.00000000000001,
                113.13708498984762,
                159.99999999999994,
                226.2741699796951,
                319.9999999999999
            ],
            "y": [
                [
                    30.51177176488175,
                    82.73654569586496,
                    39.734948073554854,
                    100.0,
                    100.0,
                    59.98025259416421,
                    71.60131700787838,
                    26.18657380467917,
                    100.0,
                    100.0
                ],
                [
                    10.595549606097979,
                    11.634658182945374,
                    9.107843938825573,
                    14.36163702757804,
                    13.179702522642852,
                    13.586448190959292,
                    10.283790869939809,
                    9.01282442936176,
                    12.40545441272947,
                    11.904512787464295
                ],
                [
                    2.4945752899476834,
                    2.0167550047073854,
                    2.6246982369365957,
                    2.4464746221683877,
                    4.692911814435154,
                    2.880520150696645,
                    2.426257756627203,
                    2.3032475993923565,
                    1.5451598275405816,
                    1.9492669015968063
                ],
                [
                    1.272731531509018,
                    1.1946999964052811,
                    1.377829724896075,
                    1.2882935476656372,
                    2.0549843387477926,
                    1.3812355712476783,
                    1.0404720310747562,
                    1.18121790192636,
                    1.0124563411391054,
                    1.123916852519289
                ],
                [
                    1.132774720521343,
                    1.0375797704330494,
                    1.1555754296642138,
                    1.2320104344797065,
                    1.1835492705146282,
                    1.336657625251033,
                    1.085026713488165,
                    0.9760360555978268,
                    0.9418864021285567,
                    1.178642175342341
                ]
            ]
        },
        "transposed_tones": {
            "x": [
                80.00000000000001,
                113.13708498984762,
                159.99999999999994,
                226.2741699796951,
                319.9999999999999
            ],
            "y": [
                [
                    100.0,
                    100.0,
                    100.0,
                    92.08981179612361,
                    92.0577594896226,
                    94.99446755909335,
                    83.463664005828,
                    71.92219229952403,
                    80.13009215256251,
                    100.0
                ],
                [
                    100.0,
                    100.0,
                    100.0,
                    100.0,
                    100.0,
                    100.0,
                    100.0,
                    100.0,
                    100.0,
                    100.0
                ],
                [
                    96.62960093306987,
                    99.62080777134986,
                    100.0,
                    97.63975461521956,
                    94.27210152999476,
                    88.0298334470711,
                    100.0,
                    98.78073059490195,
                    100.0,
                    90.34560244163899
                ],
                [
                    100.0,
                    99.49778699039177,
                    86.76992880069172,
                    100.0,
                    90.62316568810783,
                    87.95361399670617,
                    100.0,
                    85.04488900897998,
                    72.7568249037001,
                    99.8530498466938
                ],
                [
                    32.761615316609735,
                    36.143228118836376,
                    29.450792075567694,
                    34.803770290073444,
                    26.346454095637103,
                    42.28556497521168,
                    25.936152267655714,
                    30.162181274631582,
                    29.53473435554019,
                    33.82470096273185
                ]
            ]
        }
    },
    "column2_row1_experiment_a": {
        "rand": {
            "x": [
                1,
                2,
                3,
                4,
                5,
                6,
                7,
                8,
                9,
                10,
                11,
                12,
                13,
                14,
                15,
                16,
                17,
                18,
                19,
                20,
                21,
                22,
                23,
                24,
                25,
                26,
                27,
                28,
                29,
                30
            ],
            "y": [
                [
                    11.19381817343786,
                    3.348666014517455,
                    2.2772897290708616,
                    4.29232810502768,
                    1.1784820382388455,
                    5.579001170027918,
                    1.1220277858657381,
                    9.349453352732588,
                    34.168198221833144,
                    1.7529051485821094
                ],
                [
                    43.01565528841704,
                    9.090542420572032,
                    6.30420232232204,
                    19.072670268594095,
                    3.236120177295721,
                    25.800301328680025,
                    2.973933450058144,
                    46.70107213324927,
                    32.41742959824752,
                    5.9109355754176285
                ],
                [
                    100.0,
                    16.771831454817782,
                    22.003326603331704,
                    28.865863745889584,
                    15.277394907923501,
                    69.1495862333228,
                    9.03530435051187,
                    100.0,
                    100.0,
                    15.612325738549307
                ],
                [
                    98.12474675119125,
                    49.240666753517914,
                    100.0,
                    67.40053830338402,
                    68.66509488942832,
                    100.0,
                    95.66670958425664,
                    100.0,
                    100.0,
                    43.74971895524379
                ],
                [
                    100.0,
                    100.0,
                    100.0,
                    100.0,
                    100.0,
                    100.0,
                    100.0,
                    98.49801797808863,
                    100.0,
                    100.0
                ],
                [
                    87.10412293661479,
                    57.659660193344195,
                    100.0,
                    100.0,
                    100.0,
                    58.24379307685328,
                    66.08822157231921,
                    100.0,
                    100.0,
                    100.0
                ],
                [
                    100.0,
                    88.15652627143652,
                    100.0,
                    100.0,
                    87.45206623110447,
                    83.44458087279972,
                    100.0,
                    100.0,
                    100.0,
                    100.0
                ],
                [
                    100.0,
                    100.0,
                    100.0,
                    100.0,
                    100.0,
                    100.0,
                    100.0,
                    100.0,
                    100.0,
                    100.0
                ],
                [
                    100.0,
                    100.0,
                    100.0,
                    100.0,
                    100.0,
                    73.64229344713792,
                    100.0,
                    100.0,
                    49.624050350667595,
                    100.0
                ],
                [
                    99.58673235651817,
                    100.0,
                    100.0,
                    100.0,
                    100.0,
                    100.0,
                    54.016548534987855,
                    100.0,
                    100.0,
                    100.0
                ],
                [
                    100.0,
                    99.11131373910008,
                    73.37031136451131,
                    100.0,
                    100.0,
                    71.74068392993875,
                    73.39868585777018,
                    100.0,
                    100.0,
                    66.77812863523819
                ],
                [
                    90.38215413849039,
                    92.50718603188551,
                    100.0,
                    60.651350638776485,
                    52.50005863480162,
                    100.0,
                    100.0,
                    65.25371851457159,
                    77.17283976853314,
                    100.0
                ],
                [
                    100.0,
                    100.0,
                    100.0,
                    100.0,
                    100.0,
                    100.0,
                    100.0,
                    100.0,
                    100.0,
                    100.0
                ],
                [
                    44.443352029022115,
                    57.62488954684555,
                    100.0,
                    100.0,
                    100.0,
                    100.0,
                    100.0,
                    100.0,
                    100.0,
                    100.0
                ],
                [
                    100.0,
                    100.0,
                    100.0,
                    58.3532226642146,
                    100.0,
                    100.0,
                    100.0,
                    100.0,
                    100.0,
                    100.0
                ],
                [
                    100.0,
                    100.0,
                    100.0,
                    100.0,
                    100.0,
                    100.0,
                    100.0,
                    100.0,
                    100.0,
                    100.0
                ],
                [
                    52.48180024628466,
                    39.50566056301743,
                    100.0,
                    100.0,
                    100.0,
                    55.5707253098165,
                    100.0,
                    63.985439686077044,
                    100.0,
                    100.0
                ],
                [
                    85.56403386515792,
                    100.0,
                    100.0,
                    64.7702427873682,
                    100.0,
                    100.0,
                    100.0,
                    100.0,
                    100.0,
                    64.421812740699
                ],
                [
                    100.0,
                    77.48707285861553,
                    100.0,
                    100.0,
                    100.0,
                    100.0,
                    100.0,
                    100.0,
                    88.55105837223465,
                    100.0
                ],
                [
                    100.0,
                    100.0,
                    100.0,
                    100.0,
                    100.0,
                    100.0,
                    100.0,
                    100.0,
                    100.0,
                    100.0
                ],
                [
                    100.0,
                    100.0,
                    100.0,
                    100.0,
                    100.0,
                    100.0,
                    100.0,
                    100.0,
                    100.0,
                    100.0
                ],
                [
                    73.29819459473042,
                    100.0,
                    100.0,
                    100.0,
                    100.0,
                    100.0,
                    100.0,
                    100.0,
                    100.0,
                    100.0
                ],
                [
                    100.0,
                    100.0,
                    100.0,
                    100.0,
                    100.0,
                    100.0,
                    100.0,
                    100.0,
                    100.0,
                    100.0
                ],
                [
                    72.26429512279665,
                    75.94907432978863,
                    100.0,
                    100.0,
                    37.23110987241938,
                    100.0,
                    100.0,
                    100.0,
                    100.0,
                    100.0
                ],
                [
                    100.0,
                    100.0,
                    100.0,
                    100.0,
                    85.94092445581968,
                    100.0,
                    100.0,
                    100.0,
                    100.0,
                    100.0
                ],
                [
                    100.0,
                    100.0,
                    62.602588556804854,
                    84.16714187444727,
                    100.0,
                    100.0,
                    100.0,
                    69.41792319982088,
                    100.0,
                    68.38444083086108
                ],
                [
                    100.0,
                    100.0,
                    100.0,
                    100.0,
                    100.0,
                    90.85847458824966,
                    62.83720982845644,
                    61.10357276506577,
                    59.653258367125446,
                    100.0
                ],
                [
                    100.0,
                    100.0,
                    100.0,
                    100.0,
                    53.05507923571904,
                    100.0,
                    100.0,
                    100.0,
                    100.0,
                    100.0
                ],
                [
                    100.0,
                    100.0,
                    100.0,
                    100.0,
                    100.0,
                    100.0,
                    100.0,
                    100.0,
                    100.0,
                    72.59907596973518
                ],
                [
                    100.0,
                    100.0,
                    100.0,
                    34.301794693598595,
                    100.0,
                    100.0,
                    100.0,
                    100.0,
                    100.0,
                    88.10023150997627
                ]
            ]
        },
        "sine": {
            "x": [
                1,
                2,
                3,
                4,
                5,
                6,
                7,
                8,
                9,
                10,
                11,
                12,
                13,
                14,
                15,
                16,
                17,
                18,
                19,
                20,
                21,
                22,
                23,
                24,
                25,
                26,
                27,
                28,
                29,
                30
            ],
            "y": [
                [
                    12.054593874773493,
                    2.9897721173386222,
                    2.3571975395069966,
                    4.013206518643487,
                    1.1556532752666433,
                    4.7883997467160055,
                    1.0208350102131154,
                    8.305062799897684,
                    18.87875748445844,
                    1.7839677396048537
                ],
                [
                    19.996464949195694,
                    7.516948340804601,
                    5.967652430489182,
                    15.921088642081545,
                    3.3280197808289333,
                    17.7434780091746,
                    2.7039791421035746,
                    38.61483598666895,
                    36.925741856783894,
                    5.786101479821938
                ],
                [
                    36.07671918390513,
                    44.697873592180834,
                    20.85122380149492,
                    56.46671451508454,
                    22.20011819153504,
                    100.0,
                    11.283814118307465,
                    100.0,
                    100.0,
                    22.873653611527608
                ],
                [
                    100.0,
                    74.4597929355718,
                    100.0,
                    80.81758163106375,
                    46.60425630951689,
                    100.0,
                    54.337287893962426,
                    100.0,
                    100.0,
                    100.0
                ],
                [
                    100.0,
                    100.0,
                    100.0,
                    100.0,
                    100.0,
                    100.0,
                    100.0,
                    100.0,
                    100.0,
                    100.0
                ],
                [
                    100.0,
                    100.0,
                    100.0,
                    100.0,
                    100.0,
                    100.0,
                    100.0,
                    100.0,
                    100.0,
                    100.0
                ],
                [
                    64.79537547282139,
                    85.2898029086236,
                    100.0,
                    100.0,
                    100.0,
                    100.0,
                    100.0,
                    100.0,
                    100.0,
                    100.0
                ],
                [
                    100.0,
                    100.0,
                    100.0,
                    100.0,
                    100.0,
                    84.80052000893927,
                    100.0,
                    77.32903353282104,
                    100.0,
                    100.0
                ],
                [
                    100.0,
                    100.0,
                    100.0,
                    100.0,
                    100.0,
                    100.0,
                    100.0,
                    100.0,
                    100.0,
                    100.0
                ],
                [
                    100.0,
                    68.01739035563533,
                    100.0,
                    72.40131838718575,
                    100.0,
                    100.0,
                    100.0,
                    100.0,
                    100.0,
                    52.46344924464861
                ],
                [
                    100.0,
                    100.0,
                    100.0,
                    53.89633015348464,
                    100.0,
                    100.0,
                    100.0,
                    100.0,
                    58.19748204598148,
                    100.0
                ],
                [
                    67.26876140283066,
                    100.0,
                    84.00536959811721,
                    95.63610360022014,
                    100.0,
                    100.0,
                    100.0,
                    100.0,
                    100.0,
                    100.0
                ],
                [
                    100.0,
                    100.0,
                    100.0,
                    100.0,
                    100.0,
                    100.0,
                    100.0,
                    100.0,
                    100.0,
                    100.0
                ],
                [
                    100.0,
                    100.0,
                    100.0,
                    100.0,
                    100.0,
                    100.0,
                    100.0,
                    100.0,
                    100.0,
                    100.0
                ],
                [
                    100.0,
                    100.0,
                    47.75241885228259,
                    100.0,
                    100.0,
                    100.0,
                    100.0,
                    100.0,
                    100.0,
                    91.72514646583568
                ],
                [
                    100.0,
                    81.48005548218657,
                    100.0,
                    100.0,
                    100.0,
                    100.0,
                    100.0,
                    100.0,
                    100.0,
                    100.0
                ],
                [
                    100.0,
                    100.0,
                    100.0,
                    100.0,
                    100.0,
                    100.0,
                    100.0,
                    100.0,
                    100.0,
                    100.0
                ],
                [
                    100.0,
                    100.0,
                    65.35098646691475,
                    100.0,
                    100.0,
                    100.0,
                    100.0,
                    100.0,
                    100.0,
                    100.0
                ],
                [
                    100.0,
                    73.34687013705374,
                    100.0,
                    100.0,
                    100.0,
                    100.0,
                    100.0,
                    100.0,
                    100.0,
                    100.0
                ],
                [
                    100.0,
                    100.0,
                    100.0,
                    100.0,
                    100.0,
                    100.0,
                    100.0,
                    100.0,
                    100.0,
                    100.0
                ],
                [
                    100.0,
                    100.0,
                    100.0,
                    100.0,
                    100.0,
                    100.0,
                    100.0,
                    100.0,
                    100.0,
                    100.0
                ],
                [
                    96.20434475022893,
                    100.0,
                    100.0,
                    100.0,
                    89.64461503883635,
                    100.0,
                    100.0,
                    100.0,
                    74.37421591013697,
                    82.53297333914122
                ],
                [
                    100.0,
                    100.0,
                    57.37756860209643,
                    100.0,
                    100.0,
                    100.0,
                    100.0,
                    100.0,
                    100.0,
                    100.0
                ],
                [
                    100.0,
                    100.0,
                    100.0,
                    100.0,
                    100.0,
                    100.0,
                    100.0,
                    83.41745312426718,
                    100.0,
                    100.0
                ],
                [
                    100.0,
                    46.351547824511904,
                    89.93872302647866,
                    98.87489163986905,
                    100.0,
                    94.93357966187243,
                    100.0,
                    100.0,
                    100.0,
                    100.0
                ],
                [
                    68.11497472861227,
                    40.169334342729314,
                    28.51796945073055,
                    74.7188120869969,
                    59.41848525749546,
                    38.49164707879178,
                    50.5284373570881,
                    76.99382858851965,
                    66.48352270487133,
                    100.0
                ],
                [
                    100.0,
                    97.99301998349398,
                    91.82067988210332,
                    100.0,
                    100.0,
                    100.0,
                    100.0,
                    50.53346116689572,
                    100.0,
                    100.0
                ],
                [
                    100.0,
                    100.0,
                    100.0,
                    100.0,
                    100.0,
                    100.0,
                    100.0,
                    73.38809107753941,
                    100.0,
                    100.0
                ],
                [
                    67.03921773045768,
                    100.0,
                    100.0,
                    100.0,
                    100.0,
                    50.093255492564,
                    100.0,
                    100.0,
                    100.0,
                    100.0
                ],
                [
                    100.0,
                    100.0,
                    100.0,
                    59.7079544941652,
                    100.0,
                    100.0,
                    100.0,
                    100.0,
                    100.0,
                    100.0
                ]
            ]
        }
    },
    "column2_row2_experiment_b": {
        "high_harmonics": {
            "f0_in_hz": 125.0,
            "filter_position_in_hz": 3900.0,
            "x_bin_centers": [
                0.9090450000000001,
                0.9273168045000001,
                0.9459558722704502,
                0.9649695853030862,
                0.9843654739676784,
                1.0041512199944287,
                1.0243346595163167,
                1.0449237861725946,
                1.0659267542746638,
                1.0873518820355845,
                1.1092076548644998,
                1.131502728727276,
                1.1542459335746944,
                1.1774462768395457,
                1.2011129470040207,
                1.2252553172388014,
                1.2498829491153014,
                1.2750055963925186,
                1.3006332088800083,
                1.3267759363784966,
                1.3534441326997042,
                1.3806483597669683,
                1.4083993917982844,
                1.43670821957343,
                1.465586054786856,
                1.4950443344880715,
                1.525094725611282,
                1.5557491295960686,
                1.5870196871009494,
                1.6189187828116784,
                1.6514590503461934,
                1.6846533772581518,
                1.7185149101410406,
                1.7530570598348756,
                1.7882935067375567,
                1.8242382062229816,
                1.8609053941680633,
                1.8983095925908415,
                1.9364656154019175,
                1.9753885742714958,
                2.015093884614353,
                2.0555972716951016,
                2.096914776856173,
                2.1390627638709825,
                2.182057925424789,
                2.2259172897258273,
                2.2706582272493163,
                2.3162984576170276
            ],
            "y_bin_heights": [
                [
                    3.5211267605633805,
                    2.030456852791878,
                    3.5460992907801416,
                    7.894736842105263,
                    5.025125628140704,
                    2.681992337164751,
                    4.605263157894737,
                    1.4184397163120568,
                    15.053763440860216,
                    3.1539888682745825
                ],
                [
                    2.112676056338028,
                    2.030456852791878,
                    3.1914893617021276,
                    2.6315789473684212,
                    4.0201005025125625,
                    1.9157088122605364,
                    3.289473684210526,
                    2.482269503546099,
                    3.225806451612903,
                    2.226345083487941
                ],
                [
                    7.746478873239437,
                    6.091370558375634,
                    2.8368794326241136,
                    0.0,
                    8.040201005025125,
                    0.3831417624521073,
                    3.289473684210526,
                    1.7730496453900708,
                    7.526881720430108,
                    2.782931354359926
                ],
                [
                    0.704225352112676,
                    2.5380710659898478,
                    1.7730496453900708,
                    0.0,
                    1.5075376884422111,
                    1.5325670498084292,
                    3.9473684210526314,
                    1.0638297872340425,
                    8.602150537634408,
                    1.484230055658627
                ],
                [
                    3.5211267605633805,
                    1.5228426395939085,
                    2.8368794326241136,
                    10.526315789473685,
                    3.0150753768844223,
                    2.2988505747126435,
                    3.9473684210526314,
                    2.127659574468085,
                    0.0,
                    1.8552875695732838
                ],
                [
                    2.816901408450704,
                    2.030456852791878,
                    2.482269503546099,
                    2.6315789473684212,
                    4.0201005025125625,
                    3.4482758620689653,
                    7.2368421052631575,
                    2.8368794326241136,
                    6.451612903225806,
                    1.8552875695732838
                ],
                [
                    2.816901408450704,
                    2.5380710659898478,
                    3.5460992907801416,
                    0.0,
                    3.0150753768844223,
                    3.4482758620689653,
                    3.289473684210526,
                    3.1914893617021276,
                    1.075268817204301,
                    1.484230055658627
                ],
                [
                    1.408450704225352,
                    2.030456852791878,
                    3.1914893617021276,
                    5.2631578947368425,
                    5.527638190954774,
                    4.21455938697318,
                    5.2631578947368425,
                    3.900709219858156,
                    3.225806451612903,
                    2.968460111317254
                ],
                [
                    3.5211267605633805,
                    6.091370558375634,
                    3.5460992907801416,
                    0.0,
                    1.5075376884422111,
                    3.8314176245210727,
                    4.605263157894737,
                    4.25531914893617,
                    2.150537634408602,
                    1.1131725417439704
                ],
                [
                    1.408450704225352,
                    7.106598984771574,
                    2.482269503546099,
                    5.2631578947368425,
                    5.025125628140704,
                    3.4482758620689653,
                    8.552631578947368,
                    5.319148936170213,
                    1.075268817204301,
                    1.8552875695732838
                ],
                [
                    4.225352112676056,
                    3.553299492385787,
                    4.25531914893617,
                    7.894736842105263,
                    2.0100502512562812,
                    4.980842911877395,
                    5.921052631578948,
                    2.482269503546099,
                    0.0,
                    2.0408163265306123
                ],
                [
                    2.112676056338028,
                    7.106598984771574,
                    5.319148936170213,
                    5.2631578947368425,
                    7.035175879396985,
                    4.597701149425287,
                    9.210526315789474,
                    3.5460992907801416,
                    0.0,
                    3.5250463821892395
                ],
                [
                    4.225352112676056,
                    5.0761421319796955,
                    2.8368794326241136,
                    7.894736842105263,
                    3.5175879396984926,
                    3.4482758620689653,
                    4.605263157894737,
                    2.482269503546099,
                    1.075268817204301,
                    2.5974025974025974
                ],
                [
                    3.5211267605633805,
                    5.0761421319796955,
                    3.1914893617021276,
                    7.894736842105263,
                    3.0150753768844223,
                    4.597701149425287,
                    3.9473684210526314,
                    2.8368794326241136,
                    2.150537634408602,
                    2.0408163265306123
                ],
                [
                    2.112676056338028,
                    4.568527918781726,
                    1.4184397163120568,
                    2.6315789473684212,
                    3.0150753768844223,
                    2.2988505747126435,
                    3.9473684210526314,
                    2.482269503546099,
                    1.075268817204301,
                    2.0408163265306123
                ],
                [
                    2.816901408450704,
                    1.5228426395939085,
                    1.4184397163120568,
                    0.0,
                    6.532663316582915,
                    1.5325670498084292,
                    0.6578947368421053,
                    4.609929078014185,
                    1.075268817204301,
                    3.7105751391465676
                ],
                [
                    0.704225352112676,
                    3.045685279187817,
                    2.482269503546099,
                    2.6315789473684212,
                    6.532663316582915,
                    1.5325670498084292,
                    3.9473684210526314,
                    3.1914893617021276,
                    1.075268817204301,
                    3.339517625231911
                ],
                [
                    0.0,
                    2.5380710659898478,
                    2.482269503546099,
                    2.6315789473684212,
                    1.0050251256281406,
                    3.4482758620689653,
                    0.6578947368421053,
                    3.5460992907801416,
                    0.0,
                    2.226345083487941
                ],
                [
                    0.0,
                    1.5228426395939085,
                    1.7730496453900708,
                    2.6315789473684212,
                    2.0100502512562812,
                    2.2988505747126435,
                    0.6578947368421053,
                    2.127659574468085,
                    1.075268817204301,
                    1.8552875695732838
                ],
                [
                    2.816901408450704,
                    1.015228426395939,
                    2.482269503546099,
                    0.0,
                    1.5075376884422111,
                    1.1494252873563218,
                    0.6578947368421053,
                    1.4184397163120568,
                    1.075268817204301,
                    2.0408163265306123
                ],
                [
                    0.704225352112676,
                    1.015228426395939,
                    0.3546099290780142,
                    2.6315789473684212,
                    0.5025125628140703,
                    1.1494252873563218,
                    1.9736842105263157,
                    3.900709219858156,
                    1.075268817204301,
                    1.6697588126159555
                ],
                [
                    2.816901408450704,
                    1.5228426395939085,
                    2.482269503546099,
                    2.6315789473684212,
                    1.5075376884422111,
                    1.9157088122605364,
                    1.3157894736842106,
                    1.0638297872340425,
                    0.0,
                    1.484230055658627
                ],
                [
                    2.112676056338028,
                    0.5076142131979695,
                    2.127659574468085,
                    0.0,
                    0.5025125628140703,
                    1.9157088122605364,
                    1.3157894736842106,
                    0.7092198581560284,
                    1.075268817204301,
                    1.2987012987012987
                ],
                [
                    2.112676056338028,
                    1.015228426395939,
                    0.3546099290780142,
                    0.0,
                    1.5075376884422111,
                    1.5325670498084292,
                    1.3157894736842106,
                    2.8368794326241136,
                    1.075268817204301,
                    2.782931354359926
                ],
                [
                    2.112676056338028,
                    0.5076142131979695,
                    1.0638297872340425,
                    0.0,
                    3.0150753768844223,
                    1.1494252873563218,
                    0.6578947368421053,
                    1.7730496453900708,
                    1.075268817204301,
                    2.411873840445269
                ],
                [
                    1.408450704225352,
                    0.0,
                    1.0638297872340425,
                    0.0,
                    0.5025125628140703,
                    1.5325670498084292,
                    0.0,
                    1.4184397163120568,
                    0.0,
                    2.226345083487941
                ],
                [
                    0.704225352112676,
                    0.5076142131979695,
                    3.5460992907801416,
                    0.0,
                    2.512562814070352,
                    0.3831417624521073,
                    0.0,
                    1.0638297872340425,
                    2.150537634408602,
                    2.226345083487941
                ],
                [
                    0.704225352112676,
                    2.030456852791878,
                    1.0638297872340425,
                    2.6315789473684212,
                    0.5025125628140703,
                    1.5325670498084292,
                    1.3157894736842106,
                    0.7092198581560284,
                    2.150537634408602,
                    1.2987012987012987
                ],
                [
                    2.112676056338028,
                    0.0,
                    2.8368794326241136,
                    0.0,
                    2.0100502512562812,
                    0.7662835249042146,
                    1.3157894736842106,
                    0.7092198581560284,
                    1.075268817204301,
                    2.226345083487941
                ],
                [
                    2.816901408450704,
                    2.5380710659898478,
                    1.7730496453900708,
                    5.2631578947368425,
                    1.0050251256281406,
                    1.1494252873563218,
                    0.6578947368421053,
                    1.0638297872340425,
                    4.301075268817204,
                    1.8552875695732838
                ],
                [
                    3.5211267605633805,
                    2.030456852791878,
                    2.127659574468085,
                    0.0,
                    1.0050251256281406,
                    1.1494252873563218,
                    1.9736842105263157,
                    0.7092198581560284,
                    2.150537634408602,
                    1.2987012987012987
                ],
                [
                    0.704225352112676,
                    1.5228426395939085,
                    1.0638297872340425,
                    2.6315789473684212,
                    2.0100502512562812,
                    2.2988505747126435,
                    0.6578947368421053,
                    0.7092198581560284,
                    0.0,
                    2.0408163265306123
                ],
                [
                    1.408450704225352,
                    1.5228426395939085,
                    2.127659574468085,
                    2.6315789473684212,
                    0.5025125628140703,
                    1.1494252873563218,
                    0.0,
                    0.3546099290780142,
                    3.225806451612903,
                    2.411873840445269
                ],
                [
                    0.0,
                    0.5076142131979695,
                    1.4184397163120568,
                    0.0,
                    0.5025125628140703,
                    1.9157088122605364,
                    1.3157894736842106,
                    2.127659574468085,
                    2.150537634408602,
                    3.339517625231911
                ],
                [
                    1.408450704225352,
                    2.5380710659898478,
                    2.482269503546099,
                    0.0,
                    1.5075376884422111,
                    0.3831417624521073,
                    0.6578947368421053,
                    1.0638297872340425,
                    1.075268817204301,
                    2.5974025974025974
                ],
                [
                    1.408450704225352,
                    2.5380710659898478,
                    0.7092198581560284,
                    0.0,
                    0.0,
                    0.3831417624521073,
                    0.0,
                    1.0638297872340425,
                    0.0,
                    2.411873840445269
                ],
                [
                    2.112676056338028,
                    1.015228426395939,
                    2.127659574468085,
                    0.0,
                    0.0,
                    1.5325670498084292,
                    0.0,
                    1.0638297872340425,
                    1.075268817204301,
                    2.782931354359926
                ],
                [
                    2.816901408450704,
                    1.5228426395939085,
                    2.482269503546099,
                    0.0,
                    0.0,
                    0.7662835249042146,
                    0.0,
                    0.7092198581560284,
                    0.0,
                    2.5974025974025974
                ],
                [
                    2.112676056338028,
                    1.5228426395939085,
                    1.7730496453900708,
                    0.0,
                    0.0,
                    1.9157088122605364,
                    0.0,
                    1.7730496453900708,
                    1.075268817204301,
                    1.6697588126159555
                ],
                [
                    2.816901408450704,
                    0.0,
                    2.127659574468085,
                    0.0,
                    1.0050251256281406,
                    0.7662835249042146,
                    0.0,
                    1.4184397163120568,
                    1.075268817204301,
                    2.0408163265306123
                ],
                [
                    1.408450704225352,
                    2.030456852791878,
                    1.7730496453900708,
                    0.0,
                    0.0,
                    1.9157088122605364,
                    0.0,
                    2.482269503546099,
                    1.075268817204301,
                    1.484230055658627
                ],
                [
                    0.704225352112676,
                    1.015228426395939,
                    1.0638297872340425,
                    0.0,
                    0.5025125628140703,
                    2.681992337164751,
                    0.0,
                    2.8368794326241136,
                    1.075268817204301,
                    2.0408163265306123
                ],
                [
                    0.704225352112676,
                    0.5076142131979695,
                    1.4184397163120568,
                    0.0,
                    0.0,
                    1.5325670498084292,
                    0.0,
                    2.482269503546099,
                    2.150537634408602,
                    0.7421150278293135
                ],
                [
                    2.112676056338028,
                    0.5076142131979695,
                    1.4184397163120568,
                    0.0,
                    1.0050251256281406,
                    1.9157088122605364,
                    0.0,
                    0.7092198581560284,
                    4.301075268817204,
                    1.484230055658627
                ],
                [
                    0.704225352112676,
                    1.015228426395939,
                    0.7092198581560284,
                    0.0,
                    0.0,
                    2.2988505747126435,
                    0.6578947368421053,
                    1.4184397163120568,
                    2.150537634408602,
                    1.6697588126159555
                ],
                [
                    1.408450704225352,
                    0.0,
                    0.0,
                    2.6315789473684212,
                    0.0,
                    2.2988505747126435,
                    0.6578947368421053,
                    2.8368794326241136,
                    2.150537634408602,
                    1.1131725417439704
                ],
                [
                    1.408450704225352,
                    0.5076142131979695,
                    1.0638297872340425,
                    2.6315789473684212,
                    0.5025125628140703,
                    1.9157088122605364,
                    1.3157894736842106,
                    1.0638297872340425,
                    4.301075268817204,
                    1.1131725417439704
                ],
                [
                    3.5211267605633805,
                    1.015228426395939,
                    0.3546099290780142,
                    2.6315789473684212,
                    1.0050251256281406,
                    3.0651340996168583,
                    0.6578947368421053,
                    2.8368794326241136,
                    0.0,
                    1.484230055658627
                ]
            ]
        },
        "low_harmonics": {
            "f0_in_hz": 125.0,
            "filter_position_in_hz": 125.0,
            "x_bin_centers": [
                0.9090450000000001,
                0.9273168045000001,
                0.9459558722704502,
                0.9649695853030862,
                0.9843654739676784,
                1.0041512199944287,
                1.0243346595163167,
                1.0449237861725946,
                1.0659267542746638,
                1.0873518820355845,
                1.1092076548644998,
                1.131502728727276,
                1.1542459335746944,
                1.1774462768395457,
                1.2011129470040207,
                1.2252553172388014,
                1.2498829491153014,
                1.2750055963925186,
                1.3006332088800083,
                1.3267759363784966,
                1.3534441326997042,
                1.3806483597669683,
                1.4083993917982844,
                1.43670821957343,
                1.465586054786856,
                1.4950443344880715,
                1.525094725611282,
                1.5557491295960686,
                1.5870196871009494,
                1.6189187828116784,
                1.6514590503461934,
                1.6846533772581518,
                1.7185149101410406,
                1.7530570598348756,
                1.7882935067375567,
                1.8242382062229816,
                1.8609053941680633,
                1.8983095925908415,
                1.9364656154019175,
                1.9753885742714958,
                2.015093884614353,
                2.0555972716951016,
                2.096914776856173,
                2.1390627638709825,
                2.182057925424789,
                2.2259172897258273,
                2.2706582272493163,
                2.3162984576170276
            ],
            "y_bin_heights": [
                [
                    0.1124859392575928,
                    0.0,
                    0.0,
                    0.0,
                    0.0,
                    0.0,
                    0.0,
                    1.2373453318335208,
                    5.208333333333333,
                    0.0
                ],
                [
                    0.7874015748031497,
                    0.0,
                    0.0,
                    0.0,
                    0.0,
                    0.0,
                    0.0,
                    4.724409448818897,
                    10.648148148148149,
                    0.0
                ],
                [
                    1.124859392575928,
                    1.1235955056179776,
                    0.0,
                    0.0,
                    0.0,
                    0.0,
                    0.0,
                    5.061867266591676,
                    15.972222222222221,
                    0.0
                ],
                [
                    5.849268841394825,
                    11.685393258426966,
                    2.808988764044944,
                    0.898876404494382,
                    0.11235955056179775,
                    0.898876404494382,
                    13.146067415730338,
                    7.64904386951631,
                    13.88888888888889,
                    3.033707865168539
                ],
                [
                    25.534308211473565,
                    47.752808988764045,
                    52.69662921348315,
                    18.426966292134832,
                    17.078651685393258,
                    8.426966292134832,
                    65.50561797752809,
                    13.498312710911136,
                    11.458333333333334,
                    50.0
                ],
                [
                    30.59617547806524,
                    36.96629213483146,
                    39.438202247191015,
                    45.842696629213485,
                    69.88764044943821,
                    29.662921348314608,
                    20.89887640449438,
                    12.598425196850394,
                    13.773148148148149,
                    45.056179775280896
                ],
                [
                    21.147356580427445,
                    2.4719101123595504,
                    3.258426966292135,
                    29.43820224719101,
                    12.808988764044944,
                    34.49438202247191,
                    0.449438202247191,
                    13.048368953880765,
                    17.36111111111111,
                    1.9101123595505618
                ],
                [
                    12.823397075365579,
                    0.0,
                    1.4606741573033708,
                    5.393258426966292,
                    0.11235955056179775,
                    23.707865168539325,
                    0.0,
                    12.598425196850394,
                    8.680555555555555,
                    0.0
                ],
                [
                    1.5748031496062993,
                    0.0,
                    0.33707865168539325,
                    0.0,
                    0.0,
                    2.5842696629213484,
                    0.0,
                    12.148481439820022,
                    1.8518518518518519,
                    0.0
                ],
                [
                    0.4499437570303712,
                    0.0,
                    0.0,
                    0.0,
                    0.0,
                    0.11235955056179775,
                    0.0,
                    5.286839145106861,
                    0.46296296296296297,
                    0.0
                ],
                [
                    0.0,
                    0.0,
                    0.0,
                    0.0,
                    0.0,
                    0.0,
                    0.0,
                    4.499437570303712,
                    0.23148148148148148,
                    0.0
                ],
                [
                    0.0,
                    0.0,
                    0.0,
                    0.0,
                    0.0,
                    0.11235955056179775,
                    0.0,
                    1.4623172103487063,
                    0.11574074074074074,
                    0.0
                ],
                [
                    0.0,
                    0.0,
                    0.0,
                    0.0,
                    0.0,
                    0.0,
                    0.0,
                    1.0123734533183353,
                    0.0,
                    0.0
                ],
                [
                    0.0,
                    0.0,
                    0.0,
                    0.0,
                    0.0,
                    0.0,
                    0.0,
                    0.7874015748031497,
                    0.0,
                    0.0
                ],
                [
                    0.0,
                    0.0,
                    0.0,
                    0.0,
                    0.0,
                    0.0,
                    0.0,
                    0.8998875140607424,
                    0.0,
                    0.0
                ],
                [
                    0.0,
                    0.0,
                    0.0,
                    0.0,
                    0.0,
                    0.0,
                    0.0,
                    1.2373453318335208,
                    0.0,
                    0.0
                ],
                [
                    0.0,
                    0.0,
                    0.0,
                    0.0,
                    0.0,
                    0.0,
                    0.0,
                    1.124859392575928,
                    0.0,
                    0.0
                ],
                [
                    0.0,
                    0.0,
                    0.0,
                    0.0,
                    0.0,
                    0.0,
                    0.0,
                    0.1124859392575928,
                    0.0,
                    0.0
                ],
                [
                    0.0,
                    0.0,
                    0.0,
                    0.0,
                    0.0,
                    0.0,
                    0.0,
                    0.3374578177727784,
                    0.23148148148148148,
                    0.0
                ],
                [
                    0.0,
                    0.0,
                    0.0,
                    0.0,
                    0.0,
                    0.0,
                    0.0,
                    0.6749156355455568,
                    0.0,
                    0.0
                ],
                [
                    0.0,
                    0.0,
                    0.0,
                    0.0,
                    0.0,
                    0.0,
                    0.0,
                    0.0,
                    0.0,
                    0.0
                ],
                [
                    0.0,
                    0.0,
                    0.0,
                    0.0,
                    0.0,
                    0.0,
                    0.0,
                    0.0,
                    0.0,
                    0.0
                ],
                [
                    0.0,
                    0.0,
                    0.0,
                    0.0,
                    0.0,
                    0.0,
                    0.0,
                    0.0,
                    0.0,
                    0.0
                ],
                [
                    0.0,
                    0.0,
                    0.0,
                    0.0,
                    0.0,
                    0.0,
                    0.0,
                    0.0,
                    0.0,
                    0.0
                ],
                [
                    0.0,
                    0.0,
                    0.0,
                    0.0,
                    0.0,
                    0.0,
                    0.0,
                    0.0,
                    0.0,
                    0.0
                ],
                [
                    0.0,
                    0.0,
                    0.0,
                    0.0,
                    0.0,
                    0.0,
                    0.0,
                    0.0,
                    0.0,
                    0.0
                ],
                [
                    0.0,
                    0.0,
                    0.0,
                    0.0,
                    0.0,
                    0.0,
                    0.0,
                    0.0,
                    0.0,
                    0.0
                ],
                [
                    0.0,
                    0.0,
                    0.0,
                    0.0,
                    0.0,
                    0.0,
                    0.0,
                    0.0,
                    0.0,
                    0.0
                ],
                [
                    0.0,
                    0.0,
                    0.0,
                    0.0,
                    0.0,
                    0.0,
                    0.0,
                    0.0,
                    0.0,
                    0.0
                ],
                [
                    0.0,
                    0.0,
                    0.0,
                    0.0,
                    0.0,
                    0.0,
                    0.0,
                    0.0,
                    0.0,
                    0.0
                ],
                [
                    0.0,
                    0.0,
                    0.0,
                    0.0,
                    0.0,
                    0.0,
                    0.0,
                    0.0,
                    0.0,
                    0.0
                ],
                [
                    0.0,
                    0.0,
                    0.0,
                    0.0,
                    0.0,
                    0.0,
                    0.0,
                    0.0,
                    0.0,
                    0.0
                ],
                [
                    0.0,
                    0.0,
                    0.0,
                    0.0,
                    0.0,
                    0.0,
                    0.0,
                    0.0,
                    0.0,
                    0.0
                ],
                [
                    0.0,
                    0.0,
                    0.0,
                    0.0,
                    0.0,
                    0.0,
                    0.0,
                    0.0,
                    0.0,
                    0.0
                ],
                [
                    0.0,
                    0.0,
                    0.0,
                    0.0,
                    0.0,
                    0.0,
                    0.0,
                    0.0,
                    0.0,
                    0.0
                ],
                [
                    0.0,
                    0.0,
                    0.0,
                    0.0,
                    0.0,
                    0.0,
                    0.0,
                    0.0,
                    0.0,
                    0.0
                ],
                [
                    0.0,
                    0.0,
                    0.0,
                    0.0,
                    0.0,
                    0.0,
                    0.0,
                    0.0,
                    0.0,
                    0.0
                ],
                [
                    0.0,
                    0.0,
                    0.0,
                    0.0,
                    0.0,
                    0.0,
                    0.0,
                    0.0,
                    0.0,
                    0.0
                ],
                [
                    0.0,
                    0.0,
                    0.0,
                    0.0,
                    0.0,
                    0.0,
                    0.0,
                    0.0,
                    0.0,
                    0.0
                ],
                [
                    0.0,
                    0.0,
                    0.0,
                    0.0,
                    0.0,
                    0.0,
                    0.0,
                    0.0,
                    0.0,
                    0.0
                ],
                [
                    0.0,
                    0.0,
                    0.0,
                    0.0,
                    0.0,
                    0.0,
                    0.0,
                    0.0,
                    0.0,
                    0.0
                ],
                [
                    0.0,
                    0.0,
                    0.0,
                    0.0,
                    0.0,
                    0.0,
                    0.0,
                    0.0,
                    0.0,
                    0.0
                ],
                [
                    0.0,
                    0.0,
                    0.0,
                    0.0,
                    0.0,
                    0.0,
                    0.0,
                    0.0,
                    0.0,
                    0.0
                ],
                [
                    0.0,
                    0.0,
                    0.0,
                    0.0,
                    0.0,
                    0.0,
                    0.0,
                    0.0,
                    0.0,
                    0.0
                ],
                [
                    0.0,
                    0.0,
                    0.0,
                    0.0,
                    0.0,
                    0.0,
                    0.0,
                    0.0,
                    0.0,
                    0.0
                ],
                [
                    0.0,
                    0.0,
                    0.0,
                    0.0,
                    0.0,
                    0.0,
                    0.0,
                    0.0,
                    0.0,
                    0.0
                ],
                [
                    0.0,
                    0.0,
                    0.0,
                    0.0,
                    0.0,
                    0.0,
                    0.0,
                    0.0,
                    0.0,
                    0.0
                ],
                [
                    0.0,
                    0.0,
                    0.0,
                    0.0,
                    0.0,
                    0.0,
                    0.0,
                    0.0,
                    0.11574074074074074,
                    0.0
                ]
            ]
        }
    },
    "column2_row3_experiment_c": {
        "high_harmonics": {
            "x": [
                0.0,
                4.0,
                8.0,
                12.0,
                16.0,
                20.0,
                24.0
            ],
            "y": [
                [
                    0.0,
                    0.0,
                    0.0,
                    0.0,
                    0.0,
                    0.0,
                    0.0,
                    0.0,
                    0.0,
                    0.0
                ],
                [
                    0.04786175860171227,
                    -0.8004490834325697,
                    3.3012424575266106,
                    0.377254567077534,
                    -0.0551448146518716,
                    -0.9071189563056592,
                    -1.9632570094095922,
                    -0.35263892579816636,
                    -0.5991166420189344,
                    1.2755841719429437
                ],
                [
                    1.0096985122521058,
                    0.36256742264835395,
                    0.098595590900457,
                    -0.12541116595586566,
                    4.3022955082960834e-06,
                    -0.5138703916580649,
                    -2.0558190130570573,
                    -0.1323865662732917,
                    0.724314762624628,
                    2.8463383852779196
                ],
                [
                    2.615822192932863,
                    0.645584140910529,
                    0.9403002131775064,
                    -0.1254136107698436,
                    -0.1102744289418105,
                    -0.5138703916580649,
                    -2.793325904810842,
                    -0.26459606646414935,
                    0.24078689389277663,
                    2.242913213562393
                ],
                [
                    2.2242569328918025,
                    0.6455818753699347,
                    1.1890948513973996,
                    -0.7499335168946697,
                    -0.1102699209043081,
                    -0.6320310595638379,
                    -3.2058425976526985,
                    0.4425977077850345,
                    0.04008702643632134,
                    2.79979446298235
                ],
                [
                    3.997481077359576,
                    0.9294948068289841,
                    1.1890880262006043,
                    -1.493788953513393,
                    -0.33052116888168115,
                    -0.1979985320507467,
                    -3.2515714637473123,
                    0.2653170634581188,
                    1.6626374392814114e-06,
                    3.8286253517498965
                ],
                [
                    4.096833987099404,
                    1.2958456769562456,
                    4.32118790523983,
                    -1.9863516274242787,
                    -0.5503840354523426,
                    -0.4350130577434701,
                    -3.2515758062820828,
                    0.4426003321350651,
                    -0.32003629885270257,
                    4.820253631308648
                ]
            ]
        },
        "low_harmonics": {
            "x": [
                0.0,
                4.0,
                8.0,
                12.0,
                16.0,
                20.0,
                24.0
            ],
            "y": [
                [
                    0.0,
                    0.0,
                    0.0,
                    0.0,
                    0.0,
                    0.0,
                    0.0,
                    0.0,
                    0.0,
                    0.0
                ],
                [
                    6.769654360449087,
                    0.9227157706110374,
                    0.8122787562813647,
                    0.7256464662629689,
                    -0.09218795982403138,
                    1.8087804637210905,
                    -0.6625430085198827,
                    0.9909111599025895,
                    -1.1670886683656496,
                    4.20484936937266
                ],
                [
                    11.471336775449975,
                    4.266448360548232,
                    3.847748353945971,
                    5.827006468707932,
                    1.7674758299286202,
                    3.2360645390850955,
                    0.6670508329982876,
                    5.510539552933658,
                    1.2669227578248403,
                    4.038272669799987
                ],
                [
                    10.915204729198079,
                    4.458034660031807,
                    3.847747267848566,
                    5.177182297697708,
                    2.473548457441642,
                    2.9798732206255067,
                    1.2039455447451355,
                    3.5076650990276352,
                    4.642312073335306,
                    3.761144977266696
                ],
                [
                    12.591142557958856,
                    4.649973385260662,
                    4.456376349506472,
                    5.610006407154373,
                    4.043846947567052,
                    3.5442692202933586,
                    1.9243513696764638,
                    2.0410375386747095,
                    4.686368190043413,
                    7.869904810444066
                ],
                [
                    14.175962618952697,
                    5.614847965987229,
                    5.257680968192113,
                    5.231197066579671,
                    5.735057999966333,
                    3.904890671605802,
                    2.195848391873767,
                    1.639812778076779,
                    5.838677473096547,
                    6.334430187634709
                ],
                [
                    12.422532647687587,
                    5.179572827651485,
                    5.399721609331955,
                    5.9356484547321955,
                    7.35428039371704,
                    2.6732000725218388,
                    2.468072931119729,
                    -1.615576398207077,
                    7.18518711093666,
                    7.014556434470833
                ]
            ]
        }
    },
    "column2_row4_experiment_d": {
        "1": {
            "x": [
                0.0,
                1.0,
                2.0,
                3.0,
                4.0,
                6.0,
                8.0
            ],
            "y": [
                [
                    0.0,
                    0.0,
                    0.0,
                    0.0,
                    0.0,
                    0.0,
                    0.0,
                    0.0,
                    0.0,
                    0.0
                ],
                [
                    3.2029061807022776,
                    0.2881101220776705,
                    0.7835906858183974,
                    0.2734008921638469,
                    0.3630533803176941,
                    0.9416292156164583,
                    0.616562270317154,
                    0.6419734098708556,
                    1.1082382899705134,
                    0.15757047019048628
                ],
                [
                    4.0787505527113455,
                    0.8445415981705147,
                    1.2567177404158245,
                    0.7307121166933688,
                    1.4141617935953277,
                    1.3577806184426788,
                    1.5264398431055004,
                    0.8643213672485595,
                    3.8044686256091556,
                    0.45085571376744255
                ],
                [
                    3.2500628712570867,
                    1.2471215098627721,
                    1.6187080564063423,
                    0.8683042223581199,
                    1.552067907126722,
                    1.1263772379269517,
                    1.4595773545752548,
                    0.9088512660207511,
                    3.4780777466604222,
                    0.9264526823833229
                ],
                [
                    6.070277414961386,
                    1.8766160122476236,
                    2.095808152101234,
                    2.022217504363142,
                    2.8948406643304994,
                    2.592989705866568,
                    2.4447723571422975,
                    3.138376083634391,
                    4.648519703414893,
                    1.5412489716316164
                ],
                [
                    6.361314019426291,
                    3.0791015472210503,
                    2.529421026372198,
                    2.4874384292605685,
                    4.681147666614684,
                    3.2043629254439434,
                    2.850644131728806,
                    3.732209423061793,
                    4.954986789388773,
                    2.090893714386965
                ],
                [
                    8.050120397827516,
                    4.272953834615022,
                    3.5638516686187103,
                    3.424198012608006,
                    6.667291041567441,
                    4.009281565567319,
                    3.1901186794733696,
                    5.115966284055832,
                    6.909054195229618,
                    3.5712345774600136
                ]
            ]
        },
        "12": {
            "x": [
                0.0,
                1.0,
                2.0,
                3.0,
                4.0,
                6.0,
                8.0
            ],
            "y": [
                [
                    0.0,
                    0.0,
                    0.0,
                    0.0,
                    0.0,
                    0.0,
                    0.0,
                    0.0,
                    0.0,
                    0.0
                ],
                [
                    -1.0869915528392706,
                    0.24301130919700586,
                    0.4921526228655455,
                    0.06823673430604793,
                    0.022631379141153596,
                    0.18271656700200545,
                    0.1756861332633366,
                    0.6406727905511445,
                    0.26984354757232387,
                    0.02249593800066496
                ],
                [
                    -1.6604912481845577,
                    -0.022064054119544263,
                    0.2234005769816464,
                    0.06823673430604793,
                    0.022631379141153596,
                    0.22844621652929442,
                    0.0438915679193439,
                    0.5299107205561353,
                    -0.08978577338456883,
                    -0.022486940907294306
                ],
                [
                    -1.1100036234744652,
                    0.06621483893053437,
                    0.11163524519943091,
                    0.06824034775003462,
                    0.2038315458106057,
                    0.045644977374034834,
                    0.13173316334606788,
                    0.7515671002617483,
                    -0.044904346757350444,
                    0.13503937338517902
                ],
                [
                    -1.1329920982719983,
                    0.22089690281154928,
                    0.3576845462183893,
                    0.0909907990200921,
                    0.04526248919947162,
                    0.15986092001400554,
                    0.17568584552868494,
                    0.46351908449235957,
                    0.08986652312709786,
                    0.09000899196210613
                ],
                [
                    -0.9719088672341192,
                    -0.1102657349969185,
                    0.178682739045801,
                    -0.06818168719449691,
                    0.04526370573863625,
                    0.022822015144106755,
                    -0.021934711135293217,
                    0.5077775974547123,
                    0.2698405876742731,
                    -0.0449743138222235
                ],
                [
                    -0.30181671645806585,
                    -0.06617666827009216,
                    0.42489559938870536,
                    -0.06818168719449691,
                    0.13583979264589352,
                    0.13700767891151266,
                    0.0438915679193439,
                    0.8625715228086688,
                    0.26984354757232387,
                    -0.2022220362412962
                ]
            ]
        },
        "2": {
            "x": [
                0.0,
                1.0,
                2.0,
                3.0,
                4.0,
                6.0,
                8.0
            ],
            "y": [
                [
                    0.0,
                    0.0,
                    0.0,
                    0.0,
                    0.0,
                    0.0,
                    0.0,
                    0.0,
                    0.0,
                    0.0
                ],
                [
                    -0.18489375996883917,
                    0.887988196797008,
                    0.8998873593520528,
                    0.9367521787017654,
                    0.7498939803457572,
                    1.1726194370084921,
                    1.148670784466189,
                    1.5799246121196855,
                    1.6029040325012545,
                    1.0170645773855713
                ],
                [
                    1.0926034871476702,
                    1.3574016355355811,
                    0.8772857865760972,
                    1.0515847922054367,
                    0.7955226347840569,
                    0.9647000442011553,
                    1.3711160583282966,
                    1.8044874524897963,
                    -0.4023055515202896,
                    1.495242142145314
                ],
                [
                    0.3938184924540442,
                    1.4694927468165788,
                    1.0129412273515395,
                    1.4199179787502654,
                    0.8411707993889062,
                    1.1263772379269517,
                    1.705733222782276,
                    2.4812339669584804,
                    1.2167695268838399,
                    2.159316525468555
                ],
                [
                    -1.7197528684603507,
                    1.8966022521590613,
                    1.7167589663511227,
                    1.48912338269827,
                    1.138392330928733,
                    1.6129302938379197,
                    2.0863262877906497,
                    4.308441816802154,
                    0.7643839290065485,
                    2.8508794156738144
                ],
                [
                    -5.270932958547561,
                    2.5520427733466917,
                    1.785129129504492,
                    2.1373577376044928,
                    1.3446682233155232,
                    1.7523729909160677,
                    2.8067244962317823,
                    5.21123448272253,
                    1.126133339018674,
                    3.7336017863377737
                ],
                [
                    -4.919330137227455,
                    3.348825462040702,
                    2.3337754818312177,
                    2.8130752699229893,
                    1.5283778914509147,
                    2.2652743989214663,
                    3.50958789562695,
                    6.568629789607416,
                    0.8546954974227065,
                    4.435857926071663
                ]
            ]
        },
        "3": {
            "x": [
                0.0,
                1.0,
                2.0,
                3.0,
                4.0,
                6.0,
                8.0
            ],
            "y": [
                [
                    0.0,
                    0.0,
                    0.0,
                    0.0,
                    0.0,
                    0.0,
                    0.0,
                    0.0,
                    0.0,
                    0.0
                ],
                [
                    -5.410923251861091,
                    -0.5070914879385189,
                    -0.04460507036455108,
                    -0.20451157114114416,
                    -0.18099807236903778,
                    0.1830892484969855,
                    0.06572596651775431,
                    0.22080072582889976,
                    3.5247344879455813,
                    -0.3368885161700746
                ],
                [
                    -1.3170857256963864,
                    -0.02210406678484933,
                    0.15625513042927874,
                    -0.2952745846151089,
                    0.13596001662404467,
                    -0.3196146237926394,
                    0.15342788559475595,
                    0.022057221342161704,
                    0.4734424650969258,
                    0.0675144782966211
                ],
                [
                    -1.5005923959146363,
                    -0.1104623586179132,
                    -2.7423116168989736e-06,
                    -0.02274029860978566,
                    -0.09054219211276537,
                    -0.43351721208449234,
                    0.351049649145704,
                    -0.02205321797795179,
                    -0.9847648845357382,
                    -0.2022688419494626
                ],
                [
                    -1.0181778003116042,
                    0.2434511427276691,
                    0.24565494539219768,
                    0.22773028805938045,
                    0.06795752091417107,
                    -0.06857528168240523,
                    0.7474985759750954,
                    0.1545031734398461,
                    0.06749132883490688,
                    0.15759957352799764
                ],
                [
                    -3.2048311502165525,
                    0.13271557614357898,
                    0.5816335004665136,
                    1.7121643797191055e-06,
                    0.0679577285152353,
                    -0.09142126773365344,
                    0.5931351379869474,
                    0.48641145227579186,
                    2.067941941480446,
                    -0.157354749723136
                ],
                [
                    -3.4299540994012045,
                    0.044219155247036124,
                    0.40230628050697237,
                    -0.02273975568473363,
                    0.13595894541220044,
                    -0.36518929832383407,
                    0.7254337054224655,
                    0.4420948221649317,
                    3.0367678544473984,
                    -0.15735541248946605
                ]
            ]
        },
        "4": {
            "x": [
                0.0,
                1.0,
                2.0,
                3.0,
                4.0,
                6.0,
                8.0
            ],
            "y": [
                [
                    0.0,
                    0.0,
                    0.0,
                    0.0,
                    0.0,
                    0.0,
                    0.0,
                    0.0,
                    0.0,
                    0.0
                ],
                [
                    -3.389222687638443,
                    -0.2206463940529133,
                    -0.1783629333940253,
                    -0.4773174812898058,
                    -0.045228486228798964,
                    -0.34200968366620677,
                    -0.26328649709594965,
                    0.7525804732972734,
                    -0.9129596413281889,
                    -0.17973452373147258
                ],
                [
                    -4.163675025413883,
                    -0.06624442345019022,
                    -0.46751051068363925,
                    -0.5453183086797276,
                    0.0226194431439036,
                    -0.5012277657323563,
                    -0.2632870251433981,
                    0.30918833156099623,
                    -1.4875526590087336,
                    -0.13483257687507133
                ],
                [
                    -4.493712733336919,
                    -0.264714960588198,
                    -0.2896743034362652,
                    -0.47731511347236333,
                    -0.11303642898895608,
                    -0.6147964813275332,
                    -0.2851931315970959,
                    -0.08815645847940745,
                    -0.7798817684857877,
                    -0.1797350953340019
                ],
                [
                    -5.084937823167556,
                    -0.044169163776472065,
                    -0.26742231109451575,
                    -0.47731511347236333,
                    -0.09043571567086064,
                    -0.4557604569085564,
                    -0.26328477116413707,
                    -0.19824035233431125,
                    -0.6021663019994574,
                    -0.11237270349062478
                ],
                [
                    -5.106804130773751,
                    -0.11038283695930717,
                    -0.35640029988823496,
                    -0.2503082046821523,
                    0.20377937171291757,
                    -0.5012257890556977,
                    -0.17560197907265485,
                    -0.3301844888910548,
                    -0.8464359463120807,
                    -0.11237252723652674
                ],
                [
                    -4.669276989017254,
                    -0.3087649398542305,
                    -0.5341172230459796,
                    -0.31846127908942745,
                    0.04524858475059659,
                    -0.8415467076386998,
                    -0.41654010642183126,
                    -0.5716148350044481,
                    -1.2448577220205894,
                    -0.15728724560968133
                ]
            ]
        },
        "5": {
            "x": [
                0.0,
                1.0,
                2.0,
                3.0,
                4.0,
                6.0,
                8.0
            ],
            "y": [
                [
                    0.0,
                    0.0,
                    0.0,
                    0.0,
                    0.0,
                    0.0,
                    0.0,
                    0.0,
                    0.0,
                    0.0
                ],
                [
                    -2.25255299825446,
                    -0.4415980763768512,
                    -0.379831281290395,
                    -0.09090440985440562,
                    -2.183091739049736e-06,
                    -0.29668684669232137,
                    -0.6582208964000151,
                    0.33138444305064985,
                    -0.536290461202472,
                    0.022486940907294306
                ],
                [
                    -2.6156060419900418,
                    -0.2651961196082093,
                    0.04478205970008542,
                    -0.20442244294092782,
                    -0.11305656691810118,
                    -0.34225542312186086,
                    -0.7019419903229225,
                    0.3756494853150296,
                    -1.3352952117869474,
                    -0.06744073400805828
                ],
                [
                    -4.010118991143443,
                    -0.3093240456873707,
                    0.04478262836649538,
                    -0.20442244294092782,
                    0.11318730921899112,
                    -0.3194718935807439,
                    -0.3954673158809192,
                    0.5751111869695924,
                    -1.2247128805432324,
                    0.022486940907294306
                ],
                [
                    -3.1126670974956063,
                    -0.11058399209098924,
                    0.35882121667725786,
                    -0.09090654993319913,
                    -1.5465884957155396e-06,
                    -0.3194688647343722,
                    -0.395447474826073,
                    0.7305249760639705,
                    -1.6442724026932285,
                    0.15752867341712434
                ],
                [
                    -3.022475829051316,
                    0.06641463149532023,
                    0.20167593841530418,
                    -0.1363280402030117,
                    0.022627733503356062,
                    -0.2510986618310276,
                    -0.526936345666885,
                    1.0643855855354523,
                    -2.193595920942396,
                    0.0899857105738125
                ],
                [
                    -1.5682818992652843,
                    0.022133775135391387,
                    0.49371071356446294,
                    -0.13633012503181607,
                    2.470522142417053e-08,
                    -0.09137798969845212,
                    -0.5269329983997708,
                    1.1312929830790965,
                    -2.390593211042399,
                    0.1575304096429445
                ]
            ]
        },
        "6": {
            "x": [
                0.0,
                1.0,
                2.0,
                3.0,
                4.0,
                6.0,
                8.0
            ],
            "y": [
                [
                    0.0,
                    0.0,
                    0.0,
                    0.0,
                    0.0,
                    0.0,
                    0.0,
                    0.0,
                    0.0,
                    0.0
                ],
                [
                    -2.2413546127691335,
                    -0.30918892677367804,
                    -0.22290424356549732,
                    -0.15918041086424295,
                    -0.13575043084207675,
                    -0.3191048766867357,
                    -0.24148224587074818,
                    -0.2645984345343466,
                    -1.2689624750290274,
                    -0.22481494998031923
                ],
                [
                    -4.477969222739956,
                    -0.5294366767199481,
                    -0.5119203262688528,
                    -0.318112273650185,
                    -0.1583583366866659,
                    -0.5464266552316841,
                    -0.4823687007082822,
                    -0.5943367825480079,
                    -1.908333969600767,
                    -0.49392989341607596
                ],
                [
                    -4.500076046234433,
                    -0.4193700642099114,
                    -0.3341655549713676,
                    -0.2273229931577847,
                    0.04528661680315754,
                    -0.38735200364786904,
                    -0.43861789827161957,
                    -0.6382186391958649,
                    -2.0839767874174,
                    -0.4715342361145868
                ],
                [
                    -3.186833300532606,
                    -0.24301148746529533,
                    0.08930067838884881,
                    -0.06825558333876125,
                    0.06794841880743813,
                    -0.2735797691920956,
                    -0.21955624183495903,
                    -0.15443657667537813,
                    -1.908334327578924,
                    -0.29216578409248317
                ],
                [
                    -4.433732706297838,
                    -0.26507631262313014,
                    -0.28966651790783615,
                    -0.2500298948502204,
                    -0.20355658341080765,
                    -0.3191073839010037,
                    -0.4823699056226287,
                    -0.3306316970746215,
                    -2.1497658827683828,
                    -0.31460447835558114
                ],
                [
                    -2.670209161677128,
                    -0.26507526470871223,
                    -0.08922504155319877,
                    -0.2954184914426785,
                    -0.18095781042079903,
                    -0.2735797691920956,
                    -0.43861442136986195,
                    -0.3746334628234309,
                    -2.5435393274324847,
                    -0.4715342361145868
                ]
            ]
        }
    },
    "column2_row5_experiment_e": {
        "pure_tones": {
            "x": [
                80.00000000000001,
                113.13708498984762,
                159.99999999999994,
                226.2741699796951,
                319.9999999999999
            ],
            "y": [
                [
                    29.963974838763022,
                    100.0,
                    100.0,
                    10.741388252819274,
                    100.0,
                    100.0,
                    27.84120882875748,
                    10.30376575118249,
                    100.0,
                    18.120991609189797
                ],
                [
                    6.605662668707838,
                    10.382130294451619,
                    7.078794041165665,
                    7.041067078573147,
                    9.918349482014124,
                    7.678362252056578,
                    9.29193289499734,
                    11.62318888731341,
                    7.603224166748051,
                    5.167931296618071
                ],
                [
                    3.2393665905442237,
                    3.6306868164401784,
                    3.3511054797108284,
                    3.5712125260434235,
                    4.045490167759417,
                    3.3373035203801726,
                    8.355770657182871,
                    4.692655366906285,
                    5.811600029503321,
                    3.3790354137154313
                ],
                [
                    2.656245119485502,
                    2.9345733386719175,
                    2.015648868196968,
                    2.261079343780578,
                    2.387125232241377,
                    2.158131382085681,
                    4.380340065298481,
                    2.599392564047203,
                    2.6450736951571843,
                    2.099935491906023
                ],
                [
                    2.794312561227057,
                    2.478124043762261,
                    2.3448699597577263,
                    2.11379163891449,
                    1.9941812213109447,
                    2.5090931780784174,
                    5.232481171842218,
                    2.2788050899415,
                    2.6255930267989585,
                    1.6885515360979022
                ]
            ]
        },
        "transposed_tones": {
            "x": [
                80.00000000000001,
                113.13708498984762,
                159.99999999999994,
                226.2741699796951,
                319.9999999999999
            ],
            "y": [
                [
                    79.89304239606442,
                    70.51351992053634,
                    88.66511531313868,
                    54.51305480146374,
                    100.0,
                    98.09951897471737,
                    100.0,
                    82.5014390259382,
                    95.018780557995,
                    85.39386931501808
                ],
                [
                    100.0,
                    100.0,
                    100.0,
                    100.0,
                    100.0,
                    100.0,
                    100.0,
                    100.0,
                    100.0,
                    100.0
                ],
                [
                    86.49189787960138,
                    87.12594314717002,
                    89.60450980907066,
                    85.8881656230829,
                    86.01614982281761,
                    94.5319159121171,
                    100.0,
                    100.0,
                    100.0,
                    100.0
                ],
                [
                    100.0,
                    98.38178749079523,
                    96.61572108053606,
                    81.08393278789946,
                    74.08427523539787,
                    94.84981884943974,
                    91.25363669888954,
                    90.94401896414858,
                    100.0,
                    85.72399928173122
                ],
                [
                    45.271067824925495,
                    30.862078788255594,
                    27.774158921489132,
                    37.62089317043659,
                    26.830104265888934,
                    39.036840589861065,
                    28.17611826979375,
                    29.004082591443606,
                    46.29580986536305,
                    40.577760906324016
                ]
            ]
        }
    },
    "column3_row1_experiment_a": {
        "rand": {
            "x": [
                1,
                2,
                3,
                4,
                5,
                6,
                7,
                8,
                9,
                10,
                11,
                12,
                13,
                14,
                15,
                16,
                17,
                18,
                19,
                20,
                21,
                22,
                23,
                24,
                25,
                26,
                27,
                28,
                29,
                30
            ],
            "y": [
                [
                    0.5467022869847522,
                    0.9608156632232974,
                    0.9479628037016038,
                    0.6527917485486122,
                    0.7653074844265468,
                    0.7042258745406641,
                    0.5953704975908497,
                    0.9082411790348899,
                    0.8191358095642567,
                    0.5869253462799475
                ],
                [
                    0.581666283864304,
                    1.2092930045313752,
                    1.2646524852420944,
                    0.813721425983383,
                    0.9340641746231078,
                    0.809025269603754,
                    0.8093785721178067,
                    1.0827264616610348,
                    1.06515586859,
                    0.7603853484374375
                ],
                [
                    0.6599447910300222,
                    1.591460712019589,
                    1.548001965974298,
                    0.9500774270087329,
                    1.4410687574902419,
                    0.8722083551797825,
                    1.5552973363447966,
                    1.3446005619586834,
                    1.2181721901813443,
                    0.9765900745738042
                ],
                [
                    0.7113522738741939,
                    1.8909051112346762,
                    1.6882107732877667,
                    1.0392853824754829,
                    2.354735439403608,
                    0.9411841234785089,
                    2.3237021421247723,
                    1.5504609784977823,
                    1.3106006843793556,
                    1.0869133265347837
                ],
                [
                    0.7578343590756328,
                    2.1582777870316225,
                    1.8455128752030512,
                    1.159406477201594,
                    3.196659655379486,
                    1.032304074248105,
                    3.283446048625013,
                    1.870114062712735,
                    1.5271408890386764,
                    1.1017806135893928
                ],
                [
                    0.8289255324157223,
                    2.3097736982127928,
                    1.887929319558413,
                    1.1952937871330855,
                    3.577565638276589,
                    1.0978120616095883,
                    4.157134782278631,
                    2.0346383287322687,
                    1.6116332273871834,
                    1.2618404375110297
                ],
                [
                    0.8651427624677223,
                    2.763429784828261,
                    2.364292593514059,
                    1.2428963204908081,
                    4.17267234524581,
                    1.0754233556527724,
                    4.369175062511737,
                    2.5390014373586656,
                    1.7268768978918454,
                    1.3194615892351895
                ],
                [
                    0.8752219670123622,
                    2.9187211398116166,
                    2.510587288733386,
                    1.3216464200161255,
                    4.410230256401029,
                    1.1635110217901978,
                    4.519069710365795,
                    2.751747680182147,
                    1.9354889686742232,
                    1.3389606347114755
                ],
                [
                    0.9847510547083104,
                    3.5775426798877823,
                    2.5082460130507016,
                    1.354413749467616,
                    5.296590411149176,
                    1.199885294444862,
                    4.858710303190327,
                    2.9626004487743014,
                    2.3531528460176747,
                    1.5315683423175785
                ],
                [
                    1.0139606439740096,
                    4.16415597885912,
                    2.8670602661000277,
                    1.6074585324424175,
                    5.751010048610501,
                    1.3480710601692905,
                    5.296376150569517,
                    3.3682896029391536,
                    3.089009787019624,
                    1.8233380194432243
                ],
                [
                    1.1000118638915504,
                    4.657564492406856,
                    3.0486276103302345,
                    1.8709852842462142,
                    4.936656928847518,
                    1.4676494379705927,
                    5.397388425283011,
                    3.9180813537097645,
                    3.3481778828384208,
                    2.0838936713511163
                ],
                [
                    1.2562622497998057,
                    6.687648451875676,
                    3.284045294796544,
                    2.0832872526108916,
                    5.301272142458241,
                    1.6069418472920742,
                    5.755403976942335,
                    5.6264044835094165,
                    4.054335385773467,
                    2.174518518848944
                ],
                [
                    1.3618609810810427,
                    7.332857863649935,
                    3.922801974757523,
                    2.4196567376064295,
                    6.403718480897416,
                    1.7825165962110878,
                    6.313706901919735,
                    5.813543543908981,
                    6.3617467604310844,
                    3.0290686805882863
                ],
                [
                    1.621516354550894,
                    7.322849181383527,
                    4.30426894057269,
                    2.659838558133103,
                    6.81195350850039,
                    2.277764036467429,
                    6.210218177418241,
                    8.05837745003239,
                    7.331133369490698,
                    2.9589495875637137
                ],
                [
                    1.8802590572505344,
                    10.886738136424833,
                    4.627258128552353,
                    2.6471966819135395,
                    7.399939809254996,
                    2.3625915632767267,
                    7.715495221074645,
                    8.28415022111634,
                    7.149094155465463,
                    3.1927407508774044
                ],
                [
                    2.1196672643354857,
                    10.965643375543795,
                    5.1544746664822165,
                    3.338041408485168,
                    8.895807191472617,
                    3.4704849073818074,
                    8.597754608516857,
                    10.786974260969648,
                    8.76024714936817,
                    3.35487867824203
                ],
                [
                    2.5879032950032017,
                    11.814138333921237,
                    5.53081740083724,
                    3.280760570252193,
                    9.056411255065347,
                    4.840588188754285,
                    9.194211365063142,
                    10.917453029450352,
                    12.03999347305472,
                    4.910072979160213
                ],
                [
                    3.0921190207657667,
                    16.105843081001204,
                    6.180135970755306,
                    4.094274450153014,
                    11.248124433027717,
                    5.922667335010801,
                    9.11981749741566,
                    19.49926901011701,
                    18.75159552118343,
                    4.930167161780089
                ],
                [
                    3.5367652508806855,
                    17.078683560118947,
                    7.852746663070496,
                    4.902488742533878,
                    8.988236394131848,
                    6.5951550690589595,
                    10.234923195316519,
                    18.633784869507295,
                    15.776785281134869,
                    5.668878874717712
                ],
                [
                    4.000447294467495,
                    25.337863793448953,
                    9.711258409902044,
                    5.177525249159698,
                    11.373188998535692,
                    8.86992087977691,
                    10.570022720621093,
                    23.632013030387697,
                    27.807228002228435,
                    6.354913014614228
                ],
                [
                    5.069775992512669,
                    70.81915759692622,
                    9.61554650308371,
                    7.713827360765588,
                    20.14790061908761,
                    14.026156068564912,
                    12.979282110603545,
                    100.0,
                    28.22838237083369,
                    8.840859535066521
                ],
                [
                    4.585146534773327,
                    39.80564961440063,
                    9.454581782403684,
                    6.598670019958898,
                    16.810894921720454,
                    12.816460042933665,
                    15.299680711869815,
                    27.50113908191481,
                    19.477599234867967,
                    7.638344828843774
                ],
                [
                    6.6984640339710815,
                    58.6106822227453,
                    9.124902819495443,
                    8.318487178097019,
                    20.14122850195823,
                    15.987087960020768,
                    27.71130270736475,
                    100.0,
                    61.92315208593749,
                    8.443850329133163
                ],
                [
                    6.171244460965105,
                    34.110649433810586,
                    8.017934178150453,
                    6.705287689904335,
                    17.653880477415797,
                    13.476674893712477,
                    11.798989637937868,
                    21.09416933431697,
                    23.417353109475894,
                    8.295390561180035
                ],
                [
                    8.148379881160594,
                    56.07120179367463,
                    13.435578711405048,
                    9.527926723229376,
                    17.01796393483516,
                    21.312323489882875,
                    31.05749497935231,
                    87.20474178700306,
                    64.45602131636055,
                    15.695303450403228
                ],
                [
                    8.958492797814998,
                    62.50868786639623,
                    14.872842740500312,
                    8.764837441037939,
                    20.181363342980514,
                    38.57791310045636,
                    39.72380680130117,
                    100.0,
                    76.92740900811054,
                    14.156428097801975
                ],
                [
                    10.16146212545072,
                    100.0,
                    19.984771092778853,
                    9.902156599134095,
                    16.53776832656913,
                    33.047707534281535,
                    67.79226140090626,
                    60.6214436995529,
                    61.576653996549496,
                    19.90543855832803
                ],
                [
                    11.116803390340806,
                    100.0,
                    20.493824279392197,
                    15.01084275149704,
                    19.789806736843815,
                    41.6776161264883,
                    100.0,
                    100.0,
                    100.0,
                    15.84152242254729
                ],
                [
                    11.778443193806291,
                    73.04207827191031,
                    23.790430513309687,
                    18.433780289036775,
                    28.699743094064843,
                    38.63119007144309,
                    42.88198942505185,
                    100.0,
                    100.0,
                    19.103299801223585
                ],
                [
                    11.772986050144617,
                    78.48154572009997,
                    46.64531455082923,
                    14.8162126728856,
                    67.89933238697533,
                    69.51921087746295,
                    91.39885934794889,
                    100.0,
                    100.0,
                    20.20382840915377
                ]
            ]
        },
        "sine": {
            "x": [
                1,
                2,
                3,
                4,
                5,
                6,
                7,
                8,
                9,
                10,
                11,
                12,
                13,
                14,
                15,
                16,
                17,
                18,
                19,
                20,
                21,
                22,
                23,
                24,
                25,
                26,
                27,
                28,
                29,
                30
            ],
            "y": [
                [
                    0.5722831655648692,
                    0.9116545494078662,
                    0.9925241084517915,
                    0.665286265494663,
                    0.8512846930688742,
                    0.7650538843324394,
                    0.6901066518901185,
                    0.9873661841078536,
                    0.7980437663354588,
                    0.6183019127764116
                ],
                [
                    0.6577396465724015,
                    1.0829196106451326,
                    1.3438476745805923,
                    0.8177640225064713,
                    1.0722131302331352,
                    0.882717833340018,
                    1.02256359026695,
                    1.3249007371100514,
                    0.8561306483209207,
                    0.7944808011553801
                ],
                [
                    0.6900145821504315,
                    1.2298352554051049,
                    1.6299461526894135,
                    0.9376616957923792,
                    1.354696571170143,
                    0.9080154469971853,
                    2.5663409099120917,
                    1.6560859527243468,
                    0.9344196111255698,
                    0.9306990782426585
                ],
                [
                    0.725240570617922,
                    1.343443584617666,
                    1.9274745723268285,
                    1.0579020579823561,
                    1.8631750067640678,
                    1.0159840864502525,
                    5.312118627278175,
                    1.9004881865591152,
                    0.9668734748367234,
                    0.9685455300185629
                ],
                [
                    0.7787419573643506,
                    1.5143142676217598,
                    2.0151039320897097,
                    1.097504108648657,
                    2.2098197706354727,
                    1.021902562716661,
                    7.327142221225627,
                    2.0779798869548687,
                    0.9754495917982773,
                    1.0590951669935496
                ],
                [
                    0.8119675650750237,
                    1.521922511899858,
                    2.0525754425635685,
                    1.0794908467362063,
                    2.762748500504765,
                    1.0543392007006556,
                    8.532409284424709,
                    2.276879254949449,
                    1.0106307494817852,
                    1.1014790228455884
                ],
                [
                    0.8312460868435156,
                    1.6453803878494944,
                    2.181991570749541,
                    1.1085280518873468,
                    3.053670215420679,
                    1.1020110346365841,
                    10.118450859836601,
                    2.3812796262699893,
                    1.0542380044635653,
                    0.9702586266942116
                ],
                [
                    0.8408215044477815,
                    1.7783539509535657,
                    2.1177703995544204,
                    1.1218408774361148,
                    3.0321936323961385,
                    1.1863097117139527,
                    9.770344744058798,
                    2.5736558379624763,
                    1.055336914473884,
                    1.0917360571198718
                ],
                [
                    0.8787039144125754,
                    1.8736201378369457,
                    2.393557496538719,
                    1.094084014487358,
                    2.8309694906244744,
                    1.20964809457751,
                    10.855496199632006,
                    2.9129329245486835,
                    1.0768867838204805,
                    1.068845694511639
                ],
                [
                    0.8651147186173662,
                    2.15172596018209,
                    2.7100553258236166,
                    1.0939209735555604,
                    3.061054765581718,
                    1.2848140755553359,
                    10.546952471399118,
                    3.162353610086463,
                    1.1096331664056427,
                    1.0906758773729583
                ],
                [
                    0.9388667161723145,
                    2.156137055167787,
                    2.6768308896156423,
                    1.11622407032531,
                    2.9483285728923394,
                    1.3513218680970742,
                    8.440040670783896,
                    3.6576402554436904,
                    1.1138322454086433,
                    1.1184866578308874
                ],
                [
                    0.9377315397875146,
                    2.4077080010725287,
                    2.9026543066549966,
                    1.0934649548840392,
                    3.001022434328362,
                    1.4504039753735825,
                    10.853821044602773,
                    3.7656899115927476,
                    1.1946416908497388,
                    1.2481677031106466
                ],
                [
                    0.9551740663357595,
                    2.9950416493083165,
                    3.106549804508697,
                    1.105875282875457,
                    2.80723616209586,
                    1.4696290256694424,
                    9.919641836975828,
                    4.035882182295561,
                    1.1627331000252794,
                    1.3114655215939206
                ],
                [
                    1.0355795409387123,
                    3.2253646191984022,
                    2.7300817177452474,
                    1.0862691316243944,
                    2.9373517481639464,
                    1.5878897234929008,
                    10.475110457430707,
                    5.666149187819146,
                    1.2559248042662277,
                    1.3384239904783384
                ],
                [
                    1.1589916447502004,
                    3.524803443379479,
                    3.2546831178623026,
                    1.057570248128136,
                    2.8888072047618207,
                    1.7696700727414072,
                    9.638861214526871,
                    5.9323051082373475,
                    1.365096402821341,
                    1.3915114298670215
                ],
                [
                    1.2263670035203162,
                    3.864057376343048,
                    3.7206199645827627,
                    1.1493713038532807,
                    3.158713667696969,
                    1.9343059159433045,
                    9.401154665289189,
                    6.4824735586026865,
                    1.4401456338553564,
                    1.511476859400637
                ],
                [
                    1.307581549369232,
                    4.733316650870992,
                    3.7159700752470224,
                    1.158839693920493,
                    3.127647525449138,
                    2.336357152995036,
                    10.50482199820075,
                    6.385137721196374,
                    1.564430808823723,
                    1.7174245895106757
                ],
                [
                    1.4879184633381652,
                    4.824124604401741,
                    4.45112587538789,
                    1.2583876899816728,
                    3.186562941250132,
                    2.4713724501080896,
                    8.415275880715468,
                    8.472480282363696,
                    1.6996109313273093,
                    1.7357513766614296
                ],
                [
                    1.5099306358129958,
                    5.4475866458098485,
                    5.343940869905475,
                    1.2949176425207207,
                    3.5279075569300593,
                    3.1918615620345543,
                    6.819486892707528,
                    11.704324069603578,
                    1.8328374992599497,
                    1.9862426086182956
                ],
                [
                    1.68570064377815,
                    5.164686373740609,
                    4.653955544929973,
                    1.473050936329873,
                    3.991945663763927,
                    3.6669803662710505,
                    7.628630173131587,
                    7.570961886284102,
                    1.7770252743654682,
                    2.266161418689603
                ],
                [
                    1.6980347398019051,
                    5.67833567704745,
                    4.99404223756243,
                    1.5952617125985025,
                    3.8528266015905728,
                    3.9693707879085816,
                    6.575708893903643,
                    9.907981237632692,
                    2.093598085205378,
                    2.278382845859251
                ],
                [
                    1.8859727558874189,
                    6.276821355241577,
                    5.445599262948574,
                    1.7900887354723087,
                    3.7813929413626366,
                    4.112348871603789,
                    7.150218913116124,
                    10.193087270117356,
                    2.029222364325041,
                    2.4803605848526735
                ],
                [
                    2.362567261340163,
                    6.159320757300024,
                    5.563491070246025,
                    2.1631775699136977,
                    3.9226200517539596,
                    4.5626065264227,
                    7.039912228854237,
                    11.573920686690714,
                    2.4481328671842664,
                    2.835603262812805
                ],
                [
                    2.6518290781770912,
                    6.850252772686649,
                    5.86377840529133,
                    2.427819167162204,
                    4.192073032175619,
                    5.360542037053217,
                    7.445480088532156,
                    12.75111225214676,
                    2.711732112095156,
                    3.0242541739196214
                ],
                [
                    2.9075716989837934,
                    6.456683374393212,
                    7.449595031333329,
                    2.601943659124941,
                    4.080538616681316,
                    5.396343043974366,
                    6.156593688873149,
                    15.460293805304273,
                    2.819098750280307,
                    3.385764012660356
                ],
                [
                    3.1095847612566803,
                    7.442768469419417,
                    6.139491500724741,
                    3.0503550176680623,
                    4.7775480062237525,
                    5.803530857545092,
                    7.496639642086516,
                    14.482885294143866,
                    2.8592565810722284,
                    3.657945342162917
                ],
                [
                    3.40842194837276,
                    7.96527153427414,
                    8.446792550547595,
                    3.5616717985841393,
                    4.2443285421211,
                    7.694901988742324,
                    7.734307547109773,
                    22.28040235044169,
                    3.26308599302005,
                    3.647644623954087
                ],
                [
                    3.4359057498165186,
                    8.04008052016907,
                    11.000692737058896,
                    3.8268130418927946,
                    4.166718869429263,
                    7.578683251743939,
                    8.537935068723636,
                    23.28818050152335,
                    3.683410919887304,
                    4.32994732990948
                ],
                [
                    3.50124991429481,
                    8.376365055317377,
                    7.973135485154376,
                    3.8353319679003075,
                    4.508433444807039,
                    7.982357614311881,
                    8.827408400694216,
                    22.105740518433063,
                    4.203981668147598,
                    4.671893379165403
                ],
                [
                    3.67618283637319,
                    8.13787147130663,
                    8.913356037882036,
                    3.9054767059560427,
                    4.8545977936089,
                    8.720287002273217,
                    8.233317115198691,
                    18.282600249716175,
                    4.148272084858824,
                    4.450101429867547
                ]
            ]
        }
    },
    "column3_row2_experiment_b": {
        "high_harmonics": {
            "f0_in_hz": 125.0,
            "filter_position_in_hz": 3900.0,
            "x_bin_centers": [
                0.9090450000000001,
                0.9273168045000001,
                0.9459558722704502,
                0.9649695853030862,
                0.9843654739676784,
                1.0041512199944287,
                1.0243346595163167,
                1.0449237861725946,
                1.0659267542746638,
                1.0873518820355845,
                1.1092076548644998,
                1.131502728727276,
                1.1542459335746944,
                1.1774462768395457,
                1.2011129470040207,
                1.2252553172388014,
                1.2498829491153014,
                1.2750055963925186,
                1.3006332088800083,
                1.3267759363784966,
                1.3534441326997042,
                1.3806483597669683,
                1.4083993917982844,
                1.43670821957343,
                1.465586054786856,
                1.4950443344880715,
                1.525094725611282,
                1.5557491295960686,
                1.5870196871009494,
                1.6189187828116784,
                1.6514590503461934,
                1.6846533772581518,
                1.7185149101410406,
                1.7530570598348756,
                1.7882935067375567,
                1.8242382062229816,
                1.8609053941680633,
                1.8983095925908415,
                1.9364656154019175,
                1.9753885742714958,
                2.015093884614353,
                2.0555972716951016,
                2.096914776856173,
                2.1390627638709825,
                2.182057925424789,
                2.2259172897258273,
                2.2706582272493163,
                2.3162984576170276
            ],
            "y_bin_heights": [
                [
                    0.0,
                    0.0,
                    0.6605019815059445,
                    0.11467889908256881,
                    0.0,
                    0.0,
                    0.27434842249657065,
                    0.4608294930875576,
                    0.0,
                    0.0
                ],
                [
                    0.0,
                    0.11862396204033215,
                    0.5284015852047557,
                    0.0,
                    0.22522522522522523,
                    0.0,
                    0.411522633744856,
                    1.075268817204301,
                    0.0,
                    0.0
                ],
                [
                    0.0,
                    0.11862396204033215,
                    0.6605019815059445,
                    0.11467889908256881,
                    0.0,
                    0.0,
                    0.27434842249657065,
                    0.9216589861751152,
                    0.0,
                    0.11337868480725624
                ],
                [
                    0.0,
                    0.0,
                    0.6605019815059445,
                    0.11467889908256881,
                    0.0,
                    0.0,
                    0.0,
                    0.6144393241167435,
                    0.0,
                    0.5668934240362812
                ],
                [
                    0.0,
                    0.11862396204033215,
                    0.5284015852047557,
                    0.0,
                    0.0,
                    0.0,
                    0.823045267489712,
                    0.7680491551459293,
                    0.0,
                    5.215419501133787
                ],
                [
                    0.0,
                    0.11862396204033215,
                    1.0568031704095113,
                    0.0,
                    0.0,
                    0.0,
                    0.13717421124828533,
                    0.6144393241167435,
                    0.0,
                    10.317460317460318
                ],
                [
                    0.0,
                    0.35587188612099646,
                    0.6605019815059445,
                    0.22935779816513763,
                    0.0,
                    0.0,
                    0.27434842249657065,
                    0.4608294930875576,
                    0.2247191011235955,
                    3.401360544217687
                ],
                [
                    0.0,
                    0.0,
                    0.26420079260237783,
                    0.0,
                    0.0,
                    0.11261261261261261,
                    0.27434842249657065,
                    0.6144393241167435,
                    0.0,
                    0.11337868480725624
                ],
                [
                    0.0,
                    0.2372479240806643,
                    0.13210039630118892,
                    0.11467889908256881,
                    0.11261261261261261,
                    0.0,
                    0.411522633744856,
                    0.30721966205837176,
                    0.0,
                    0.0
                ],
                [
                    0.0,
                    0.11862396204033215,
                    0.0,
                    0.0,
                    0.0,
                    0.0,
                    0.27434842249657065,
                    0.15360983102918588,
                    0.0,
                    0.0
                ],
                [
                    0.0,
                    0.0,
                    0.3963011889035667,
                    0.0,
                    0.0,
                    0.0,
                    0.27434842249657065,
                    0.9216589861751152,
                    0.0,
                    0.0
                ],
                [
                    0.0,
                    0.0,
                    0.26420079260237783,
                    0.0,
                    0.0,
                    0.0,
                    0.0,
                    0.9216589861751152,
                    0.0,
                    0.11337868480725624
                ],
                [
                    0.0,
                    0.0,
                    0.0,
                    0.0,
                    0.0,
                    0.0,
                    0.13717421124828533,
                    0.6144393241167435,
                    0.0,
                    0.0
                ],
                [
                    0.0,
                    0.2372479240806643,
                    0.13210039630118892,
                    0.0,
                    0.0,
                    0.0,
                    0.0,
                    0.7680491551459293,
                    0.0,
                    0.0
                ],
                [
                    0.0,
                    0.2372479240806643,
                    0.26420079260237783,
                    0.0,
                    0.0,
                    0.0,
                    0.5486968449931413,
                    0.6144393241167435,
                    0.0,
                    0.0
                ],
                [
                    0.0,
                    0.2372479240806643,
                    0.26420079260237783,
                    0.11467889908256881,
                    0.0,
                    0.0,
                    0.13717421124828533,
                    0.6144393241167435,
                    0.0,
                    0.0
                ],
                [
                    0.0,
                    0.35587188612099646,
                    0.0,
                    0.0,
                    0.0,
                    0.0,
                    0.13717421124828533,
                    0.7680491551459293,
                    0.0,
                    0.0
                ],
                [
                    0.0,
                    0.0,
                    0.0,
                    0.11467889908256881,
                    0.0,
                    0.0,
                    0.0,
                    0.15360983102918588,
                    0.0,
                    0.0
                ],
                [
                    0.0,
                    0.2372479240806643,
                    0.0,
                    0.11467889908256881,
                    0.0,
                    0.0,
                    0.0,
                    0.7680491551459293,
                    0.0,
                    0.0
                ],
                [
                    0.0,
                    0.35587188612099646,
                    0.0,
                    0.0,
                    0.0,
                    0.0,
                    0.13717421124828533,
                    0.6144393241167435,
                    0.0,
                    0.0
                ],
                [
                    0.0,
                    0.4744958481613286,
                    0.26420079260237783,
                    0.0,
                    0.0,
                    0.0,
                    0.0,
                    1.075268817204301,
                    0.0,
                    0.0
                ],
                [
                    0.0,
                    0.830367734282325,
                    0.0,
                    0.0,
                    0.0,
                    0.0,
                    0.5486968449931413,
                    0.9216589861751152,
                    0.0,
                    0.0
                ],
                [
                    0.0,
                    0.2372479240806643,
                    0.0,
                    0.0,
                    0.0,
                    0.0,
                    0.0,
                    0.4608294930875576,
                    0.0,
                    0.0
                ],
                [
                    0.0,
                    0.7117437722419929,
                    0.26420079260237783,
                    0.0,
                    0.0,
                    0.0,
                    0.0,
                    0.7680491551459293,
                    0.0,
                    0.0
                ],
                [
                    0.0,
                    0.7117437722419929,
                    0.3963011889035667,
                    0.0,
                    0.0,
                    0.0,
                    0.27434842249657065,
                    0.9216589861751152,
                    0.0,
                    0.0
                ],
                [
                    0.0,
                    0.830367734282325,
                    0.26420079260237783,
                    0.0,
                    0.0,
                    0.0,
                    0.411522633744856,
                    1.075268817204301,
                    0.0,
                    0.0
                ],
                [
                    0.0,
                    0.830367734282325,
                    0.26420079260237783,
                    0.0,
                    0.0,
                    0.0,
                    0.13717421124828533,
                    0.4608294930875576,
                    0.0,
                    0.0
                ],
                [
                    0.0,
                    1.3048635824436536,
                    0.13210039630118892,
                    0.0,
                    0.11261261261261261,
                    0.0,
                    0.13717421124828533,
                    0.0,
                    0.0,
                    0.0
                ],
                [
                    0.0,
                    2.2538552787663106,
                    0.13210039630118892,
                    0.11467889908256881,
                    0.0,
                    0.0,
                    0.27434842249657065,
                    0.4608294930875576,
                    0.0,
                    0.0
                ],
                [
                    0.0,
                    1.4234875444839858,
                    0.26420079260237783,
                    0.0,
                    0.0,
                    0.0,
                    0.13717421124828533,
                    0.4608294930875576,
                    0.0,
                    0.11337868480725624
                ],
                [
                    0.0,
                    0.9489916963226572,
                    0.0,
                    0.0,
                    0.22522522522522523,
                    0.0,
                    1.2345679012345678,
                    0.6144393241167435,
                    0.0,
                    0.0
                ],
                [
                    0.0,
                    0.4744958481613286,
                    0.0,
                    0.0,
                    0.0,
                    0.0,
                    0.9602194787379973,
                    0.4608294930875576,
                    0.0,
                    0.0
                ],
                [
                    0.0,
                    0.9489916963226572,
                    0.0,
                    0.0,
                    0.22522522522522523,
                    0.0,
                    1.2345679012345678,
                    0.6144393241167435,
                    0.0,
                    0.0
                ],
                [
                    0.0,
                    0.9489916963226572,
                    0.0,
                    0.0,
                    1.8018018018018018,
                    0.0,
                    2.1947873799725652,
                    0.4608294930875576,
                    0.0,
                    0.0
                ],
                [
                    0.0,
                    0.7117437722419929,
                    0.0,
                    0.0,
                    5.0675675675675675,
                    0.0,
                    2.7434842249657065,
                    0.6144393241167435,
                    0.0,
                    0.0
                ],
                [
                    0.0,
                    2.1352313167259784,
                    1.5852047556142668,
                    0.0,
                    6.756756756756757,
                    0.0,
                    4.3895747599451305,
                    1.5360983102918586,
                    0.0,
                    0.0
                ],
                [
                    0.0,
                    3.6773428232502967,
                    3.5667107001321003,
                    0.0,
                    7.77027027027027,
                    0.11261261261261261,
                    3.7037037037037037,
                    2.304147465437788,
                    0.0,
                    0.0
                ],
                [
                    0.11235955056179775,
                    5.456702253855279,
                    4.887714663143989,
                    0.9174311926605505,
                    9.121621621621621,
                    0.22522522522522523,
                    4.526748971193416,
                    5.6835637480798775,
                    0.2247191011235955,
                    0.11337868480725624
                ],
                [
                    2.359550561797753,
                    5.812574139976276,
                    11.624834874504623,
                    10.55045871559633,
                    12.5,
                    9.00900900900901,
                    4.11522633744856,
                    7.8341013824884795,
                    15.0561797752809,
                    7.596371882086168
                ],
                [
                    39.7752808988764,
                    9.37129300118624,
                    26.023778071334213,
                    38.76146788990825,
                    14.63963963963964,
                    40.31531531531532,
                    7.407407407407407,
                    11.827956989247312,
                    62.92134831460674,
                    39.229024943310655
                ],
                [
                    52.02247191011236,
                    12.099644128113878,
                    32.628797886393656,
                    41.39908256880734,
                    13.288288288288289,
                    40.31531531531532,
                    7.681755829903978,
                    18.125960061443934,
                    21.235955056179776,
                    28.68480725623583
                ],
                [
                    5.730337078651686,
                    13.167259786476869,
                    9.114927344782034,
                    7.224770642201835,
                    13.85135135135135,
                    9.684684684684685,
                    10.973936899862826,
                    9.831029185867896,
                    0.33707865168539325,
                    4.421768707482993
                ],
                [
                    0.0,
                    14.116251482799525,
                    1.321003963011889,
                    0.0,
                    10.472972972972974,
                    0.22522522522522523,
                    11.796982167352537,
                    7.8341013824884795,
                    0.0,
                    0.0
                ],
                [
                    0.0,
                    10.55753262158956,
                    0.3963011889035667,
                    0.0,
                    3.3783783783783785,
                    0.0,
                    8.367626886145406,
                    4.45468509984639,
                    0.0,
                    0.0
                ],
                [
                    0.0,
                    4.863582443653618,
                    0.13210039630118892,
                    0.0,
                    0.45045045045045046,
                    0.0,
                    8.367626886145406,
                    2.7649769585253456,
                    0.0,
                    0.0
                ],
                [
                    0.0,
                    0.9489916963226572,
                    0.13210039630118892,
                    0.0,
                    0.0,
                    0.0,
                    6.172839506172839,
                    2.61136712749616,
                    0.0,
                    0.0
                ],
                [
                    0.0,
                    0.4744958481613286,
                    0.0,
                    0.0,
                    0.0,
                    0.0,
                    4.801097393689986,
                    1.6897081413210446,
                    0.0,
                    0.0
                ],
                [
                    0.0,
                    0.830367734282325,
                    0.13210039630118892,
                    0.0,
                    0.0,
                    0.0,
                    2.880658436213992,
                    1.3824884792626728,
                    0.0,
                    0.0
                ]
            ]
        },
        "low_harmonics": {
            "f0_in_hz": 125.0,
            "filter_position_in_hz": 125.0,
            "x_bin_centers": [
                0.9090450000000001,
                0.9273168045000001,
                0.9459558722704502,
                0.9649695853030862,
                0.9843654739676784,
                1.0041512199944287,
                1.0243346595163167,
                1.0449237861725946,
                1.0659267542746638,
                1.0873518820355845,
                1.1092076548644998,
                1.131502728727276,
                1.1542459335746944,
                1.1774462768395457,
                1.2011129470040207,
                1.2252553172388014,
                1.2498829491153014,
                1.2750055963925186,
                1.3006332088800083,
                1.3267759363784966,
                1.3534441326997042,
                1.3806483597669683,
                1.4083993917982844,
                1.43670821957343,
                1.465586054786856,
                1.4950443344880715,
                1.525094725611282,
                1.5557491295960686,
                1.5870196871009494,
                1.6189187828116784,
                1.6514590503461934,
                1.6846533772581518,
                1.7185149101410406,
                1.7530570598348756,
                1.7882935067375567,
                1.8242382062229816,
                1.8609053941680633,
                1.8983095925908415,
                1.9364656154019175,
                1.9753885742714958,
                2.015093884614353,
                2.0555972716951016,
                2.096914776856173,
                2.1390627638709825,
                2.182057925424789,
                2.2259172897258273,
                2.2706582272493163,
                2.3162984576170276
            ],
            "y_bin_heights": [
                [
                    0.0,
                    0.0,
                    0.0,
                    0.0,
                    0.0,
                    0.0,
                    0.0,
                    0.0,
                    0.0,
                    0.0
                ],
                [
                    0.0,
                    0.0,
                    0.0,
                    0.0,
                    0.0,
                    0.0,
                    0.0,
                    0.0,
                    0.0,
                    0.0
                ],
                [
                    0.0,
                    0.0,
                    0.0,
                    0.0,
                    0.0,
                    0.0,
                    0.0,
                    0.0,
                    0.0,
                    0.0
                ],
                [
                    0.0,
                    0.0,
                    0.0,
                    0.0,
                    0.0,
                    0.0,
                    0.0,
                    0.11235955056179775,
                    0.0,
                    0.0
                ],
                [
                    38.651685393258425,
                    24.382022471910112,
                    27.752808988764045,
                    29.213483146067414,
                    24.60674157303371,
                    21.348314606741575,
                    11.685393258426966,
                    42.47191011235955,
                    47.07865168539326,
                    40.0
                ],
                [
                    61.348314606741575,
                    72.35955056179775,
                    72.24719101123596,
                    70.78651685393258,
                    75.3932584269663,
                    78.65168539325843,
                    88.20224719101124,
                    57.41573033707865,
                    52.92134831460674,
                    60.0
                ],
                [
                    0.0,
                    3.258426966292135,
                    0.0,
                    0.0,
                    0.0,
                    0.0,
                    0.11235955056179775,
                    0.0,
                    0.0,
                    0.0
                ],
                [
                    0.0,
                    0.0,
                    0.0,
                    0.0,
                    0.0,
                    0.0,
                    0.0,
                    0.0,
                    0.0,
                    0.0
                ],
                [
                    0.0,
                    0.0,
                    0.0,
                    0.0,
                    0.0,
                    0.0,
                    0.0,
                    0.0,
                    0.0,
                    0.0
                ],
                [
                    0.0,
                    0.0,
                    0.0,
                    0.0,
                    0.0,
                    0.0,
                    0.0,
                    0.0,
                    0.0,
                    0.0
                ],
                [
                    0.0,
                    0.0,
                    0.0,
                    0.0,
                    0.0,
                    0.0,
                    0.0,
                    0.0,
                    0.0,
                    0.0
                ],
                [
                    0.0,
                    0.0,
                    0.0,
                    0.0,
                    0.0,
                    0.0,
                    0.0,
                    0.0,
                    0.0,
                    0.0
                ],
                [
                    0.0,
                    0.0,
                    0.0,
                    0.0,
                    0.0,
                    0.0,
                    0.0,
                    0.0,
                    0.0,
                    0.0
                ],
                [
                    0.0,
                    0.0,
                    0.0,
                    0.0,
                    0.0,
                    0.0,
                    0.0,
                    0.0,
                    0.0,
                    0.0
                ],
                [
                    0.0,
                    0.0,
                    0.0,
                    0.0,
                    0.0,
                    0.0,
                    0.0,
                    0.0,
                    0.0,
                    0.0
                ],
                [
                    0.0,
                    0.0,
                    0.0,
                    0.0,
                    0.0,
                    0.0,
                    0.0,
                    0.0,
                    0.0,
                    0.0
                ],
                [
                    0.0,
                    0.0,
                    0.0,
                    0.0,
                    0.0,
                    0.0,
                    0.0,
                    0.0,
                    0.0,
                    0.0
                ],
                [
                    0.0,
                    0.0,
                    0.0,
                    0.0,
                    0.0,
                    0.0,
                    0.0,
                    0.0,
                    0.0,
                    0.0
                ],
                [
                    0.0,
                    0.0,
                    0.0,
                    0.0,
                    0.0,
                    0.0,
                    0.0,
                    0.0,
                    0.0,
                    0.0
                ],
                [
                    0.0,
                    0.0,
                    0.0,
                    0.0,
                    0.0,
                    0.0,
                    0.0,
                    0.0,
                    0.0,
                    0.0
                ],
                [
                    0.0,
                    0.0,
                    0.0,
                    0.0,
                    0.0,
                    0.0,
                    0.0,
                    0.0,
                    0.0,
                    0.0
                ],
                [
                    0.0,
                    0.0,
                    0.0,
                    0.0,
                    0.0,
                    0.0,
                    0.0,
                    0.0,
                    0.0,
                    0.0
                ],
                [
                    0.0,
                    0.0,
                    0.0,
                    0.0,
                    0.0,
                    0.0,
                    0.0,
                    0.0,
                    0.0,
                    0.0
                ],
                [
                    0.0,
                    0.0,
                    0.0,
                    0.0,
                    0.0,
                    0.0,
                    0.0,
                    0.0,
                    0.0,
                    0.0
                ],
                [
                    0.0,
                    0.0,
                    0.0,
                    0.0,
                    0.0,
                    0.0,
                    0.0,
                    0.0,
                    0.0,
                    0.0
                ],
                [
                    0.0,
                    0.0,
                    0.0,
                    0.0,
                    0.0,
                    0.0,
                    0.0,
                    0.0,
                    0.0,
                    0.0
                ],
                [
                    0.0,
                    0.0,
                    0.0,
                    0.0,
                    0.0,
                    0.0,
                    0.0,
                    0.0,
                    0.0,
                    0.0
                ],
                [
                    0.0,
                    0.0,
                    0.0,
                    0.0,
                    0.0,
                    0.0,
                    0.0,
                    0.0,
                    0.0,
                    0.0
                ],
                [
                    0.0,
                    0.0,
                    0.0,
                    0.0,
                    0.0,
                    0.0,
                    0.0,
                    0.0,
                    0.0,
                    0.0
                ],
                [
                    0.0,
                    0.0,
                    0.0,
                    0.0,
                    0.0,
                    0.0,
                    0.0,
                    0.0,
                    0.0,
                    0.0
                ],
                [
                    0.0,
                    0.0,
                    0.0,
                    0.0,
                    0.0,
                    0.0,
                    0.0,
                    0.0,
                    0.0,
                    0.0
                ],
                [
                    0.0,
                    0.0,
                    0.0,
                    0.0,
                    0.0,
                    0.0,
                    0.0,
                    0.0,
                    0.0,
                    0.0
                ],
                [
                    0.0,
                    0.0,
                    0.0,
                    0.0,
                    0.0,
                    0.0,
                    0.0,
                    0.0,
                    0.0,
                    0.0
                ],
                [
                    0.0,
                    0.0,
                    0.0,
                    0.0,
                    0.0,
                    0.0,
                    0.0,
                    0.0,
                    0.0,
                    0.0
                ],
                [
                    0.0,
                    0.0,
                    0.0,
                    0.0,
                    0.0,
                    0.0,
                    0.0,
                    0.0,
                    0.0,
                    0.0
                ],
                [
                    0.0,
                    0.0,
                    0.0,
                    0.0,
                    0.0,
                    0.0,
                    0.0,
                    0.0,
                    0.0,
                    0.0
                ],
                [
                    0.0,
                    0.0,
                    0.0,
                    0.0,
                    0.0,
                    0.0,
                    0.0,
                    0.0,
                    0.0,
                    0.0
                ],
                [
                    0.0,
                    0.0,
                    0.0,
                    0.0,
                    0.0,
                    0.0,
                    0.0,
                    0.0,
                    0.0,
                    0.0
                ],
                [
                    0.0,
                    0.0,
                    0.0,
                    0.0,
                    0.0,
                    0.0,
                    0.0,
                    0.0,
                    0.0,
                    0.0
                ],
                [
                    0.0,
                    0.0,
                    0.0,
                    0.0,
                    0.0,
                    0.0,
                    0.0,
                    0.0,
                    0.0,
                    0.0
                ],
                [
                    0.0,
                    0.0,
                    0.0,
                    0.0,
                    0.0,
                    0.0,
                    0.0,
                    0.0,
                    0.0,
                    0.0
                ],
                [
                    0.0,
                    0.0,
                    0.0,
                    0.0,
                    0.0,
                    0.0,
                    0.0,
                    0.0,
                    0.0,
                    0.0
                ],
                [
                    0.0,
                    0.0,
                    0.0,
                    0.0,
                    0.0,
                    0.0,
                    0.0,
                    0.0,
                    0.0,
                    0.0
                ],
                [
                    0.0,
                    0.0,
                    0.0,
                    0.0,
                    0.0,
                    0.0,
                    0.0,
                    0.0,
                    0.0,
                    0.0
                ],
                [
                    0.0,
                    0.0,
                    0.0,
                    0.0,
                    0.0,
                    0.0,
                    0.0,
                    0.0,
                    0.0,
                    0.0
                ],
                [
                    0.0,
                    0.0,
                    0.0,
                    0.0,
                    0.0,
                    0.0,
                    0.0,
                    0.0,
                    0.0,
                    0.0
                ],
                [
                    0.0,
                    0.0,
                    0.0,
                    0.0,
                    0.0,
                    0.0,
                    0.0,
                    0.0,
                    0.0,
                    0.0
                ],
                [
                    0.0,
                    0.0,
                    0.0,
                    0.0,
                    0.0,
                    0.0,
                    0.0,
                    0.0,
                    0.0,
                    0.0
                ]
            ]
        }
    },
    "column3_row3_experiment_c": {
        "high_harmonics": {
            "x": [
                0.0,
                4.0,
                8.0,
                12.0,
                16.0,
                20.0,
                24.0
            ],
            "y": [
                [
                    0.0,
                    0.0,
                    0.0,
                    0.0,
                    0.0,
                    0.0,
                    0.0,
                    0.0,
                    0.0,
                    0.0
                ],
                [
                    0.045070809607256235,
                    0.04569211202384271,
                    -0.04532007758757578,
                    -7.0786068256945e-07,
                    0.09140037477671825,
                    -0.045710520391523124,
                    0.2956699377598113,
                    -0.13572120647444083,
                    -2.4591458075151618e-06,
                    3.026654168063192e-06
                ],
                [
                    -1.1706151733792414e-06,
                    0.09139999064508575,
                    -0.04531499694831648,
                    2.8357955911273436e-06,
                    0.09140569475459603,
                    -0.0914052774061973,
                    -0.14753127470327065,
                    0.045277112177317336,
                    -0.09041837507961462,
                    3.1961957853571255e-06
                ],
                [
                    0.045072563079958675,
                    0.09139709872772461,
                    0.04534388869839978,
                    2.6079676126999907e-06,
                    0.27445433834251465,
                    -0.13707397946627498,
                    -1.3206366197052377,
                    -0.04526399612822041,
                    0.04523631285531804,
                    6.871153723081447e-07
                ],
                [
                    -8.762646777071836e-07,
                    0.09139756830474033,
                    0.04534678765310152,
                    -0.04525860585870278,
                    0.22865944321894527,
                    -0.1827194453240235,
                    -1.5634383477130056,
                    0.1358966715469926,
                    0.04523947216293084,
                    0.04511649724107178
                ],
                [
                    9.660579547154935e-07,
                    0.04569211202384271,
                    0.04534548047183845,
                    1.7492045341072071e-06,
                    0.36609792168809596,
                    -0.1370715348983056,
                    -1.3206375853768781,
                    0.27198644679644074,
                    0.18107258647942687,
                    -0.045092463034519754
                ],
                [
                    0.04506974955764512,
                    0.22865372366011982,
                    0.09069949688435608,
                    -0.045255395336132376,
                    0.27445189306785456,
                    -0.1370694772326997,
                    -1.466386787078573,
                    0.2719815234045983,
                    0.2717347785784689,
                    0.045112563110339926
                ]
            ]
        },
        "low_harmonics": {
            "x": [
                0.0,
                4.0,
                8.0,
                12.0,
                16.0,
                20.0,
                24.0
            ],
            "y": [
                [
                    0.0,
                    0.0,
                    0.0,
                    0.0,
                    0.0,
                    0.0,
                    0.0,
                    0.0,
                    0.0,
                    0.0
                ],
                [
                    0.8141115630821425,
                    1.0840249296797675,
                    0.859932498170702,
                    0.8144871258004831,
                    0.4927159034561688,
                    0.7262792187211013,
                    1.0292842360402428,
                    0.9037619933056312,
                    0.6320609907129291,
                    0.7697552034056705
                ],
                [
                    1.3605428421663304,
                    1.6304565292910274,
                    1.6814343753292487,
                    1.4525731343069361,
                    1.9856101407584688,
                    1.2744456681396277,
                    1.344675284987088,
                    1.7699165155386685,
                    1.587674854166286,
                    1.3166855995087388
                ],
                [
                    1.72648353436553,
                    2.547777661694557,
                    2.4172798868630685,
                    2.094691813042923,
                    2.717487314034812,
                    1.7335125759294583,
                    2.3879962894181705,
                    2.689725286945964,
                    2.1837964595990016,
                    1.8206376349314188
                ],
                [
                    1.7264797883547096,
                    2.917030966850778,
                    3.1119706327714862,
                    2.555844644870799,
                    3.7788510113337797,
                    1.9177276766567737,
                    3.1201997874161433,
                    3.6178728391590917,
                    2.8759912085970987,
                    2.327105508081665
                ],
                [
                    1.543347962338547,
                    3.47341549817927,
                    3.4844093903639024,
                    2.8335358134298896,
                    4.710772974519382,
                    2.056106971939876,
                    4.135647397042036,
                    4.178792686348991,
                    3.4331256152488074,
                    2.650711770752102
                ],
                [
                    1.360543015167485,
                    4.0795739310498345,
                    3.905000074313837,
                    3.20495768274461,
                    5.65115017148089,
                    1.9638329617952277,
                    5.2080904223512,
                    4.5544388963896285,
                    4.0401098817440655,
                    2.6044143966762308
                ]
            ]
        }
    },
    "column3_row4_experiment_d": {
        "1": {
            "x": [
                0.0,
                1.0,
                2.0,
                3.0,
                4.0,
                6.0,
                8.0
            ],
            "y": [
                [
                    0.0,
                    0.0,
                    0.0,
                    0.0,
                    0.0,
                    0.0,
                    0.0,
                    0.0,
                    0.0,
                    0.0
                ],
                [
                    0.22563149717468742,
                    0.38345025725924065,
                    0.5420049936270833,
                    0.29190495537323213,
                    0.4763445297308436,
                    0.22496951045502211,
                    0.31467082718372275,
                    0.24765938746080887,
                    0.7497283565243046,
                    0.22568677289029038
                ],
                [
                    0.4744130534563782,
                    0.632341098367579,
                    0.6326215318975685,
                    0.5170279159659628,
                    0.9777973744474877,
                    0.38275514475799455,
                    0.9470158945862007,
                    0.4281675101880329,
                    0.8181562145496187,
                    0.45187687204724647
                ],
                [
                    0.5650354525927144,
                    0.950014549540622,
                    1.0869520823169903,
                    0.7652465442300592,
                    1.665629546244825,
                    0.5407840359184033,
                    1.3101493202159205,
                    0.676896029854756,
                    1.00087822579009,
                    0.587834891058339
                ],
                [
                    0.7011193018867471,
                    1.3142999264879458,
                    1.3833697341319036,
                    1.036738735968127,
                    2.6829017419938603,
                    0.9482951958922624,
                    2.223740861767433,
                    0.699537263172062,
                    1.6429943853331825,
                    0.8148470577312437
                ],
                [
                    0.7465176144776743,
                    2.0698024063348806,
                    1.7952281322914685,
                    0.8782816411949483,
                    3.6164975276849907,
                    1.311923900520676,
                    2.7066925250528593,
                    0.880858777815386,
                    2.6602704783665643,
                    0.86030961072365
                ],
                [
                    0.5197147029875101,
                    1.9320206800313526,
                    1.6348623192365592,
                    -0.022414509836623076,
                    5.056563064682278,
                    1.0845033175477736,
                    4.497375850824078,
                    0.4281675101880329,
                    2.544165267633304,
                    0.542493919792275
                ]
            ]
        },
        "12": {
            "x": [
                0.0,
                1.0,
                2.0,
                3.0,
                4.0,
                6.0,
                8.0
            ],
            "y": [
                [
                    0.0,
                    0.0,
                    0.0,
                    0.0,
                    0.0,
                    0.0,
                    0.0,
                    0.0,
                    0.0,
                    0.0
                ],
                [
                    0.2708830886081102,
                    -0.04501149628905865,
                    0.04505410523272227,
                    0.5395666990763215,
                    0.15845735659885943,
                    0.7443352993598757,
                    -8.186362078221876e-07,
                    0.6314835854053487,
                    0.11326100948545592,
                    0.04511662374116767
                ],
                [
                    0.09021227204546689,
                    -0.09000594371328102,
                    -0.09004462247149442,
                    0.3143938123850812,
                    0.09051875299181947,
                    0.13491567721013326,
                    9.875602787756677e-07,
                    0.450648463234341,
                    -0.15835426995570037,
                    -0.04509232718831664
                ],
                [
                    -0.04507491841465956,
                    -0.13498213622491295,
                    -0.09004518432750214,
                    0.04485287496947421,
                    0.0226194811792573,
                    0.04495039245384408,
                    9.099152510350095e-07,
                    0.022483878650827238,
                    -0.15835651893493397,
                    -0.06763230736968263
                ],
                [
                    -0.09012674595136407,
                    -0.13498213622491295,
                    3.4274268554956855e-06,
                    0.22446421622479323,
                    -0.045228648989196873,
                    0.022473613644875934,
                    -0.022435417497951637,
                    0.04497285887116409,
                    -0.06789606346340155,
                    -0.0901677721315053
                ],
                [
                    -0.09012965916175682,
                    -0.11249346976080837,
                    4.877163010397201e-06,
                    0.17952992971898085,
                    -0.0678352553306476,
                    -6.393361546286336e-07,
                    -0.04487188813166909,
                    0.24760710668804464,
                    -0.09051876190115896,
                    -0.09017124126297794
                ],
                [
                    -0.22517352670274043,
                    -0.13498099209768222,
                    0.0450547524130597,
                    0.11217180567926599,
                    -0.045228648989196873,
                    -0.08985193682501136,
                    -0.04487327870426128,
                    0.04497235575196756,
                    -0.02263880679801822,
                    -0.09017124126297794
                ]
            ]
        },
        "2": {
            "x": [
                0.0,
                1.0,
                2.0,
                3.0,
                4.0,
                6.0,
                8.0
            ],
            "y": [
                [
                    0.0,
                    0.0,
                    0.0,
                    0.0,
                    0.0,
                    0.0,
                    0.0,
                    0.0,
                    0.0,
                    0.0
                ],
                [
                    0.3160997112080162,
                    0.13522854918008093,
                    0.5870427674961531,
                    0.33711044215468555,
                    0.3172366817619943,
                    0.13491676869680558,
                    0.20222158057602319,
                    0.4056852550536252,
                    0.18124268177647396,
                    0.29362266121209235
                ],
                [
                    0.6331975811231534,
                    0.40623110231357384,
                    0.9954742123598028,
                    0.8109948636775763,
                    0.4535069010938891,
                    0.22496564190615798,
                    0.33726323934999614,
                    0.9037534782552282,
                    0.27198201164140323,
                    0.5427397198469568
                ],
                [
                    0.7921289622361747,
                    0.13522842834980364,
                    1.3599262081721597,
                    1.0601127174942129,
                    0.3853535601345344,
                    0.24749618242092547,
                    0.3823161278601943,
                    1.2675498787932842,
                    0.40825168537070267,
                    0.6107913184910206
                ],
                [
                    1.0195991468571517,
                    0.8141156515686871,
                    1.5883755253420924,
                    1.2871231186049452,
                    0.9090656490767095,
                    0.31510113498461684,
                    0.8113609341018412,
                    1.6783848779774853,
                    0.5447006447999586,
                    0.815215739940964
                ],
                [
                    1.133523650617645,
                    0.8368271158508008,
                    1.5426451127410754,
                    0.6753702198625772,
                    1.1147448534155975,
                    0.4956062404966407,
                    1.1513729632130034,
                    1.907349411364279,
                    0.681337972431694,
                    0.9062052478090339
                ],
                [
                    0.9513022785402196,
                    0.814112963002894,
                    1.0637108620983455,
                    -0.5370143061015239,
                    1.0232807608863224,
                    0.6311963729886245,
                    1.0605889287147106,
                    0.6997031654523744,
                    0.7269278655340244,
                    0.6334824254560506
                ]
            ]
        },
        "3": {
            "x": [
                0.0,
                1.0,
                2.0,
                3.0,
                4.0,
                6.0,
                8.0
            ],
            "y": [
                [
                    0.0,
                    0.0,
                    0.0,
                    0.0,
                    0.0,
                    0.0,
                    0.0,
                    0.0,
                    0.0,
                    0.0
                ],
                [
                    -0.13510434375768168,
                    -0.0675332322336463,
                    0.0676018947498358,
                    0.044875869462196016,
                    0.1812001321161414,
                    0.13491644122861862,
                    0.0898024087637776,
                    -0.022489367928333115,
                    -0.5870430247917928,
                    -1.9138800242124443e-06
                ],
                [
                    -0.04505821361448467,
                    0.06757105985285466,
                    0.15781238072054804,
                    0.08976275414720453,
                    0.2038699316216528,
                    -0.04493606422007107,
                    -0.044876784629470756,
                    -4.479424848435887e-06,
                    -0.49695006653071694,
                    0.04509905361742271
                ],
                [
                    7.190340413909535e-07,
                    0.20286195600514872,
                    0.02253074022589452,
                    0.1346771603024342,
                    0.2492287698803174,
                    -0.11229526169342746,
                    0.3146713504771139,
                    -0.04497981838331022,
                    -0.31652757870245457,
                    0.0450941868139456
                ],
                [
                    -0.13510799191252634,
                    0.11264847901472219,
                    -0.022525040156777115,
                    0.06731931343402342,
                    0.2946115814905945,
                    -0.26930193655166573,
                    0.2021783839049559,
                    -0.20222266825342117,
                    -0.5420105744558971,
                    0.04509832758918869
                ],
                [
                    0.13528371227815758,
                    0.20286195600514872,
                    0.045065858597035185,
                    0.13467991321635353,
                    0.4763401043193298,
                    -0.17961179239462516,
                    0.31467126261608797,
                    -0.044977794289672635,
                    -0.316526829961117,
                    0.06765344725629785
                ],
                [
                    0.09016768570647071,
                    0.20286280887075,
                    0.09015120074031241,
                    0.13467832579921102,
                    0.4081602116688545,
                    0.08992646932567155,
                    0.31467296884328616,
                    -2.1812474154669914e-06,
                    -0.316526829961117,
                    -0.04507408740850015
                ]
            ]
        },
        "4": {
            "x": [
                0.0,
                1.0,
                2.0,
                3.0,
                4.0,
                6.0,
                8.0
            ],
            "y": [
                [
                    0.0,
                    0.0,
                    0.0,
                    0.0,
                    0.0,
                    0.0,
                    0.0,
                    0.0,
                    0.0,
                    0.0
                ],
                [
                    1.5969119577241564e-06,
                    -0.09000557313931101,
                    0.045073844556071094,
                    0.08976296137202033,
                    -0.09045801062274378,
                    0.08993035602079513,
                    -0.26881415722603297,
                    0.04498985279601153,
                    -0.361500036906049,
                    -0.09016725384131205
                ],
                [
                    -0.1351623166641565,
                    2.0324848762909298e-06,
                    -3.58928830981875e-06,
                    0.08976420510237881,
                    3.942548374935573e-06,
                    0.08992941650887676,
                    -0.1568934294824047,
                    -0.04497930881530465,
                    -0.3615051935884903,
                    2.615875205114193e-06
                ],
                [
                    -0.18018013949683234,
                    0.09009104560333114,
                    -0.09008763172313614,
                    0.08976263830243958,
                    -0.04523967740276713,
                    3.1205651772614473e-06,
                    -0.13449710105318347,
                    -0.04497930881530465,
                    -0.27125011713396285,
                    0.04511936496812144
                ],
                [
                    8.758180184698094e-07,
                    0.13516446583865305,
                    -0.09008903771613369,
                    -1.8998757730370741e-06,
                    -0.04523967740276713,
                    -0.08984343106942627,
                    -0.13449662147074526,
                    0.04498927828472765,
                    -0.271250882135679,
                    4.509070874000876e-06
                ],
                [
                    0.04509346513562077,
                    0.13516523967896615,
                    -0.13510216119188156,
                    1.3179944058361315e-06,
                    -1.2208758460863223e-06,
                    2.589296470734137e-06,
                    -0.08968425554123582,
                    0.09000397264671961,
                    -0.36150301135378543,
                    -0.13522772848008768
                ],
                [
                    -0.06760349248128869,
                    0.13516890785500088,
                    -0.18009633460312802,
                    -0.04485146771091886,
                    -0.06784648520071859,
                    0.20245473727563032,
                    -0.08968258555436615,
                    0.09000478880253537,
                    -0.5417618909830436,
                    2.520847646875213e-07
                ]
            ]
        },
        "5": {
            "x": [
                0.0,
                1.0,
                2.0,
                3.0,
                4.0,
                6.0,
                8.0
            ],
            "y": [
                [
                    0.0,
                    0.0,
                    0.0,
                    0.0,
                    0.0,
                    0.0,
                    0.0,
                    0.0,
                    0.0,
                    0.0
                ],
                [
                    0.045118224861008936,
                    0.02251946577146935,
                    0.09017484456099584,
                    0.044869455011096404,
                    -0.06787693683723864,
                    0.04494745397603356,
                    -0.2690509627120502,
                    0.04499162315752925,
                    -0.3165269673445129,
                    1.0463681605343833e-06
                ],
                [
                    0.04511938056489343,
                    -0.11252489082284076,
                    0.045075315345214195,
                    0.04487185047248676,
                    -0.1357168020046423,
                    0.044949054485287465,
                    -0.44801129501287906,
                    1.997352443994238e-06,
                    -0.40677653450629203,
                    0.022555904464190032
                ],
                [
                    0.045120303544226546,
                    -0.11252532076675356,
                    -0.0450523085352344,
                    0.08976533038236617,
                    -0.2712433984361376,
                    0.0,
                    -0.4927046656569968,
                    0.09000655916405309,
                    -0.40677581817891934,
                    -0.045094334338412256
                ],
                [
                    0.04511469123019427,
                    -0.0900301701791675,
                    2.7231603492161582e-06,
                    0.08976233068114736,
                    -0.1583133489251402,
                    0.0,
                    -0.4033023217102719,
                    0.04499614492420867,
                    -0.4067761221148829,
                    -0.09017091116656657
                ],
                [
                    3.5203860125621045e-08,
                    -0.022520711721650072,
                    -0.18009776922184495,
                    0.13467637116173703,
                    -0.3163831727266494,
                    0.1799317548612706,
                    -0.3138199708902477,
                    -0.044971996392150826,
                    -0.4067805608025964,
                    -0.09017163020060796
                ],
                [
                    -0.09016693146856919,
                    -0.0675312439165012,
                    -0.13510513498563154,
                    0.1346776345932298,
                    -0.2260922028379739,
                    0.22496505686536344,
                    -0.4033031602657633,
                    -0.1348578688067401,
                    -0.4518721036374036,
                    -0.022549506954972515
                ]
            ]
        },
        "6": {
            "x": [
                0.0,
                1.0,
                2.0,
                3.0,
                4.0,
                6.0,
                8.0
            ],
            "y": [
                [
                    0.0,
                    0.0,
                    0.0,
                    0.0,
                    0.0,
                    0.0,
                    0.0,
                    0.0,
                    0.0,
                    0.0
                ],
                [
                    0.22567812254115158,
                    0.04503238364772377,
                    0.15781223889333523,
                    0.20203867466626585,
                    -0.04525447128843246,
                    0.33772282672966647,
                    0.06732533052064443,
                    0.09005193635103809,
                    -0.22609605466294158,
                    0.13534790816260206
                ],
                [
                    0.02254510280905185,
                    -0.04501507800033,
                    -0.06756215215547268,
                    0.1121876182663053,
                    -0.1357161486225104,
                    0.04496468208701476,
                    0.022436833074938156,
                    -0.022494429332236,
                    -0.3840501324292484,
                    0.04509249999114351
                ],
                [
                    0.045090994227074604,
                    -0.0450130964585132,
                    -0.06756215215547268,
                    0.15710164030769247,
                    -0.13571424457176107,
                    0.022475177159621773,
                    0.08978359783415107,
                    -0.04498965954391487,
                    -0.2712511013135317,
                    6.364584221457692e-07
                ],
                [
                    0.02254510280905185,
                    -1.6035509799450232e-06,
                    -0.09006850683466108,
                    0.11218657482475258,
                    -0.13571480924678544,
                    -0.022473613644875934,
                    0.1122430529382561,
                    -0.04499046006179769,
                    -0.3614996653707365,
                    -1.3783949545514984e-06
                ],
                [
                    0.02254510280905185,
                    0.04503760984793195,
                    -0.13507196603775656,
                    0.13464624428601513,
                    -0.1809114032999136,
                    0.044963139227791604,
                    0.15717594995104167,
                    -0.08996684527466309,
                    -0.4516739940085444,
                    0.04509707251487832
                ],
                [
                    -0.09013314605954797,
                    0.022518144076462604,
                    -0.06756290993904324,
                    0.17957057214022892,
                    -0.18091057896392676,
                    0.20249482290316406,
                    0.2021279199496535,
                    -0.04499104864624537,
                    -0.474201768482594,
                    -1.7840587047263101e-06
                ]
            ]
        }
    },
    "column3_row5_experiment_e": {
        "pure_tones": {
            "x": [
                80.00000000000001,
                113.13708498984762,
                159.99999999999994,
                226.2741699796951,
                319.9999999999999
            ],
            "y": [
                [
                    0.7398022526173473,
                    0.8289544649618376,
                    1.3962840132688399,
                    1.1371359482360717,
                    1.6092288405688608,
                    0.9901982081365256,
                    1.2588960697139588,
                    4.329188621096378,
                    0.7526314337930646,
                    0.8299844250739412
                ],
                [
                    0.5472921720796562,
                    0.7929932369702543,
                    0.703935015304118,
                    0.5576309552342288,
                    0.996545711879823,
                    0.5155229235808167,
                    0.6897066776935847,
                    5.658305144937126,
                    0.5630063615482762,
                    0.48228974058243473
                ],
                [
                    0.3997646426962272,
                    0.4600781689826328,
                    0.6454358344812772,
                    0.37939767459182394,
                    0.5550235398099514,
                    0.4696478093632472,
                    0.4264265937845764,
                    0.8817122167354314,
                    0.46941467315577956,
                    0.3619400884791986
                ],
                [
                    0.3980142812641478,
                    0.47976009151774196,
                    0.6234656939839843,
                    0.3556895987585076,
                    0.4036482625041874,
                    0.44574503250606007,
                    0.3047319708825511,
                    0.5906352667832145,
                    0.43904056337720343,
                    0.320048512275893
                ],
                [
                    0.34337432406325025,
                    0.42395190925997883,
                    0.41480221491161823,
                    0.31963376555717415,
                    0.5062132338677002,
                    0.36526676177380324,
                    0.29420781477614605,
                    0.4713261771091379,
                    0.45496318505432254,
                    0.3224338126117225
                ]
            ]
        },
        "transposed_tones": {
            "x": [
                80.00000000000001,
                113.13708498984762,
                159.99999999999994,
                226.2741699796951,
                319.9999999999999
            ],
            "y": [
                [
                    14.115230869092505,
                    21.181193461726316,
                    26.84867685036907,
                    36.242876045806064,
                    18.092130028486615,
                    18.51470509965468,
                    20.792724490311528,
                    52.67499039942311,
                    5.562953962597276,
                    10.071099817689248
                ],
                [
                    4.7549119404203415,
                    14.444964699553596,
                    24.77292482340966,
                    8.34715216198919,
                    6.024781176318423,
                    20.52898213012644,
                    28.460712015161047,
                    29.651882899813955,
                    4.3573214107364056,
                    7.645824898061075
                ],
                [
                    3.06940463654151,
                    11.80718779078792,
                    11.995163563307226,
                    5.57621401037759,
                    7.225718343540573,
                    10.287409515230697,
                    30.678332550415863,
                    15.097450067153511,
                    4.395529737062829,
                    5.617555458478339
                ],
                [
                    2.3606366593420387,
                    33.42035022237664,
                    7.119443850828538,
                    8.68630658838309,
                    14.694051291360434,
                    8.894918095580255,
                    50.13143899501223,
                    19.89784888212179,
                    4.330519031072445,
                    16.779357956274
                ],
                [
                    3.874190061835299,
                    22.09115326835498,
                    7.432223108059379,
                    13.747899507307565,
                    10.055775196460104,
                    17.023444187941607,
                    19.6564237987675,
                    10.559862784710521,
                    10.43086940857224,
                    12.896058622187915
                ]
            ]
        }
    },
    "column4_row1_experiment_a": {
        "rand": {
            "x": [
                1,
                2,
                3,
                4,
                5,
                6,
                7,
                8,
                9,
                10,
                11,
                12,
                13,
                14,
                15,
                16,
                17,
                18,
                19,
                20,
                21,
                22,
                23,
                24,
                25,
                26,
                27,
                28,
                29,
                30
            ],
            "y": [
                [
                    0.3116691346787327,
                    0.40449921467186084,
                    0.3391633349921854,
                    0.3440299549090141,
                    0.4307795811366872,
                    0.33349979554367165,
                    0.3329957012112103,
                    0.3449472312001187,
                    0.4226416942710599,
                    0.36838505689639417
                ],
                [
                    0.35348603642789744,
                    0.48150678731218033,
                    0.42092482796329606,
                    0.427327430627304,
                    0.523605649754201,
                    0.4117473364545017,
                    0.4210939060111844,
                    0.39696585378319005,
                    0.639678698968183,
                    0.44978875096231946
                ],
                [
                    0.4251198584303615,
                    0.8401427649827181,
                    0.6707445028686058,
                    0.6279306142519463,
                    0.9401902289002587,
                    0.5964088417540001,
                    0.7685761709011171,
                    0.5476190884780501,
                    1.251874118394902,
                    0.6629999892867837
                ],
                [
                    0.5557176220850801,
                    1.3269587301606394,
                    1.2793048645103127,
                    0.9096870834199373,
                    2.306115256347121,
                    0.8303081732443492,
                    2.8488760926845957,
                    0.7778851893575576,
                    3.0317821375087206,
                    1.0311075819375748
                ],
                [
                    0.7550551081245327,
                    2.292823916234619,
                    2.2695902823086134,
                    1.1431531787263487,
                    4.623495425070171,
                    1.151091862975029,
                    5.81543524160135,
                    1.0976498923086453,
                    4.659268838824914,
                    1.3480008967044885
                ],
                [
                    0.8452227260373592,
                    3.640057427390825,
                    3.2075746597735537,
                    1.4384130030324946,
                    6.290236724351464,
                    1.4837469965876793,
                    8.043195795913816,
                    1.6289971031139057,
                    7.3877417818720374,
                    1.6138692035852453
                ],
                [
                    0.9449741505779247,
                    4.341373146835604,
                    4.286604691630394,
                    1.571061743559718,
                    7.655185986244478,
                    1.7256724958139458,
                    12.060543761629066,
                    2.0866789597912283,
                    9.44720454418791,
                    2.0091504580641373
                ],
                [
                    1.1323685425373202,
                    5.415502003126482,
                    4.765054440606277,
                    1.9313372251205807,
                    6.483702448518182,
                    1.9938522133347596,
                    13.369637051438575,
                    2.391008600318998,
                    10.20458184690198,
                    2.2285560131951696
                ],
                [
                    1.298288422802808,
                    5.938536814490881,
                    6.05095139500601,
                    2.023472132244406,
                    9.904506503112927,
                    2.1834748094110843,
                    12.158839185239712,
                    2.7955348944164125,
                    12.964952046852071,
                    2.780848082350533
                ],
                [
                    1.3737293870830098,
                    5.943859711756705,
                    5.104336900685735,
                    2.333689213441884,
                    9.878090013589432,
                    2.424038869748779,
                    10.310833852532014,
                    3.2389983185028894,
                    12.911887228299545,
                    2.818994737615685
                ],
                [
                    1.4457963662133226,
                    7.047729353524985,
                    6.367961230024213,
                    2.6916312348864344,
                    8.933424654738536,
                    3.174615679479394,
                    18.55989073654604,
                    4.239782873304989,
                    19.451636964998958,
                    3.49027719904546
                ],
                [
                    1.6158636547915748,
                    7.759568129831835,
                    6.130495506454334,
                    2.927287752635386,
                    12.323606184462209,
                    3.321457134328448,
                    20.788773182871772,
                    4.548939995974624,
                    17.430001909697523,
                    3.7736950432363314
                ],
                [
                    2.132513619945763,
                    10.677293654069304,
                    8.152311381155409,
                    3.8190210119991304,
                    13.985553146846287,
                    4.153175297277819,
                    25.272612422145144,
                    5.54071351508163,
                    22.54519990870565,
                    4.4495038682949275
                ],
                [
                    2.45833365943793,
                    10.264446808559086,
                    8.82201143394448,
                    3.951235285929633,
                    16.764063240578462,
                    4.312002955381277,
                    20.672917221123196,
                    6.134822426270122,
                    27.2282897489841,
                    5.0491488300730705
                ],
                [
                    2.558233673498091,
                    13.060956160073482,
                    10.314090767644686,
                    4.865432991630723,
                    20.279780819235263,
                    4.912913201059864,
                    39.36316631684414,
                    8.137664044687083,
                    65.2164264588099,
                    6.593524097350326
                ],
                [
                    3.5215360403093774,
                    13.123071695422658,
                    9.895567959303422,
                    5.70739007174202,
                    19.701221241349398,
                    6.158034123355585,
                    40.59988403567158,
                    10.131556424356106,
                    44.222829954526794,
                    6.387941751767664
                ],
                [
                    4.24402206778835,
                    18.231914371198883,
                    13.565767061796652,
                    7.419494695698675,
                    17.87850864388158,
                    6.807176055954862,
                    96.90827891651976,
                    11.302369458218894,
                    40.024761264874535,
                    8.078866157913943
                ],
                [
                    4.643613859329543,
                    33.30781965682859,
                    16.526453952996597,
                    9.254847961061568,
                    46.08118761489335,
                    8.020865198862133,
                    68.63537173805352,
                    20.09544036066301,
                    51.805263018038794,
                    10.228959787515265
                ],
                [
                    6.079233011927875,
                    58.19548332713135,
                    13.094466827470871,
                    11.434715785909574,
                    38.34746563786671,
                    11.647059751527468,
                    100.0,
                    21.770989921650088,
                    38.17319421690757,
                    11.83205713136719
                ],
                [
                    6.842451474411025,
                    61.47108634371131,
                    21.67074844849836,
                    9.074638851478904,
                    26.921391140409803,
                    11.317780759700339,
                    100.0,
                    21.95966557971072,
                    83.24231810000957,
                    13.412089271422758
                ],
                [
                    7.675252922882537,
                    100.0,
                    34.101462113871435,
                    13.536507195193607,
                    37.258783134141346,
                    11.335839049238986,
                    100.0,
                    37.244918740122806,
                    100.0,
                    15.55829499629908
                ],
                [
                    7.5485459222336475,
                    74.255033229464,
                    15.420066402942435,
                    11.56103578007653,
                    52.24506791886611,
                    10.926915911250065,
                    100.0,
                    20.95825371632307,
                    32.51026435501235,
                    15.11982648154931
                ],
                [
                    9.633156408912336,
                    100.0,
                    19.801129925274253,
                    23.433185239569415,
                    100.0,
                    26.865250434430443,
                    100.0,
                    100.0,
                    100.0,
                    17.155090597608197
                ],
                [
                    9.335316076100536,
                    24.398529184963916,
                    16.673972620834398,
                    12.802336384203308,
                    18.12467487549824,
                    16.171179702622943,
                    45.27233484417743,
                    22.321297825959654,
                    100.0,
                    14.274144373679173
                ],
                [
                    16.832553279747838,
                    100.0,
                    48.25111155482576,
                    25.112266822073618,
                    54.05422728017523,
                    19.18507195155812,
                    100.0,
                    85.5650628198039,
                    100.0,
                    44.898753757116936
                ],
                [
                    20.342015470857884,
                    79.23752153656757,
                    40.96146841201017,
                    55.682242358357854,
                    100.0,
                    27.734608315391185,
                    100.0,
                    100.0,
                    100.0,
                    100.0
                ],
                [
                    15.951757043652686,
                    78.21726835130164,
                    37.11293696232791,
                    25.723487111199496,
                    46.04807335236299,
                    36.67683798158776,
                    26.802025711186527,
                    39.16477021334801,
                    100.0,
                    24.851222478883724
                ],
                [
                    18.74681916580735,
                    100.0,
                    43.52717872489631,
                    29.73226882254175,
                    68.81102308316937,
                    69.82186505944281,
                    100.0,
                    100.0,
                    100.0,
                    33.60404194296547
                ],
                [
                    15.860206701489076,
                    96.25951678422749,
                    100.0,
                    33.2821967765437,
                    90.90962123849913,
                    48.05008518540111,
                    68.54721507747418,
                    70.786222663424,
                    100.0,
                    79.54606238581174
                ],
                [
                    20.775264049493956,
                    100.0,
                    100.0,
                    50.7386647054978,
                    100.0,
                    65.57501757817231,
                    100.0,
                    100.0,
                    86.60410877543019,
                    100.0
                ]
            ]
        },
        "sine": {
            "x": [
                1,
                2,
                3,
                4,
                5,
                6,
                7,
                8,
                9,
                10,
                11,
                12,
                13,
                14,
                15,
                16,
                17,
                18,
                19,
                20,
                21,
                22,
                23,
                24,
                25,
                26,
                27,
                28,
                29,
                30
            ],
            "y": [
                [
                    0.3548327175887833,
                    0.42141083954108155,
                    0.3848745958141515,
                    0.3823713962490302,
                    0.4431110515797346,
                    0.36831341514715865,
                    0.39811876157650183,
                    0.3957846060806322,
                    0.5056885737710416,
                    0.46608070429137727
                ],
                [
                    0.3996169726684773,
                    0.5579313967274998,
                    0.4898914157279858,
                    0.47630094678066615,
                    0.5727465465274634,
                    0.475593649804157,
                    0.5057053541270232,
                    0.4964148982755122,
                    0.6729275205844097,
                    0.5565703566308386
                ],
                [
                    0.5211924024238224,
                    0.876635434776779,
                    0.8222061775378408,
                    0.6970580879485081,
                    1.1933276797349532,
                    0.7353526869719572,
                    1.116523290411427,
                    0.7268376084808941,
                    1.0966976061981488,
                    0.7827081195905767
                ],
                [
                    0.6867974249105756,
                    1.2808563019488444,
                    1.5902562190996195,
                    1.0229677593901603,
                    2.2906445212322875,
                    1.0107199810583998,
                    2.1572619507715998,
                    1.1205746399952825,
                    1.460766261581604,
                    1.0519617122643932
                ],
                [
                    0.8474653067154394,
                    1.5396814193794381,
                    2.269748314348664,
                    1.2676608283614856,
                    3.404119967750346,
                    1.2473810667280287,
                    3.581435251909849,
                    1.4985643690002923,
                    1.9587892652623047,
                    1.3158619017140079
                ],
                [
                    1.0116526915261395,
                    1.7612435327647717,
                    2.767038451853258,
                    1.4657237655572646,
                    3.9257550791216675,
                    1.5491175942154451,
                    3.823261288537166,
                    1.8761029640764197,
                    2.173580639896865,
                    1.5810514405364022
                ],
                [
                    1.0626115542675991,
                    2.0354377013529796,
                    3.478633217045302,
                    1.6289326669199553,
                    3.410496178183502,
                    1.7606958378197646,
                    3.9315618300686554,
                    2.2771680592296457,
                    2.460831068192728,
                    1.8108346691663282
                ],
                [
                    1.142357485239535,
                    2.1731779227829437,
                    3.6019524300585033,
                    1.6835864790361277,
                    3.788192382600028,
                    1.895238463036163,
                    4.276191430410569,
                    2.414079878750203,
                    2.818949539415392,
                    1.8345685505587237
                ],
                [
                    1.2705752432197401,
                    2.5349176674728064,
                    3.546745984754968,
                    1.8691897707201406,
                    3.894789526026538,
                    1.9930731673922453,
                    4.780307083468894,
                    2.953804886383987,
                    3.1419817049634933,
                    1.948151440173001
                ],
                [
                    1.3867581501655641,
                    2.406589236338535,
                    4.219866825459311,
                    1.9523300558712742,
                    4.247727715260003,
                    2.1808608313213234,
                    5.278371973925531,
                    3.413006554383418,
                    3.1961370475838384,
                    2.1783784544617264
                ],
                [
                    1.3594351122389072,
                    2.4750458226296588,
                    4.3637599348857945,
                    2.14898974427658,
                    4.097158101813018,
                    2.135844843222295,
                    5.385994087415949,
                    3.632683651978288,
                    3.7255182065852424,
                    2.1478397820259216
                ],
                [
                    1.5463392419587576,
                    2.8054220150411697,
                    4.089159203986836,
                    2.249041104944313,
                    4.114187206813927,
                    2.3188414182180583,
                    5.621221759139599,
                    4.220661437819266,
                    3.6634178132825475,
                    2.314299223428671
                ],
                [
                    1.5174273239236025,
                    2.7955523325501135,
                    5.030696072639488,
                    2.4256842744643174,
                    4.489012056683573,
                    2.360996253378054,
                    6.305617240242743,
                    4.899205564338282,
                    3.6807367815276697,
                    2.2650588866995354
                ],
                [
                    1.6144883105023249,
                    3.4002144527143967,
                    4.914235547174438,
                    2.571752657544902,
                    4.708430521488127,
                    2.577799624673744,
                    6.589537176912968,
                    5.2735519123633,
                    4.838819247946695,
                    2.4624914414995196
                ],
                [
                    1.6565263194707722,
                    3.858141928288702,
                    4.661688563028697,
                    2.639885553683401,
                    4.554805565623943,
                    2.66513872037016,
                    6.571457800054417,
                    6.889945673992471,
                    4.590304696961894,
                    2.5111813781314174
                ],
                [
                    1.8478141878441718,
                    4.398062532570088,
                    5.495977096830438,
                    3.508533886239013,
                    5.3243512892460405,
                    3.070095361546309,
                    7.842096481990197,
                    8.16039911930894,
                    5.0195332938047805,
                    2.8888998515166
                ],
                [
                    2.0412034155236993,
                    4.301327187037625,
                    6.217118944628465,
                    3.6930918875636105,
                    5.884345956737929,
                    3.3694139039879376,
                    8.369147088158835,
                    8.239969922485216,
                    5.077547660311505,
                    2.8866849921232722
                ],
                [
                    2.345232098568658,
                    5.1257537730192695,
                    5.820816537062007,
                    3.5023670356724645,
                    6.368405824600076,
                    3.5775722331679103,
                    8.07709561780821,
                    10.608656142125973,
                    6.048323396505689,
                    3.3100533053434518
                ],
                [
                    2.355855888307204,
                    5.3707487959114575,
                    6.261187418435236,
                    4.0524716228822895,
                    5.385133863336077,
                    3.93712633759279,
                    9.061439609092705,
                    10.416383900435031,
                    5.805792011023001,
                    3.110031814505659
                ],
                [
                    2.4829277387727093,
                    5.969004877038168,
                    6.801042934024834,
                    4.27013472323233,
                    7.091197604001997,
                    4.311948054775794,
                    9.471394827242264,
                    13.544953576437441,
                    6.1673869382454285,
                    3.214478207530105
                ],
                [
                    2.9813665740023887,
                    6.33255930965363,
                    6.505680834431426,
                    4.3687490888442015,
                    5.973647898379233,
                    4.281545701956266,
                    8.908430451353546,
                    14.152476026419086,
                    7.243798677943687,
                    3.6924497052290453
                ],
                [
                    3.0392420202086963,
                    6.579189378909722,
                    7.013230167358956,
                    4.2576477282495375,
                    6.519918404250452,
                    4.907088510237909,
                    10.911900646535527,
                    16.331494386381635,
                    7.173828304529686,
                    4.0086981745196555
                ],
                [
                    3.594313403471088,
                    7.298338096338841,
                    8.02541429282677,
                    4.790035508173545,
                    6.886896163314806,
                    5.221288613118381,
                    12.114127819940933,
                    17.30805298899192,
                    7.431403286077081,
                    4.377476472513741
                ],
                [
                    3.654743117575495,
                    7.641135220555626,
                    8.97227787058903,
                    4.944484596213831,
                    6.369460177397557,
                    5.516595155007809,
                    11.07948938645567,
                    16.215550863194398,
                    8.46387263331263,
                    4.207457880636891
                ],
                [
                    4.069981469669885,
                    12.032396981727182,
                    7.943497535291903,
                    4.891142373293213,
                    7.250559685395646,
                    5.4969618161381355,
                    15.4807991480228,
                    16.62650672862644,
                    8.116828641702963,
                    4.788947487368173
                ],
                [
                    4.072794529251225,
                    9.187770250559344,
                    8.958635151710759,
                    5.990295581390114,
                    7.914245965271206,
                    6.297932663652192,
                    13.635985517498076,
                    21.283573200737237,
                    9.81516757408293,
                    5.059330254596289
                ],
                [
                    4.616134642786841,
                    10.5682714920388,
                    9.213469842151317,
                    6.326517306474728,
                    7.48430172381552,
                    6.385505922414962,
                    14.743757045038352,
                    18.91664095045624,
                    10.22559897375628,
                    5.802030598930521
                ],
                [
                    5.22212246162042,
                    14.640647865932786,
                    10.638678689573574,
                    8.15497067370422,
                    9.547710211776494,
                    7.110798767106198,
                    17.46532250998449,
                    34.45679314819201,
                    11.705462943703518,
                    6.102719683707265
                ],
                [
                    5.690054043599191,
                    11.38137867972239,
                    13.115457262688123,
                    7.30097823467294,
                    9.29291588474371,
                    7.503336938684139,
                    16.616972998209448,
                    20.84774723354052,
                    13.06139901283224,
                    6.621014597330533
                ],
                [
                    6.236964367563801,
                    14.36635949702824,
                    11.914795991314097,
                    8.736007686617393,
                    8.984242203141676,
                    7.892780001948437,
                    24.078126680126225,
                    23.102013570473332,
                    14.785129101136292,
                    6.684834879632279
                ]
            ]
        }
    },
    "column4_row2_experiment_b": {
        "high_harmonics": {
            "f0_in_hz": 125.0,
            "filter_position_in_hz": 3900.0,
            "x_bin_centers": [
                0.9090450000000001,
                0.9273168045000001,
                0.9459558722704502,
                0.9649695853030862,
                0.9843654739676784,
                1.0041512199944287,
                1.0243346595163167,
                1.0449237861725946,
                1.0659267542746638,
                1.0873518820355845,
                1.1092076548644998,
                1.131502728727276,
                1.1542459335746944,
                1.1774462768395457,
                1.2011129470040207,
                1.2252553172388014,
                1.2498829491153014,
                1.2750055963925186,
                1.3006332088800083,
                1.3267759363784966,
                1.3534441326997042,
                1.3806483597669683,
                1.4083993917982844,
                1.43670821957343,
                1.465586054786856,
                1.4950443344880715,
                1.525094725611282,
                1.5557491295960686,
                1.5870196871009494,
                1.6189187828116784,
                1.6514590503461934,
                1.6846533772581518,
                1.7185149101410406,
                1.7530570598348756,
                1.7882935067375567,
                1.8242382062229816,
                1.8609053941680633,
                1.8983095925908415,
                1.9364656154019175,
                1.9753885742714958,
                2.015093884614353,
                2.0555972716951016,
                2.096914776856173,
                2.1390627638709825,
                2.182057925424789,
                2.2259172897258273,
                2.2706582272493163,
                2.3162984576170276
            ],
            "y_bin_heights": [
                [
                    0.0,
                    0.5063291139240507,
                    0.6305170239596469,
                    0.0,
                    1.4792899408284024,
                    0.35587188612099646,
                    1.335559265442404,
                    1.510989010989011,
                    0.11389521640091116,
                    0.3436426116838488
                ],
                [
                    0.0,
                    0.12658227848101267,
                    0.6305170239596469,
                    0.0,
                    1.331360946745562,
                    0.2372479240806643,
                    1.335559265442404,
                    1.7857142857142858,
                    0.11389521640091116,
                    0.8018327605956472
                ],
                [
                    0.1124859392575928,
                    0.6329113924050633,
                    1.1349306431273645,
                    0.0,
                    2.366863905325444,
                    0.2372479240806643,
                    0.667779632721202,
                    2.197802197802198,
                    0.5694760820045558,
                    1.145475372279496
                ],
                [
                    0.0,
                    0.25316455696202533,
                    1.008827238335435,
                    0.0,
                    1.331360946745562,
                    0.35587188612099646,
                    0.1669449081803005,
                    2.0604395604395602,
                    0.11389521640091116,
                    0.3436426116838488
                ],
                [
                    0.1124859392575928,
                    0.12658227848101267,
                    1.1349306431273645,
                    0.45558086560364464,
                    2.662721893491124,
                    0.2372479240806643,
                    0.5008347245409015,
                    1.3736263736263736,
                    0.3416856492027335,
                    0.4581901489117984
                ],
                [
                    0.0,
                    0.12658227848101267,
                    0.8827238335435057,
                    0.11389521640091116,
                    2.9585798816568047,
                    0.4744958481613286,
                    0.1669449081803005,
                    1.510989010989011,
                    0.0,
                    2.7491408934707904
                ],
                [
                    0.1124859392575928,
                    0.0,
                    1.2610340479192939,
                    0.22779043280182232,
                    2.2189349112426036,
                    0.11862396204033215,
                    0.8347245409015025,
                    1.098901098901099,
                    0.0,
                    1.7182130584192439
                ],
                [
                    0.0,
                    0.0,
                    0.37831021437578816,
                    0.0,
                    2.2189349112426036,
                    0.2372479240806643,
                    0.1669449081803005,
                    0.5494505494505495,
                    0.22779043280182232,
                    0.0
                ],
                [
                    0.0,
                    0.12658227848101267,
                    0.6305170239596469,
                    0.22779043280182232,
                    2.366863905325444,
                    0.0,
                    0.333889816360601,
                    0.5494505494505495,
                    0.22779043280182232,
                    0.0
                ],
                [
                    0.0,
                    0.0,
                    0.37831021437578816,
                    0.0,
                    1.4792899408284024,
                    0.2372479240806643,
                    0.333889816360601,
                    0.9615384615384616,
                    0.0,
                    0.0
                ],
                [
                    0.0,
                    0.12658227848101267,
                    0.37831021437578816,
                    0.0,
                    2.2189349112426036,
                    0.0,
                    0.5008347245409015,
                    0.41208791208791207,
                    0.11389521640091116,
                    0.0
                ],
                [
                    0.0,
                    0.12658227848101267,
                    0.25220680958385877,
                    0.0,
                    2.8106508875739644,
                    0.11862396204033215,
                    0.667779632721202,
                    0.41208791208791207,
                    0.0,
                    0.0
                ],
                [
                    0.0,
                    0.12658227848101267,
                    0.37831021437578816,
                    0.0,
                    2.0710059171597632,
                    0.0,
                    0.1669449081803005,
                    0.5494505494505495,
                    0.0,
                    0.0
                ],
                [
                    0.0,
                    0.0,
                    0.12610340479192939,
                    0.0,
                    1.7751479289940828,
                    0.11862396204033215,
                    0.667779632721202,
                    0.6868131868131868,
                    0.0,
                    0.0
                ],
                [
                    0.0,
                    0.12658227848101267,
                    0.25220680958385877,
                    0.0,
                    1.7751479289940828,
                    0.0,
                    0.667779632721202,
                    0.41208791208791207,
                    0.0,
                    0.0
                ],
                [
                    0.0,
                    0.0,
                    0.5044136191677175,
                    0.0,
                    1.6272189349112427,
                    0.0,
                    0.333889816360601,
                    1.098901098901099,
                    0.0,
                    0.1145475372279496
                ],
                [
                    0.0,
                    0.12658227848101267,
                    0.25220680958385877,
                    0.0,
                    1.6272189349112427,
                    0.2372479240806643,
                    0.1669449081803005,
                    0.41208791208791207,
                    0.0,
                    0.0
                ],
                [
                    0.0,
                    0.0,
                    0.12610340479192939,
                    0.0,
                    0.4437869822485207,
                    0.0,
                    0.667779632721202,
                    0.5494505494505495,
                    0.0,
                    0.0
                ],
                [
                    0.0,
                    0.0,
                    0.25220680958385877,
                    0.0,
                    0.591715976331361,
                    0.0,
                    0.0,
                    0.8241758241758241,
                    0.0,
                    0.0
                ],
                [
                    0.0,
                    0.12658227848101267,
                    0.5044136191677175,
                    0.0,
                    0.0,
                    0.0,
                    0.0,
                    0.8241758241758241,
                    0.0,
                    0.1145475372279496
                ],
                [
                    0.0,
                    0.0,
                    0.25220680958385877,
                    0.0,
                    0.591715976331361,
                    0.0,
                    0.5008347245409015,
                    0.41208791208791207,
                    0.0,
                    0.0
                ],
                [
                    0.0,
                    0.25316455696202533,
                    0.6305170239596469,
                    0.11389521640091116,
                    0.14792899408284024,
                    0.0,
                    0.8347245409015025,
                    0.13736263736263737,
                    0.0,
                    0.0
                ],
                [
                    0.0,
                    0.0,
                    0.37831021437578816,
                    0.0,
                    0.0,
                    0.0,
                    0.5008347245409015,
                    0.13736263736263737,
                    0.0,
                    0.0
                ],
                [
                    0.0,
                    0.0,
                    0.25220680958385877,
                    0.22779043280182232,
                    0.14792899408284024,
                    0.0,
                    0.8347245409015025,
                    0.13736263736263737,
                    0.0,
                    0.0
                ],
                [
                    0.0,
                    0.12658227848101267,
                    0.25220680958385877,
                    0.11389521640091116,
                    0.0,
                    0.0,
                    1.8363939899833055,
                    0.13736263736263737,
                    0.0,
                    0.0
                ],
                [
                    0.0,
                    0.12658227848101267,
                    0.12610340479192939,
                    0.0,
                    0.2958579881656805,
                    0.0,
                    1.1686143572621035,
                    0.13736263736263737,
                    0.0,
                    0.0
                ],
                [
                    0.0,
                    0.0,
                    0.25220680958385877,
                    0.11389521640091116,
                    0.0,
                    0.0,
                    1.5025041736227045,
                    0.27472527472527475,
                    0.11389521640091116,
                    0.0
                ],
                [
                    0.0,
                    0.0,
                    0.37831021437578816,
                    0.0,
                    0.0,
                    0.0,
                    1.1686143572621035,
                    0.0,
                    0.0,
                    0.0
                ],
                [
                    0.0,
                    0.12658227848101267,
                    0.12610340479192939,
                    0.22779043280182232,
                    0.14792899408284024,
                    0.0,
                    4.006677796327212,
                    0.13736263736263737,
                    0.0,
                    0.1145475372279496
                ],
                [
                    0.0,
                    0.0,
                    0.25220680958385877,
                    0.683371298405467,
                    0.14792899408284024,
                    0.0,
                    3.1719532554257097,
                    0.0,
                    0.0,
                    0.0
                ],
                [
                    0.0,
                    0.12658227848101267,
                    0.12610340479192939,
                    0.5694760820045558,
                    0.591715976331361,
                    0.2372479240806643,
                    3.005008347245409,
                    0.13736263736263737,
                    0.11389521640091116,
                    0.0
                ],
                [
                    0.0,
                    0.0,
                    0.5044136191677175,
                    0.11389521640091116,
                    0.7396449704142012,
                    0.0,
                    3.005008347245409,
                    0.13736263736263737,
                    0.0,
                    0.1145475372279496
                ],
                [
                    0.0,
                    0.0,
                    0.25220680958385877,
                    0.11389521640091116,
                    0.8875739644970414,
                    0.11862396204033215,
                    2.671118530884808,
                    0.0,
                    0.0,
                    0.0
                ],
                [
                    0.0,
                    0.25316455696202533,
                    1.1349306431273645,
                    0.3416856492027335,
                    1.331360946745562,
                    0.11862396204033215,
                    1.5025041736227045,
                    0.5494505494505495,
                    0.0,
                    0.0
                ],
                [
                    0.1124859392575928,
                    0.0,
                    1.1349306431273645,
                    0.3416856492027335,
                    1.4792899408284024,
                    0.2372479240806643,
                    2.671118530884808,
                    0.8241758241758241,
                    0.3416856492027335,
                    0.0
                ],
                [
                    0.1124859392575928,
                    0.12658227848101267,
                    2.01765447667087,
                    0.683371298405467,
                    3.698224852071006,
                    1.0676156583629892,
                    3.005008347245409,
                    1.3736263736263736,
                    0.9111617312072893,
                    0.2290950744558992
                ],
                [
                    0.0,
                    0.5063291139240507,
                    5.296343001261034,
                    2.6195899772209565,
                    5.621301775147929,
                    4.744958481613286,
                    4.674457429048414,
                    2.4725274725274726,
                    3.530751708428246,
                    1.0309278350515463
                ],
                [
                    0.8998875140607424,
                    1.2658227848101267,
                    8.32282471626734,
                    5.353075170842825,
                    8.136094674556213,
                    10.55753262158956,
                    5.008347245409015,
                    4.258241758241758,
                    5.353075170842825,
                    4.352806414662084
                ],
                [
                    8.43644544431946,
                    3.2911392405063293,
                    11.97982345523329,
                    15.945330296127562,
                    9.319526627218934,
                    23.131672597864767,
                    4.173622704507513,
                    7.0054945054945055,
                    10.592255125284739,
                    10.080183276059564
                ],
                [
                    41.28233970753656,
                    4.30379746835443,
                    21.94199243379571,
                    25.968109339407746,
                    8.284023668639053,
                    30.486358244365363,
                    6.510851419031719,
                    11.813186813186814,
                    15.831435079726651,
                    32.07331042382589
                ],
                [
                    41.16985376827896,
                    7.848101265822785,
                    19.419924337957124,
                    27.5626423690205,
                    10.946745562130177,
                    18.26809015421115,
                    5.509181969949917,
                    16.483516483516482,
                    18.79271070615034,
                    29.782359679266897
                ],
                [
                    7.536557930258717,
                    12.025316455696203,
                    9.583858764186633,
                    12.75626423690205,
                    4.733727810650888,
                    5.931198102016608,
                    7.011686143572621,
                    13.324175824175825,
                    15.945330296127562,
                    10.652920962199312
                ],
                [
                    0.1124859392575928,
                    11.39240506329114,
                    2.900378310214376,
                    4.555808656036446,
                    2.366863905325444,
                    1.4234875444839858,
                    5.843071786310517,
                    9.615384615384615,
                    11.047835990888382,
                    2.290950744558992
                ],
                [
                    0.0,
                    11.139240506329115,
                    0.12610340479192939,
                    0.45558086560364464,
                    1.4792899408284024,
                    0.2372479240806643,
                    4.006677796327212,
                    5.082417582417582,
                    9.79498861047836,
                    0.572737686139748
                ],
                [
                    0.0,
                    13.037974683544304,
                    0.8827238335435057,
                    0.0,
                    0.7396449704142012,
                    0.2372479240806643,
                    3.672787979966611,
                    3.2967032967032965,
                    3.7585421412300684,
                    0.6872852233676976
                ],
                [
                    0.0,
                    12.278481012658228,
                    0.25220680958385877,
                    0.0,
                    0.4437869822485207,
                    0.11862396204033215,
                    3.5058430717863107,
                    1.2362637362637363,
                    1.9362186788154898,
                    0.2290950744558992
                ],
                [
                    0.0,
                    10.0,
                    0.0,
                    0.0,
                    0.7396449704142012,
                    0.0,
                    3.8397328881469117,
                    0.8241758241758241,
                    0.11389521640091116,
                    0.0
                ],
                [
                    0.0,
                    9.113924050632912,
                    0.12610340479192939,
                    0.11389521640091116,
                    1.6272189349112427,
                    0.11862396204033215,
                    5.175292153589315,
                    0.27472527472527475,
                    0.0,
                    0.0
                ]
            ]
        },
        "low_harmonics": {
            "f0_in_hz": 125.0,
            "filter_position_in_hz": 125.0,
            "x_bin_centers": [
                0.9090450000000001,
                0.9273168045000001,
                0.9459558722704502,
                0.9649695853030862,
                0.9843654739676784,
                1.0041512199944287,
                1.0243346595163167,
                1.0449237861725946,
                1.0659267542746638,
                1.0873518820355845,
                1.1092076548644998,
                1.131502728727276,
                1.1542459335746944,
                1.1774462768395457,
                1.2011129470040207,
                1.2252553172388014,
                1.2498829491153014,
                1.2750055963925186,
                1.3006332088800083,
                1.3267759363784966,
                1.3534441326997042,
                1.3806483597669683,
                1.4083993917982844,
                1.43670821957343,
                1.465586054786856,
                1.4950443344880715,
                1.525094725611282,
                1.5557491295960686,
                1.5870196871009494,
                1.6189187828116784,
                1.6514590503461934,
                1.6846533772581518,
                1.7185149101410406,
                1.7530570598348756,
                1.7882935067375567,
                1.8242382062229816,
                1.8609053941680633,
                1.8983095925908415,
                1.9364656154019175,
                1.9753885742714958,
                2.015093884614353,
                2.0555972716951016,
                2.096914776856173,
                2.1390627638709825,
                2.182057925424789,
                2.2259172897258273,
                2.2706582272493163,
                2.3162984576170276
            ],
            "y_bin_heights": [
                [
                    0.0,
                    0.0,
                    0.0,
                    0.0,
                    0.0,
                    0.0,
                    0.0,
                    0.0,
                    0.0,
                    0.0
                ],
                [
                    0.0,
                    0.0,
                    0.0,
                    0.0,
                    0.0,
                    0.0,
                    0.0,
                    0.0,
                    0.0,
                    0.0
                ],
                [
                    0.0,
                    0.0,
                    0.0,
                    0.0,
                    0.0,
                    0.0,
                    0.0,
                    0.0,
                    0.0,
                    0.0
                ],
                [
                    0.0,
                    0.0,
                    0.0,
                    0.0,
                    0.0,
                    0.0,
                    0.0,
                    0.0,
                    0.0,
                    0.0
                ],
                [
                    16.292134831460675,
                    10.0,
                    11.797752808988765,
                    8.426966292134832,
                    17.528089887640448,
                    27.865168539325843,
                    28.651685393258425,
                    24.831460674157302,
                    13.146067415730338,
                    16.40449438202247
                ],
                [
                    83.70786516853933,
                    89.88764044943821,
                    88.20224719101124,
                    91.57303370786516,
                    82.47191011235955,
                    72.13483146067416,
                    71.34831460674157,
                    75.1685393258427,
                    86.29213483146067,
                    83.59550561797752
                ],
                [
                    0.0,
                    0.11235955056179775,
                    0.0,
                    0.0,
                    0.0,
                    0.0,
                    0.0,
                    0.0,
                    0.5617977528089888,
                    0.0
                ],
                [
                    0.0,
                    0.0,
                    0.0,
                    0.0,
                    0.0,
                    0.0,
                    0.0,
                    0.0,
                    0.0,
                    0.0
                ],
                [
                    0.0,
                    0.0,
                    0.0,
                    0.0,
                    0.0,
                    0.0,
                    0.0,
                    0.0,
                    0.0,
                    0.0
                ],
                [
                    0.0,
                    0.0,
                    0.0,
                    0.0,
                    0.0,
                    0.0,
                    0.0,
                    0.0,
                    0.0,
                    0.0
                ],
                [
                    0.0,
                    0.0,
                    0.0,
                    0.0,
                    0.0,
                    0.0,
                    0.0,
                    0.0,
                    0.0,
                    0.0
                ],
                [
                    0.0,
                    0.0,
                    0.0,
                    0.0,
                    0.0,
                    0.0,
                    0.0,
                    0.0,
                    0.0,
                    0.0
                ],
                [
                    0.0,
                    0.0,
                    0.0,
                    0.0,
                    0.0,
                    0.0,
                    0.0,
                    0.0,
                    0.0,
                    0.0
                ],
                [
                    0.0,
                    0.0,
                    0.0,
                    0.0,
                    0.0,
                    0.0,
                    0.0,
                    0.0,
                    0.0,
                    0.0
                ],
                [
                    0.0,
                    0.0,
                    0.0,
                    0.0,
                    0.0,
                    0.0,
                    0.0,
                    0.0,
                    0.0,
                    0.0
                ],
                [
                    0.0,
                    0.0,
                    0.0,
                    0.0,
                    0.0,
                    0.0,
                    0.0,
                    0.0,
                    0.0,
                    0.0
                ],
                [
                    0.0,
                    0.0,
                    0.0,
                    0.0,
                    0.0,
                    0.0,
                    0.0,
                    0.0,
                    0.0,
                    0.0
                ],
                [
                    0.0,
                    0.0,
                    0.0,
                    0.0,
                    0.0,
                    0.0,
                    0.0,
                    0.0,
                    0.0,
                    0.0
                ],
                [
                    0.0,
                    0.0,
                    0.0,
                    0.0,
                    0.0,
                    0.0,
                    0.0,
                    0.0,
                    0.0,
                    0.0
                ],
                [
                    0.0,
                    0.0,
                    0.0,
                    0.0,
                    0.0,
                    0.0,
                    0.0,
                    0.0,
                    0.0,
                    0.0
                ],
                [
                    0.0,
                    0.0,
                    0.0,
                    0.0,
                    0.0,
                    0.0,
                    0.0,
                    0.0,
                    0.0,
                    0.0
                ],
                [
                    0.0,
                    0.0,
                    0.0,
                    0.0,
                    0.0,
                    0.0,
                    0.0,
                    0.0,
                    0.0,
                    0.0
                ],
                [
                    0.0,
                    0.0,
                    0.0,
                    0.0,
                    0.0,
                    0.0,
                    0.0,
                    0.0,
                    0.0,
                    0.0
                ],
                [
                    0.0,
                    0.0,
                    0.0,
                    0.0,
                    0.0,
                    0.0,
                    0.0,
                    0.0,
                    0.0,
                    0.0
                ],
                [
                    0.0,
                    0.0,
                    0.0,
                    0.0,
                    0.0,
                    0.0,
                    0.0,
                    0.0,
                    0.0,
                    0.0
                ],
                [
                    0.0,
                    0.0,
                    0.0,
                    0.0,
                    0.0,
                    0.0,
                    0.0,
                    0.0,
                    0.0,
                    0.0
                ],
                [
                    0.0,
                    0.0,
                    0.0,
                    0.0,
                    0.0,
                    0.0,
                    0.0,
                    0.0,
                    0.0,
                    0.0
                ],
                [
                    0.0,
                    0.0,
                    0.0,
                    0.0,
                    0.0,
                    0.0,
                    0.0,
                    0.0,
                    0.0,
                    0.0
                ],
                [
                    0.0,
                    0.0,
                    0.0,
                    0.0,
                    0.0,
                    0.0,
                    0.0,
                    0.0,
                    0.0,
                    0.0
                ],
                [
                    0.0,
                    0.0,
                    0.0,
                    0.0,
                    0.0,
                    0.0,
                    0.0,
                    0.0,
                    0.0,
                    0.0
                ],
                [
                    0.0,
                    0.0,
                    0.0,
                    0.0,
                    0.0,
                    0.0,
                    0.0,
                    0.0,
                    0.0,
                    0.0
                ],
                [
                    0.0,
                    0.0,
                    0.0,
                    0.0,
                    0.0,
                    0.0,
                    0.0,
                    0.0,
                    0.0,
                    0.0
                ],
                [
                    0.0,
                    0.0,
                    0.0,
                    0.0,
                    0.0,
                    0.0,
                    0.0,
                    0.0,
                    0.0,
                    0.0
                ],
                [
                    0.0,
                    0.0,
                    0.0,
                    0.0,
                    0.0,
                    0.0,
                    0.0,
                    0.0,
                    0.0,
                    0.0
                ],
                [
                    0.0,
                    0.0,
                    0.0,
                    0.0,
                    0.0,
                    0.0,
                    0.0,
                    0.0,
                    0.0,
                    0.0
                ],
                [
                    0.0,
                    0.0,
                    0.0,
                    0.0,
                    0.0,
                    0.0,
                    0.0,
                    0.0,
                    0.0,
                    0.0
                ],
                [
                    0.0,
                    0.0,
                    0.0,
                    0.0,
                    0.0,
                    0.0,
                    0.0,
                    0.0,
                    0.0,
                    0.0
                ],
                [
                    0.0,
                    0.0,
                    0.0,
                    0.0,
                    0.0,
                    0.0,
                    0.0,
                    0.0,
                    0.0,
                    0.0
                ],
                [
                    0.0,
                    0.0,
                    0.0,
                    0.0,
                    0.0,
                    0.0,
                    0.0,
                    0.0,
                    0.0,
                    0.0
                ],
                [
                    0.0,
                    0.0,
                    0.0,
                    0.0,
                    0.0,
                    0.0,
                    0.0,
                    0.0,
                    0.0,
                    0.0
                ],
                [
                    0.0,
                    0.0,
                    0.0,
                    0.0,
                    0.0,
                    0.0,
                    0.0,
                    0.0,
                    0.0,
                    0.0
                ],
                [
                    0.0,
                    0.0,
                    0.0,
                    0.0,
                    0.0,
                    0.0,
                    0.0,
                    0.0,
                    0.0,
                    0.0
                ],
                [
                    0.0,
                    0.0,
                    0.0,
                    0.0,
                    0.0,
                    0.0,
                    0.0,
                    0.0,
                    0.0,
                    0.0
                ],
                [
                    0.0,
                    0.0,
                    0.0,
                    0.0,
                    0.0,
                    0.0,
                    0.0,
                    0.0,
                    0.0,
                    0.0
                ],
                [
                    0.0,
                    0.0,
                    0.0,
                    0.0,
                    0.0,
                    0.0,
                    0.0,
                    0.0,
                    0.0,
                    0.0
                ],
                [
                    0.0,
                    0.0,
                    0.0,
                    0.0,
                    0.0,
                    0.0,
                    0.0,
                    0.0,
                    0.0,
                    0.0
                ],
                [
                    0.0,
                    0.0,
                    0.0,
                    0.0,
                    0.0,
                    0.0,
                    0.0,
                    0.0,
                    0.0,
                    0.0
                ],
                [
                    0.0,
                    0.0,
                    0.0,
                    0.0,
                    0.0,
                    0.0,
                    0.0,
                    0.0,
                    0.0,
                    0.0
                ]
            ]
        }
    },
    "column4_row3_experiment_c": {
        "high_harmonics": {
            "x": [
                0.0,
                4.0,
                8.0,
                12.0,
                16.0,
                20.0,
                24.0
            ],
            "y": [
                [
                    0.0,
                    0.0,
                    0.0,
                    0.0,
                    0.0,
                    0.0,
                    0.0,
                    0.0,
                    0.0,
                    0.0
                ],
                [
                    0.5939739461868183,
                    0.0453609284236261,
                    0.13540771163828366,
                    0.5486519565544556,
                    3.722792732863134e-06,
                    0.0448150189694162,
                    0.0902123781287744,
                    0.18074786311986307,
                    -0.04516022855901301,
                    0.13491979956279193
                ],
                [
                    0.6856678687918152,
                    0.13614939720202152,
                    0.1805855572015605,
                    0.36543722734993067,
                    -0.08972525044961166,
                    0.13449646413110683,
                    0.49717969094208536,
                    0.4071435400211038,
                    0.135596730722314,
                    0.13492536278952932
                ],
                [
                    1.0072350053214134,
                    0.18157360903079284,
                    0.22578490711167698,
                    0.5945122778262111,
                    -0.1345509783985891,
                    0.13449489929276848,
                    0.7239857547659508,
                    0.49784760202399536,
                    0.13559609627714314,
                    0.17994120912858133
                ],
                [
                    1.0072366730074453,
                    0.1361490739885753,
                    0.3162395889609341,
                    0.6403829836994515,
                    -0.35841543812828014,
                    0.044815336351009316,
                    0.9057978474444607,
                    0.5432281611968859,
                    0.09037576009382478,
                    0.2700311550314013
                ],
                [
                    1.1914411462547285,
                    0.2270150624549187,
                    0.36149876853547996,
                    0.4570077163184758,
                    -0.49248800906903045,
                    0.044815336351009316,
                    1.2704185709497704,
                    0.6340560827048948,
                    0.135593497869825,
                    0.3151044187505314
                ],
                [
                    1.237542942979986,
                    -1.155756647053252e-06,
                    0.31624237289516727,
                    0.5486500171868334,
                    -0.2689302534001813,
                    0.04481503710315238,
                    1.2704185709497704,
                    0.6340536555231363,
                    0.1355904957862906,
                    0.22497745777142442
                ]
            ]
        },
        "low_harmonics": {
            "x": [
                0.0,
                4.0,
                8.0,
                12.0,
                16.0,
                20.0,
                24.0
            ],
            "y": [
                [
                    0.0,
                    0.0,
                    0.0,
                    0.0,
                    0.0,
                    0.0,
                    0.0,
                    0.0,
                    0.0,
                    0.0
                ],
                [
                    0.9049821760652486,
                    1.039085843092557,
                    0.9500159302491504,
                    0.9495885894043012,
                    0.9021315109389474,
                    0.9053977839008616,
                    1.086470696938643,
                    0.9504450084526697,
                    0.9049806523283374,
                    0.9487363513310401
                ],
                [
                    1.8181733743204962,
                    1.9972910352797388,
                    1.909083149111412,
                    1.9541056190408956,
                    1.9039231453891854,
                    1.8648917336766049,
                    2.138774663154297,
                    1.9099434380643627,
                    1.818177256632558,
                    1.9065015513442387
                ],
                [
                    2.6471212143387497,
                    3.1035588856440537,
                    2.830968349785448,
                    2.968632892558866,
                    3.0081949208122882,
                    2.7408832586007996,
                    3.341565866808971,
                    2.832247497117921,
                    2.878583998662778,
                    2.9659526557195504
                ],
                [
                    3.3896416535802234,
                    4.315610265372665,
                    3.8546978345999965,
                    4.086947136620656,
                    4.1712598266169465,
                    3.624413475327772,
                    4.652755548370221,
                    3.7629113106529877,
                    4.043749888187933,
                    4.036459370103692
                ],
                [
                    4.137538494925065,
                    5.4945298123354025,
                    4.794228371751577,
                    5.264801735401049,
                    5.394853357366957,
                    4.327313885851866,
                    5.980620251217758,
                    4.70200973903255,
                    5.127382656634974,
                    5.0708760625838964
                ],
                [
                    4.93811873798831,
                    6.73479622115073,
                    5.885216033063791,
                    6.551902497445197,
                    6.680793618431761,
                    5.129702674431836,
                    7.373703481597595,
                    5.649630759728293,
                    6.174473230920019,
                    6.211091837820825
                ]
            ]
        }
    },
    "column4_row4_experiment_d": {
        "1": {
            "x": [
                0.0,
                1.0,
                2.0,
                3.0,
                4.0,
                6.0,
                8.0
            ],
            "y": [
                [
                    0.0,
                    0.0,
                    0.0,
                    0.0,
                    0.0,
                    0.0,
                    0.0,
                    0.0,
                    0.0,
                    0.0
                ],
                [
                    0.13523290341297328,
                    0.13522677382235154,
                    0.09008885033120809,
                    0.22558339251989612,
                    0.04505687132948588,
                    0.1355323190882574,
                    0.09017758798413705,
                    0.06757302492131323,
                    0.2705152790060811,
                    0.09025455219672812
                ],
                [
                    0.29322806596452006,
                    0.1803421130813021,
                    0.13516190340026057,
                    0.33856677328883433,
                    0.2706351896195364,
                    0.2712450806570858,
                    0.22558090636753067,
                    0.1126454920515236,
                    0.36084945939324453,
                    0.22578408691896282
                ],
                [
                    0.36101214098032774,
                    0.22547982802587468,
                    0.13516542715936242,
                    0.40641630390822936,
                    0.40623048570623543,
                    0.31652688805663076,
                    0.2707640990292125,
                    0.13519549620496274,
                    0.36084945939324453,
                    0.22578582797136326
                ],
                [
                    0.315819046854678,
                    0.31581288185483397,
                    0.15770992558561464,
                    0.40641405586547796,
                    0.40622473575879836,
                    0.3165296880065964,
                    0.2707615270303235,
                    0.06757519059671532,
                    0.4965023535819124,
                    0.31624342054942534
                ],
                [
                    0.22548488640671815,
                    0.3158148944157717,
                    0.13516403020990456,
                    0.3611770522984953,
                    0.3158120025858956,
                    0.2712466078458139,
                    0.22558090636753067,
                    0.15774139714674154,
                    0.5417641620438498,
                    0.2710012964630637
                ],
                [
                    0.13523140479258378,
                    0.20290961219032783,
                    0.09008369968591615,
                    0.18042851036096635,
                    0.1803406324072025,
                    0.1355304146890438,
                    0.09017240447008164,
                    0.06757519059671532,
                    0.3382603762361101,
                    0.1354098213561644
                ]
            ]
        },
        "12": {
            "x": [
                0.0,
                1.0,
                2.0,
                3.0,
                4.0,
                6.0,
                8.0
            ],
            "y": [
                [
                    0.0,
                    0.0,
                    0.0,
                    0.0,
                    0.0,
                    0.0,
                    0.0,
                    0.0,
                    0.0,
                    0.0
                ],
                [
                    0.045031141636562605,
                    2.9789371225885652e-06,
                    0.04503299467311417,
                    -0.04506996207719377,
                    1.915061002388807e-06,
                    0.045155184974430815,
                    0.0,
                    0.045031791266103516,
                    0.022514206284856703,
                    0.045119879994656484
                ],
                [
                    0.045033534013349946,
                    -1.173501783635622e-06,
                    0.022515982375406668,
                    -0.0901271594195453,
                    -0.045035762410647606,
                    -0.04513512756623059,
                    5.909246130475498e-07,
                    0.04503400688233039,
                    0.022514206284856703,
                    0.022560139476368046
                ],
                [
                    0.045032204172575946,
                    -0.022515413073044804,
                    -7.133251925528494e-07,
                    -0.09012660366826358,
                    -0.045035006988499104,
                    -0.04513512756623059,
                    0.0,
                    -3.335493250655741e-06,
                    0.02251589128065512,
                    5.4322006680235235e-06
                ],
                [
                    0.04503287191498215,
                    -0.045032307067867344,
                    -4.729346243403931e-06,
                    -0.09012757035989355,
                    -0.045034397143320304,
                    3.2247206470381595e-07,
                    -0.04505038349563151,
                    -2.800735403152288e-06,
                    0.0225170122977075,
                    5.4322006680235235e-06
                ],
                [
                    0.04503168124164614,
                    -0.04503578240202505,
                    1.1780298480590368e-06,
                    -0.09012757035989355,
                    -0.09004617297059136,
                    2.8359906149855174e-07,
                    -0.04505038349563151,
                    2.7296921583375156e-06,
                    0.022514206284856703,
                    4.305567292181567e-06
                ],
                [
                    -0.04501816689438634,
                    -0.06754111763691756,
                    0.04503538704990151,
                    -0.13515942768873407,
                    -0.045033754545436955,
                    -0.04514145091865132,
                    -0.045050608294178285,
                    -9.617049299137648e-07,
                    -0.06753159897410141,
                    -0.02254541266999882
                ]
            ]
        },
        "2": {
            "x": [
                0.0,
                1.0,
                2.0,
                3.0,
                4.0,
                6.0,
                8.0
            ],
            "y": [
                [
                    0.0,
                    0.0,
                    0.0,
                    0.0,
                    0.0,
                    0.0,
                    0.0,
                    0.0,
                    0.0,
                    0.0
                ],
                [
                    0.22537610219309986,
                    0.40622665575128486,
                    0.24794368932177105,
                    0.22557721640568426,
                    0.13523093806675446,
                    0.22599270629285928,
                    0.22558355168551786,
                    0.135159913287308,
                    0.247947156314478,
                    0.22578553897640385
                ],
                [
                    0.36084690221400734,
                    0.6326236349868768,
                    0.45125735249264576,
                    0.36117421997147914,
                    0.361010498568062,
                    0.45249068381394447,
                    0.4516756891029966,
                    0.4060424441298177,
                    0.5417623427346921,
                    0.4974001752487682
                ],
                [
                    0.4060469879039753,
                    0.8822560510684275,
                    0.45125715068237404,
                    0.3611688093502862,
                    0.5873096839965045,
                    0.5432341424370982,
                    0.4969550172866187,
                    0.31566743221635973,
                    0.8591461773552448,
                    0.7697531562647183
                ],
                [
                    0.3608480198084709,
                    1.041428706474851,
                    0.2705141090812814,
                    0.4516659720265821,
                    0.6099673733763393,
                    0.6340583225509907,
                    0.587572074633883,
                    0.3608478502347594,
                    1.1319946595184671,
                    0.8152149800137468
                ],
                [
                    0.13516218775212283,
                    1.0869548456406553,
                    0.045029797743473904,
                    0.09017164275295902,
                    0.09013054174863577,
                    0.1807530610818493,
                    0.33856771842495226,
                    0.1351606871276211,
                    1.4969312540219986,
                    0.542740027086138
                ],
                [
                    0.09009062346402341,
                    0.4062265104002001,
                    -0.04502078606959997,
                    -0.022530263515516735,
                    -0.15752884542007947,
                    -0.29301876641705465,
                    0.04507807624642364,
                    -0.0900083750725161,
                    0.9954771434463783,
                    -0.135222194662526
                ]
            ]
        },
        "3": {
            "x": [
                0.0,
                1.0,
                2.0,
                3.0,
                4.0,
                6.0,
                8.0
            ],
            "y": [
                [
                    0.0,
                    0.0,
                    0.0,
                    0.0,
                    0.0,
                    0.0,
                    0.0,
                    0.0,
                    0.0,
                    0.0
                ],
                [
                    0.20285940649250064,
                    0.3158099254126002,
                    0.360847171594505,
                    0.2255791936479872,
                    0.24799753961847248,
                    0.1807512766765402,
                    0.4064161279463298,
                    0.22537685629395418,
                    -1.9000251748058083e-06,
                    0.18059126914005352
                ],
                [
                    0.33832896445228033,
                    0.5873072580747996,
                    0.5417621124631538,
                    0.4516723113425446,
                    0.5192436764970428,
                    0.4524868756176088,
                    0.6782787492071214,
                    0.3834458974264217,
                    0.22537769805787447,
                    0.5427392159869364
                ],
                [
                    0.29315368448167584,
                    0.768710142569654,
                    0.2705157041559145,
                    0.38379255783783606,
                    0.5418829197615251,
                    0.45248444307339697,
                    0.76905840179163,
                    0.4512609356884027,
                    0.2705154842673778,
                    0.6334848024151265
                ],
                [
                    0.20285824024487692,
                    0.904977103974368,
                    0.1351668165403187,
                    0.24816791402283678,
                    0.5645214891620052,
                    0.3165271797110152,
                    0.36117775560976995,
                    0.4512602085582143,
                    0.22537946188482214,
                    0.678885285289872
                ],
                [
                    0.1126464330292909,
                    0.8141089915640681,
                    0.022515982375406668,
                    -0.13510596934044958,
                    0.2028607319065898,
                    -5.305075498340805e-07,
                    5.668207480991061e-06,
                    0.13516225445372793,
                    0.1577139459398904,
                    0.31624223843012367
                ],
                [
                    0.04504428135769331,
                    0.5420038829411373,
                    0.04503397928328823,
                    -0.09009240840638236,
                    0.18030153662310958,
                    -0.09025718062843952,
                    -0.13510273063776107,
                    0.045033572131358474,
                    0.09009301133265868,
                    -0.06763205528491795
                ]
            ]
        },
        "4": {
            "x": [
                0.0,
                1.0,
                2.0,
                3.0,
                4.0,
                6.0,
                8.0
            ],
            "y": [
                [
                    0.0,
                    0.0,
                    0.0,
                    0.0,
                    0.0,
                    0.0,
                    0.0,
                    0.0,
                    0.0,
                    0.0
                ],
                [
                    0.31566746748786456,
                    0.24799912597797932,
                    0.1802606125553235,
                    0.18042364349249415,
                    0.20286164114887878,
                    0.22598516256124512,
                    0.18042759074961773,
                    0.360849638366824,
                    2.097030736503136e-06,
                    0.18058882305476454
                ],
                [
                    0.4286516219642505,
                    0.3383271147291106,
                    0.22537061485718438,
                    0.2255825753921729,
                    0.3383295238902315,
                    0.3165269889989335,
                    0.22558142483866025,
                    0.4512607273943653,
                    -0.09000874569388745,
                    0.31624194943516426
                ],
                [
                    0.18026218198809535,
                    0.33833088652563115,
                    0.045032708441403474,
                    0.13528664687786066,
                    0.3157410732413698,
                    0.2712430859730009,
                    0.13529276860842207,
                    0.22537949023643253,
                    -0.04501397195579776,
                    0.36150414969463607
                ],
                [
                    0.1126249568553637,
                    0.42874296519187227,
                    -6.824463004817538e-06,
                    9.02842110961366e-07,
                    0.20286195600514872,
                    0.13552844411460835,
                    5.5328397688958475e-06,
                    0.09008810204189854,
                    -0.06751192428192382,
                    0.3615026315291634
                ],
                [
                    0.04503375543674637,
                    0.29315526265771547,
                    -0.09000977713779393,
                    -0.13510462051388925,
                    0.06757102654983363,
                    -0.09025162793926783,
                    2.3322083589627507e-06,
                    -3.3892791762024643e-07,
                    -1.4311076858564142e-06,
                    0.22578524905091507
                ],
                [
                    0.04503286043860308,
                    0.15774139714674154,
                    -0.045015213090441736,
                    -0.13510626874714146,
                    0.02251827437510201,
                    8.636062508865505e-07,
                    -0.06756918739672665,
                    -0.09000756599335252,
                    0.04503671410723187,
                    0.04511349704271316
                ]
            ]
        },
        "5": {
            "x": [
                0.0,
                1.0,
                2.0,
                3.0,
                4.0,
                6.0,
                8.0
            ],
            "y": [
                [
                    0.0,
                    0.0,
                    0.0,
                    0.0,
                    0.0,
                    0.0,
                    0.0,
                    0.0,
                    0.0,
                    0.0
                ],
                [
                    0.0900918175102354,
                    0.13522912101363255,
                    0.09009142808493392,
                    0.09016987754165592,
                    0.09008931993557043,
                    0.09033268864583334,
                    0.045076546074849067,
                    0.09013356777654878,
                    -9.267411208158105e-07,
                    0.13541340772859792
                ],
                [
                    0.0900886740449037,
                    0.18034856929948884,
                    0.0900859174842058,
                    0.045074213866490104,
                    0.13516022431928476,
                    0.1355334311462083,
                    0.04507997283083168,
                    0.09013465527760528,
                    -0.09000787496800886,
                    0.1354142031667446
                ],
                [
                    0.04503659877188962,
                    0.2254821310630597,
                    0.04503105063845936,
                    2.41106250825629e-07,
                    0.1351628763025175,
                    0.1355314255967549,
                    0.04507967416573533,
                    0.04505682026497693,
                    -0.0900097171921537,
                    0.1805855474524404
                ],
                [
                    0.04503258698125434,
                    0.18034549238500633,
                    1.087776637292981e-06,
                    -0.04505728003382445,
                    0.11262529121246179,
                    0.09033645118154097,
                    0.045075530814483844,
                    4.973591091361751e-06,
                    -0.045016338238823755,
                    0.13541083999352072
                ],
                [
                    0.04503469260848078,
                    0.11268188563268587,
                    2.3735989345963215e-06,
                    -0.09008798466601181,
                    0.06755908854431678,
                    0.04515649476245939,
                    0.04507620802598784,
                    6.926638288773379e-07,
                    -2.826766295621619e-06,
                    0.13541228394117422
                ],
                [
                    0.04503469260848078,
                    0.04505878535005206,
                    1.087776637292981e-06,
                    -0.0900885713989086,
                    0.0,
                    2.153737715802906e-06,
                    3.837524586575158e-06,
                    4.111951342367082e-06,
                    1.6639549159369604e-06,
                    0.1354090302672765
                ]
            ]
        },
        "6": {
            "x": [
                0.0,
                1.0,
                2.0,
                3.0,
                4.0,
                6.0,
                8.0
            ],
            "y": [
                [
                    0.0,
                    0.0,
                    0.0,
                    0.0,
                    0.0,
                    0.0,
                    0.0,
                    0.0,
                    0.0,
                    0.0
                ],
                [
                    3.560932237689496e-07,
                    0.04505162173255428,
                    1.0657372424005551e-06,
                    -0.022529882890330227,
                    0.045056744068367544,
                    4.2446376894642035e-06,
                    5.208120584382359e-06,
                    0.022516859031013442,
                    -0.022508304703373866,
                    4.808480832854678e-06
                ],
                [
                    -8.190039563760187e-07,
                    0.045052290142466866,
                    -6.783613834548952e-07,
                    -0.04505614113394718,
                    0.04505981081007501,
                    -0.04513547987987765,
                    0.045075617101374796,
                    -3.510297966802245e-06,
                    -0.1124969452931324,
                    -0.045092021297105225
                ],
                [
                    5.488560332889136e-07,
                    8.686110755662391e-07,
                    -3.496380907019869e-08,
                    -7.924730713593231e-07,
                    0.045058658069192487,
                    1.1441102111889312e-06,
                    0.045075617101374796,
                    -6.752002703613869e-07,
                    -0.09000842677193102,
                    -0.09016699624924163
                ],
                [
                    0.02251705179382299,
                    1.257674128729569e-07,
                    0.022515982375406668,
                    -7.924730713593231e-07,
                    0.06759484110919908,
                    4.6461007727205406e-07,
                    4.1494420844889746e-06,
                    0.04503387132872094,
                    -0.04501470497927887,
                    -0.09016689905694053
                ],
                [
                    0.0,
                    0.04505290804730744,
                    -7.133251925528494e-07,
                    -5.5328397688958475e-06,
                    0.04505486063889505,
                    -0.045134141811231265,
                    3.2465999735276085e-06,
                    0.04503226947371383,
                    -0.045014612192259024,
                    -0.04509232150326116
                ],
                [
                    0.04503512662754383,
                    0.022526685132531504,
                    -4.729346243403931e-06,
                    -3.200631409933097e-06,
                    1.632511067189979e-06,
                    -0.0451357592300577,
                    -4.460973126174661e-07,
                    0.04503400688233039,
                    -6.402364612634326e-07,
                    -0.045091356133776045
                ]
            ]
        }
    },
    "column4_row5_experiment_e": {
        "pure_tones": {
            "x": [
                80.00000000000001,
                113.13708498984762,
                159.99999999999994,
                226.2741699796951,
                319.9999999999999
            ],
            "y": [
                [
                    1.1202362409919562,
                    1.420442433935312,
                    1.583190116959262,
                    1.2877337272626581,
                    2.3921497245096566,
                    1.3020644123565819,
                    3.5434968765688732,
                    2.1156966744620744,
                    0.886163098522593,
                    1.2747375112830457
                ],
                [
                    0.5378249020556192,
                    0.64904086978978,
                    0.8179634946977002,
                    0.6315601983218382,
                    1.2321520465508125,
                    0.465156278465516,
                    1.1029247005462965,
                    0.8814664702214976,
                    0.5659296839198875,
                    0.5421599508665834
                ],
                [
                    0.3155653105949554,
                    0.4574664972690185,
                    0.583060057059908,
                    0.42850124616188934,
                    0.8659327974293529,
                    0.38089747420573417,
                    0.5629327292088203,
                    0.7807932339711969,
                    0.431848851538673,
                    0.3804193903680013
                ],
                [
                    0.30602026163185364,
                    0.3556017699426413,
                    0.4061473982321741,
                    0.3369261820622062,
                    0.5778117493462549,
                    0.2899712442421462,
                    0.3753709241198342,
                    0.5146704810800887,
                    0.37982409392077326,
                    0.318560390567634
                ],
                [
                    0.256140766736579,
                    0.3629235892554208,
                    0.27284476978320654,
                    0.28913023843954916,
                    0.44872861792485014,
                    0.24960114972624792,
                    0.3010712987242987,
                    0.29039892529294814,
                    0.3305655768711466,
                    0.27459174114258494
                ]
            ]
        },
        "transposed_tones": {
            "x": [
                80.00000000000001,
                113.13708498984762,
                159.99999999999994,
                226.2741699796951,
                319.9999999999999
            ],
            "y": [
                [
                    4.520078166592984,
                    51.12631333772986,
                    14.83995773291943,
                    10.72365291095002,
                    39.2517268659631,
                    18.267299746916496,
                    28.93891864787868,
                    52.61572830411232,
                    28.45647206077223,
                    18.011138109285476
                ],
                [
                    5.192852738188545,
                    18.013992986907073,
                    12.292630283837394,
                    10.916942279142209,
                    7.450748058223678,
                    8.37476866670332,
                    17.628344034733665,
                    17.809834821573382,
                    14.113669840408228,
                    9.24704713005919
                ],
                [
                    3.7261068879190367,
                    12.500296297409285,
                    12.790295261213059,
                    14.604067154607462,
                    6.983090767726982,
                    6.282146360749759,
                    22.331392040246556,
                    21.797414733687035,
                    13.538083458357518,
                    8.19853263819686
                ],
                [
                    2.7903075468413863,
                    12.095676634700286,
                    10.959762428382101,
                    10.037097259135363,
                    10.804762473804008,
                    7.619917963588351,
                    31.74746036825454,
                    15.107519239909738,
                    5.87142869947226,
                    7.096247863775839
                ],
                [
                    2.397099487279947,
                    12.932567689246975,
                    13.930703716341108,
                    8.59100623860248,
                    17.402094368912657,
                    6.57270424644292,
                    20.52316845276022,
                    7.697833478741105,
                    16.17396781601954,
                    8.597448197208013
                ]
            ]
        }
    },
    "column5_row1_experiment_a": {
        "rand": {
            "x": [
                1,
                2,
                3,
                4,
                5,
                6,
                7,
                8,
                9,
                10,
                11,
                12,
                13,
                14,
                15,
                16,
                17,
                18,
                19,
                20,
                21,
                22,
                23,
                24,
                25,
                26,
                27,
                28,
                29,
                30
            ],
            "y": [
                [
                    0.23853318080962896,
                    0.2980442957644056,
                    0.32516963603661236,
                    0.21645388920785683,
                    0.24717965504887449,
                    0.22579640221304897,
                    0.24704636471099106,
                    0.270931708149061,
                    0.3087564925053875,
                    0.2688258820140357
                ],
                [
                    0.25681206979716414,
                    0.32921147263068135,
                    0.35549831615515176,
                    0.2358334475869614,
                    0.24758693337992504,
                    0.24346866458377284,
                    0.26385308297382076,
                    0.2910820518282044,
                    0.3683925497330241,
                    0.2809204329831293
                ],
                [
                    0.26874759278385363,
                    0.3971579015879982,
                    0.3935454014347875,
                    0.2440583561443932,
                    0.26270623852513775,
                    0.2587598994453227,
                    0.28378161355860393,
                    0.3071406588931821,
                    0.4040395769949153,
                    0.3216708281356892
                ],
                [
                    0.30727710209358094,
                    0.5240111062620125,
                    0.5194392354662454,
                    0.26769982842623397,
                    0.2912399233772817,
                    0.3164758450197534,
                    0.359627530561988,
                    0.36027595230328113,
                    0.7073483733971511,
                    0.3511671024575396
                ],
                [
                    0.36219276577346765,
                    1.4323250895528157,
                    1.2844271419372548,
                    0.32774789173014895,
                    0.47611923648588583,
                    0.42387737012548715,
                    0.9837540701351511,
                    0.4522755122545098,
                    4.060973366016529,
                    0.4302786761522106
                ],
                [
                    0.48426396448662007,
                    4.777155601870205,
                    4.04888063000935,
                    0.4739061088335909,
                    3.2929163722889006,
                    0.6574957132614082,
                    5.999027403897391,
                    0.7722810013083369,
                    7.435077418768895,
                    0.6445175717862643
                ],
                [
                    0.6201555372039262,
                    5.7397311280648085,
                    5.697197360146933,
                    0.6741272817471158,
                    5.236979489316766,
                    1.0056100762343392,
                    7.023870290964564,
                    1.5718626595844354,
                    12.315598288215028,
                    1.290479824052866
                ],
                [
                    0.89177175435887,
                    6.946567920698135,
                    6.898615296690501,
                    0.9324220987059738,
                    8.542443207232719,
                    1.6056748995337797,
                    9.67277059757829,
                    2.719733000126201,
                    13.484322921557755,
                    2.6212187457751517
                ],
                [
                    1.150271723856442,
                    8.23639651343326,
                    7.66931195071667,
                    1.3622937111936289,
                    12.159407734280464,
                    2.14586867760012,
                    10.998859991227626,
                    3.4312600286913577,
                    10.744394218022373,
                    3.224693494112557
                ],
                [
                    1.4618381006697536,
                    11.040259072654797,
                    9.098796791631072,
                    1.6051047065009332,
                    11.687771977528628,
                    2.617549825474211,
                    11.926183847221596,
                    4.296251813783984,
                    18.920610197140153,
                    4.364721739580446
                ],
                [
                    1.647449399142293,
                    11.80192638413243,
                    7.864610079030804,
                    2.018021893828412,
                    14.325735837532342,
                    2.979775505154552,
                    13.737023778742634,
                    4.537668219633227,
                    14.427045767185499,
                    4.634061882170422
                ],
                [
                    1.956650931586682,
                    12.177394081394793,
                    9.656353453043883,
                    2.3542579945763276,
                    17.899723187222765,
                    3.2423870478606838,
                    20.597602334368744,
                    6.204996281411573,
                    23.665148849383286,
                    5.194813243650848
                ],
                [
                    2.222245839111224,
                    16.207791629369627,
                    12.372667224069522,
                    2.8313155894422626,
                    18.498284705716568,
                    3.7698610239005697,
                    23.423548433291682,
                    5.2460800041798965,
                    19.67076511025413,
                    7.282454037856815
                ],
                [
                    2.823567763582665,
                    17.54698486412066,
                    10.812422747467528,
                    3.372811383088833,
                    16.589366092395853,
                    4.216964592395116,
                    23.225574445429647,
                    7.269540486458049,
                    15.731127105344093,
                    7.741112645343283
                ],
                [
                    2.5590808502494684,
                    23.856909160952128,
                    12.660494501168412,
                    3.9907016481728106,
                    32.21891796585564,
                    4.192463720349417,
                    24.215000558343768,
                    8.439461926170852,
                    19.490362324237704,
                    9.030019751764629
                ],
                [
                    3.3983547631761293,
                    26.160130908072382,
                    16.614551901651897,
                    4.4519443350369,
                    14.581189328068326,
                    4.570685234024814,
                    39.2210841144266,
                    10.409265739954751,
                    29.923596389207958,
                    8.963500460013838
                ],
                [
                    4.246880091447995,
                    27.543342113642737,
                    16.946482286287925,
                    4.858296123640674,
                    25.262566008720412,
                    5.760255641745156,
                    26.59013711073465,
                    11.273924294689646,
                    23.18587554314897,
                    11.198845904278047
                ],
                [
                    4.192594278718305,
                    100.0,
                    18.118644993463686,
                    5.64781034737537,
                    31.66094718304244,
                    6.399052117853348,
                    24.496304292681874,
                    16.89642362421854,
                    68.54821183731228,
                    15.87689037684498
                ],
                [
                    4.770808312490494,
                    100.0,
                    25.4380750976238,
                    7.10128641392272,
                    39.85808610090921,
                    6.790997935441855,
                    27.09581467977714,
                    17.057259802441628,
                    77.73380085005543,
                    24.049414106614147
                ],
                [
                    4.749158239320809,
                    100.0,
                    27.049446544027354,
                    8.379663617327653,
                    32.86323845258876,
                    7.734829063645166,
                    43.79586401551002,
                    24.363309199635477,
                    56.57022615543529,
                    19.105129101026797
                ],
                [
                    6.888665384309883,
                    100.0,
                    42.515406990085125,
                    10.694937492131084,
                    27.469660279216967,
                    11.111916018540812,
                    100.0,
                    34.69001493563005,
                    100.0,
                    35.96912720903173
                ],
                [
                    6.624386357385844,
                    64.47918583875199,
                    19.76318976941431,
                    11.01613500813009,
                    29.794336351584548,
                    10.31656982999388,
                    28.370302504152473,
                    16.63229795585806,
                    47.79909655260304,
                    15.101112793446068
                ],
                [
                    7.1961544968145965,
                    100.0,
                    25.81258401347562,
                    14.948709944445328,
                    31.43224754654326,
                    16.68630064185015,
                    45.88718822529867,
                    23.64545840511793,
                    35.633383258827095,
                    32.75206127183209
                ],
                [
                    7.580932218672,
                    42.37790537154281,
                    18.59471414220086,
                    9.884696279298437,
                    24.101676235830542,
                    11.225829265597367,
                    26.110447785618014,
                    20.64086723970202,
                    17.631615945873683,
                    18.230244846661073
                ],
                [
                    8.396473400374472,
                    100.0,
                    22.450286272219238,
                    17.331578081970832,
                    52.489362885345564,
                    14.070710643731346,
                    100.0,
                    18.954255072028904,
                    100.0,
                    53.2417393351817
                ],
                [
                    11.124777795886539,
                    43.02699245953346,
                    29.757703310655263,
                    16.000509328692267,
                    49.38536598620434,
                    21.31744955891381,
                    56.36812160814115,
                    30.705725209555734,
                    37.70814292061601,
                    43.782022655881526
                ],
                [
                    11.949301830450526,
                    84.65320775417959,
                    21.620188059807553,
                    20.55146851314918,
                    41.83491631647269,
                    17.366513518846055,
                    45.35191487252208,
                    28.786835317643025,
                    39.14998766295901,
                    35.50101016351365
                ],
                [
                    14.09888596678147,
                    100.0,
                    78.26284174214653,
                    27.31690015220137,
                    82.36956688969155,
                    19.718868545251482,
                    100.0,
                    33.66098981522715,
                    100.0,
                    77.09748784750442
                ],
                [
                    17.572996871481905,
                    92.9836172553968,
                    45.41760368336011,
                    31.575249942809663,
                    40.09615804710144,
                    24.419298462168083,
                    33.193276040664934,
                    76.99103543582424,
                    73.05624996704408,
                    47.67049044533353
                ],
                [
                    13.179452393160911,
                    100.0,
                    28.65134529363284,
                    42.47057501753718,
                    48.11311739117411,
                    27.274547345044315,
                    100.0,
                    100.0,
                    51.51272383300694,
                    48.15823200200862
                ]
            ]
        },
        "sine": {
            "x": [
                1,
                2,
                3,
                4,
                5,
                6,
                7,
                8,
                9,
                10,
                11,
                12,
                13,
                14,
                15,
                16,
                17,
                18,
                19,
                20,
                21,
                22,
                23,
                24,
                25,
                26,
                27,
                28,
                29,
                30
            ],
            "y": [
                [
                    0.30696600500532173,
                    0.331508468251535,
                    0.3774112052175269,
                    0.2722442640275934,
                    0.26022424401100563,
                    0.284969062561682,
                    0.30066064286874766,
                    0.293144448407947,
                    0.3724053667955367,
                    0.40153909683658945
                ],
                [
                    0.33221286176239767,
                    0.3607406624327665,
                    0.42827046345410036,
                    0.28717661167849595,
                    0.2659960178642046,
                    0.3021798086639537,
                    0.3093244025425608,
                    0.31911623283184354,
                    0.4351880919310894,
                    0.4715728333928775
                ],
                [
                    0.4241426104507585,
                    0.42593097115552736,
                    0.4992425239206154,
                    0.3457290580423762,
                    0.28541886083983964,
                    0.356724051123984,
                    0.3501112270166704,
                    0.35286471901526434,
                    0.5393602018623416,
                    0.4970049186640721
                ],
                [
                    0.5268190760369139,
                    0.5481178699278959,
                    0.6607493587671798,
                    0.40797354465253877,
                    0.3243594921839253,
                    0.497255914380861,
                    0.48482564674384626,
                    0.42193999107944424,
                    0.7462108787559268,
                    0.6020715323729696
                ],
                [
                    0.677879613844417,
                    1.0089457700941802,
                    1.0409957563468273,
                    0.5175351869090125,
                    0.5436448109475103,
                    0.7397675686751793,
                    2.3621392218992474,
                    0.6187584326590603,
                    1.3359102645296643,
                    0.7840580890074298
                ],
                [
                    1.094430123380895,
                    1.7658754784343687,
                    1.9888394149324529,
                    0.7774261143653954,
                    2.31899821111009,
                    1.2200267196728394,
                    4.865580805532555,
                    1.1221213614771188,
                    2.6054793401781873,
                    1.357132175663586
                ],
                [
                    1.4254286344641753,
                    2.416445811789885,
                    2.765723308336405,
                    1.0508259351851512,
                    4.015059145031519,
                    1.515330024981172,
                    5.517367049907745,
                    2.2044587369191793,
                    3.298670802855428,
                    2.1649577397692203
                ],
                [
                    2.0093587510585214,
                    2.795233516580234,
                    3.2559501313092656,
                    1.3366556436030086,
                    4.7206537813175045,
                    1.7882764589605586,
                    6.141261651595524,
                    2.693815512027363,
                    3.756563549850055,
                    2.768581132632787
                ],
                [
                    2.2651044678195094,
                    3.502971144161701,
                    3.6831537854580323,
                    1.532447384148548,
                    5.400428155633422,
                    2.166443064930898,
                    6.890242388838682,
                    3.5137652688969645,
                    3.933557185039754,
                    2.765078929427549
                ],
                [
                    2.222443958123437,
                    3.704843879606683,
                    3.772133800897303,
                    1.588018711421695,
                    5.5104582564482465,
                    2.268063460366,
                    7.092312869515896,
                    3.862094737871121,
                    4.099434338537853,
                    3.113482869827103
                ],
                [
                    2.5109155814610555,
                    4.206544187473715,
                    4.344836171246512,
                    1.731457427229854,
                    6.041391867023998,
                    2.4473730200420465,
                    8.047013695915174,
                    4.435672486186419,
                    4.796067374509976,
                    3.4130172522316315
                ],
                [
                    2.4168193948536048,
                    4.176298044478812,
                    4.303737283398387,
                    1.8106782648168698,
                    6.8284587393708644,
                    2.43400458808621,
                    7.2985320168982115,
                    4.802617999839728,
                    4.329984777818525,
                    3.8179945781207953
                ],
[truncated: 274,460 more chars]
