# Supplementary material for: Deep neural network models reveal interplay of peripheral coding and stimulus statistics in pitch perception
Source: Nat Commun. 2021 Dec 14;12:7278. doi: 10.1038/s41467-021-27366-6 (PMC8671597; doi:10.1038/s41467-021-27366-6)
Supplement: Supplementary file 4 — Source Data [file 41467_2021_27366_MOESM4_ESM.zip › Source_Data_Saddler_etal_DNNPitchModel/supplementary_fig11a.json]

{
    "1/16": [
        0.6142981271681602,
        0.6481453434269611,
        0.6726279444218903,
        0.5855086103773468,
        0.6492486167847464,
        0.6439814441558145,
        0.6677079139982521,
        0.6709095368847404,
        0.7466370869633153,
        0.5978274719805663
    ],
    "1/2": [
        1.9510773795010372,
        1.9548520138783514,
        1.9454451690659365,
        1.9095156592028473,
        1.9262344599840993,
        1.9271832974316974,
        1.923184720964732,
        1.9585887636615984,
        2.028029611128904,
        1.9116583137083984
    ],
    "1/32": [
        0.6032930812773694,
        0.6764921504336427,
        0.5997069028508938,
        0.5980971462346459,
        0.6806353308063988,
        0.6130455881478799,
        0.6475308695513561,
        0.640985336152566,
        0.7004721714293634,
        0.5594231390064517
    ],
    "1/4": [
        1.1502206538082955,
        1.2414749984610056,
        1.151319862369562,
        1.1155520789272824,
        1.1309555048519433,
        1.1624670748380639,
        1.172623896288137,
        1.1316287886454148,
        1.2298869117146136,
        1.0841651176874254
    ],
    "1/8": [
        0.7425273369458636,
        0.7146164092464078,
        0.7319851291342409,
        0.7220008375209713,
        0.7488762354937608,
        0.7259615509206402,
        0.7508097669794783,
        0.7664801162321087,
        0.8979887319039463,
        0.6883414268434673
    ]
}
