# Supplementary material for: Deep neural network models reveal interplay of peripheral coding and stimulus statistics in pitch perception
Source: Nat Commun. 2021 Dec 14;12:7278. doi: 10.1038/s41467-021-27366-6 (PMC8671597; doi:10.1038/s41467-021-27366-6)
Supplement: Supplementary file 4 — Source Data [file 41467_2021_27366_MOESM4_ESM.zip › Source_Data_Saddler_etal_DNNPitchModel/fig03abcde.json]

{
    "experiment_a": {
        "fitted_intercept": 0.424420139744909,
        "fitted_slope": 0.021304581774070377,
        "x": [
            16.118133068084717,
            19.34647411108017,
            13.51531594991684,
            14.765410125255585,
            16.725797951221466,
            13.7465238571167,
            18.51045787334442,
            18.40997338294983,
            18.103045225143433,
            19.14645880460739,
            17.333225905895233,
            15.833587944507599,
            13.470788300037384,
            4.14317287504673,
            14.738979935646057,
            13.772954046726227,
            19.194795191287994,
            15.439985692501068,
            11.301098763942719,
            16.103370487689972,
            20.48584669828415,
            16.848427057266235,
            10.80225184559822,
            16.826044023036957,
            20.29559463262558,
            16.556499898433685,
            11.163707822561264,
            14.250609278678894,
            11.523497104644775,
            14.092978835105896,
            11.361341923475266,
            20.16296535730362,
            18.057328462600708,
            13.861770927906036,
            9.00544822216034,
            12.008533626794815,
            20.298689603805542,
            18.94311010837555,
            11.308956891298294,
            16.253143548965454,
            8.975445479154587,
            19.573871791362762,
            11.099416762590408,
            20.461082458496094,
            22.47575968503952,
            14.00892436504364,
            16.225284337997437,
            8.158240467309952,
            11.148229986429214,
            5.1939669996500015,
            19.55387145280838,
            5.342073738574982,
            12.509286403656006,
            18.554508686065674,
            18.99954229593277,
            12.317129224538803,
            16.31338596343994,
            15.136867761611938,
            15.83239734172821,
            15.254971385002136,
            11.297765374183655,
            12.983369827270508,
            15.965740382671356,
            20.739437639713287,
            19.40028816461563,
            13.095760345458984,
            4.8522744327783585,
            21.607837080955505,
            17.80802309513092,
            7.3396071791648865,
            17.12963879108429,
            17.316080629825592,
            19.62268501520157,
            19.641496241092682,
            15.755009651184082,
            4.695595800876617,
            14.00606781244278,
            16.701748967170715,
            21.528545022010803,
            17.029154300689697,
            16.918431222438812,
            16.949625313282013,
            18.103045225143433,
            23.361065983772278,
            19.912469387054443,
            3.7667155265808105,
            12.616676092147827,
            22.464092075824738,
            20.485608279705048,
            8.263962715864182,
            5.259448289871216,
            18.07875782251358,
            17.446091771125793,
            17.570386826992035,
            19.069072604179382,
            13.11195194721222,
            16.679127514362335,
            21.510210633277893,
            10.941071808338165,
            17.08749234676361,
            13.911059498786926,
            21.404488384723663,
            11.946386098861694,
            14.129409193992615,
            19.097168743610382,
            13.431975245475769,
            16.8010413646698,
            16.92533791065216,
            16.7531818151474,
            13.825100660324097,
            14.172984659671783,
            17.613960802555084,
            15.026858448982239,
            19.270753860473633,
            20.774677395820618,
            17.264172434806824,
            12.600959837436676,
            16.69793874025345,
            13.73961865901947,
            17.35394150018692,
            20.278210937976837,
            18.10971349477768,
            5.198253318667412,
            20.587997138500214,
            17.02272593975067,
            17.083682119846344,
            19.718407094478607,
            16.845807433128357,
            15.73643684387207,
            14.622066915035248,
            17.030106484889984,
            16.820091009140015,
            13.126952946186066,
            16.773897409439087,
            8.24538990855217,
            19.05478537082672,
            14.649926126003265,
            13.758191466331482,
            10.249114036560059,
            12.757401168346405,
            12.563338875770569,
            15.776202082633972,
            16.02979302406311,
            13.834387063980103,
            11.663983762264252,
            21.134944260120392,
            16.74603819847107,
            16.198138892650604,
            18.32115799188614,
            13.50698173046112,
            20.045098662376404,
            18.124237656593323,
            14.978283643722534,
            15.214492380619049,
            23.17224144935608,
            8.472312241792679,
            12.9655122756958,
            11.977103352546692,
            16.813424229621887,
            20.269162952899933,
            13.293394446372986,
            13.767477869987488,
            17.076538503170013,
            6.886477023363113,
            15.889781713485718,
            16.428394615650177,
            14.117980003356934,
            20.728008449077606,
            10.026240348815918,
            17.341558635234833,
            14.603731036186218,
            12.919794023036957,
            15.339264273643494,
            15.150201320648193,
            20.49727588891983,
            18.061375617980957,
            13.802480697631836,
            13.62389475107193,
            16.469350457191467,
            18.377353250980377,
            15.975503623485565,
            15.733103454113007,
            17.580386996269226,
            15.076625347137451,
            22.36432284116745,
            9.397859126329422,
            18.225674331188202,
            13.757000863552094,
            10.715578496456146,
            13.909155130386353,
            22.68744260072708,
            24.883323907852173,
            19.12788599729538,
            19.06431019306183,
            20.75110524892807,
            9.0985506772995,
            15.828825533390045,
            14.924946427345276,
            15.748104453086853,
            6.6012173891067505,
            14.4489586353302,
            4.028640314936638,
            18.996208906173706,
            14.28966075181961,
            16.078844666481018,
            17.956843972206116,
            13.640086352825165,
            10.614141821861267,
            21.92714661359787,
            19.080740213394165,
            15.389981865882874,
            19.25218105316162,
            19.187889993190765,
            16.374580562114716,
            5.227065086364746,
            11.936623603105545,
            19.666022062301636,
            18.58641654253006,
            9.86575186252594,
            13.2417231798172,
            18.723808228969574,
            9.496913850307465,
            4.3515220284461975,
            17.80230849981308,
            14.700405299663544,
            13.834387063980103,
            21.419250965118408,
            17.780879139900208,
            7.622723281383514,
            14.500389993190765,
            17.357513308525085,
            12.945272028446198,
            4.669403284788132,
            15.781678259372711,
            18.209005892276764,
            18.37354302406311,
            16.456730663776398,
            4.981569945812225,
            15.459035336971283,
            17.369180917739868,
            12.674298882484436,
            20.561566948890686,
            14.232513308525085,
            16.29338413476944,
            17.935889959335327,
            19.1166952252388,
            14.500153064727783,
            10.254114866256714,
            18.62165629863739,
            19.052404165267944,
            12.921936810016632,
            17.5232395529747,
            16.70508235692978,
            19.448624551296234,
            21.50116264820099,
            12.166879326105118,
            16.511258482933044,
            16.102179884910583,
            16.91247969865799,
            20.890401303768158,
            19.417907297611237,
            16.419346630573273,
            11.95853054523468,
            11.951624602079391,
            20.82563489675522,
            14.322519302368164,
            17.024630308151245,
            16.166946291923523,
            10.693671554327011,
            9.307137876749039,
            21.99905663728714,
            12.968607246875763,
            10.892020165920258,
            15.937404334545135,
            17.46513992547989,
            17.1084463596344,
            19.778887927532196,
            17.975416779518127,
            14.19227123260498,
            16.24147593975067,
            20.803727209568024,
            14.568252861499786,
            18.70475858449936,
            18.45664381980896,
            17.777782678604126,
            20.36321759223938,
            23.47416877746582,
            18.7695249915123,
            24.142077565193176,
            17.368942499160767,
            17.681346833705902,
            19.399811327457428,
            15.656192600727081,
            15.396173298358917,
            17.87279099225998,
            18.43140423297882,
            5.0594329833984375,
            15.301641821861267,
            17.907792329788208,
            4.881086200475693,
            15.687623620033264,
            19.65411603450775,
            24.597112834453583,
            21.101132035255432,
            15.966454148292542,
            16.14122986793518,
            22.112874686717987,
            14.332044124603271,
            5.376838147640228,
            16.01264923810959,
            18.698567152023315,
            13.21505457162857,
            8.097045123577118,
            17.59514957666397,
            15.850254893302917,
            15.625238418579102,
            13.913202285766602,
            19.649353623390198,
            21.546165645122528,
            21.282097697257996,
            15.06662368774414,
            15.981931984424591,
            16.953910887241364,
            20.390601456165314,
            0.19644354470074177,
            22.063109278678894,
            18.962159752845764,
            21.84976041316986,
            13.442929089069366,
            19.44219619035721,
            3.4662164747714996,
            12.723350524902344,
            15.788821876049042,
            18.828576803207397,
            14.865656197071075,
            23.596321046352386,
            4.989189654588699,
            9.504057466983795,
            22.660773992538452,
            10.660812258720398,
            17.720873653888702,
            20.23511379957199,
            9.559538215398788,
            22.36694246530533,
            13.822244107723236,
            9.282850474119186,
            23.578225076198578,
            16.717226803302765,
            20.650382339954376,
            15.186156332492828,
            7.4481867253780365,
            10.653907060623169,
            18.472598493099213,
            18.623562157154083,
            15.262115001678467,
            15.860256552696228,
            11.488018184900284,
            18.43950003385544,
            18.194957077503204,
            10.654859244823456,
            13.059090077877045,
            20.653001964092255,
            12.70025372505188,
            2.34589297324419,
            13.38268667459488,
            19.97104585170746,
            11.542784422636032,
            17.7206352353096,
            18.97287368774414,
            14.761601388454437,
            17.38061010837555,
            13.387686014175415,
            11.274906992912292,
            22.281697392463684,
            20.341788232326508,
            13.459834456443787,
            12.819786369800568,
            18.524745106697083,
            18.510934710502625,
            14.34180736541748,
            14.645402133464813,
            10.14648750424385,
            14.82255756855011,
            18.481646478176117,
            6.152135506272316,
            15.938356518745422,
            14.829939603805542,
            15.529277920722961,
            18.245437741279602,
            9.804318100214005,
            18.17043274641037,
            11.335863918066025,
            13.797956705093384,
            17.42608994245529,
            10.049575567245483,
            10.317929089069366,
            14.72374051809311,
            13.286250829696655,
            19.052642583847046,
            13.373638689517975
        ],
        "y": [
            0.7434983870729637,
            0.8331303362820772,
            0.5826283524821655,
            0.8009361976460079,
            0.7858417768457236,
            0.7171792990411129,
            0.8557208816826286,
            0.8297365122785069,
            0.8730303467270009,
            0.8945910374257785,
            0.8500568899092077,
            0.7728185963841957,
            0.8563815668589337,
            0.46173349040112144,
            0.7416145190968961,
            0.6596844491765108,
            0.8146865745550576,
            0.840599316099975,
            0.6020498623428158,
            0.6923790634293074,
            0.8304268459517395,
            0.7760256708016212,
            0.6205881599878101,
            0.8619110971101716,
            0.8370377792581939,
            0.7535576255550228,
            0.6654894954257785,
            0.8627853631670147,
            0.7280026721130018,
            0.8507929489087358,
            0.6311760390925683,
            0.8672948615686048,
            0.737130343033248,
            0.8015179498412485,
            0.5809765330771289,
            0.5798710680020879,
            0.7994754812861123,
            0.8479849300961401,
            0.6920832452719036,
            0.776009988913475,
            0.571229788294061,
            0.8764657113023276,
            0.6404024336389754,
            0.8480487051213226,
            0.8698968073360708,
            0.6714039650002896,
            0.7681216994369092,
            0.6123055521002422,
            0.5642517954838893,
            0.5023914318963071,
            0.7966819694316974,
            0.4075642546147603,
            0.7021840332030909,
            0.842463620260957,
            0.8302016769715751,
            0.6256254721618265,
            0.6744974091497791,
            0.7606959787392475,
            0.6857919894965824,
            0.876965368355791,
            0.6229997642151748,
            0.7486453999260096,
            0.797671987042945,
            0.8428676232393045,
            0.8685170300747383,
            0.65569216713006,
            0.5871409121062111,
            0.8823909779997395,
            0.8590877657131133,
            0.6001659646210513,
            0.8289970808718209,
            0.8713674271272491,
            0.8549223014851229,
            0.8170530371846723,
            0.6950882436870668,
            0.6180426851557866,
            0.8157020547449282,
            0.8310179408906352,
            0.9132554468969388,
            0.8387684789936818,
            0.8879726030383192,
            0.8524498729786646,
            0.7587124723300047,
            0.9340468716851363,
            0.8413399534446441,
            0.20693421494776904,
            0.5874503364856778,
            0.9348793701575482,
            0.8576099072825202,
            0.676600955884744,
            0.5830836444299583,
            0.8144537927505098,
            0.7704898577940792,
            0.6983546299503778,
            0.8510920225824697,
            0.7394424961714651,
            0.838602441080126,
            0.8015189204747788,
            0.8580492956412838,
            0.7405057332832088,
            0.6353162676270697,
            0.8282207757141729,
            0.5730007850670383,
            0.8176896106455198,
            0.8402895168206426,
            0.6147801362929121,
            0.7587567277120676,
            0.7475369046978906,
            0.7498872004544099,
            0.6822011790255487,
            0.817708343620368,
            0.8094145321862704,
            0.7826551617950395,
            0.8232375632243326,
            0.9024373151568919,
            0.8203789506598967,
            0.5572506941251713,
            0.8518107155532565,
            0.7382526207201917,
            0.795367452492018,
            0.8098699893889364,
            0.8817189963764122,
            0.5186762057468931,
            0.7974592256274307,
            0.7434026214171016,
            0.6680010723201476,
            0.8202009254498398,
            0.6940185796269035,
            0.7214817431260272,
            0.7439307269611004,
            0.7111284237772435,
            0.8040355102815604,
            0.7053865509542351,
            0.7185535185931361,
            0.5549264147584446,
            0.8514935986366017,
            0.6433745875590267,
            0.6406483290543401,
            0.7039703810719472,
            0.7428735560074582,
            0.736757670496431,
            0.7810044516642645,
            0.7419256401952581,
            0.8546445449416956,
            0.6728669683044067,
            0.8953434741439498,
            0.8290945346776771,
            0.6782616488335736,
            0.7959757381884295,
            0.7527291359064717,
            0.7917268480202421,
            0.8704256261700237,
            0.804000557881131,
            0.7248410600716798,
            0.9359645234814691,
            0.7564707905655205,
            0.6039773729669256,
            0.6657317075816291,
            0.8914012730037141,
            0.7959867088713958,
            0.5826814093296074,
            0.7094165443105321,
            0.7676713507151108,
            0.6589404367592152,
            0.7408498316794049,
            0.7192185515279013,
            0.8482664207690902,
            0.8526898859152976,
            0.6691789413912554,
            0.7284225055312089,
            0.8122394674587105,
            0.689088249754029,
            0.7325424661292622,
            0.7399992754580839,
            0.8546873056722729,
            0.7919900353558783,
            0.7403581442753162,
            0.5659933660935936,
            0.773452176078965,
            0.7483420370809494,
            0.88257693507846,
            0.7410312485997874,
            0.6444376422999694,
            0.7043602108712864,
            0.7393976801604356,
            0.5219135189207726,
            0.832968577555537,
            0.7567868052511423,
            0.7581329582905745,
            0.7615872419930254,
            0.8845625343188475,
            0.9334126164785836,
            0.8710689566122849,
            0.8724709360255839,
            0.8433540923431678,
            0.6111977395845535,
            0.7467996920081807,
            0.7630071805034523,
            0.7441184500270661,
            0.5785763751526021,
            0.7274245206345707,
            0.5783695587372714,
            0.7925217230194864,
            0.7664358713688035,
            0.7626071072972275,
            0.7239803485871276,
            0.691569883856799,
            0.6845109289078061,
            0.8694442825144659,
            0.8746770573118771,
            0.712404832521564,
            0.8621154862566534,
            0.8738379649540725,
            0.8395716980130459,
            0.6002920193757013,
            0.7908791869151863,
            0.8210997630503872,
            0.8152082438276322,
            0.6910501685595453,
            0.8283609681875979,
            0.8883890962164696,
            0.6865466382056973,
            0.5078442031960959,
            0.7876823991701362,
            0.7344019360470794,
            0.7729102572890458,
            0.901493389260285,
            0.7507336752666738,
            0.547371441858299,
            0.7533494981694464,
            0.7667305311313397,
            0.5893586239175768,
            0.6466721648995521,
            0.7619117196957771,
            0.7532863458458913,
            0.7945769601912126,
            0.7742182314505219,
            0.5298345266411186,
            0.7235795522823179,
            0.8795278730327049,
            0.84673541370577,
            0.859177275416655,
            0.6424032099958894,
            0.8371777526062293,
            0.740736918715733,
            0.8422946951523945,
            0.7297501168558995,
            0.6539803452055682,
            0.8047699120463446,
            0.7815172379285944,
            0.661226109230634,
            0.869697181034012,
            0.7867636100752382,
            0.8244533207630615,
            0.8638491617278121,
            0.5798583110135442,
            0.7336235073958952,
            0.7252927121840772,
            0.738701141783894,
            0.8930189688334834,
            0.8751959744614356,
            0.8356734325332537,
            0.7731865478629092,
            0.7909716521620945,
            0.8806958148146393,
            0.8505045504622525,
            0.772907732617491,
            0.7116897626509614,
            0.5413052129390299,
            0.6289287706094366,
            0.9205269076232802,
            0.6556614598095278,
            0.7484321341695485,
            0.8310720196655909,
            0.8049661844926888,
            0.6926580221027946,
            0.8936669024903434,
            0.8624346152543344,
            0.7580021862245331,
            0.768441039757123,
            0.8200370568728986,
            0.7287100383699628,
            0.8630865123827375,
            0.8947348834602725,
            0.8867716796182576,
            0.8720251282967005,
            0.9243128351794938,
            0.8399283483249407,
            0.9423263065099832,
            0.8553220101707093,
            0.7379014048803344,
            0.8159510066781304,
            0.7904907559109946,
            0.632356865810446,
            0.7762037158920586,
            0.8662546252024452,
            0.4259844957418955,
            0.7366150283795129,
            0.6612973413020928,
            0.5440373194666503,
            0.7168574349736272,
            0.8984895302515482,
            0.9117718610668969,
            0.8253757130563805,
            0.8885308845045119,
            0.7730378070732684,
            0.9266832862442498,
            0.8210033968091797,
            0.5982961123908385,
            0.6693337624592284,
            0.8003754173270458,
            0.6944729481733863,
            0.531942378290321,
            0.8708879850185123,
            0.7701447627763764,
            0.7935498106666167,
            0.6742559389579462,
            0.766422071915917,
            0.789590317024456,
            0.8076449817949739,
            0.7934921492009117,
            0.7953909207904992,
            0.7822185465232696,
            0.8568739900287551,
            0.0,
            0.8955371242357673,
            0.9142833209930609,
            0.911912561126604,
            0.7495414851550151,
            0.8235511210828064,
            0.6770341493351091,
            0.6863536363304246,
            0.7826601751367198,
            0.831333078799655,
            0.6791832772231332,
            0.9346304753500376,
            0.5947253028909063,
            0.5943047669994854,
            0.8867144155754358,
            0.591027123835119,
            0.8772238372354141,
            0.8947672736994106,
            0.6012767296695626,
            0.8561012321141496,
            0.7707021819346754,
            0.5912747973197939,
            0.9212213249447567,
            0.7868103620988414,
            0.8664630133630192,
            0.7865676218307694,
            0.5810485299054399,
            0.5266612563912674,
            0.8519905436166584,
            0.8355998921799891,
            0.8020813149598186,
            0.7155793833695558,
            0.7259709316420511,
            0.8476366418992792,
            0.7855177173928544,
            0.7222529406804348,
            0.8073223002179344,
            0.8640720670259644,
            0.7978801961986537,
            0.3475524546916668,
            0.71146266892255,
            0.8956347519072609,
            0.6760769445461727,
            0.7852437782924508,
            0.748392891242999,
            0.8289064388798538,
            0.7401886541384104,
            0.8076929427750497,
            0.7004269839117269,
            0.8787210304422648,
            0.8588260947489337,
            0.7035798327685159,
            0.711840872375677,
            0.6905865702683419,
            0.7801110033394859,
            0.7233021282928549,
            0.812721602017679,
            0.6626739528606277,
            0.8203836151603933,
            0.8143017107103171,
            0.5127225559714081,
            0.7070295623860448,
            0.8578067650828461,
            0.7885838427701112,
            0.8220064158496279,
            0.5798167069960576,
            0.8244383628627281,
            0.6312709755770015,
            0.9159976454550861,
            0.7922099678743083,
            0.6129476044632214,
            0.5462496576248945,
            0.7098568399381604,
            0.6897314947900928,
            0.7243180526148087,
            0.7749028806783121
        ]
    },
    "experiment_b": {
        "fitted_intercept": 0.2422476703056923,
        "fitted_slope": 0.012233108552928113,
        "x": [
            16.118133068084717,
            19.34647411108017,
            13.51531594991684,
            14.765410125255585,
            16.725797951221466,
            13.7465238571167,
            18.51045787334442,
            18.40997338294983,
            18.103045225143433,
            19.14645880460739,
            17.333225905895233,
            15.833587944507599,
            13.470788300037384,
            4.14317287504673,
            14.738979935646057,
            13.772954046726227,
            19.194795191287994,
            15.439985692501068,
            11.301098763942719,
            16.103370487689972,
            20.48584669828415,
            16.848427057266235,
            10.80225184559822,
            16.826044023036957,
            20.29559463262558,
            16.556499898433685,
            11.163707822561264,
            14.250609278678894,
            11.523497104644775,
            14.092978835105896,
            11.361341923475266,
            20.16296535730362,
            18.057328462600708,
            13.861770927906036,
            9.00544822216034,
            12.008533626794815,
            20.298689603805542,
            18.94311010837555,
            11.308956891298294,
            16.253143548965454,
            8.975445479154587,
            19.573871791362762,
            11.099416762590408,
            20.461082458496094,
            22.47575968503952,
            14.00892436504364,
            16.225284337997437,
            8.158240467309952,
            11.148229986429214,
            5.1939669996500015,
            19.55387145280838,
            5.342073738574982,
            12.509286403656006,
            18.554508686065674,
            18.99954229593277,
            12.317129224538803,
            16.31338596343994,
            15.136867761611938,
            15.83239734172821,
            15.254971385002136,
            11.297765374183655,
            12.983369827270508,
            15.965740382671356,
            20.739437639713287,
            19.40028816461563,
            13.095760345458984,
            4.8522744327783585,
            21.607837080955505,
            17.80802309513092,
            7.3396071791648865,
            17.12963879108429,
            17.316080629825592,
            19.62268501520157,
            19.641496241092682,
            15.755009651184082,
            4.695595800876617,
            14.00606781244278,
            16.701748967170715,
            21.528545022010803,
            17.029154300689697,
            16.918431222438812,
            16.949625313282013,
            18.103045225143433,
            23.361065983772278,
            19.912469387054443,
            3.7667155265808105,
            12.616676092147827,
            22.464092075824738,
            20.485608279705048,
            8.263962715864182,
            5.259448289871216,
            18.07875782251358,
            17.446091771125793,
            17.570386826992035,
            19.069072604179382,
            13.11195194721222,
            16.679127514362335,
            21.510210633277893,
            10.941071808338165,
            17.08749234676361,
            13.911059498786926,
            21.404488384723663,
            11.946386098861694,
            14.129409193992615,
            19.097168743610382,
            13.431975245475769,
            16.8010413646698,
            16.92533791065216,
            16.7531818151474,
            13.825100660324097,
            14.172984659671783,
            17.613960802555084,
            15.026858448982239,
            19.270753860473633,
            20.774677395820618,
            17.264172434806824,
            12.600959837436676,
            16.69793874025345,
            13.73961865901947,
            17.35394150018692,
            20.278210937976837,
            18.10971349477768,
            5.198253318667412,
            20.587997138500214,
            17.02272593975067,
            17.083682119846344,
            19.718407094478607,
            16.845807433128357,
            15.73643684387207,
            14.622066915035248,
            17.030106484889984,
            16.820091009140015,
            13.126952946186066,
            16.773897409439087,
            8.24538990855217,
            19.05478537082672,
            14.649926126003265,
            13.758191466331482,
            10.249114036560059,
            12.757401168346405,
            12.563338875770569,
            15.776202082633972,
            16.02979302406311,
            13.834387063980103,
            11.663983762264252,
            21.134944260120392,
            16.74603819847107,
            16.198138892650604,
            18.32115799188614,
            13.50698173046112,
            20.045098662376404,
            18.124237656593323,
            14.978283643722534,
            15.214492380619049,
            23.17224144935608,
            8.472312241792679,
            12.9655122756958,
            11.977103352546692,
            16.813424229621887,
            20.269162952899933,
            13.293394446372986,
            13.767477869987488,
            17.076538503170013,
            6.886477023363113,
            15.889781713485718,
            16.428394615650177,
            14.117980003356934,
            20.728008449077606,
            10.026240348815918,
            17.341558635234833,
            14.603731036186218,
            12.919794023036957,
            15.339264273643494,
            15.150201320648193,
            20.49727588891983,
            18.061375617980957,
            13.802480697631836,
            13.62389475107193,
            16.469350457191467,
            18.377353250980377,
            15.975503623485565,
            15.733103454113007,
            17.580386996269226,
            15.076625347137451,
            22.36432284116745,
            9.397859126329422,
            18.225674331188202,
            13.757000863552094,
            10.715578496456146,
            13.909155130386353,
            22.68744260072708,
            24.883323907852173,
            19.12788599729538,
            19.06431019306183,
            20.75110524892807,
            9.0985506772995,
            15.828825533390045,
            14.924946427345276,
            15.748104453086853,
            6.6012173891067505,
            14.4489586353302,
            4.028640314936638,
            18.996208906173706,
            14.28966075181961,
            16.078844666481018,
            17.956843972206116,
            13.640086352825165,
            10.614141821861267,
            21.92714661359787,
            19.080740213394165,
            15.389981865882874,
            19.25218105316162,
            19.187889993190765,
            16.374580562114716,
            5.227065086364746,
            11.936623603105545,
            19.666022062301636,
            18.58641654253006,
            9.86575186252594,
            13.2417231798172,
            18.723808228969574,
            9.496913850307465,
            4.3515220284461975,
            17.80230849981308,
            14.700405299663544,
            13.834387063980103,
            21.419250965118408,
            17.780879139900208,
            7.622723281383514,
            14.500389993190765,
            17.357513308525085,
            12.945272028446198,
            4.669403284788132,
            15.781678259372711,
            18.209005892276764,
            18.37354302406311,
            16.456730663776398,
            4.981569945812225,
            15.459035336971283,
            17.369180917739868,
            12.674298882484436,
            20.561566948890686,
            14.232513308525085,
            16.29338413476944,
            17.935889959335327,
            19.1166952252388,
            14.500153064727783,
            10.254114866256714,
            18.62165629863739,
            19.052404165267944,
            12.921936810016632,
            17.5232395529747,
            16.70508235692978,
            19.448624551296234,
            21.50116264820099,
            12.166879326105118,
            16.511258482933044,
            16.102179884910583,
            16.91247969865799,
            20.890401303768158,
            19.417907297611237,
            16.419346630573273,
            11.95853054523468,
            11.951624602079391,
            20.82563489675522,
            14.322519302368164,
            17.024630308151245,
            16.166946291923523,
            10.693671554327011,
            9.307137876749039,
            21.99905663728714,
            12.968607246875763,
            10.892020165920258,
            15.937404334545135,
            17.46513992547989,
            17.1084463596344,
            19.778887927532196,
            17.975416779518127,
            14.19227123260498,
            16.24147593975067,
            20.803727209568024,
            14.568252861499786,
            18.70475858449936,
            18.45664381980896,
            17.777782678604126,
            20.36321759223938,
            23.47416877746582,
            18.7695249915123,
            24.142077565193176,
            17.368942499160767,
            17.681346833705902,
            19.399811327457428,
            15.656192600727081,
            15.396173298358917,
            17.87279099225998,
            18.43140423297882,
            5.0594329833984375,
            15.301641821861267,
            17.907792329788208,
            4.881086200475693,
            15.687623620033264,
            19.65411603450775,
            24.597112834453583,
            21.101132035255432,
            15.966454148292542,
            16.14122986793518,
            22.112874686717987,
            14.332044124603271,
            5.376838147640228,
            16.01264923810959,
            18.698567152023315,
            13.21505457162857,
            8.097045123577118,
            17.59514957666397,
            15.850254893302917,
            15.625238418579102,
            13.913202285766602,
            19.649353623390198,
            21.546165645122528,
            21.282097697257996,
            15.06662368774414,
            15.981931984424591,
            16.953910887241364,
            20.390601456165314,
            0.19644354470074177,
            22.063109278678894,
            18.962159752845764,
            21.84976041316986,
            13.442929089069366,
            19.44219619035721,
            3.4662164747714996,
            12.723350524902344,
            15.788821876049042,
            18.828576803207397,
            14.865656197071075,
            23.596321046352386,
            4.989189654588699,
            9.504057466983795,
            22.660773992538452,
            10.660812258720398,
            17.720873653888702,
            20.23511379957199,
            9.559538215398788,
            22.36694246530533,
            13.822244107723236,
            9.282850474119186,
            23.578225076198578,
            16.717226803302765,
            20.650382339954376,
            15.186156332492828,
            7.4481867253780365,
            10.653907060623169,
            18.472598493099213,
            18.623562157154083,
            15.262115001678467,
            15.860256552696228,
            11.488018184900284,
            18.43950003385544,
            18.194957077503204,
            10.654859244823456,
            13.059090077877045,
            20.653001964092255,
            12.70025372505188,
            2.34589297324419,
            13.38268667459488,
            19.97104585170746,
            11.542784422636032,
            17.7206352353096,
            18.97287368774414,
            14.761601388454437,
            17.38061010837555,
            13.387686014175415,
            11.274906992912292,
            22.281697392463684,
            20.341788232326508,
            13.459834456443787,
            12.819786369800568,
            18.524745106697083,
            18.510934710502625,
            14.34180736541748,
            14.645402133464813,
            10.14648750424385,
            14.82255756855011,
            18.481646478176117,
            6.152135506272316,
            15.938356518745422,
            14.829939603805542,
            15.529277920722961,
            18.245437741279602,
            9.804318100214005,
            18.17043274641037,
            11.335863918066025,
            13.797956705093384,
            17.42608994245529,
            10.049575567245483,
            10.317929089069366,
            14.72374051809311,
            13.286250829696655,
            19.052642583847046,
            13.373638689517975
        ],
        "y": [
            0.6986793858786388,
            0.5471922424746695,
            0.44038700241502693,
            0.36269467801393224,
            0.516561248344297,
            0.3303340718708985,
            0.4165671396718278,
            0.2395046545169953,
            0.5578136484780614,
            0.6653870943598753,
            0.43761383971405315,
            0.44718430159066597,
            0.5406817555948434,
            0.29677672981733955,
            0.6345583515698731,
            0.38809036687966897,
            0.4421469724646799,
            0.6002842550252577,
            0.41693757826375893,
            0.3470460607894715,
            0.42073068009667575,
            0.3103995791830222,
            0.371243821939746,
            0.6013770891172937,
            0.3327506019832313,
            0.3956053753785529,
            0.46264403802151777,
            0.37843461600809786,
            0.33006047856375614,
            0.4340321338381424,
            0.3490329320483889,
            0.6177688677637344,
            0.33286055346686255,
            0.6374881688593969,
            0.4987467219854918,
            0.36553694931484554,
            0.28729420009028833,
            0.4234484001151222,
            0.5916504346020126,
            0.44962693217301025,
            0.44215203111325846,
            0.7386403421943046,
            0.40667699297297194,
            0.42459408692540124,
            0.6227752098696722,
            0.31383431147141455,
            0.5547010243086272,
            0.3916697893248943,
            0.3859879547221256,
            0.2340915245337725,
            0.35201571850526253,
            0.1896368950412736,
            0.3561725835917395,
            0.4578353661789307,
            0.4381507308789054,
            0.27708553561992477,
            0.34269660917201544,
            0.6085086869713675,
            0.4164302716067232,
            0.6230456104343925,
            0.23801647321521668,
            0.5651586842577742,
            0.4038557490477281,
            0.4217112800659635,
            0.5633655505659408,
            0.207971696157749,
            0.37850541044458913,
            0.40885459031694144,
            0.5423603741819899,
            0.22279970374648508,
            0.6011943608787579,
            0.5731025281263357,
            0.6144318371305718,
            0.4026754913563641,
            0.27824933720287875,
            0.18803000142564305,
            0.4720253273949564,
            0.6357888922267035,
            0.6255967676950213,
            0.6303913413148191,
            0.549037336043335,
            0.3867618927488626,
            0.5371071019577055,
            0.4749380845846393,
            0.602979406999684,
            0.11281380991130342,
            0.31911727296232906,
            0.43842834020545435,
            0.5052394551264764,
            0.2936313596045213,
            0.2821470518981293,
            0.6543131967549293,
            0.5005573667966235,
            0.3751388581403996,
            0.3679358860442507,
            0.6196294685545379,
            0.6484624519414853,
            0.24852107186315983,
            0.6039841321924055,
            0.3365011193738992,
            0.27949082581045787,
            0.35129504702502573,
            0.31488341298558414,
            0.49196146631265636,
            0.3912483796611821,
            0.33816690975390484,
            0.5957927506382555,
            0.31736436595043804,
            0.6962546550972529,
            0.44273954667106324,
            0.6676823633819521,
            0.3514432197672399,
            0.45931436692130817,
            0.4952740279241228,
            0.4885731813156354,
            0.46130460371939574,
            0.43857699961719643,
            0.317742917813939,
            0.4287949408430513,
            0.6123943347296755,
            0.4174856389228614,
            0.5958106105970703,
            0.2844163281760221,
            0.27676034772356845,
            0.34046816046283773,
            0.36463196416217275,
            0.5246817996116636,
            0.4592898233168208,
            0.42175996266311017,
            0.40718509665305685,
            0.5989359935894057,
            0.312958574502968,
            0.2646911954330297,
            0.2532378291206438,
            0.2624230437289469,
            0.3498532352891515,
            0.3582734672178567,
            0.32105353133584325,
            0.49908593096178083,
            0.3358764113830206,
            0.3845847692567374,
            0.37680725849917973,
            0.5159278540404387,
            0.6333149658358431,
            0.3039400326811223,
            0.6906512114681723,
            0.22274922450494172,
            0.29999642433349627,
            0.5720625225163354,
            0.5804977429156862,
            0.39299641576943856,
            0.4761695193397732,
            0.3920527184276595,
            0.320882148680121,
            0.651577997880104,
            0.338859345025288,
            0.40374200276734884,
            0.3056370122354843,
            0.7132726948437772,
            0.4793808720531867,
            0.18167739039721498,
            0.4202109923633112,
            0.6770853260821202,
            0.2744568697741469,
            0.21250406700052196,
            0.40953623480443685,
            0.37193339679985865,
            0.5449952625461494,
            0.4882807539154499,
            0.32392497658239316,
            0.4682028866707804,
            0.4910817489378321,
            0.41769534522857504,
            0.3458273861407352,
            0.40300485784847084,
            0.5697951144709359,
            0.47698097034565695,
            0.5073430239043649,
            0.46476665737508155,
            0.36063678597857507,
            0.5754950900510671,
            0.6105520526991867,
            0.3669674463238883,
            0.5280455678807839,
            0.27863973723841823,
            0.5192767895609314,
            0.5730067851887035,
            0.4843313333818829,
            0.18327582427211087,
            0.6083025048720979,
            0.5179111290351339,
            0.5070613086643916,
            0.5720702569164112,
            0.38016290607312014,
            0.507195117463473,
            0.2892178663613222,
            0.4478386448941816,
            0.6379267658875075,
            0.2970045711074519,
            0.34288656148741053,
            0.547088697227546,
            0.27942757588851563,
            0.37936595302851717,
            0.549226007742556,
            0.4313862598339373,
            0.3391389155773697,
            0.5192786386004208,
            0.3935332293437077,
            0.6099236729770876,
            0.46491011285162137,
            0.3765242287547785,
            0.5849758544156777,
            0.5227675338073715,
            0.342324666967777,
            0.362133505306066,
            0.522870450579258,
            0.33515528290045227,
            0.29681060567112966,
            0.2888078813024135,
            0.37543982264722436,
            0.6135808772434805,
            0.29416342649386545,
            0.27281154139432257,
            0.5274677334204462,
            0.38811578051420037,
            0.3632810218833882,
            0.6154752945153704,
            0.4049653649670683,
            0.35856751569134476,
            0.3566144606223098,
            0.35559468424950325,
            0.3666266445818081,
            0.26822766555535904,
            0.48654720259087925,
            0.3781595874176061,
            0.3365886032183753,
            0.6741895269092467,
            0.3647845414292921,
            0.4474685574596487,
            0.5810628426932324,
            0.5756261225956094,
            0.445847364538052,
            0.33817053822795984,
            0.3958439280332439,
            0.2936405582587623,
            0.42573686360362806,
            0.47533876235665967,
            0.26517993759468267,
            0.3799221227071577,
            0.48978624452200387,
            0.41532714990404274,
            0.4665486216059229,
            0.3758572917996293,
            0.5517903077227407,
            0.4747197234549725,
            0.313350293516397,
            0.3737722264157659,
            0.5391982495241852,
            0.37344095727654086,
            0.5439956620427252,
            0.39925790496992875,
            0.25585970203691055,
            0.5634175064496577,
            0.5851074175967534,
            0.5137540166895435,
            0.5325151979175171,
            0.3310243149334715,
            0.28367286848268586,
            0.24175322721414227,
            0.36356564598282154,
            0.6266444792666229,
            0.35938352492681686,
            0.31464591397985775,
            0.3889003513504122,
            0.3168232424737962,
            0.3774913191948077,
            0.6071769703608997,
            0.31958922582677834,
            0.49536453969179356,
            0.29131447679351125,
            0.30128277429709593,
            0.41887950410154545,
            0.4843687974829361,
            0.6330778858740539,
            0.48421242684501004,
            0.4698358268403618,
            0.6044916370825995,
            0.5546345089980548,
            0.52836672464491,
            0.5131172167423046,
            0.36058234428874275,
            0.34047251476191925,
            0.381477324937401,
            0.443816035335774,
            0.48173905507409703,
            0.3845780551064883,
            0.2882165272394513,
            0.6127666153166669,
            0.4392441811723457,
            0.46476960777320486,
            0.3626126827448218,
            0.4589303979671661,
            0.6140638529519493,
            0.5794110707451994,
            0.5789061500591279,
            0.5242654964837566,
            0.544170731522066,
            0.4133634767748137,
            0.48055851598637483,
            0.5400088672117189,
            0.35316523393996513,
            0.38366184350602905,
            0.32664183098924005,
            0.6507053533987254,
            0.2816924150306445,
            0.3794317335357548,
            0.2504410449556981,
            0.3719018078415366,
            0.5230633313554964,
            0.449955222403189,
            0.5551812693046899,
            0.4640339638178939,
            0.29999397418133034,
            0.4508874943696679,
            -0.1412020067709569,
            0.6469642501136242,
            0.6216077848807761,
            0.5012494722944367,
            0.4597561864858253,
            0.4345131997768974,
            0.27867225001580026,
            0.6692707550806848,
            0.39335403645261097,
            0.4238879264356294,
            0.3752254341797819,
            0.4993004622311443,
            0.04607089859013059,
            0.40536245778989405,
            0.6676322683508227,
            0.42694490541243946,
            0.5380825533489317,
            0.42477743222269604,
            0.399379555808213,
            0.4714382833102007,
            0.4372858973402007,
            0.1626870839567488,
            0.631576225498539,
            0.33476801778452714,
            0.44540488624077396,
            0.3749299037524116,
            0.389404690298815,
            0.47841024437681395,
            0.40294670876348015,
            0.5980863998523933,
            0.6219662893813144,
            0.3415578044750509,
            0.28367428463404987,
            0.5084024238432241,
            0.704364863264963,
            0.2906914775009919,
            0.488355850723795,
            0.39904701679849824,
            0.316233134043652,
            0.37442251236023133,
            0.4308328505390877,
            0.5727536221214352,
            0.552875511184396,
            0.37370773122546913,
            0.3562698887495994,
            0.4745046033422351,
            0.38922058648294194,
            0.4282177406816156,
            0.31869442486452054,
            0.36744624492577044,
            0.47231733768939915,
            0.2827896136244161,
            0.3829589655965349,
            0.411829682893905,
            0.31917084663275797,
            0.3816567004965048,
            0.38372989826482495,
            0.3609247890765788,
            0.4153593581990955,
            0.40635591477347477,
            0.3421966801600389,
            0.4073642085878511,
            0.44270020080472555,
            0.40224484101691566,
            0.5239223984710772,
            0.20051220411972256,
            0.3984483221186364,
            0.5195820125151863,
            0.5878254569713994,
            0.4550048755650468,
            0.3117119990243238,
            0.2697114889540752,
            0.21579021455894062,
            0.511825443881097,
            0.5097422647963759,
            0.3076473976167422
        ]
    },
    "experiment_c": {
        "fitted_intercept": -0.40492216862391556,
        "fitted_slope": 0.06442744566456331,
        "x": [
            16.118133068084717,
            19.34647411108017,
            13.51531594991684,
            14.765410125255585,
            16.725797951221466,
            13.7465238571167,
            18.51045787334442,
            18.40997338294983,
            18.103045225143433,
            19.14645880460739,
            17.333225905895233,
            15.833587944507599,
            13.470788300037384,
            4.14317287504673,
            14.738979935646057,
            13.772954046726227,
            19.194795191287994,
            15.439985692501068,
            11.301098763942719,
            16.103370487689972,
            20.48584669828415,
            16.848427057266235,
            10.80225184559822,
            16.826044023036957,
            20.29559463262558,
            16.556499898433685,
            11.163707822561264,
            14.250609278678894,
            11.523497104644775,
            14.092978835105896,
            11.361341923475266,
            20.16296535730362,
            18.057328462600708,
            13.861770927906036,
            9.00544822216034,
            12.008533626794815,
            20.298689603805542,
            18.94311010837555,
            11.308956891298294,
            16.253143548965454,
            8.975445479154587,
            19.573871791362762,
            11.099416762590408,
            20.461082458496094,
            22.47575968503952,
            14.00892436504364,
            16.225284337997437,
            8.158240467309952,
            11.148229986429214,
            5.1939669996500015,
            19.55387145280838,
            5.342073738574982,
            12.509286403656006,
            18.554508686065674,
            18.99954229593277,
            12.317129224538803,
            16.31338596343994,
            15.136867761611938,
            15.83239734172821,
            15.254971385002136,
            11.297765374183655,
            12.983369827270508,
            15.965740382671356,
            20.739437639713287,
            19.40028816461563,
            13.095760345458984,
            4.8522744327783585,
            21.607837080955505,
            17.80802309513092,
            7.3396071791648865,
            17.12963879108429,
            17.316080629825592,
            19.62268501520157,
            19.641496241092682,
            15.755009651184082,
            4.695595800876617,
            14.00606781244278,
            16.701748967170715,
            21.528545022010803,
            17.029154300689697,
            16.918431222438812,
            16.949625313282013,
            18.103045225143433,
            23.361065983772278,
            19.912469387054443,
            3.7667155265808105,
            12.616676092147827,
            22.464092075824738,
            20.485608279705048,
            8.263962715864182,
            5.259448289871216,
            18.07875782251358,
            17.446091771125793,
            17.570386826992035,
            19.069072604179382,
            13.11195194721222,
            16.679127514362335,
            21.510210633277893,
            10.941071808338165,
            17.08749234676361,
            13.911059498786926,
            21.404488384723663,
            11.946386098861694,
            14.129409193992615,
            19.097168743610382,
            13.431975245475769,
            16.8010413646698,
            16.92533791065216,
            16.7531818151474,
            13.825100660324097,
            14.172984659671783,
            17.613960802555084,
            15.026858448982239,
            19.270753860473633,
            20.774677395820618,
            17.264172434806824,
            12.600959837436676,
            16.69793874025345,
            13.73961865901947,
            17.35394150018692,
            20.278210937976837,
            18.10971349477768,
            5.198253318667412,
            20.587997138500214,
            17.02272593975067,
            17.083682119846344,
            19.718407094478607,
            16.845807433128357,
            15.73643684387207,
            14.622066915035248,
            17.030106484889984,
            16.820091009140015,
            13.126952946186066,
            16.773897409439087,
            8.24538990855217,
            19.05478537082672,
            14.649926126003265,
            13.758191466331482,
            10.249114036560059,
            12.757401168346405,
            12.563338875770569,
            15.776202082633972,
            16.02979302406311,
            13.834387063980103,
            11.663983762264252,
            21.134944260120392,
            16.74603819847107,
            16.198138892650604,
            18.32115799188614,
            13.50698173046112,
            20.045098662376404,
            18.124237656593323,
            14.978283643722534,
            15.214492380619049,
            23.17224144935608,
            8.472312241792679,
            12.9655122756958,
            11.977103352546692,
            16.813424229621887,
            20.269162952899933,
            13.293394446372986,
            13.767477869987488,
            17.076538503170013,
            6.886477023363113,
            15.889781713485718,
            16.428394615650177,
            14.117980003356934,
            20.728008449077606,
            10.026240348815918,
            17.341558635234833,
            14.603731036186218,
            12.919794023036957,
            15.339264273643494,
            15.150201320648193,
            20.49727588891983,
            18.061375617980957,
            13.802480697631836,
            13.62389475107193,
            16.469350457191467,
            18.377353250980377,
            15.975503623485565,
            15.733103454113007,
            17.580386996269226,
            15.076625347137451,
            22.36432284116745,
            9.397859126329422,
            18.225674331188202,
            13.757000863552094,
            10.715578496456146,
            13.909155130386353,
            22.68744260072708,
            24.883323907852173,
            19.12788599729538,
            19.06431019306183,
            20.75110524892807,
            9.0985506772995,
            15.828825533390045,
            14.924946427345276,
            15.748104453086853,
            6.6012173891067505,
            14.4489586353302,
            4.028640314936638,
            18.996208906173706,
            14.28966075181961,
            16.078844666481018,
            17.956843972206116,
            13.640086352825165,
            10.614141821861267,
            21.92714661359787,
            19.080740213394165,
            15.389981865882874,
            19.25218105316162,
            19.187889993190765,
            16.374580562114716,
            5.227065086364746,
            11.936623603105545,
            19.666022062301636,
            18.58641654253006,
            9.86575186252594,
            13.2417231798172,
            18.723808228969574,
            9.496913850307465,
            4.3515220284461975,
            17.80230849981308,
            14.700405299663544,
            13.834387063980103,
            21.419250965118408,
            17.780879139900208,
            7.622723281383514,
            14.500389993190765,
            17.357513308525085,
            12.945272028446198,
            4.669403284788132,
            15.781678259372711,
            18.209005892276764,
            18.37354302406311,
            16.456730663776398,
            4.981569945812225,
            15.459035336971283,
            17.369180917739868,
            12.674298882484436,
            20.561566948890686,
            14.232513308525085,
            16.29338413476944,
            17.935889959335327,
            19.1166952252388,
            14.500153064727783,
            10.254114866256714,
            18.62165629863739,
            19.052404165267944,
            12.921936810016632,
            17.5232395529747,
            16.70508235692978,
            19.448624551296234,
            21.50116264820099,
            12.166879326105118,
            16.511258482933044,
            16.102179884910583,
            16.91247969865799,
            20.890401303768158,
            19.417907297611237,
            16.419346630573273,
            11.95853054523468,
            11.951624602079391,
            20.82563489675522,
            14.322519302368164,
            17.024630308151245,
            16.166946291923523,
            10.693671554327011,
            9.307137876749039,
            21.99905663728714,
            12.968607246875763,
            10.892020165920258,
            15.937404334545135,
            17.46513992547989,
            17.1084463596344,
            19.778887927532196,
            17.975416779518127,
            14.19227123260498,
            16.24147593975067,
            20.803727209568024,
            14.568252861499786,
            18.70475858449936,
            18.45664381980896,
            17.777782678604126,
            20.36321759223938,
            23.47416877746582,
            18.7695249915123,
            24.142077565193176,
            17.368942499160767,
            17.681346833705902,
            19.399811327457428,
            15.656192600727081,
            15.396173298358917,
            17.87279099225998,
            18.43140423297882,
            5.0594329833984375,
            15.301641821861267,
            17.907792329788208,
            4.881086200475693,
            15.687623620033264,
            19.65411603450775,
            24.597112834453583,
            21.101132035255432,
            15.966454148292542,
            16.14122986793518,
            22.112874686717987,
            14.332044124603271,
            5.376838147640228,
            16.01264923810959,
            18.698567152023315,
            13.21505457162857,
            8.097045123577118,
            17.59514957666397,
            15.850254893302917,
            15.625238418579102,
            13.913202285766602,
            19.649353623390198,
            21.546165645122528,
            21.282097697257996,
            15.06662368774414,
            15.981931984424591,
            16.953910887241364,
            20.390601456165314,
            0.19644354470074177,
            22.063109278678894,
            18.962159752845764,
            21.84976041316986,
            13.442929089069366,
            19.44219619035721,
            3.4662164747714996,
            12.723350524902344,
            15.788821876049042,
            18.828576803207397,
            14.865656197071075,
            23.596321046352386,
            4.989189654588699,
            9.504057466983795,
            22.660773992538452,
            10.660812258720398,
            17.720873653888702,
            20.23511379957199,
            9.559538215398788,
            22.36694246530533,
            13.822244107723236,
            9.282850474119186,
            23.578225076198578,
            16.717226803302765,
            20.650382339954376,
            15.186156332492828,
            7.4481867253780365,
            10.653907060623169,
            18.472598493099213,
            18.623562157154083,
            15.262115001678467,
            15.860256552696228,
            11.488018184900284,
            18.43950003385544,
            18.194957077503204,
            10.654859244823456,
            13.059090077877045,
            20.653001964092255,
            12.70025372505188,
            2.34589297324419,
            13.38268667459488,
            19.97104585170746,
            11.542784422636032,
            17.7206352353096,
            18.97287368774414,
            14.761601388454437,
            17.38061010837555,
            13.387686014175415,
            11.274906992912292,
            22.281697392463684,
            20.341788232326508,
            13.459834456443787,
            12.819786369800568,
            18.524745106697083,
            18.510934710502625,
            14.34180736541748,
            14.645402133464813,
            10.14648750424385,
            14.82255756855011,
            18.481646478176117,
            6.152135506272316,
            15.938356518745422,
            14.829939603805542,
            15.529277920722961,
            18.245437741279602,
            9.804318100214005,
            18.17043274641037,
            11.335863918066025,
            13.797956705093384,
            17.42608994245529,
            10.049575567245483,
            10.317929089069366,
            14.72374051809311,
            13.286250829696655,
            19.052642583847046,
            13.373638689517975
        ],
        "y": [
            0.9349120657910884,
            0.9600434610513556,
            -0.07921200751030445,
            0.8585682530930989,
            0.8846752640029792,
            0.6308897997217033,
            0.7764297122816506,
            0.7929109295560959,
            0.8853810379702346,
            0.9486068157197429,
            0.9802839440844704,
            0.9533149506581762,
            0.7095934148943848,
            -0.4898556506630128,
            0.9840333198164081,
            0.7384694791888233,
            -0.22753832639576863,
            0.7568977799023843,
            0.959111517627725,
            -0.2618217996688277,
            0.9424270239590503,
            0.8864836837657024,
            0.645612806578942,
            0.722641383313933,
            0.9434304619131566,
            0.40218314179306963,
            -0.04820402191815697,
            0.9391649008108244,
            0.8847551163450883,
            0.8211921075172008,
            -0.3830894527167588,
            0.8308462304201051,
            0.7064325072991695,
            0.9662376973563576,
            -0.5433745323322753,
            0.07935064865050195,
            -0.2687565811874236,
            0.9418226826093689,
            0.8798893660550756,
            0.9701583274160592,
            0.06426738570958315,
            0.9616088461053447,
            -0.27710577247758367,
            0.9491265259523618,
            0.5975471147406767,
            0.9458673466332885,
            0.9591625498093622,
            -0.35671630533599935,
            -0.055624896690231004,
            -0.3761444336352651,
            0.8534947995522105,
            0.6387617246583609,
            0.8048889657652601,
            0.9504294631199324,
            0.9270975744471512,
            0.20599011015939767,
            0.957984938260852,
            0.834696465082522,
            -0.31542284742036536,
            0.9612614049454173,
            0.8609773731130772,
            0.9540607173139263,
            0.16925610389618104,
            0.8347470223067848,
            0.9298595892946563,
            0.8694523539178641,
            -0.6372101400408424,
            0.9550946288652948,
            0.0533891094411091,
            -0.43601877216255425,
            0.9629313610711976,
            0.9463603262334419,
            0.9715195333087677,
            0.902444554526786,
            -0.014922627356576075,
            -0.20815565010879933,
            0.8313574595093527,
            0.9805481877574701,
            0.9183400259591971,
            0.9625850851039542,
            0.9158603087738546,
            0.9389741562359848,
            0.9200909653484289,
            0.9371161497539491,
            0.8974912325388124,
            -0.1842966638426904,
            0.14883679069163283,
            0.956363669564547,
            0.7479858158549358,
            -0.6060303346023087,
            -0.654327456918381,
            0.9673098581113848,
            0.7060948116099177,
            0.9222784350661055,
            0.8812130509451275,
            0.7629468977255687,
            0.8110387843891298,
            0.824530969878902,
            0.7649387007169082,
            0.7627975809655325,
            0.8538578416607334,
            -0.05966721760113418,
            -0.4903209450582648,
            0.20563468513576863,
            0.8897169745725773,
            -0.21532314545478085,
            0.9653745219267833,
            -0.4144581636782835,
            0.7648389608572637,
            0.3406004570287095,
            0.5722439454838435,
            0.8969856726786984,
            0.6986865837677495,
            0.970409463122533,
            0.971740239513988,
            0.9173199057372304,
            0.12546073485585438,
            0.8365382959611847,
            0.7733535758576972,
            0.9394049738136493,
            0.9455922510164382,
            -0.12792416453763725,
            0.2832497741599638,
            0.9292154215974455,
            0.888171558781125,
            0.7419782874059575,
            -0.102262639877398,
            0.7532467276732004,
            0.9492345800568288,
            0.2567965804812826,
            0.9706330465435272,
            0.9073790354202286,
            0.9241762172594751,
            0.8902411088245507,
            -0.5864262232396998,
            0.9087372012604842,
            0.4694238844043677,
            0.7298089091033696,
            0.8648795816784085,
            0.8697500323746941,
            0.5986897785468758,
            0.2494541269991487,
            0.6622761909677636,
            0.9709557425435102,
            0.9097914549211839,
            0.959432923819334,
            0.2504842936190207,
            0.8877195447480795,
            0.8831321519380934,
            0.3637071279515019,
            0.9645072635722082,
            0.9433774048088693,
            0.8977757942654863,
            0.8411240600432739,
            0.9825258673002378,
            0.24238386095172598,
            0.04179516436335685,
            0.9360046037576267,
            0.92597340273149,
            0.8414562570848887,
            0.8841407137332887,
            0.1520800029464576,
            0.9715508896012076,
            -0.45532383419081884,
            0.9584293468239511,
            0.7197189971422163,
            0.9079822577332248,
            0.9607607672056848,
            -0.07672023974028225,
            0.7514173147990528,
            0.6954228635141144,
            0.41071251458208086,
            0.9285929981360078,
            -0.1901193645754989,
            0.9488506211221718,
            0.23996761169241174,
            0.7187109469989907,
            -0.45516321616063254,
            0.6598824484161843,
            0.889863757859491,
            0.9294233971518256,
            0.5250128669342,
            0.8554048225531692,
            0.7200293908156602,
            0.9329030996595308,
            0.7783282134829509,
            0.940018693258544,
            0.911025082671974,
            -0.09956365419455715,
            0.9198102487503113,
            0.9677829494387914,
            0.9389127275532062,
            0.9425778429921376,
            0.7485605181067994,
            0.8908763495218233,
            -0.44173484277686764,
            0.9485755079730811,
            0.9162140160738126,
            0.806206898486237,
            -0.6484682141233215,
            0.7807767425555076,
            -0.6056926740808325,
            0.8261378916129415,
            0.9316212096222104,
            0.959511371644495,
            0.9630352346787027,
            0.9145378699741411,
            -0.09934375563408693,
            0.8088924898336252,
            0.9661433853235046,
            -0.38375712519953875,
            0.9487496129559373,
            0.9224877006212752,
            0.9663160463360326,
            -0.4417105867956091,
            0.32126297219149186,
            0.8111732781788625,
            -0.002466148644607244,
            -0.33961486563644466,
            0.8301347904739997,
            0.8558847573223101,
            -0.43040940160621083,
            0.6694048463100272,
            0.944188276958317,
            0.7476939206574608,
            0.8974005505060212,
            0.956533410366509,
            0.8653919706207492,
            -0.6334249268050733,
            0.9169167135287528,
            0.9058083568762865,
            0.696287478548122,
            -0.58016214106881,
            0.7447873354780233,
            0.9163951111591445,
            0.7069125041006401,
            0.9457750764622447,
            0.4225103586567716,
            0.7731104619442284,
            0.6322383386137255,
            0.8818193153518559,
            0.9413464975344562,
            0.9550099801130719,
            0.8745016306049153,
            0.6991829429501633,
            0.9665191638346136,
            0.13926222634854363,
            -0.4008765947593293,
            0.7919107347554832,
            0.9022685747687677,
            0.4794940339801953,
            0.941901731473962,
            -0.13948342945765924,
            0.9287443840056671,
            0.8676468848069867,
            0.7484447713113305,
            0.7758861545361703,
            0.6058891603718182,
            0.7079260360771149,
            0.9680143758200551,
            0.6514247940451204,
            0.7973221722301307,
            0.6581733880704115,
            0.8746847622892607,
            0.7981574080174866,
            -0.3596926076165782,
            -0.020180588806196484,
            0.7238677597178694,
            -0.4171200488540156,
            0.09510026123371558,
            0.9475307996973465,
            0.3526467177259401,
            -0.25043401413757505,
            0.03419731520430037,
            0.9022160609561306,
            0.7139022814607482,
            0.9469663796029202,
            0.9345424805144921,
            0.9550639786029763,
            0.8257313909746877,
            0.8299172306698663,
            0.1263843807834519,
            0.953714403274327,
            0.968052638933254,
            0.7868414641496477,
            0.8301962213530477,
            0.9389323196223622,
            0.7993502384426274,
            0.9572372905557337,
            0.5704917424440485,
            -0.05645234249221375,
            0.7499701457880776,
            0.7542203499529163,
            0.9115163219027007,
            0.6704999565692575,
            0.9502184848811044,
            -0.1479603233317289,
            0.9388134066898663,
            0.031665934482567104,
            -0.6501235617698822,
            -0.00389574026340604,
            0.9556319168247718,
            0.8086822377887588,
            0.8782804277475256,
            0.9736590548507964,
            0.7584459483179168,
            0.9593848374882008,
            0.8239079254834888,
            0.5859186078500189,
            -0.15846762393348254,
            0.9071427806085794,
            0.8988328112206887,
            -0.6974105929359405,
            0.9723385452163481,
            0.9542169908394507,
            0.8460271812090343,
            0.5252976306707404,
            0.8475925879559536,
            0.8039469660171574,
            0.785990173208703,
            0.957220327153212,
            0.9216815477885165,
            0.8167330204852551,
            0.9324998408647718,
            -0.8980711534286525,
            0.9774000264204371,
            0.7944150553816205,
            0.9806244682571293,
            0.1750925010332156,
            0.9316999906968502,
            0.22402676035773425,
            -0.5166339804564831,
            0.6456997411121798,
            0.2634957088135036,
            0.7784108017695569,
            0.9622154281231667,
            -0.2837296770093239,
            0.1809771769112349,
            0.9563647679996496,
            0.9194588409429382,
            0.9496973480257638,
            0.9498835236036863,
            -0.2966335499571391,
            0.9486500846846159,
            0.9339782646776442,
            -0.5785597864987682,
            0.9771716020024132,
            0.9178339463702054,
            0.9746034074657076,
            0.9580881471247527,
            -0.6599802799055333,
            -0.09414251713573571,
            0.7355495951679214,
            0.9192444050538217,
            0.919721658795702,
            0.8942959579415514,
            0.29037150526885713,
            0.7592851945117576,
            -0.2410651484803701,
            -0.3406444786187143,
            0.9416925833490735,
            0.9697416328080636,
            0.5763997085663869,
            0.7331507946162594,
            0.2503823808957145,
            0.9770635654733111,
            0.943206583519421,
            0.9062107461462277,
            0.7818394312536597,
            0.3839153425407719,
            0.9377279692213392,
            -0.057736513141340956,
            0.30076681696732604,
            0.8775138515906119,
            0.9434919669099144,
            0.7137142059322624,
            -0.32620340110683954,
            -0.007267791133126679,
            0.8185087561326064,
            0.9261482732210597,
            0.8860103498734329,
            0.781601699906534,
            0.8417338631469257,
            0.7593845523140251,
            0.14653776729838414,
            -0.34498849573072055,
            0.911840041562068,
            0.8492859718140318,
            0.8642949883642299,
            0.7120722354861786,
            0.7987063169277018,
            0.495846765274491,
            0.8492345376066999,
            0.8070936644316165,
            0.7891397870818289,
            0.46361444254114303,
            0.9278180833411027,
            0.7533618030875592,
            0.9159296843347053,
            0.7772699521144223
        ]
    },
    "experiment_d": {
        "fitted_intercept": 0.341935308155516,
        "fitted_slope": 0.011198577634014786,
        "x": [
            16.118133068084717,
            19.34647411108017,
            13.51531594991684,
            14.765410125255585,
            16.725797951221466,
            13.7465238571167,
            18.51045787334442,
            18.40997338294983,
            18.103045225143433,
            19.14645880460739,
            17.333225905895233,
            15.833587944507599,
            13.470788300037384,
            4.14317287504673,
            14.738979935646057,
            13.772954046726227,
            19.194795191287994,
            15.439985692501068,
            11.301098763942719,
            16.103370487689972,
            20.48584669828415,
            16.848427057266235,
            10.80225184559822,
            16.826044023036957,
            20.29559463262558,
            16.556499898433685,
            11.163707822561264,
            14.250609278678894,
            11.523497104644775,
            14.092978835105896,
            11.361341923475266,
            20.16296535730362,
            18.057328462600708,
            13.861770927906036,
            9.00544822216034,
            12.008533626794815,
            20.298689603805542,
            18.94311010837555,
            11.308956891298294,
            16.253143548965454,
            8.975445479154587,
            19.573871791362762,
            11.099416762590408,
            20.461082458496094,
            22.47575968503952,
            14.00892436504364,
            16.225284337997437,
            8.158240467309952,
            11.148229986429214,
            5.1939669996500015,
            19.55387145280838,
            5.342073738574982,
            12.509286403656006,
            18.554508686065674,
            18.99954229593277,
            12.317129224538803,
            16.31338596343994,
            15.136867761611938,
            15.83239734172821,
            15.254971385002136,
            11.297765374183655,
            12.983369827270508,
            15.965740382671356,
            20.739437639713287,
            19.40028816461563,
            13.095760345458984,
            4.8522744327783585,
            21.607837080955505,
            17.80802309513092,
            7.3396071791648865,
            17.12963879108429,
            17.316080629825592,
            19.62268501520157,
            19.641496241092682,
            15.755009651184082,
            4.695595800876617,
            14.00606781244278,
            16.701748967170715,
            21.528545022010803,
            17.029154300689697,
            16.918431222438812,
            16.949625313282013,
            18.103045225143433,
            23.361065983772278,
            19.912469387054443,
            3.7667155265808105,
            12.616676092147827,
            22.464092075824738,
            20.485608279705048,
            8.263962715864182,
            5.259448289871216,
            18.07875782251358,
            17.446091771125793,
            17.570386826992035,
            19.069072604179382,
            13.11195194721222,
            16.679127514362335,
            21.510210633277893,
            10.941071808338165,
            17.08749234676361,
            13.911059498786926,
            21.404488384723663,
            11.946386098861694,
            14.129409193992615,
            19.097168743610382,
            13.431975245475769,
            16.8010413646698,
            16.92533791065216,
            16.7531818151474,
            13.825100660324097,
            14.172984659671783,
            17.613960802555084,
            15.026858448982239,
            19.270753860473633,
            20.774677395820618,
            17.264172434806824,
            12.600959837436676,
            16.69793874025345,
            13.73961865901947,
            17.35394150018692,
            20.278210937976837,
            18.10971349477768,
            5.198253318667412,
            20.587997138500214,
            17.02272593975067,
            17.083682119846344,
            19.718407094478607,
            16.845807433128357,
            15.73643684387207,
            14.622066915035248,
            17.030106484889984,
            16.820091009140015,
            13.126952946186066,
            16.773897409439087,
            8.24538990855217,
            19.05478537082672,
            14.649926126003265,
            13.758191466331482,
            10.249114036560059,
            12.757401168346405,
            12.563338875770569,
            15.776202082633972,
            16.02979302406311,
            13.834387063980103,
            11.663983762264252,
            21.134944260120392,
            16.74603819847107,
            16.198138892650604,
            18.32115799188614,
            13.50698173046112,
            20.045098662376404,
            18.124237656593323,
            14.978283643722534,
            15.214492380619049,
            23.17224144935608,
            8.472312241792679,
            12.9655122756958,
            11.977103352546692,
            16.813424229621887,
            20.269162952899933,
            13.293394446372986,
            13.767477869987488,
            17.076538503170013,
            6.886477023363113,
            15.889781713485718,
            16.428394615650177,
            14.117980003356934,
            20.728008449077606,
            10.026240348815918,
            17.341558635234833,
            14.603731036186218,
            12.919794023036957,
            15.339264273643494,
            15.150201320648193,
            20.49727588891983,
            18.061375617980957,
            13.802480697631836,
            13.62389475107193,
            16.469350457191467,
            18.377353250980377,
            15.975503623485565,
            15.733103454113007,
            17.580386996269226,
            15.076625347137451,
            22.36432284116745,
            9.397859126329422,
            18.225674331188202,
            13.757000863552094,
            10.715578496456146,
            13.909155130386353,
            22.68744260072708,
            24.883323907852173,
            19.12788599729538,
            19.06431019306183,
            20.75110524892807,
            9.0985506772995,
            15.828825533390045,
            14.924946427345276,
            15.748104453086853,
            6.6012173891067505,
            14.4489586353302,
            4.028640314936638,
            18.996208906173706,
            14.28966075181961,
            16.078844666481018,
            17.956843972206116,
            13.640086352825165,
            10.614141821861267,
            21.92714661359787,
            19.080740213394165,
            15.389981865882874,
            19.25218105316162,
            19.187889993190765,
            16.374580562114716,
            5.227065086364746,
            11.936623603105545,
            19.666022062301636,
            18.58641654253006,
            9.86575186252594,
            13.2417231798172,
            18.723808228969574,
            9.496913850307465,
            4.3515220284461975,
            17.80230849981308,
            14.700405299663544,
            13.834387063980103,
            21.419250965118408,
            17.780879139900208,
            7.622723281383514,
            14.500389993190765,
            17.357513308525085,
            12.945272028446198,
            4.669403284788132,
            15.781678259372711,
            18.209005892276764,
            18.37354302406311,
            16.456730663776398,
            4.981569945812225,
            15.459035336971283,
            17.369180917739868,
            12.674298882484436,
            20.561566948890686,
            14.232513308525085,
            16.29338413476944,
            17.935889959335327,
            19.1166952252388,
            14.500153064727783,
            10.254114866256714,
            18.62165629863739,
            19.052404165267944,
            12.921936810016632,
            17.5232395529747,
            16.70508235692978,
            19.448624551296234,
            21.50116264820099,
            12.166879326105118,
            16.511258482933044,
            16.102179884910583,
            16.91247969865799,
            20.890401303768158,
            19.417907297611237,
            16.419346630573273,
            11.95853054523468,
            11.951624602079391,
            20.82563489675522,
            14.322519302368164,
            17.024630308151245,
            16.166946291923523,
            10.693671554327011,
            9.307137876749039,
            21.99905663728714,
            12.968607246875763,
            10.892020165920258,
            15.937404334545135,
            17.46513992547989,
            17.1084463596344,
            19.778887927532196,
            17.975416779518127,
            14.19227123260498,
            16.24147593975067,
            20.803727209568024,
            14.568252861499786,
            18.70475858449936,
            18.45664381980896,
            17.777782678604126,
            20.36321759223938,
            23.47416877746582,
            18.7695249915123,
            24.142077565193176,
            17.368942499160767,
            17.681346833705902,
            19.399811327457428,
            15.656192600727081,
            15.396173298358917,
            17.87279099225998,
            18.43140423297882,
            5.0594329833984375,
            15.301641821861267,
            17.907792329788208,
            4.881086200475693,
            15.687623620033264,
            19.65411603450775,
            24.597112834453583,
            21.101132035255432,
            15.966454148292542,
            16.14122986793518,
            22.112874686717987,
            14.332044124603271,
            5.376838147640228,
            16.01264923810959,
            18.698567152023315,
            13.21505457162857,
            8.097045123577118,
            17.59514957666397,
            15.850254893302917,
            15.625238418579102,
            13.913202285766602,
            19.649353623390198,
            21.546165645122528,
            21.282097697257996,
            15.06662368774414,
            15.981931984424591,
            16.953910887241364,
            20.390601456165314,
            0.19644354470074177,
            22.063109278678894,
            18.962159752845764,
            21.84976041316986,
            13.442929089069366,
            19.44219619035721,
            3.4662164747714996,
            12.723350524902344,
            15.788821876049042,
            18.828576803207397,
            14.865656197071075,
            23.596321046352386,
            4.989189654588699,
            9.504057466983795,
            22.660773992538452,
            10.660812258720398,
            17.720873653888702,
            20.23511379957199,
            9.559538215398788,
            22.36694246530533,
            13.822244107723236,
            9.282850474119186,
            23.578225076198578,
            16.717226803302765,
            20.650382339954376,
            15.186156332492828,
            7.4481867253780365,
            10.653907060623169,
            18.472598493099213,
            18.623562157154083,
            15.262115001678467,
            15.860256552696228,
            11.488018184900284,
            18.43950003385544,
            18.194957077503204,
            10.654859244823456,
            13.059090077877045,
            20.653001964092255,
            12.70025372505188,
            2.34589297324419,
            13.38268667459488,
            19.97104585170746,
            11.542784422636032,
            17.7206352353096,
            18.97287368774414,
            14.761601388454437,
            17.38061010837555,
            13.387686014175415,
            11.274906992912292,
            22.281697392463684,
            20.341788232326508,
            13.459834456443787,
            12.819786369800568,
            18.524745106697083,
            18.510934710502625,
            14.34180736541748,
            14.645402133464813,
            10.14648750424385,
            14.82255756855011,
            18.481646478176117,
            6.152135506272316,
            15.938356518745422,
            14.829939603805542,
            15.529277920722961,
            18.245437741279602,
            9.804318100214005,
            18.17043274641037,
            11.335863918066025,
            13.797956705093384,
            17.42608994245529,
            10.049575567245483,
            10.317929089069366,
            14.72374051809311,
            13.286250829696655,
            19.052642583847046,
            13.373638689517975
        ],
        "y": [
            0.5980507762189421,
            0.7185387709128482,
            0.5003243225998751,
            0.6590177397739537,
            0.21373273701672466,
            0.39623862562339734,
            0.667021246333085,
            0.6489276231267467,
            0.6466937158376739,
            0.6247907240754335,
            0.5725739175637642,
            0.6341068852092776,
            0.5536457413971032,
            0.15277952520099836,
            0.6783212666531694,
            0.6296372053415098,
            0.3308610424556615,
            0.38739249695515565,
            0.3984414017220209,
            0.5658847425706793,
            0.46449809827898003,
            0.6710162807222162,
            0.7146765029889736,
            0.5085800822604895,
            0.5974115407302882,
            0.6787946201225986,
            0.5637337087544955,
            0.6415294316887997,
            0.5446360439971657,
            0.5046070398756505,
            0.4878732664185622,
            0.4466863531364152,
            0.6902981748200863,
            0.48402619963446475,
            0.2502797231256167,
            0.5815734471997966,
            0.6033499536175726,
            0.6505252972716271,
            0.48245966378484384,
            0.5455361615482747,
            0.38857661554131645,
            0.6637959545962032,
            0.43414437207476886,
            0.5405717869062112,
            0.6007272582263767,
            0.5082360006476949,
            0.6968398307734548,
            0.3794660243902875,
            0.40473843009228,
            0.22534592012587046,
            0.6442770710332295,
            0.5622265111264586,
            0.6301936397792343,
            0.22518396827934883,
            0.7000473909637677,
            0.6563602309502482,
            0.24559955505387618,
            0.49157436341480415,
            0.5730873650898209,
            0.6590847117734304,
            0.5196371307264411,
            0.6607599208229813,
            0.46295362254938666,
            0.5719173809897236,
            0.7459964067603503,
            0.48164959574949046,
            0.41720138804649354,
            0.4164291835834539,
            0.25837827971704547,
            0.49765132033484666,
            0.6662088914888866,
            0.3875187773980297,
            0.5892419653378446,
            0.57348337209135,
            0.6350339377211934,
            0.5221343926426476,
            0.5586176342075799,
            0.7322431520943656,
            0.7030678626705448,
            0.7512508701376891,
            0.655647635072499,
            0.6191260100659146,
            0.62173686614438,
            0.5130418481604414,
            0.6394429248648899,
            -0.0503412297225632,
            0.6717486104226352,
            0.7332202341985731,
            0.5032979018600917,
            0.27459565321103785,
            0.4827495633124111,
            0.5628169006422924,
            0.6174767932136256,
            0.7636059087560599,
            0.29985071123475815,
            0.5839813832583044,
            0.4926553150322272,
            0.2837161924123128,
            0.5483497633883774,
            0.7735555018940078,
            0.6822952080690425,
            0.5282767076752102,
            0.6118542675843094,
            0.4710665026491613,
            0.19501901607019126,
            0.6356786536431365,
            0.6675627547480154,
            0.4509273199969677,
            0.6862847342309957,
            0.6529801630855113,
            0.46576725247165907,
            0.4917744019887772,
            0.6356994134934648,
            0.6826268664602133,
            0.5995561012875282,
            0.3005616020997467,
            0.678709042658078,
            0.610910197829603,
            0.6594698673937132,
            0.6697333859283353,
            0.5068842144014145,
            0.31248816461541795,
            0.1848327852361744,
            0.45470857178512797,
            0.15338323087451197,
            0.29057901453270363,
            0.5766551598045424,
            0.24433030398850988,
            0.2927533082643171,
            0.6883032016041241,
            0.2819662665939372,
            0.7019236936813442,
            0.43728603547083156,
            0.608989157537851,
            0.5671027490237607,
            0.17127000814067714,
            0.44277501783363665,
            0.2913756329486797,
            0.5473473456373739,
            0.2692015786395767,
            0.4277034611155843,
            0.3454447348003799,
            0.709158804229816,
            0.3640073393750195,
            0.6453190343672957,
            0.68827612831052,
            0.6565340796013466,
            0.576486973716257,
            0.08750384181401855,
            0.5689676116278917,
            0.631022803414704,
            0.7051255165871388,
            0.5487818629605656,
            0.6913140284043887,
            0.63097613121191,
            0.44760448546670895,
            0.40921753153369456,
            0.21489548213438775,
            0.6353483608387699,
            0.3402455468925728,
            0.49144061363969155,
            0.4558381967176089,
            0.6160667024845559,
            0.4143703075053989,
            0.15679052991074305,
            0.5494958913815013,
            0.4339426757000499,
            0.376553830381421,
            0.5060362810988974,
            0.6855833569303779,
            0.6484720542531975,
            0.5599344870661568,
            0.657008426062214,
            0.5397974917252085,
            0.7256350456077179,
            0.6616248697287198,
            0.5124839203460035,
            0.5743856546412527,
            0.7388551333762158,
            0.6058015175604234,
            0.3575729222944136,
            0.6434755801440137,
            0.6306188195890867,
            0.7071882255740457,
            0.6018085855007878,
            0.4688565658357505,
            0.654676168842563,
            0.6412159777987537,
            0.42563736165451843,
            0.292565044792786,
            0.422676595135068,
            0.4202780785862114,
            0.1719758192153742,
            0.5838312884131381,
            0.7258401524235621,
            0.46597927057445,
            0.15029622157355987,
            0.5740636042968383,
            0.6472265862458222,
            0.2226877682730445,
            0.2100878704057215,
            0.3234929054350389,
            0.22768601983588385,
            0.6590696291006914,
            0.6257922255672982,
            0.6662163711361522,
            0.5440361042153602,
            0.25353811389997805,
            0.5543830192415178,
            0.6284688218870779,
            0.3369012981423055,
            0.3123920999694995,
            0.1995479230444738,
            0.6784860592499211,
            0.351334202850287,
            0.6985235039658066,
            0.4760805785109764,
            0.6644359993105873,
            0.5592976782177745,
            0.562714947027301,
            0.5809893919486855,
            0.3965154086835997,
            0.25965532341593983,
            0.681961712464774,
            0.4821222328525103,
            0.6371182759003557,
            0.5805926627170105,
            0.6966464280865174,
            0.5971097853861933,
            0.5503488864376693,
            0.5001756409371845,
            0.5869687159324456,
            0.20828483040172946,
            0.6281424520538781,
            0.605378545444059,
            0.6250221092039082,
            0.6593645522212516,
            0.5298329787842474,
            0.6738991639281522,
            0.6145835812909705,
            0.26062208465396314,
            0.5110523117811009,
            0.5817524223976968,
            0.6866541582543482,
            0.532278109376462,
            0.2344355130894888,
            0.49698108176343403,
            0.5737010046871502,
            0.5954324801551798,
            0.49648283155297296,
            0.6151857934026024,
            0.5290884841214557,
            0.6849402994036087,
            0.14360087787187856,
            0.17632129766026208,
            0.4191963136067369,
            0.5582820673293641,
            0.6068856161578801,
            0.17128612596788462,
            0.6742917571874087,
            0.6259205943386194,
            0.45729478588753414,
            0.410770727062423,
            0.6279877652645661,
            0.2529876671655636,
            0.5980816825320914,
            0.6778092638899896,
            0.6502235652683708,
            0.5360571143959866,
            0.2839759006426151,
            0.5124165991089458,
            0.3398036851284457,
            0.5196890543838772,
            0.43548578289631307,
            0.5984569389238148,
            0.3077084900934557,
            0.6513323693921861,
            0.2352365421091207,
            0.593719026067279,
            0.6839752635052444,
            0.5442527734596667,
            0.5452141347051686,
            0.542750781399425,
            0.5849172893850664,
            0.6365061762383363,
            0.5552682306115558,
            0.6016294659609822,
            0.6200812026270711,
            0.5571994575719101,
            0.6762366948062803,
            0.6696575524505205,
            0.6323980539688698,
            0.1605048208464114,
            0.28536113805789565,
            0.6367279702590295,
            0.2525874670062802,
            0.23759066081705005,
            0.5103770765627368,
            0.6599661826971779,
            0.2677368294732224,
            0.6125846107509868,
            0.3763906544549226,
            0.3584944958879494,
            0.6463432163350562,
            0.642789643462498,
            0.6348572303168045,
            0.541511268203242,
            0.7032905452769975,
            0.14685711033710788,
            0.3157314090704203,
            0.45785604984963574,
            0.6211188889099952,
            0.40303924739386915,
            0.7765583102525597,
            0.5405946691759893,
            0.5922424815539123,
            0.5594102954254058,
            0.40674819011092866,
            0.517665275735142,
            0.47200208359622703,
            0.5898618678464027,
            0.3528044183480733,
            0.5979027587282137,
            0.7581751157584115,
            -0.2453177887605777,
            0.6377964995806296,
            0.7280544007888228,
            0.5753839206444721,
            0.5684825284758447,
            0.5659221482918576,
            0.2697460845331471,
            0.6125055312324605,
            0.6237179059176746,
            0.6141444084533115,
            0.6265451595574856,
            0.40114197183935063,
            0.3687713636646305,
            0.5968926108511861,
            0.6732197061481743,
            0.5331519916824659,
            0.6918604199697144,
            0.5649301713848133,
            0.6206593603681911,
            0.6037989694984015,
            0.34845013708696754,
            0.5095406845358407,
            0.47917786219156183,
            0.542720849548539,
            0.6711182556554287,
            0.5231700570523131,
            0.453990735709281,
            0.4761657445602425,
            0.5843697626507139,
            0.8123360424674921,
            0.5989725922308263,
            0.6707355832397761,
            0.6539652563163543,
            0.6716075733283395,
            0.6552092351936347,
            0.44678920385093696,
            0.44377564512825296,
            0.5686097484734477,
            0.5511575600291629,
            0.06756613567295959,
            0.6549368109290215,
            0.6024045450439983,
            0.5038225390656043,
            0.10324105029521408,
            0.5457258126587414,
            0.4835053162054221,
            0.5906218628435155,
            0.7417317591923053,
            0.5204388143153922,
            0.5832772418000884,
            0.5349336514829512,
            0.4395388770353229,
            0.27901144980818077,
            0.20125866697004785,
            0.6332781400384531,
            0.47161061384944436,
            0.5501629280350628,
            0.2318347499852213,
            0.5871660974905634,
            0.5222980183595496,
            0.26230439299330394,
            0.38748861977817023,
            0.5016166958475685,
            0.543845905160785,
            0.25777113609471347,
            0.7523406723669386,
            0.5902306663783221,
            0.5378233970183695,
            0.5705608166738652,
            0.5837436227187667,
            0.5314198495588794,
            0.4560533517018407,
            0.5726487321654147,
            0.4475018223020632,
            0.6572650186471192,
            0.4762740282286767
        ]
    },
    "experiment_e": {
        "fitted_intercept": 0.8370236160426414,
        "fitted_slope": 0.0004949233541660804,
        "x": [
            16.118133068084717,
            19.34647411108017,
            13.51531594991684,
            14.765410125255585,
            16.725797951221466,
            13.7465238571167,
            18.51045787334442,
            18.40997338294983,
            18.103045225143433,
            19.14645880460739,
            17.333225905895233,
            15.833587944507599,
            13.470788300037384,
            4.14317287504673,
            14.738979935646057,
            13.772954046726227,
            19.194795191287994,
            15.439985692501068,
            11.301098763942719,
            16.103370487689972,
            20.48584669828415,
            16.848427057266235,
            10.80225184559822,
            16.826044023036957,
            20.29559463262558,
            16.556499898433685,
            11.163707822561264,
            14.250609278678894,
            11.523497104644775,
            14.092978835105896,
            11.361341923475266,
            20.16296535730362,
            18.057328462600708,
            13.861770927906036,
            9.00544822216034,
            12.008533626794815,
            20.298689603805542,
            18.94311010837555,
            11.308956891298294,
            16.253143548965454,
            8.975445479154587,
            19.573871791362762,
            11.099416762590408,
            20.461082458496094,
            22.47575968503952,
            14.00892436504364,
            16.225284337997437,
            8.158240467309952,
            11.148229986429214,
            5.1939669996500015,
            19.55387145280838,
            5.342073738574982,
            12.509286403656006,
            18.554508686065674,
            18.99954229593277,
            12.317129224538803,
            16.31338596343994,
            15.136867761611938,
            15.83239734172821,
            15.254971385002136,
            11.297765374183655,
            12.983369827270508,
            15.965740382671356,
            20.739437639713287,
            19.40028816461563,
            13.095760345458984,
            4.8522744327783585,
            21.607837080955505,
            17.80802309513092,
            7.3396071791648865,
            17.12963879108429,
            17.316080629825592,
            19.62268501520157,
            19.641496241092682,
            15.755009651184082,
            4.695595800876617,
            14.00606781244278,
            16.701748967170715,
            21.528545022010803,
            17.029154300689697,
            16.918431222438812,
            16.949625313282013,
            18.103045225143433,
            23.361065983772278,
            19.912469387054443,
            3.7667155265808105,
            12.616676092147827,
            22.464092075824738,
            20.485608279705048,
            8.263962715864182,
            5.259448289871216,
            18.07875782251358,
            17.446091771125793,
            17.570386826992035,
            19.069072604179382,
            13.11195194721222,
            16.679127514362335,
            21.510210633277893,
            10.941071808338165,
            17.08749234676361,
            13.911059498786926,
            21.404488384723663,
            11.946386098861694,
            14.129409193992615,
            19.097168743610382,
            13.431975245475769,
            16.8010413646698,
            16.92533791065216,
            16.7531818151474,
            13.825100660324097,
            14.172984659671783,
            17.613960802555084,
            15.026858448982239,
            19.270753860473633,
            20.774677395820618,
            17.264172434806824,
            12.600959837436676,
            16.69793874025345,
            13.73961865901947,
            17.35394150018692,
            20.278210937976837,
            18.10971349477768,
            5.198253318667412,
            20.587997138500214,
            17.02272593975067,
            17.083682119846344,
            19.718407094478607,
            16.845807433128357,
            15.73643684387207,
            14.622066915035248,
            17.030106484889984,
            16.820091009140015,
            13.126952946186066,
            16.773897409439087,
            8.24538990855217,
            19.05478537082672,
            14.649926126003265,
            13.758191466331482,
            10.249114036560059,
            12.757401168346405,
            12.563338875770569,
            15.776202082633972,
            16.02979302406311,
            13.834387063980103,
            11.663983762264252,
            21.134944260120392,
            16.74603819847107,
            16.198138892650604,
            18.32115799188614,
            13.50698173046112,
            20.045098662376404,
            18.124237656593323,
            14.978283643722534,
            15.214492380619049,
            23.17224144935608,
            8.472312241792679,
            12.9655122756958,
            11.977103352546692,
            16.813424229621887,
            20.269162952899933,
            13.293394446372986,
            13.767477869987488,
            17.076538503170013,
            6.886477023363113,
            15.889781713485718,
            16.428394615650177,
            14.117980003356934,
            20.728008449077606,
            10.026240348815918,
            17.341558635234833,
            14.603731036186218,
            12.919794023036957,
            15.339264273643494,
            15.150201320648193,
            20.49727588891983,
            18.061375617980957,
            13.802480697631836,
            13.62389475107193,
            16.469350457191467,
            18.377353250980377,
            15.975503623485565,
            15.733103454113007,
            17.580386996269226,
            15.076625347137451,
            22.36432284116745,
            9.397859126329422,
            18.225674331188202,
            13.757000863552094,
            10.715578496456146,
            13.909155130386353,
            22.68744260072708,
            24.883323907852173,
            19.12788599729538,
            19.06431019306183,
            20.75110524892807,
            9.0985506772995,
            15.828825533390045,
            14.924946427345276,
            15.748104453086853,
            6.6012173891067505,
            14.4489586353302,
            4.028640314936638,
            18.996208906173706,
            14.28966075181961,
            16.078844666481018,
            17.956843972206116,
            13.640086352825165,
            10.614141821861267,
            21.92714661359787,
            19.080740213394165,
            15.389981865882874,
            19.25218105316162,
            19.187889993190765,
            16.374580562114716,
            5.227065086364746,
            11.936623603105545,
            19.666022062301636,
            18.58641654253006,
            9.86575186252594,
            13.2417231798172,
            18.723808228969574,
            9.496913850307465,
            4.3515220284461975,
            17.80230849981308,
            14.700405299663544,
            13.834387063980103,
            21.419250965118408,
            17.780879139900208,
            7.622723281383514,
            14.500389993190765,
            17.357513308525085,
            12.945272028446198,
            4.669403284788132,
            15.781678259372711,
            18.209005892276764,
            18.37354302406311,
            16.456730663776398,
            4.981569945812225,
            15.459035336971283,
            17.369180917739868,
            12.674298882484436,
            20.561566948890686,
            14.232513308525085,
            16.29338413476944,
            17.935889959335327,
            19.1166952252388,
            14.500153064727783,
            10.254114866256714,
            18.62165629863739,
            19.052404165267944,
            12.921936810016632,
            17.5232395529747,
            16.70508235692978,
            19.448624551296234,
            21.50116264820099,
            12.166879326105118,
            16.511258482933044,
            16.102179884910583,
            16.91247969865799,
            20.890401303768158,
            19.417907297611237,
            16.419346630573273,
            11.95853054523468,
            11.951624602079391,
            20.82563489675522,
            14.322519302368164,
            17.024630308151245,
            16.166946291923523,
            10.693671554327011,
            9.307137876749039,
            21.99905663728714,
            12.968607246875763,
            10.892020165920258,
            15.937404334545135,
            17.46513992547989,
            17.1084463596344,
            19.778887927532196,
            17.975416779518127,
            14.19227123260498,
            16.24147593975067,
            20.803727209568024,
            14.568252861499786,
            18.70475858449936,
            18.45664381980896,
            17.777782678604126,
            20.36321759223938,
            23.47416877746582,
            18.7695249915123,
            24.142077565193176,
            17.368942499160767,
            17.681346833705902,
            19.399811327457428,
            15.656192600727081,
            15.396173298358917,
            17.87279099225998,
            18.43140423297882,
            5.0594329833984375,
            15.301641821861267,
            17.907792329788208,
            4.881086200475693,
            15.687623620033264,
            19.65411603450775,
            24.597112834453583,
            21.101132035255432,
            15.966454148292542,
            16.14122986793518,
            22.112874686717987,
            14.332044124603271,
            5.376838147640228,
            16.01264923810959,
            18.698567152023315,
            13.21505457162857,
            8.097045123577118,
            17.59514957666397,
            15.850254893302917,
            15.625238418579102,
            13.913202285766602,
            19.649353623390198,
            21.546165645122528,
            21.282097697257996,
            15.06662368774414,
            15.981931984424591,
            16.953910887241364,
            20.390601456165314,
            0.19644354470074177,
            22.063109278678894,
            18.962159752845764,
            21.84976041316986,
            13.442929089069366,
            19.44219619035721,
            3.4662164747714996,
            12.723350524902344,
            15.788821876049042,
            18.828576803207397,
            14.865656197071075,
            23.596321046352386,
            4.989189654588699,
            9.504057466983795,
            22.660773992538452,
            10.660812258720398,
            17.720873653888702,
            20.23511379957199,
            9.559538215398788,
            22.36694246530533,
            13.822244107723236,
            9.282850474119186,
            23.578225076198578,
            16.717226803302765,
            20.650382339954376,
            15.186156332492828,
            7.4481867253780365,
            10.653907060623169,
            18.472598493099213,
            18.623562157154083,
            15.262115001678467,
            15.860256552696228,
            11.488018184900284,
            18.43950003385544,
            18.194957077503204,
            10.654859244823456,
            13.059090077877045,
            20.653001964092255,
            12.70025372505188,
            2.34589297324419,
            13.38268667459488,
            19.97104585170746,
            11.542784422636032,
            17.7206352353096,
            18.97287368774414,
            14.761601388454437,
            17.38061010837555,
            13.387686014175415,
            11.274906992912292,
            22.281697392463684,
            20.341788232326508,
            13.459834456443787,
            12.819786369800568,
            18.524745106697083,
            18.510934710502625,
            14.34180736541748,
            14.645402133464813,
            10.14648750424385,
            14.82255756855011,
            18.481646478176117,
            6.152135506272316,
            15.938356518745422,
            14.829939603805542,
            15.529277920722961,
            18.245437741279602,
            9.804318100214005,
            18.17043274641037,
            11.335863918066025,
            13.797956705093384,
            17.42608994245529,
            10.049575567245483,
            10.317929089069366,
            14.72374051809311,
            13.286250829696655,
            19.052642583847046,
            13.373638689517975
        ],
        "y": [
            0.8899100086320554,
            0.8744528348947537,
            0.8656592059626206,
            0.812947296255146,
            0.8730654807576871,
            0.8312844953301521,
            0.922340988580416,
            0.8154325132719181,
            0.8503926416110553,
            0.8901534260900471,
            0.880452196021762,
            0.9007861680191676,
            0.879894401036767,
            0.924311595798016,
            0.8805403010770898,
            0.9192706151132639,
            0.8620242447930442,
            0.8457744142602553,
            0.8384915931744306,
            0.8820565514698893,
            0.772201420043811,
            0.8807561284376115,
            0.890239268674395,
            0.9281160309609031,
            0.7766552584482207,
            0.9173401566096144,
            0.8592178044082722,
            0.8456571027844846,
            0.886463547283212,
            0.8693407480664649,
            0.8349626096920555,
            0.8726772288857175,
            0.8529930816666773,
            0.9017534258476699,
            0.8677300430848075,
            0.8286436791847434,
            0.9111273059211634,
            0.9504302040220184,
            0.944884744168865,
            0.9164057522336432,
            0.89853822950809,
            0.9325361331583369,
            0.8724876010197601,
            0.777044302150593,
            0.8314192353688197,
            0.8980029046621091,
            0.8933296787163203,
            0.7514559046971983,
            0.8765790703938231,
            0.8709467055493985,
            0.8760749100302477,
            0.8099035301098253,
            0.8983155146650281,
            0.6534788260842945,
            0.7820208504867295,
            0.8417236134125253,
            0.8248916902211152,
            0.9295485295477571,
            0.7627451519016861,
            0.9105893433514762,
            0.8302103709998288,
            0.9073973987385917,
            0.8939593272426251,
            0.8592600683192274,
            0.7709616785717169,
            0.9040205671399323,
            0.8450031438894473,
            0.8923311907804192,
            0.8904943436230546,
            0.8841916753761984,
            0.6812704037794484,
            0.8651136566354879,
            0.647567190525217,
            0.898069629257489,
            0.854429185763218,
            0.8332123658666222,
            0.8994593063634408,
            0.8159928711348974,
            0.928547602069164,
            0.8449343137078442,
            0.8939707463851966,
            0.817397219549678,
            0.7298314668526903,
            0.8449833352726205,
            0.8803020182382477,
            0.8441106397437056,
            0.853173758689426,
            0.8543687569757449,
            0.7928752328493887,
            0.6469511858158622,
            0.8251320869577642,
            0.39516795843101754,
            0.890792584716109,
            0.6949305326651622,
            0.6793719374263493,
            0.8894351192170826,
            0.8291854823849789,
            0.8425520838768216,
            0.9538430677695786,
            0.7627851978539293,
            0.8547691768440226,
            0.9085329194866633,
            0.9016036561042414,
            0.9093361603677359,
            0.8153072715742857,
            0.8682643266270397,
            0.8386761239375385,
            0.8896566035899899,
            0.7697650777623571,
            0.8549745566320816,
            0.9054873030544157,
            0.6759699174490509,
            0.9228018978521636,
            0.752667962619617,
            0.7559123776715692,
            0.8007064233912637,
            0.8577338282787809,
            0.8311222401971491,
            0.8837252893649572,
            0.9250160020177289,
            0.8734839478148145,
            0.9395082224742304,
            0.8296858127704705,
            0.7808389704196265,
            0.7931724384230038,
            0.8886091695161242,
            0.9170081225187615,
            0.8916427163417264,
            0.7896611426610025,
            0.8731998678008552,
            0.674096915705235,
            0.906458532771477,
            0.881057806181943,
            0.8454307832794106,
            0.8651924603165924,
            0.7193687063443823,
            0.8595234664869756,
            0.877667551115142,
            0.8941472063504081,
            0.8488895913378706,
            0.9075103907287727,
            0.879531297916421,
            0.8787798339682972,
            0.8612589709943309,
            0.8804541362872799,
            0.8191049948447803,
            0.8708407987880663,
            0.8396576395745186,
            0.8021182267784371,
            0.973909036543168,
            0.6681621994904094,
            0.8268743338475849,
            0.754420956881679,
            0.9024829753822501,
            0.9516997283673196,
            0.6538773392765792,
            0.901766206912061,
            0.6732093541308262,
            0.850743462850393,
            0.8758590394665832,
            0.8707337486097055,
            0.8959638322985686,
            0.84283746171429,
            0.8119751190013739,
            0.7135425297553779,
            0.8707841143127708,
            0.8011382473089553,
            0.8564255087481832,
            0.8713728488311009,
            0.8362938098795645,
            0.9095869540520288,
            0.6694582155792815,
            0.8354954344433501,
            0.9067541969776928,
            0.8202134790426406,
            0.8241706324239176,
            0.8696075879210474,
            0.8298579086503498,
            0.9299920766129764,
            0.7398276066424442,
            0.8444535364617796,
            0.9248681671815159,
            0.7025760684746046,
            0.8137606783998079,
            0.8328013441098931,
            0.8819936463564422,
            0.8994312159173407,
            0.8622753276210681,
            0.8266732290544475,
            0.7860388098007344,
            0.6973750201484578,
            0.8468354058774458,
            0.8624174194245728,
            0.9132192921027769,
            0.8419473302871676,
            0.8382476987381952,
            0.7739703322546567,
            0.9247503502354747,
            0.8400207050957587,
            0.8546018719266362,
            0.8602175824606481,
            0.9056095301889148,
            0.6966619698430676,
            0.8055700462297779,
            0.7786108049526613,
            0.8303410731697325,
            0.9088534216730407,
            0.8333712767566908,
            0.8199665967369194,
            0.7813731402137449,
            0.8620848680858457,
            0.8235431553017961,
            0.8255861676500036,
            0.8417529046969997,
            0.7630873852919734,
            0.8618146457346015,
            0.7227658469816248,
            0.8754856421354104,
            0.8231282533943556,
            0.8760140676673575,
            0.732405512360463,
            0.8524654638579154,
            0.7876615013877155,
            0.8574883947529539,
            0.9038906005714865,
            0.8908283770155261,
            0.8547970711211855,
            0.7827723700460961,
            0.8752799655743402,
            0.850586138675082,
            0.8819290417413408,
            0.8480366747602334,
            0.8768596553436784,
            0.9104806453814652,
            0.8658569906272535,
            0.872661009107256,
            0.7998392883068783,
            0.8856580807759197,
            0.9062870910558328,
            0.9325613929103075,
            0.7923266751502059,
            0.7506627695719752,
            0.875818207904437,
            0.8778857675547904,
            0.8691110931674364,
            0.7398678469146838,
            0.8842481592960739,
            0.8463499416668525,
            0.854100793178875,
            0.8542567468966824,
            0.8362164063445298,
            0.8852337594498224,
            0.8986124805306128,
            0.6835158643996889,
            0.7966921241942132,
            0.8779792589471708,
            0.8573927570963987,
            0.8995882422885698,
            0.8155891288439576,
            0.8686854961101323,
            0.8269570507862434,
            0.8801361372995034,
            0.8991904321115017,
            0.9353763414425893,
            0.7607311635762087,
            0.9405503704270617,
            0.9060882865879152,
            0.8209170559246487,
            0.884570752158375,
            0.8705634434354778,
            0.8679947151874337,
            0.8129815708306386,
            0.9071123762163465,
            0.9523729730243352,
            0.8220395125229972,
            0.844799676176921,
            0.923584846331743,
            0.8576790496820027,
            0.8105378083374684,
            0.8102958171722756,
            0.7196409165301068,
            0.8725052418370538,
            0.747514332599045,
            0.8214052047329597,
            0.9241083924726758,
            0.8304586259995831,
            0.7513690308963414,
            0.7933683157055142,
            0.8316942064616393,
            0.9367250479136654,
            0.8725979189478091,
            0.8607317190490311,
            0.8913231447533612,
            0.8540092466416825,
            0.9193866417911043,
            0.8220416400790049,
            0.7046904991109983,
            0.7738564068477062,
            0.8827750181916862,
            0.8134299220032214,
            0.8756304174155064,
            0.8807895706964259,
            0.7822064407403818,
            0.7626225705667413,
            0.8930548622031306,
            0.8391628198037092,
            0.8348244926550212,
            0.8852135794492243,
            0.7778680290941072,
            0.8789609069832874,
            0.8854169001930025,
            0.8841962187448464,
            0.7771361849489465,
            0.9161696247938191,
            0.8480068783524812,
            0.795452668220846,
            0.8712127722899287,
            0.8160366654140051,
            0.8139670894056388,
            0.8118076813655049,
            0.9132811942582256,
            0.7705835224612693,
            0.8633613930783343,
            0.86754017592596,
            0.11415406365972766,
            0.7848464890205176,
            0.9187718029599562,
            0.9053901891773125,
            0.8815836833817748,
            0.8848851618714795,
            0.8129890098087619,
            0.8644936782081537,
            0.9029986427055653,
            0.859376062037173,
            0.8746116719906911,
            0.9264547935662525,
            0.8220940878169856,
            0.8659958235237358,
            0.8417505133782149,
            0.9108429939959747,
            0.8779902515298869,
            0.9265720574089323,
            0.8224176871949703,
            0.8936202806615237,
            0.8926730680871795,
            0.8603595692720586,
            0.807327482355727,
            0.8666061185230755,
            0.8155956070483168,
            0.7659510426396341,
            0.8474494107150964,
            0.8921627725815613,
            0.8486917032615037,
            0.8423097817172326,
            0.9457191990480924,
            0.8559008871300992,
            0.8816008870976934,
            0.9121500345055957,
            0.9167202953260377,
            0.8555125460983944,
            0.8869984663938549,
            0.6724832709210076,
            0.8665878205942106,
            0.5885859326321687,
            0.9121922957384477,
            0.902175241402768,
            0.843107522365158,
            0.867241517698671,
            0.8197241649634577,
            0.8111736928362459,
            0.8575410184654342,
            0.9118346466355078,
            0.8483333709738572,
            0.7885654016822207,
            0.8930721101158252,
            0.8632228403867281,
            0.8421329546573697,
            0.7187827522362031,
            0.8677069759425107,
            0.9111703813134642,
            0.904395683976557,
            0.8378681551630235,
            0.9346643011409012,
            0.8324995172834933,
            0.8200782430395458,
            0.915281719383516,
            0.8345361774774331,
            0.9520196105610496,
            0.8641972528217914,
            0.8262159674687239,
            0.8526202117882092,
            0.8513920368289212,
            0.9244865084594179,
            0.8379007547831684,
            0.8208956218838823,
            0.8616613733705091,
            0.8412534280016915,
            0.9273662071969092,
            0.7818087337741754,
            0.8378657123595855
        ]
    }
}
