# Supplementary material for: Deep neural network models reveal interplay of peripheral coding and stimulus statistics in pitch perception
Source: Nat Commun. 2021 Dec 14;12:7278. doi: 10.1038/s41467-021-27366-6 (PMC8671597; doi:10.1038/s41467-021-27366-6)
Supplement: Supplementary file 4 — Source Data [file 41467_2021_27366_MOESM4_ESM.zip › Source_Data_Saddler_etal_DNNPitchModel/fig07a.json]

{
    "music_only": {
        "x": [
            0.0,
            14.285714285714285,
            28.57142857142857,
            42.857142857142854,
            57.14285714285714,
            71.42857142857142,
            85.71428571428571,
            100.0,
            114.28571428571428,
            128.57142857142856,
            142.85714285714283,
            157.14285714285714,
            171.42857142857142,
            185.7142857142857,
            200.0,
            214.28571428571428,
            228.57142857142856,
            242.85714285714283,
            257.1428571428571,
            271.4285714285714,
            285.71428571428567,
            300.0,
            314.2857142857143,
            328.57142857142856,
            342.85714285714283,
            357.1428571428571,
            371.4285714285714,
            385.71428571428567,
            400.0,
            414.2857142857143,
            428.57142857142856,
            442.85714285714283,
            457.1428571428571,
            471.4285714285714,
            485.71428571428567,
            499.99999999999994,
            514.2857142857142,
            528.5714285714286,
            542.8571428571428,
            557.1428571428571,
            571.4285714285713,
            585.7142857142857,
            600.0,
            614.2857142857142,
            628.5714285714286,
            642.8571428571428,
            657.1428571428571,
            671.4285714285713,
            685.7142857142857,
            700.0,
            714.2857142857142,
            728.5714285714286,
            742.8571428571428,
            757.1428571428571,
            771.4285714285713,
            785.7142857142857,
            800.0,
            814.2857142857142,
            828.5714285714286,
            842.8571428571428,
            857.1428571428571,
            871.4285714285713,
            885.7142857142857,
            899.9999999999999,
            914.2857142857142,
            928.5714285714286,
            942.8571428571428,
            957.1428571428571,
            971.4285714285713,
            985.7142857142857,
            999.9999999999999,
            1014.2857142857142,
            1028.5714285714284,
            1042.857142857143,
            1057.142857142857,
            1071.4285714285713,
            1085.7142857142856,
            1100.0,
            1114.2857142857142,
            1128.5714285714284,
            1142.8571428571427,
            1157.142857142857,
            1171.4285714285713,
            1185.7142857142856,
            1200.0,
            1214.2857142857142,
            1228.5714285714284,
            1242.8571428571427,
            1257.142857142857,
            1271.4285714285713,
            1285.7142857142856,
            1300.0,
            1314.2857142857142,
            1328.5714285714284,
            1342.8571428571427,
            1357.142857142857,
            1371.4285714285713,
            1385.7142857142856,
            1400.0,
            1414.2857142857142,
            1428.5714285714284,
            1442.8571428571427,
            1457.142857142857,
            1471.4285714285713,
            1485.7142857142856,
            1500.0,
            1514.2857142857142,
            1528.5714285714284,
            1542.8571428571427,
            1557.142857142857,
            1571.4285714285713,
            1585.7142857142856,
            1600.0,
            1614.2857142857142,
            1628.5714285714284,
            1642.8571428571427,
            1657.142857142857,
            1671.4285714285713,
            1685.7142857142856,
            1699.9999999999998,
            1714.2857142857142,
            1728.5714285714284,
            1742.8571428571427,
            1757.142857142857,
            1771.4285714285713,
            1785.7142857142856,
            1799.9999999999998,
            1814.2857142857142,
            1828.5714285714284,
            1842.8571428571427,
            1857.142857142857,
            1871.4285714285713,
            1885.7142857142856,
            1899.9999999999998,
            1914.2857142857142,
            1928.5714285714284,
            1942.8571428571427,
            1957.142857142857,
            1971.4285714285713,
            1985.7142857142856,
            1999.9999999999998,
            2014.2857142857142,
            2028.5714285714284,
            2042.8571428571427,
            2057.142857142857,
            2071.428571428571,
            2085.714285714286,
            2100.0,
            2114.285714285714,
            2128.5714285714284,
            2142.8571428571427,
            2157.142857142857,
            2171.428571428571,
            2185.714285714286,
            2200.0,
            2214.285714285714,
            2228.5714285714284,
            2242.8571428571427,
            2257.142857142857,
            2271.428571428571,
            2285.7142857142853,
            2300.0,
            2314.285714285714,
            2328.5714285714284,
            2342.8571428571427,
            2357.142857142857,
            2371.428571428571,
            2385.7142857142853,
            2400.0,
            2414.285714285714,
            2428.5714285714284,
            2442.8571428571427,
            2457.142857142857,
            2471.428571428571,
            2485.7142857142853,
            2500.0,
            2514.285714285714,
            2528.5714285714284,
            2542.8571428571427,
            2557.142857142857,
            2571.428571428571,
            2585.7142857142853,
            2600.0,
            2614.285714285714,
            2628.5714285714284,
            2642.8571428571427,
            2657.142857142857,
            2671.428571428571,
            2685.7142857142853,
            2700.0,
            2714.285714285714,
            2728.5714285714284,
            2742.8571428571427,
            2757.142857142857,
            2771.428571428571,
            2785.7142857142853,
            2800.0,
            2814.285714285714,
            2828.5714285714284,
            2842.8571428571427,
            2857.142857142857,
            2871.428571428571,
            2885.7142857142853,
            2900.0,
            2914.285714285714,
            2928.5714285714284,
            2942.8571428571427,
            2957.142857142857,
            2971.428571428571,
            2985.7142857142853,
            3000.0,
            3014.285714285714,
            3028.5714285714284,
            3042.8571428571427,
            3057.142857142857,
            3071.428571428571,
            3085.7142857142853,
            3100.0,
            3114.285714285714,
            3128.5714285714284,
            3142.8571428571427,
            3157.142857142857,
            3171.428571428571,
            3185.7142857142853,
            3200.0,
            3214.285714285714,
            3228.5714285714284,
            3242.8571428571427,
            3257.142857142857,
            3271.428571428571,
            3285.7142857142853,
            3299.9999999999995,
            3314.285714285714,
            3328.5714285714284,
            3342.8571428571427,
            3357.142857142857,
            3371.428571428571,
            3385.7142857142853,
            3399.9999999999995,
            3414.285714285714,
            3428.5714285714284,
            3442.8571428571427,
            3457.142857142857,
            3471.428571428571,
            3485.7142857142853,
            3499.9999999999995,
            3514.285714285714,
            3528.5714285714284,
            3542.8571428571427,
            3557.142857142857,
            3571.428571428571,
            3585.7142857142853,
            3599.9999999999995,
            3614.285714285714,
            3628.5714285714284,
            3642.8571428571427,
            3657.142857142857,
            3671.428571428571,
            3685.7142857142853,
            3699.9999999999995,
            3714.285714285714,
            3728.5714285714284,
            3742.8571428571427,
            3757.142857142857,
            3771.428571428571,
            3785.7142857142853,
            3799.9999999999995,
            3814.285714285714,
            3828.5714285714284,
            3842.8571428571427,
            3857.142857142857,
            3871.428571428571,
            3885.7142857142853,
            3899.9999999999995,
            3914.285714285714,
            3928.5714285714284,
            3942.8571428571427,
            3957.142857142857,
            3971.428571428571,
            3985.7142857142853,
            3999.9999999999995,
            4014.285714285714,
            4028.5714285714284,
            4042.8571428571427,
            4057.142857142857,
            4071.428571428571,
            4085.7142857142853,
            4100.0,
            4114.285714285714,
            4128.571428571428,
            4142.857142857142,
            4157.142857142857,
            4171.428571428572,
            4185.714285714285,
            4200.0,
            4214.285714285714,
            4228.571428571428,
            4242.857142857142,
            4257.142857142857,
            4271.428571428572,
            4285.714285714285,
            4300.0,
            4314.285714285714,
            4328.571428571428,
            4342.857142857142,
            4357.142857142857,
            4371.428571428572,
            4385.714285714285,
            4400.0,
            4414.285714285714,
            4428.571428571428,
            4442.857142857142,
            4457.142857142857,
            4471.428571428572,
            4485.714285714285,
            4500.0,
            4514.285714285714,
            4528.571428571428,
            4542.857142857142,
            4557.142857142857,
            4571.428571428571,
            4585.714285714285,
            4600.0,
            4614.285714285714,
            4628.571428571428,
            4642.857142857142,
            4657.142857142857,
            4671.428571428571,
            4685.714285714285,
            4700.0,
            4714.285714285714,
            4728.571428571428,
            4742.857142857142,
            4757.142857142857,
            4771.428571428571,
            4785.714285714285,
            4800.0,
            4814.285714285714,
            4828.571428571428,
            4842.857142857142,
            4857.142857142857,
            4871.428571428571,
            4885.714285714285,
            4900.0,
            4914.285714285714,
            4928.571428571428,
            4942.857142857142,
            4957.142857142857,
            4971.428571428571,
            4985.714285714285,
            5000.0,
            5014.285714285714,
            5028.571428571428,
            5042.857142857142,
            5057.142857142857,
            5071.428571428571,
            5085.714285714285,
            5100.0,
            5114.285714285714,
            5128.571428571428,
            5142.857142857142,
            5157.142857142857,
            5171.428571428571,
            5185.714285714285,
            5200.0,
            5214.285714285714,
            5228.571428571428,
            5242.857142857142,
            5257.142857142857,
            5271.428571428571,
            5285.714285714285,
            5300.0,
            5314.285714285714,
            5328.571428571428,
            5342.857142857142,
            5357.142857142857,
            5371.428571428571,
            5385.714285714285,
            5400.0,
            5414.285714285714,
            5428.571428571428,
            5442.857142857142,
            5457.142857142857,
            5471.428571428571,
            5485.714285714285,
            5500.0,
            5514.285714285714,
            5528.571428571428,
            5542.857142857142,
            5557.142857142857,
            5571.428571428571,
            5585.714285714285,
            5600.0,
            5614.285714285714,
            5628.571428571428,
            5642.857142857142,
            5657.142857142857,
            5671.428571428571,
            5685.714285714285,
            5700.0,
            5714.285714285714,
            5728.571428571428,
            5742.857142857142,
            5757.142857142857,
            5771.428571428571,
            5785.714285714285,
            5800.0,
            5814.285714285714,
            5828.571428571428,
            5842.857142857142,
            5857.142857142857,
            5871.428571428571,
            5885.714285714285,
            5900.0,
            5914.285714285714,
            5928.571428571428,
            5942.857142857142,
            5957.142857142857,
            5971.428571428571,
            5985.714285714285,
            6000.0,
            6014.285714285714,
            6028.571428571428,
            6042.857142857142,
            6057.142857142857,
            6071.428571428571,
            6085.714285714285,
            6100.0,
            6114.285714285714,
            6128.571428571428,
            6142.857142857142,
            6157.142857142857,
            6171.428571428571,
            6185.714285714285,
            6200.0,
            6214.285714285714,
            6228.571428571428,
            6242.857142857142,
            6257.142857142857,
            6271.428571428571,
            6285.714285714285,
            6300.0,
            6314.285714285714,
            6328.571428571428,
            6342.857142857142,
            6357.142857142857,
            6371.428571428571,
            6385.714285714285,
            6400.0,
            6414.285714285714,
            6428.571428571428,
            6442.857142857142,
            6457.142857142857,
            6471.428571428571,
            6485.714285714285,
            6499.999999999999,
            6514.285714285714,
            6528.571428571428,
            6542.857142857142,
            6557.142857142857,
            6571.428571428571,
            6585.714285714285,
            6599.999999999999,
            6614.285714285714,
            6628.571428571428,
            6642.857142857142,
            6657.142857142857,
            6671.428571428571,
            6685.714285714285,
            6699.999999999999,
            6714.285714285714,
            6728.571428571428,
            6742.857142857142,
            6757.142857142857,
            6771.428571428571,
            6785.714285714285,
            6799.999999999999,
            6814.285714285714,
            6828.571428571428,
            6842.857142857142,
            6857.142857142857,
            6871.428571428571,
            6885.714285714285,
            6899.999999999999,
            6914.285714285714,
            6928.571428571428,
            6942.857142857142,
            6957.142857142857,
            6971.428571428571,
            6985.714285714285,
            6999.999999999999,
            7014.285714285714,
            7028.571428571428,
            7042.857142857142,
            7057.142857142857,
            7071.428571428571,
            7085.714285714285,
            7099.999999999999,
            7114.285714285714,
            7128.571428571428,
            7142.857142857142,
            7157.142857142857,
            7171.428571428571,
            7185.714285714285,
            7199.999999999999,
            7214.285714285714,
            7228.571428571428,
            7242.857142857142,
            7257.142857142857,
            7271.428571428571,
            7285.714285714285,
            7299.999999999999,
            7314.285714285714,
            7328.571428571428,
            7342.857142857142,
            7357.142857142857,
            7371.428571428571,
            7385.714285714285,
            7399.999999999999,
            7414.285714285714,
            7428.571428571428,
            7442.857142857142,
            7457.142857142857,
            7471.428571428571,
            7485.714285714285,
            7499.999999999999,
            7514.285714285714,
            7528.571428571428,
            7542.857142857142,
            7557.142857142857,
            7571.428571428571,
            7585.714285714285,
            7599.999999999999,
            7614.285714285714,
            7628.571428571428,
            7642.857142857142,
            7657.142857142857,
            7671.428571428571,
            7685.714285714285,
            7699.999999999999,
            7714.285714285714,
            7728.571428571428,
            7742.857142857142,
            7757.142857142857,
            7771.428571428571,
            7785.714285714285,
            7799.999999999999,
            7814.285714285714,
            7828.571428571428,
            7842.857142857142,
            7857.142857142857,
            7871.428571428571,
            7885.714285714285,
            7899.999999999999,
            7914.285714285714,
            7928.571428571428,
            7942.857142857142,
            7957.142857142857,
            7971.428571428571,
            7985.714285714285,
            7999.999999999999,
            8014.285714285714,
            8028.571428571428,
            8042.857142857142,
            8057.142857142857,
            8071.428571428571,
            8085.714285714285,
            8099.999999999999,
            8114.285714285714,
            8128.571428571428,
            8142.857142857142,
            8157.142857142857,
            8171.428571428571,
            8185.714285714285,
            8200.0,
            8214.285714285714,
            8228.571428571428,
            8242.857142857143,
            8257.142857142857,
            8271.42857142857,
            8285.714285714284,
            8300.0,
            8314.285714285714,
            8328.571428571428,
            8342.857142857143,
            8357.142857142857,
            8371.42857142857,
            8385.714285714284,
            8400.0,
            8414.285714285714,
            8428.571428571428,
            8442.857142857143,
            8457.142857142857,
            8471.42857142857,
            8485.714285714284,
            8500.0,
            8514.285714285714,
            8528.571428571428,
            8542.857142857143,
            8557.142857142857,
            8571.42857142857,
            8585.714285714284,
            8600.0,
            8614.285714285714,
            8628.571428571428,
            8642.857142857143,
            8657.142857142857,
            8671.42857142857,
            8685.714285714284,
            8700.0,
            8714.285714285714,
            8728.571428571428,
            8742.857142857143,
            8757.142857142857,
            8771.42857142857,
            8785.714285714284,
            8800.0,
            8814.285714285714,
            8828.571428571428,
            8842.857142857143,
            8857.142857142857,
            8871.42857142857,
            8885.714285714284,
            8900.0,
            8914.285714285714,
            8928.571428571428,
            8942.857142857143,
            8957.142857142857,
            8971.42857142857,
            8985.714285714284,
            9000.0,
            9014.285714285714,
            9028.571428571428,
            9042.857142857143,
            9057.142857142857,
            9071.42857142857,
            9085.714285714284,
            9100.0,
            9114.285714285714,
            9128.571428571428,
            9142.857142857141,
            9157.142857142857,
            9171.42857142857,
            9185.714285714284,
            9200.0,
            9214.285714285714,
            9228.571428571428,
            9242.857142857141,
            9257.142857142857,
            9271.42857142857,
            9285.714285714284,
            9300.0,
            9314.285714285714,
            9328.571428571428,
            9342.857142857141,
            9357.142857142857,
            9371.42857142857,
            9385.714285714284,
            9400.0,
            9414.285714285714,
            9428.571428571428,
            9442.857142857141,
            9457.142857142857,
            9471.42857142857,
            9485.714285714284,
            9500.0,
            9514.285714285714,
            9528.571428571428,
            9542.857142857141,
            9557.142857142857,
            9571.42857142857,
            9585.714285714284,
            9600.0,
            9614.285714285714,
            9628.571428571428,
            9642.857142857141,
            9657.142857142857,
            9671.42857142857,
            9685.714285714284,
            9700.0,
            9714.285714285714,
            9728.571428571428,
            9742.857142857141,
            9757.142857142857,
            9771.42857142857,
            9785.714285714284,
            9800.0,
            9814.285714285714,
            9828.571428571428,
            9842.857142857141,
            9857.142857142857,
            9871.42857142857,
            9885.714285714284,
            9900.0,
            9914.285714285714,
            9928.571428571428,
            9942.857142857141,
            9957.142857142857,
            9971.42857142857,
            9985.714285714284,
            10000.0,
            10014.285714285714,
            10028.571428571428,
            10042.857142857141,
            10057.142857142857,
            10071.42857142857,
            10085.714285714284,
            10100.0,
            10114.285714285714,
            10128.571428571428,
            10142.857142857141,
            10157.142857142857,
            10171.42857142857,
            10185.714285714284,
            10200.0,
            10214.285714285714,
            10228.571428571428,
            10242.857142857141,
            10257.142857142857,
            10271.42857142857,
            10285.714285714284,
            10300.0,
            10314.285714285714,
            10328.571428571428,
            10342.857142857141,
            10357.142857142857,
            10371.42857142857,
            10385.714285714284,
            10400.0,
            10414.285714285714,
            10428.571428571428,
            10442.857142857141,
            10457.142857142857,
            10471.42857142857,
            10485.714285714284,
            10500.0,
            10514.285714285714,
            10528.571428571428,
            10542.857142857141,
            10557.142857142857,
            10571.42857142857,
            10585.714285714284,
            10600.0,
            10614.285714285714,
            10628.571428571428,
            10642.857142857141,
            10657.142857142857,
            10671.42857142857,
            10685.714285714284,
            10700.0,
            10714.285714285714,
            10728.571428571428,
            10742.857142857141,
            10757.142857142857,
            10771.42857142857,
            10785.714285714284,
            10800.0,
            10814.285714285714,
            10828.571428571428,
            10842.857142857141,
            10857.142857142857,
            10871.42857142857,
            10885.714285714284,
            10900.0,
            10914.285714285714,
            10928.571428571428,
            10942.857142857141,
            10957.142857142857,
            10971.42857142857,
            10985.714285714284,
            11000.0,
            11014.285714285714,
            11028.571428571428,
            11042.857142857141,
            11057.142857142857,
            11071.42857142857,
            11085.714285714284,
            11100.0,
            11114.285714285714,
            11128.571428571428,
            11142.857142857141,
            11157.142857142857,
            11171.42857142857,
            11185.714285714284,
            11200.0,
            11214.285714285714,
            11228.571428571428,
            11242.857142857141,
            11257.142857142857,
            11271.42857142857,
            11285.714285714284,
            11300.0,
            11314.285714285714,
            11328.571428571428,
            11342.857142857141,
            11357.142857142857,
            11371.42857142857,
            11385.714285714284,
            11400.0,
            11414.285714285714,
            11428.571428571428,
            11442.857142857141,
            11457.142857142857,
            11471.42857142857,
            11485.714285714284,
            11500.0,
            11514.285714285714,
            11528.571428571428,
            11542.857142857141,
            11557.142857142857,
            11571.42857142857,
            11585.714285714284,
            11600.0,
            11614.285714285714,
            11628.571428571428,
            11642.857142857141,
            11657.142857142857,
            11671.42857142857,
            11685.714285714284,
            11700.0,
            11714.285714285714,
            11728.571428571428,
            11742.857142857141,
            11757.142857142857,
            11771.42857142857,
            11785.714285714284,
            11800.0,
            11814.285714285714,
            11828.571428571428,
            11842.857142857141,
            11857.142857142857,
            11871.42857142857,
            11885.714285714284,
            11900.0,
            11914.285714285714,
            11928.571428571428,
            11942.857142857141,
            11957.142857142857,
            11971.42857142857,
            11985.714285714284,
            12000.0,
            12014.285714285714,
            12028.571428571428,
            12042.857142857141,
            12057.142857142857,
            12071.42857142857,
            12085.714285714284,
            12100.0,
            12114.285714285714,
            12128.571428571428,
            12142.857142857141,
            12157.142857142857,
            12171.42857142857,
            12185.714285714284,
            12200.0,
            12214.285714285714,
            12228.571428571428,
            12242.857142857141,
            12257.142857142857,
            12271.42857142857,
            12285.714285714284,
            12300.0,
            12314.285714285714,
            12328.571428571428,
            12342.857142857141,
            12357.142857142857,
            12371.42857142857,
            12385.714285714284,
            12400.0,
            12414.285714285714,
            12428.571428571428,
            12442.857142857141,
            12457.142857142857,
            12471.42857142857,
            12485.714285714284,
            12500.0,
            12514.285714285714,
            12528.571428571428,
            12542.857142857141,
            12557.142857142857,
            12571.42857142857,
            12585.714285714284,
            12600.0,
            12614.285714285714,
            12628.571428571428,
            12642.857142857141,
            12657.142857142857,
            12671.42857142857,
            12685.714285714284,
            12700.0,
            12714.285714285714,
            12728.571428571428,
            12742.857142857141,
            12757.142857142857,
            12771.42857142857,
            12785.714285714284,
            12800.0,
            12814.285714285714,
            12828.571428571428,
            12842.857142857141,
            12857.142857142857,
            12871.42857142857,
            12885.714285714284,
            12899.999999999998,
            12914.285714285714,
            12928.571428571428,
            12942.857142857141,
            12957.142857142857,
            12971.42857142857,
            12985.714285714284,
            12999.999999999998,
            13014.285714285714,
            13028.571428571428,
            13042.857142857141,
            13057.142857142857,
            13071.42857142857,
            13085.714285714284,
            13099.999999999998,
            13114.285714285714,
            13128.571428571428,
            13142.857142857141,
            13157.142857142857,
            13171.42857142857,
            13185.714285714284,
            13199.999999999998,
            13214.285714285714,
            13228.571428571428,
            13242.857142857141,
            13257.142857142857,
            13271.42857142857,
            13285.714285714284,
            13299.999999999998,
            13314.285714285714,
            13328.571428571428,
            13342.857142857141,
            13357.142857142857,
            13371.42857142857,
            13385.714285714284,
            13399.999999999998,
            13414.285714285714,
            13428.571428571428,
            13442.857142857141,
            13457.142857142857,
            13471.42857142857,
            13485.714285714284,
            13499.999999999998,
            13514.285714285714,
            13528.571428571428,
            13542.857142857141,
            13557.142857142857,
            13571.42857142857,
            13585.714285714284,
            13599.999999999998,
            13614.285714285714,
            13628.571428571428,
            13642.857142857141,
            13657.142857142857,
            13671.42857142857,
            13685.714285714284,
            13699.999999999998,
            13714.285714285714,
            13728.571428571428,
            13742.857142857141,
            13757.142857142857,
            13771.42857142857,
            13785.714285714284,
            13799.999999999998,
            13814.285714285714,
            13828.571428571428,
            13842.857142857141,
            13857.142857142857,
            13871.42857142857,
            13885.714285714284,
            13899.999999999998,
            13914.285714285714,
            13928.571428571428,
            13942.857142857141,
            13957.142857142857,
            13971.42857142857,
            13985.714285714284,
            13999.999999999998,
            14014.285714285714,
            14028.571428571428,
            14042.857142857141,
            14057.142857142857,
            14071.42857142857,
            14085.714285714284,
            14099.999999999998,
            14114.285714285714,
            14128.571428571428,
            14142.857142857141,
            14157.142857142857,
            14171.42857142857,
            14185.714285714284,
            14199.999999999998,
            14214.285714285714,
            14228.571428571428,
            14242.857142857141,
            14257.142857142857,
            14271.42857142857,
            14285.714285714284,
            14299.999999999998,
            14314.285714285714,
            14328.571428571428,
            14342.857142857141,
            14357.142857142857,
            14371.42857142857,
            14385.714285714284,
            14399.999999999998,
            14414.285714285714,
            14428.571428571428,
            14442.857142857141,
            14457.142857142857,
            14471.42857142857,
            14485.714285714284,
            14499.999999999998,
            14514.285714285714,
            14528.571428571428,
            14542.857142857141,
            14557.142857142857,
            14571.42857142857,
            14585.714285714284,
            14599.999999999998,
            14614.285714285714,
            14628.571428571428,
            14642.857142857141,
            14657.142857142857,
            14671.42857142857,
            14685.714285714284,
            14699.999999999998,
            14714.285714285714,
            14728.571428571428,
            14742.857142857141,
            14757.142857142857,
            14771.42857142857,
            14785.714285714284,
            14799.999999999998,
            14814.285714285714,
            14828.571428571428,
            14842.857142857141,
            14857.142857142857,
            14871.42857142857,
            14885.714285714284,
            14899.999999999998,
            14914.285714285714,
            14928.571428571428,
            14942.857142857141,
            14957.142857142857,
            14971.42857142857,
            14985.714285714284,
            14999.999999999998,
            15014.285714285714,
            15028.571428571428,
            15042.857142857141,
            15057.142857142857,
            15071.42857142857,
            15085.714285714284,
            15099.999999999998,
            15114.285714285714,
            15128.571428571428,
            15142.857142857141,
            15157.142857142857,
            15171.42857142857,
            15185.714285714284,
            15199.999999999998,
            15214.285714285714,
            15228.571428571428,
            15242.857142857141,
            15257.142857142857,
            15271.42857142857,
            15285.714285714284,
            15299.999999999998,
            15314.285714285714,
            15328.571428571428,
            15342.857142857141,
            15357.142857142857,
            15371.42857142857,
            15385.714285714284,
            15399.999999999998,
            15414.285714285714,
            15428.571428571428,
            15442.857142857141,
            15457.142857142857,
            15471.42857142857,
            15485.714285714284,
            15499.999999999998,
            15514.285714285714,
            15528.571428571428,
            15542.857142857141,
            15557.142857142857,
            15571.42857142857,
            15585.714285714284,
            15599.999999999998,
            15614.285714285714,
            15628.571428571428,
            15642.857142857141,
            15657.142857142857,
            15671.42857142857,
            15685.714285714284,
            15699.999999999998,
            15714.285714285714,
            15728.571428571428,
            15742.857142857141,
            15757.142857142857,
            15771.42857142857,
            15785.714285714284,
            15799.999999999998,
            15814.285714285714,
            15828.571428571428,
            15842.857142857141,
            15857.142857142857,
            15871.42857142857,
            15885.714285714284,
            15899.999999999998,
            15914.285714285714,
            15928.571428571428,
            15942.857142857141,
            15957.142857142857,
            15971.42857142857,
            15985.714285714284,
            15999.999999999998
        ],
        "y": [
            -131.54314541725643,
            -8.894434453186033,
            -8.56485408049663,
            -8.262296016217487,
            -7.525655087147417,
            -6.421733902119556,
            -4.088739027625355,
            -2.8712079598279274,
            -2.5109146642600066,
            -2.2996524618466125,
            -1.9958809398872255,
            -1.5116551830587959,
            -0.7887291163700567,
            -0.6610731058237711,
            -0.5423883092522424,
            -0.602261723182206,
            -0.5268980789848108,
            -0.24027059785592186,
            0.0,
            -0.1916373250266652,
            -0.26189222239665355,
            -0.41996130403133236,
            -0.5628766953962803,
            -0.5537610388255665,
            -0.6068905093823851,
            -0.863231083467074,
            -1.1457043439411336,
            -1.486576923203387,
            -1.7330190306623834,
            -2.071955630026899,
            -2.503810928675211,
            -3.1560848822090506,
            -4.066624073429548,
            -4.609751421969872,
            -5.135097425665393,
            -5.341314969255599,
            -5.819315335798844,
            -6.239811655147541,
            -6.676413109007079,
            -6.8659939725301875,
            -7.035220159756264,
            -7.250889488850316,
            -7.511408268815725,
            -7.9136135338222395,
            -8.136998854435323,
            -8.515765830476898,
            -8.706170680415035,
            -8.894696159043988,
            -9.20608038605923,
            -9.403539546935551,
            -9.621369114663079,
            -9.88510148720059,
            -9.969133823930683,
            -10.179212769417674,
            -10.465493928609995,
            -10.612028452305193,
            -10.773762591065108,
            -11.090699299746493,
            -11.212264593430689,
            -11.312204306879813,
            -11.593910569010212,
            -11.88900371117576,
            -12.06822237163432,
            -12.38631072193214,
            -12.837914777871262,
            -13.036821857834948,
            -13.22667494608908,
            -13.53740980080702,
            -13.728644741973323,
            -13.7233185967901,
            -13.799371571595646,
            -14.030511232200372,
            -14.202319559575901,
            -14.438001040583512,
            -14.56765549787767,
            -14.74733378698268,
            -14.98808774622798,
            -15.051875289804073,
            -15.115106747528934,
            -15.246302553108052,
            -15.380733510014375,
            -15.50403683800997,
            -15.543333664608806,
            -15.661811079201795,
            -15.796196450569518,
            -15.979911288029868,
            -16.127436391133934,
            -16.186182065802665,
            -16.278034028286868,
            -16.453576154000245,
            -16.60402869860615,
            -16.72319569027443,
            -16.848954840429105,
            -16.973860764093324,
            -17.203296851736884,
            -17.482789248938857,
            -17.694931677325833,
            -17.862823309852914,
            -17.95320694370897,
            -18.066856914411957,
            -18.22449911256721,
            -18.446488264279566,
            -18.55933387684391,
            -18.581479773054948,
            -18.614187142349152,
            -18.7293815057006,
            -18.860084111301987,
            -19.041246551084082,
            -19.108872123584447,
            -19.115458957270654,
            -19.206282063505466,
            -19.224427662262478,
            -19.327803383695617,
            -19.551332270772022,
            -19.68458973278068,
            -19.688668070814877,
            -19.678071674199778,
            -19.74814717380987,
            -19.809098409323393,
            -19.92243580010127,
            -19.967055504109087,
            -20.104064395185727,
            -20.20858617508224,
            -20.22679667034543,
            -20.32514686140375,
            -20.4783129462891,
            -20.597984524089235,
            -20.745482212667753,
            -20.961766507403205,
            -21.014010016830422,
            -21.026949587847515,
            -21.070968766235076,
            -21.100156817664935,
            -21.188379929578474,
            -21.337516904210034,
            -21.465516474877667,
            -21.540651746831216,
            -21.574796895098103,
            -21.57894531357372,
            -21.597472037179465,
            -21.65303146070528,
            -21.753814277331706,
            -21.894187200602797,
            -21.95570931487971,
            -22.003380771391186,
            -22.095587748909857,
            -22.152072741704337,
            -22.152508646627687,
            -22.184722513940116,
            -22.25816241873999,
            -22.286260979885753,
            -22.383642579070415,
            -22.468450428386028,
            -22.465985126641904,
            -22.45302797502527,
            -22.492391042207675,
            -22.52723454455973,
            -22.58721158578826,
            -22.701999438858625,
            -22.851415765705283,
            -22.9410112503255,
            -23.046194738628202,
            -23.092448766369642,
            -23.131641317278696,
            -23.113025737809174,
            -23.106375166408213,
            -23.132193098161363,
            -23.210517835418045,
            -23.237521902872842,
            -23.34987070761954,
            -23.465345060034764,
            -23.57801077254634,
            -23.61479461336649,
            -23.661522716223423,
            -23.664854651299517,
            -23.699959553024147,
            -23.72660651958857,
            -23.86025382912517,
            -23.965274533207968,
            -24.09296818969328,
            -24.135161704597806,
            -24.228927329143836,
            -24.205156667294933,
            -24.297596374002673,
            -24.3479544938434,
            -24.396803417213732,
            -24.450434780481277,
            -24.52487517597281,
            -24.634321591950304,
            -24.77539567441368,
            -24.85816157822334,
            -24.97355010052299,
            -25.05277623328986,
            -25.11403853368644,
            -25.127857997432752,
            -25.214994474896876,
            -25.2889788727341,
            -25.326286737057345,
            -25.412775872500248,
            -25.512066886711235,
            -25.624919184389327,
            -25.660385193325787,
            -25.707336982623577,
            -25.70978530247772,
            -25.749061028848505,
            -25.7465594342818,
            -25.797558028105417,
            -25.807333386215,
            -25.87417755369348,
            -25.902807109460795,
            -25.94020296935759,
            -25.999464245057464,
            -26.07804882661091,
            -26.211801367119108,
            -26.312747519046432,
            -26.422401881099894,
            -26.436435610971746,
            -26.505472690735854,
            -26.515851016340246,
            -26.584631975291376,
            -26.71079109949565,
            -26.809587412837953,
            -26.86328607700652,
            -26.922575218219517,
            -26.981959389538467,
            -27.0742630886567,
            -27.20185338849407,
            -27.319369343228388,
            -27.352526104454412,
            -27.387299739376193,
            -27.392499047462213,
            -27.422943011514167,
            -27.429043780470113,
            -27.50664698346003,
            -27.549915572658573,
            -27.564491220942756,
            -27.615356562227095,
            -27.64013000124766,
            -27.71361616928661,
            -27.757863916171296,
            -27.790168421181452,
            -27.88490606670392,
            -27.95683096119266,
            -27.981503936043957,
            -28.06502172178524,
            -28.100010750424254,
            -28.120121228343933,
            -28.17089552585316,
            -28.227824202078267,
            -28.325189442377468,
            -28.40794606905194,
            -28.477744082374855,
            -28.51622033401284,
            -28.607452876933355,
            -28.706514989151458,
            -28.808737460780147,
            -28.917550033987375,
            -28.975423221453067,
            -29.008495852787178,
            -29.038856364582912,
            -29.078296005426076,
            -29.155808531790694,
            -29.200849502223424,
            -29.25558215106408,
            -29.286213573468718,
            -29.39490003723052,
            -29.45618264790528,
            -29.527058030391522,
            -29.566106592866728,
            -29.664121765142752,
            -29.681343094666115,
            -29.741848545545874,
            -29.803884865434423,
            -29.786983061079,
            -29.84390792315204,
            -29.954958178926223,
            -30.0204896354331,
            -30.056828611212687,
            -30.104593220412514,
            -30.119333782655573,
            -30.147352015707135,
            -30.27520363802951,
            -30.337470505344974,
            -30.42424497691843,
            -30.483952923544123,
            -30.525700486375996,
            -30.56144297102005,
            -30.668379121211537,
            -30.726922799257576,
            -30.813364425690054,
            -30.87858546308792,
            -30.919977805798666,
            -30.952523221237897,
            -31.03151996800512,
            -31.081762586095394,
            -31.14907713098235,
            -31.18887191101956,
            -31.260355871748516,
            -31.30362538074319,
            -31.318584971355097,
            -31.39932626161967,
            -31.443770032005276,
            -31.53082267392538,
            -31.593755454973838,
            -31.644672721270936,
            -31.67168223878698,
            -31.72258050421991,
            -31.746616294743124,
            -31.813012038260084,
            -31.83907757396598,
            -31.911058987002153,
            -31.925432343547083,
            -31.984177680343265,
            -32.02696706086859,
            -32.088182244702885,
            -32.09099844484347,
            -32.16218639481683,
            -32.19807864892145,
            -32.25062288704192,
            -32.31493028666823,
            -32.33195198585554,
            -32.41308951029008,
            -32.4536520767152,
            -32.461605651342744,
            -32.4965598706222,
            -32.5551433224699,
            -32.60979694594952,
            -32.64711301625892,
            -32.67278637546572,
            -32.69420493577261,
            -32.73563530576064,
            -32.768426018175724,
            -32.818389995568516,
            -32.8583770778014,
            -32.88567610776174,
            -32.898580215709224,
            -32.92251175724742,
            -32.99768328271678,
            -33.02146916565912,
            -33.08803543168966,
            -33.14294299884282,
            -33.170944793873495,
            -33.2076871904295,
            -33.24670476239811,
            -33.28451294886952,
            -33.321327379438124,
            -33.33401178951812,
            -33.39080187175183,
            -33.410331151965266,
            -33.44283332874955,
            -33.515525406620746,
            -33.5405571340575,
            -33.54260797710693,
            -33.579916470314735,
            -33.62315645475688,
            -33.67144541252599,
            -33.705101589643746,
            -33.73347365544171,
            -33.76127440052914,
            -33.775280034917074,
            -33.78035682814466,
            -33.8306738671905,
            -33.88245895166064,
            -33.89702418420396,
            -33.90813639350091,
            -33.96178640004643,
            -33.98411598402563,
            -33.9890094705621,
            -34.002825883987654,
            -34.04277470816861,
            -34.053351487710096,
            -34.06082149677283,
            -34.067331605154784,
            -34.092758130262524,
            -34.11006244273727,
            -34.137055243315764,
            -34.14937203335127,
            -34.15529772848453,
            -34.15693418129248,
            -34.22244896399902,
            -34.23911754391852,
            -34.26860772963252,
            -34.298008372689935,
            -34.32283150555165,
            -34.33541226425726,
            -34.376993603545706,
            -34.375423449308194,
            -34.39899693076954,
            -34.404982856454964,
            -34.45304719477431,
            -34.4190460735485,
            -34.46246346044294,
            -34.47874691141973,
            -34.490866445637906,
            -34.498567178231696,
            -34.55117499226501,
            -34.563181287571176,
            -34.57214213465881,
            -34.62373006501852,
            -34.63984344062542,
            -34.6447261216847,
            -34.68664716033707,
            -34.70354627869913,
            -34.75230503291546,
            -34.75321763012908,
            -34.7558379465888,
            -34.77344302360815,
            -34.812238633174175,
            -34.83123445098451,
            -34.87224916119067,
            -34.88346041696399,
            -34.90625226688394,
            -34.92378943925663,
            -34.950796649242896,
            -35.00005449224715,
            -35.026944281380835,
            -35.0546588977687,
            -35.07047846310662,
            -35.083277082441306,
            -35.09640060509494,
            -35.125705146372695,
            -35.1705904031615,
            -35.19756962927212,
            -35.24801641426997,
            -35.26702997493188,
            -35.275305976747056,
            -35.29200899689914,
            -35.31830894079263,
            -35.3647902932443,
            -35.365848240059904,
            -35.397742751457606,
            -35.39026746267468,
            -35.396640240791804,
            -35.44780874593358,
            -35.444724815732,
            -35.432600817715795,
            -35.468321871463374,
            -35.517043450350286,
            -35.55249919344953,
            -35.58515861228416,
            -35.601782743053214,
            -35.61043098655566,
            -35.616298934558614,
            -35.65003932492921,
            -35.67699280637998,
            -35.70204459441802,
            -35.74823091946949,
            -35.76335084374012,
            -35.78952205436136,
            -35.78566037210666,
            -35.808197970328074,
            -35.84616381863813,
            -35.88234835527029,
            -35.92692935475905,
            -35.91893042607066,
            -35.93281400253536,
            -35.96393310183554,
            -35.95136172784443,
            -35.97934428665959,
            -35.98586590177144,
            -35.97938769643166,
            -36.02046727027079,
            -36.0481341688199,
            -36.06315862347905,
            -36.05106647155579,
            -36.09098720166014,
            -36.11870179999799,
            -36.159133967893794,
            -36.16126747562925,
            -36.16224196914912,
            -36.160795993978205,
            -36.19678827868164,
            -36.2016837617152,
            -36.24303392467102,
            -36.27391055318806,
            -36.328106738811684,
            -36.329851217768564,
            -36.34137547559288,
            -36.33205810427705,
            -36.346794485245745,
            -36.367421937348155,
            -36.38836760548324,
            -36.42433571597297,
            -36.439193364549205,
            -36.46674019893401,
            -36.456251668324455,
            -36.465856431056025,
            -36.46390037580199,
            -36.480551322493675,
            -36.51484632187177,
            -36.53826118600871,
            -36.56524860657717,
            -36.555550984256875,
            -36.56235630107948,
            -36.571528143918776,
            -36.58023331892874,
            -36.61613615549053,
            -36.64821316760499,
            -36.66326353768392,
            -36.6705580102731,
            -36.710226720256955,
            -36.761490260952684,
            -36.76294095643553,
            -36.75481302413785,
            -36.773128347406896,
            -36.81448236847133,
            -36.848756310328824,
            -36.87424046927772,
            -36.936742585520165,
            -36.96984851890585,
            -36.99574976408597,
            -37.04560985697683,
            -37.09585013632086,
            -37.09412501414202,
            -37.12061717157381,
            -37.16194437672807,
            -37.19576907531799,
            -37.213332969810814,
            -37.268904457530454,
            -37.305428455069105,
            -37.33035962171728,
            -37.37860367610604,
            -37.42571975170981,
            -37.45131863544686,
            -37.51690146899951,
            -37.55047717810224,
            -37.601254304170155,
            -37.62293800180704,
            -37.64546150908513,
            -37.677687819396105,
            -37.75021822302964,
            -37.82617989684196,
            -37.85370595288431,
            -37.87744077452773,
            -37.921164219961675,
            -37.972084160960115,
            -38.00466888243086,
            -38.08123516003777,
            -38.11723281800218,
            -38.156273849167064,
            -38.1706227252548,
            -38.22751753862328,
            -38.27164358500072,
            -38.281948347822784,
            -38.32924200427761,
            -38.35549840253111,
            -38.37315305858378,
            -38.407582418855654,
            -38.452669161190364,
            -38.448605526315156,
            -38.48751114034788,
            -38.53624112851184,
            -38.58112524895602,
            -38.63366851832437,
            -38.63427416942051,
            -38.6674778327914,
            -38.67570395670445,
            -38.71188186181858,
            -38.75149830125719,
            -38.78666741720042,
            -38.7866873011733,
            -38.804746199447095,
            -38.80512512621069,
            -38.80997713761104,
            -38.84132576449181,
            -38.86150109245414,
            -38.876257771922994,
            -38.9282401044358,
            -38.95963019954763,
            -38.96029061974726,
            -38.96337018168249,
            -39.01111221603726,
            -38.986902170593595,
            -39.00301792754599,
            -39.017096599963836,
            -39.01787783559968,
            -39.025373318206455,
            -39.045806413621165,
            -39.065370875370625,
            -39.08487159664144,
            -39.072127726982245,
            -39.08798062089282,
            -39.10933641756011,
            -39.107033256478374,
            -39.14718149870995,
            -39.14396615633028,
            -39.165909033489996,
            -39.211399481053334,
            -39.19254755033167,
            -39.19349445748939,
            -39.19948843571588,
            -39.20576064790109,
            -39.194049574582245,
            -39.22687660294209,
            -39.24034641131342,
            -39.23965145218769,
            -39.28080310907663,
            -39.30829413658197,
            -39.29010333475147,
            -39.31925703903591,
            -39.32301416525403,
            -39.3437276827517,
            -39.32659916310115,
            -39.32793357983046,
            -39.35945634618529,
            -39.39838022486932,
            -39.414846329446334,
            -39.434965046891044,
            -39.46868532797728,
            -39.48568259875217,
            -39.48205997403291,
            -39.5191129744594,
            -39.543551203495014,
            -39.543688943129865,
            -39.58726072717224,
            -39.59315624914535,
            -39.62691848160912,
            -39.651307368066135,
            -39.69037951051871,
            -39.690594894915414,
            -39.712209544812445,
            -39.7523714532675,
            -39.740465662946846,
            -39.78793825085079,
            -39.814742142381455,
            -39.81433035407525,
            -39.86300921671984,
            -39.885101011034365,
            -39.88121778904848,
            -39.88796769991215,
            -39.924523970445094,
            -39.94087187527732,
            -39.9776716541562,
            -39.973142039258164,
            -39.98606161297514,
            -40.01678132124283,
            -40.04248628149205,
            -40.051722139704914,
            -40.060149868604256,
            -40.07666850785743,
            -40.07907769033196,
            -40.101499810625896,
            -40.111279492922364,
            -40.15540610408198,
            -40.15597078622978,
            -40.17426202670626,
            -40.1910274473388,
            -40.21196092210097,
            -40.22122858961473,
            -40.2507388698738,
            -40.2359491586572,
            -40.26782347326828,
            -40.28319208412347,
            -40.29949393367922,
            -40.328625052041104,
            -40.33170960740715,
            -40.327618654114616,
            -40.362290933587204,
            -40.359861412046875,
            -40.38155339693762,
            -40.37715957491634,
            -40.386055581463104,
            -40.442585891699544,
            -40.45606576032976,
            -40.45149105758071,
            -40.47572124879174,
            -40.50345887284179,
            -40.50521652953165,
            -40.50370091045358,
            -40.52710353788282,
            -40.547971580366486,
            -40.53353309113416,
            -40.53817271553369,
            -40.56439981823179,
            -40.574169704097415,
            -40.57656259769091,
            -40.60242767817826,
            -40.61594495933505,
            -40.61549977073517,
            -40.62581403260718,
            -40.63559992947569,
            -40.636851651966225,
            -40.64926101788974,
            -40.668219124060435,
            -40.71278860921703,
            -40.71337544091128,
            -40.713845082035085,
            -40.736119201714224,
            -40.74515331335416,
            -40.75905023154627,
            -40.75535640434684,
            -40.78404717301823,
            -40.771157953375635,
            -40.800740121064266,
            -40.81610987313887,
            -40.778284574478405,
            -40.80306700129383,
            -40.822705275832064,
            -40.832915626883484,
            -40.855295276381426,
            -40.84548189451473,
            -40.854851317450866,
            -40.87498690976621,
            -40.86486157940227,
            -40.88412519507655,
            -40.89274881930302,
            -40.9414799171333,
            -40.94150971156199,
            -40.969149638563216,
            -41.00172122072088,
            -40.991037480092245,
            -41.01353486860073,
            -41.012174866594904,
            -41.01253814049968,
            -41.034954287389915,
            -41.03894655832413,
            -41.05070197372396,
            -41.04209019279112,
            -41.086206300242594,
            -41.104137917272865,
            -41.111875277079214,
            -41.12640376737677,
            -41.13916403408586,
            -41.149960404210745,
            -41.16393695479656,
            -41.1825469845117,
            -41.18763803007958,
            -41.195473800019315,
            -41.207167439828424,
            -41.23625283125496,
            -41.26348265145016,
            -41.282077219094276,
            -41.27851727120079,
            -41.28135741527728,
            -41.30102539873252,
            -41.28629570390339,
            -41.34192984424749,
            -41.35050927290055,
            -41.33965480989979,
            -41.35520268028707,
            -41.358424496626974,
            -41.35951153340571,
            -41.366681769274315,
            -41.387089150628306,
            -41.40521748254581,
            -41.40833509160798,
            -41.42642100850596,
            -41.43136907486037,
            -41.43343925494465,
            -41.43571974116505,
            -41.436511389223355,
            -41.45421640919871,
            -41.47233562514996,
            -41.49854606989914,
            -41.49763816959869,
            -41.500773509276726,
            -41.492745979121615,
            -41.515448532819036,
            -41.5240415497944,
            -41.5346956625941,
            -41.560078531100906,
            -41.56069166165062,
            -41.58400210025946,
            -41.58156230152256,
            -41.583754686792794,
            -41.63364685702578,
            -41.627587227619316,
            -41.635087363282665,
            -41.63040568811431,
            -41.663325250739916,
            -41.65946238528386,
            -41.66889658525823,
            -41.66471793377805,
            -41.67888430310475,
            -41.68956679038601,
            -41.71370975303168,
            -41.70852084242728,
            -41.71880037867692,
            -41.731798622616424,
            -41.72261884343113,
            -41.73709755595907,
            -41.74345722082336,
            -41.75771633887775,
            -41.767379647755526,
            -41.785358594406645,
            -41.78451723599045,
            -41.799494805999565,
            -41.793353933468374,
            -41.81161896691302,
            -41.80197923403856,
            -41.82520254601424,
            -41.82089508821541,
            -41.84783633645329,
            -41.83700221350995,
            -41.88057683432351,
            -41.87746504108878,
            -41.90099334322849,
            -41.90668813973812,
            -41.90293205190934,
            -41.906093861185944,
            -41.91405005662686,
            -41.906015565747396,
            -41.95183919902192,
            -41.96540496961474,
            -41.97038587214448,
            -41.97086220133127,
            -41.99331564733579,
            -42.00039713227052,
            -41.995671263631394,
            -42.002745595141704,
            -42.01174833332995,
            -42.02443068266137,
            -42.0119072543464,
            -42.00676150029864,
            -42.02115083258558,
            -42.02806460672883,
            -42.03763681770257,
            -42.03240514479919,
            -42.029224514316,
            -42.05670112739195,
            -42.05583296347543,
            -42.06872911769296,
            -42.08186989932425,
            -42.097570544490345,
            -42.098363882917056,
            -42.10934663220854,
            -42.09965467851512,
            -42.10803047596733,
            -42.11260365196095,
            -42.13023085445944,
            -42.14271669733889,
            -42.14402891944732,
            -42.138657028258095,
            -42.147807548400195,
            -42.16240818906776,
            -42.16692518839166,
            -42.16888825929793,
            -42.180599446728245,
            -42.16454683354726,
            -42.204071488297075,
            -42.19826082431996,
            -42.20923498143522,
            -42.21612024027638,
            -42.21148831122985,
            -42.228388749306376,
            -42.22563123295723,
            -42.22069611196346,
            -42.23611295694228,
            -42.23149074842472,
            -42.233942318503935,
            -42.23840944978749,
            -42.26177637318229,
            -42.28311643779845,
            -42.28192802401921,
            -42.275745613916946,
            -42.29152374121513,
            -42.300743734464035,
            -42.29984372118014,
            -42.31009987141688,
            -42.309400590082916,
            -42.305124363242776,
            -42.33307568853408,
            -42.35440236859553,
            -42.33920519377469,
            -42.3267012788702,
            -42.3349582253652,
            -42.34782088688105,
            -42.35942247468706,
            -42.353067944064975,
            -42.38769594597276,
            -42.37984823961605,
            -42.36075851296686,
            -42.39363926702728,
            -42.40155271594704,
            -42.408670856657736,
            -42.41526470575663,
            -42.42855520267551,
            -42.42931793525499,
            -42.4328264231725,
            -42.41669689630766,
            -42.43390089243161,
            -42.436235225114444,
            -42.44006661525767,
            -42.45867371481921,
            -42.474629069445776,
            -42.47797850235838,
            -42.48260998594862,
            -42.48479777993378,
            -42.49736746557599,
            -42.505383621215664,
            -42.52512210394151,
            -42.534294366235386,
            -42.52609562608129,
            -42.52781632432479,
            -42.54314010662106,
            -42.540783074548365,
            -42.54187041700389,
            -42.54206000498837,
            -42.55992020197209,
            -42.561508565461544,
            -42.5618960755932,
            -42.5732201474802,
            -42.57511199631019,
            -42.58029102072102,
            -42.582411208213514,
            -42.604591365357905,
            -42.61802308082265,
            -42.621419172837506,
            -42.619332615669684,
            -42.61567894428549,
            -42.60506642545829,
            -42.61630399859182,
            -42.63106663039321,
            -42.62796659915292,
            -42.62651493235912,
            -42.632986674885714,
            -42.64966058357644,
            -42.647694330585146,
            -42.66751672669467,
            -42.644298679643846,
            -42.644248171959006,
            -42.66051896266785,
            -42.65912874147758,
            -42.66288495520143,
            -42.6830767070397,
            -42.68013974293294,
            -42.673135873208906,
            -42.7078218154773,
            -42.713070567794645,
            -42.710478943658174,
            -42.738130645264675,
            -42.735801106509456,
            -42.737174245811346,
            -42.74384482732416,
            -42.74840690018551,
            -42.759891781683265,
            -42.75684587408861,
            -42.782674194375126,
            -42.76810297591108,
            -42.779987553080694,
            -42.772718552496656,
            -42.79450095056234,
            -42.7920358042866,
            -42.80101344249597,
            -42.80813850666529,
            -42.82766518523874,
            -42.82981144422563,
            -42.81999873435677,
            -42.81535433479237,
            -42.83507079660211,
            -42.849376578646485,
            -42.85174861249378,
            -42.853149762546664,
            -42.85656038292732,
            -42.85805920245592,
            -42.85918211129703,
            -42.8605309825335,
            -42.87889978726978,
            -42.885781426343875,
            -42.87043648988666,
            -42.888633437300875,
            -42.88977501667007,
            -42.90360225695541,
            -42.89510702815949,
            -42.91023140403251,
            -42.903118989974885,
            -42.93284541323851,
            -42.923436056716845,
            -42.938383292493306,
            -42.939490674931065,
            -42.92653499019946,
            -42.93577997557158,
            -42.948354300658046,
            -42.94770246653945,
            -42.957713742774054,
            -42.97761435768558,
            -42.97182437799636,
            -42.98472496670183,
            -42.981008714574294,
            -42.978110429615626,
            -42.997133246238285,
            -42.995173995151816,
            -42.99873810012903,
            -43.0227885223404,
            -43.022917695669804,
            -43.02534468757287,
            -43.0374360859947,
            -43.03638143135307,
            -43.05097401580889,
            -43.04752654852301,
            -43.05146721993414,
            -43.062433304921726,
            -43.0512102035064,
            -43.06290666689426,
            -43.05632294222656,
            -43.07441701885412,
            -43.07239082541868,
            -43.0800477341852,
            -43.086195897361804,
            -43.09987482773788,
            -43.10857630919995,
            -43.108365401254396,
            -43.10245621183954,
            -43.1146759378782,
            -43.11462090931014,
            -43.110338583600495,
            -43.117343519725075,
            -43.143035568593966,
            -43.135599217292224,
            -43.136024192344074,
            -43.13839157133599,
            -43.15305546656044,
            -43.15962322991002,
            -43.166724439578296,
            -43.169784096330375,
            -43.18154350968915,
            -43.17473731989938,
            -43.17632425386017,
            -43.173928281692,
            -43.188516950810126,
            -43.188476728147535,
            -43.19666086866636,
            -43.191635079173935,
            -43.20907141676176,
            -43.206001784190676,
            -43.22028793189243,
            -43.21763556374377,
            -43.22090795239853,
            -43.22194145633582,
            -43.23290292502545,
            -43.225584894863246,
            -43.22378917980892,
            -43.24155812344728,
            -43.24626616690894,
            -43.25642148497815,
            -43.2449773774464,
            -43.25892864796353,
            -43.255375119535515,
            -43.25339456916788,
            -43.253263866969974,
            -43.26959777243776,
            -43.285647282509586,
            -43.2864557131211,
            -43.28678398759638,
            -43.28623453086589,
            -43.28389628070082,
            -43.29910293691913,
            -43.29037019873209,
            -43.3117044814478,
            -43.30636776133401,
            -43.314205545755,
            -43.307063998346734,
            -43.31929701131382,
            -43.33503718307177,
            -43.322181239823486,
            -43.32952982857824,
            -43.33274727485511,
            -43.33900655264513,
            -43.34520001934381,
            -43.32754123493288,
            -43.34594774479976,
            -43.33736460908502,
            -43.333268779682925,
            -43.34030503272244,
            -43.33875940047042,
            -43.347862971486634,
            -43.33802412989977,
            -43.34855618238957,
            -43.34061980879394,
            -43.33698039572664,
            -43.33723529682916,
            -43.34438183860931,
            -43.349575345028036,
            -43.349535503421734,
            -43.33578829059082,
            -43.345056185814855,
            -43.340191064227504,
            -43.34797606463495,
            -43.34451845008553,
            -43.33444281223343,
            -43.33410120785001,
            -43.328878904629875,
            -43.32696639656151,
            -43.33565086091411,
            -43.34187806268146,
            -43.33861399914202,
            -43.3331645280344,
            -43.31784513128983,
            -43.32033425629716,
            -43.32654217508386,
            -43.3335013447458,
            -43.32269134558896,
            -43.32419298003308,
            -43.31634298987695,
            -43.3325896251679,
            -43.3139782131476,
            -43.31168452693589,
            -43.31142924730955,
            -43.310368727369294,
            -43.31373604388202,
            -43.29786057955023,
            -43.31528714805562,
            -43.30276611654755,
            -43.293559106204484,
            -43.29132743204764,
            -43.29411033300226,
            -43.29569990273756,
            -43.28103980989707,
            -43.29211344788936,
            -43.29297190294836,
            -43.30351757663177,
            -43.30149111052191,
            -43.29602322102187,
            -43.29249110848175,
            -43.30155876363964,
            -43.301855948029754,
            -43.30218994265879,
            -43.31575082032696,
            -43.33868544750605,
            -43.36323298331568,
            -43.668738421889586
        ]
    },
    "natural_background_noise": {
        "x": [
            0.0,
            14.285714285714285,
            28.57142857142857,
            42.857142857142854,
            57.14285714285714,
            71.42857142857142,
            85.71428571428571,
            100.0,
            114.28571428571428,
            128.57142857142856,
            142.85714285714283,
            157.14285714285714,
            171.42857142857142,
            185.7142857142857,
            200.0,
            214.28571428571428,
            228.57142857142856,
            242.85714285714283,
            257.1428571428571,
            271.4285714285714,
            285.71428571428567,
            300.0,
            314.2857142857143,
            328.57142857142856,
            342.85714285714283,
            357.1428571428571,
            371.4285714285714,
            385.71428571428567,
            400.0,
            414.2857142857143,
            428.57142857142856,
            442.85714285714283,
            457.1428571428571,
            471.4285714285714,
            485.71428571428567,
            499.99999999999994,
            514.2857142857142,
            528.5714285714286,
            542.8571428571428,
            557.1428571428571,
            571.4285714285713,
            585.7142857142857,
            600.0,
            614.2857142857142,
            628.5714285714286,
            642.8571428571428,
            657.1428571428571,
            671.4285714285713,
            685.7142857142857,
            700.0,
            714.2857142857142,
            728.5714285714286,
            742.8571428571428,
            757.1428571428571,
            771.4285714285713,
            785.7142857142857,
            800.0,
            814.2857142857142,
            828.5714285714286,
            842.8571428571428,
            857.1428571428571,
            871.4285714285713,
            885.7142857142857,
            899.9999999999999,
            914.2857142857142,
            928.5714285714286,
            942.8571428571428,
            957.1428571428571,
            971.4285714285713,
            985.7142857142857,
            999.9999999999999,
            1014.2857142857142,
            1028.5714285714284,
            1042.857142857143,
            1057.142857142857,
            1071.4285714285713,
            1085.7142857142856,
            1100.0,
            1114.2857142857142,
            1128.5714285714284,
            1142.8571428571427,
            1157.142857142857,
            1171.4285714285713,
            1185.7142857142856,
            1200.0,
            1214.2857142857142,
            1228.5714285714284,
            1242.8571428571427,
            1257.142857142857,
            1271.4285714285713,
            1285.7142857142856,
            1300.0,
            1314.2857142857142,
            1328.5714285714284,
            1342.8571428571427,
            1357.142857142857,
            1371.4285714285713,
            1385.7142857142856,
            1400.0,
            1414.2857142857142,
            1428.5714285714284,
            1442.8571428571427,
            1457.142857142857,
            1471.4285714285713,
            1485.7142857142856,
            1500.0,
            1514.2857142857142,
            1528.5714285714284,
            1542.8571428571427,
            1557.142857142857,
            1571.4285714285713,
            1585.7142857142856,
            1600.0,
            1614.2857142857142,
            1628.5714285714284,
            1642.8571428571427,
            1657.142857142857,
            1671.4285714285713,
            1685.7142857142856,
            1699.9999999999998,
            1714.2857142857142,
            1728.5714285714284,
            1742.8571428571427,
            1757.142857142857,
            1771.4285714285713,
            1785.7142857142856,
            1799.9999999999998,
            1814.2857142857142,
            1828.5714285714284,
            1842.8571428571427,
            1857.142857142857,
            1871.4285714285713,
            1885.7142857142856,
            1899.9999999999998,
            1914.2857142857142,
            1928.5714285714284,
            1942.8571428571427,
            1957.142857142857,
            1971.4285714285713,
            1985.7142857142856,
            1999.9999999999998,
            2014.2857142857142,
            2028.5714285714284,
            2042.8571428571427,
            2057.142857142857,
            2071.428571428571,
            2085.714285714286,
            2100.0,
            2114.285714285714,
            2128.5714285714284,
            2142.8571428571427,
            2157.142857142857,
            2171.428571428571,
            2185.714285714286,
            2200.0,
            2214.285714285714,
            2228.5714285714284,
            2242.8571428571427,
            2257.142857142857,
            2271.428571428571,
            2285.7142857142853,
            2300.0,
            2314.285714285714,
            2328.5714285714284,
            2342.8571428571427,
            2357.142857142857,
            2371.428571428571,
            2385.7142857142853,
            2400.0,
            2414.285714285714,
            2428.5714285714284,
            2442.8571428571427,
            2457.142857142857,
            2471.428571428571,
            2485.7142857142853,
            2500.0,
            2514.285714285714,
            2528.5714285714284,
            2542.8571428571427,
            2557.142857142857,
            2571.428571428571,
            2585.7142857142853,
            2600.0,
            2614.285714285714,
            2628.5714285714284,
            2642.8571428571427,
            2657.142857142857,
            2671.428571428571,
            2685.7142857142853,
            2700.0,
            2714.285714285714,
            2728.5714285714284,
            2742.8571428571427,
            2757.142857142857,
            2771.428571428571,
            2785.7142857142853,
            2800.0,
            2814.285714285714,
            2828.5714285714284,
            2842.8571428571427,
            2857.142857142857,
            2871.428571428571,
            2885.7142857142853,
            2900.0,
            2914.285714285714,
            2928.5714285714284,
            2942.8571428571427,
            2957.142857142857,
            2971.428571428571,
            2985.7142857142853,
            3000.0,
            3014.285714285714,
            3028.5714285714284,
            3042.8571428571427,
            3057.142857142857,
            3071.428571428571,
            3085.7142857142853,
            3100.0,
            3114.285714285714,
            3128.5714285714284,
            3142.8571428571427,
            3157.142857142857,
            3171.428571428571,
            3185.7142857142853,
            3200.0,
            3214.285714285714,
            3228.5714285714284,
            3242.8571428571427,
            3257.142857142857,
            3271.428571428571,
            3285.7142857142853,
            3299.9999999999995,
            3314.285714285714,
            3328.5714285714284,
            3342.8571428571427,
            3357.142857142857,
            3371.428571428571,
            3385.7142857142853,
            3399.9999999999995,
            3414.285714285714,
            3428.5714285714284,
            3442.8571428571427,
            3457.142857142857,
            3471.428571428571,
            3485.7142857142853,
            3499.9999999999995,
            3514.285714285714,
            3528.5714285714284,
            3542.8571428571427,
            3557.142857142857,
            3571.428571428571,
            3585.7142857142853,
            3599.9999999999995,
            3614.285714285714,
            3628.5714285714284,
            3642.8571428571427,
            3657.142857142857,
            3671.428571428571,
            3685.7142857142853,
            3699.9999999999995,
            3714.285714285714,
            3728.5714285714284,
            3742.8571428571427,
            3757.142857142857,
            3771.428571428571,
            3785.7142857142853,
            3799.9999999999995,
            3814.285714285714,
            3828.5714285714284,
            3842.8571428571427,
            3857.142857142857,
            3871.428571428571,
            3885.7142857142853,
            3899.9999999999995,
            3914.285714285714,
            3928.5714285714284,
            3942.8571428571427,
            3957.142857142857,
            3971.428571428571,
            3985.7142857142853,
            3999.9999999999995,
            4014.285714285714,
            4028.5714285714284,
            4042.8571428571427,
            4057.142857142857,
            4071.428571428571,
            4085.7142857142853,
            4100.0,
            4114.285714285714,
            4128.571428571428,
            4142.857142857142,
            4157.142857142857,
            4171.428571428572,
            4185.714285714285,
            4200.0,
            4214.285714285714,
            4228.571428571428,
            4242.857142857142,
            4257.142857142857,
            4271.428571428572,
            4285.714285714285,
            4300.0,
            4314.285714285714,
            4328.571428571428,
            4342.857142857142,
            4357.142857142857,
            4371.428571428572,
            4385.714285714285,
            4400.0,
            4414.285714285714,
            4428.571428571428,
            4442.857142857142,
            4457.142857142857,
            4471.428571428572,
            4485.714285714285,
            4500.0,
            4514.285714285714,
            4528.571428571428,
            4542.857142857142,
            4557.142857142857,
            4571.428571428571,
            4585.714285714285,
            4600.0,
            4614.285714285714,
            4628.571428571428,
            4642.857142857142,
            4657.142857142857,
            4671.428571428571,
            4685.714285714285,
            4700.0,
            4714.285714285714,
            4728.571428571428,
            4742.857142857142,
            4757.142857142857,
            4771.428571428571,
            4785.714285714285,
            4800.0,
            4814.285714285714,
            4828.571428571428,
            4842.857142857142,
            4857.142857142857,
            4871.428571428571,
            4885.714285714285,
            4900.0,
            4914.285714285714,
            4928.571428571428,
            4942.857142857142,
            4957.142857142857,
            4971.428571428571,
            4985.714285714285,
            5000.0,
            5014.285714285714,
            5028.571428571428,
            5042.857142857142,
            5057.142857142857,
            5071.428571428571,
            5085.714285714285,
            5100.0,
            5114.285714285714,
            5128.571428571428,
            5142.857142857142,
            5157.142857142857,
            5171.428571428571,
            5185.714285714285,
            5200.0,
            5214.285714285714,
            5228.571428571428,
            5242.857142857142,
            5257.142857142857,
            5271.428571428571,
            5285.714285714285,
            5300.0,
            5314.285714285714,
            5328.571428571428,
            5342.857142857142,
            5357.142857142857,
            5371.428571428571,
            5385.714285714285,
            5400.0,
            5414.285714285714,
            5428.571428571428,
            5442.857142857142,
            5457.142857142857,
            5471.428571428571,
            5485.714285714285,
            5500.0,
            5514.285714285714,
            5528.571428571428,
            5542.857142857142,
            5557.142857142857,
            5571.428571428571,
            5585.714285714285,
            5600.0,
            5614.285714285714,
            5628.571428571428,
            5642.857142857142,
            5657.142857142857,
            5671.428571428571,
            5685.714285714285,
            5700.0,
            5714.285714285714,
            5728.571428571428,
            5742.857142857142,
            5757.142857142857,
            5771.428571428571,
            5785.714285714285,
            5800.0,
            5814.285714285714,
            5828.571428571428,
            5842.857142857142,
            5857.142857142857,
            5871.428571428571,
            5885.714285714285,
            5900.0,
            5914.285714285714,
            5928.571428571428,
            5942.857142857142,
            5957.142857142857,
            5971.428571428571,
            5985.714285714285,
            6000.0,
            6014.285714285714,
            6028.571428571428,
            6042.857142857142,
            6057.142857142857,
            6071.428571428571,
            6085.714285714285,
            6100.0,
            6114.285714285714,
            6128.571428571428,
            6142.857142857142,
            6157.142857142857,
            6171.428571428571,
            6185.714285714285,
            6200.0,
            6214.285714285714,
            6228.571428571428,
            6242.857142857142,
            6257.142857142857,
            6271.428571428571,
            6285.714285714285,
            6300.0,
            6314.285714285714,
            6328.571428571428,
            6342.857142857142,
            6357.142857142857,
            6371.428571428571,
            6385.714285714285,
            6400.0,
            6414.285714285714,
            6428.571428571428,
            6442.857142857142,
            6457.142857142857,
            6471.428571428571,
            6485.714285714285,
            6499.999999999999,
            6514.285714285714,
            6528.571428571428,
            6542.857142857142,
            6557.142857142857,
            6571.428571428571,
            6585.714285714285,
            6599.999999999999,
            6614.285714285714,
            6628.571428571428,
            6642.857142857142,
            6657.142857142857,
            6671.428571428571,
            6685.714285714285,
            6699.999999999999,
            6714.285714285714,
            6728.571428571428,
            6742.857142857142,
            6757.142857142857,
            6771.428571428571,
            6785.714285714285,
            6799.999999999999,
            6814.285714285714,
            6828.571428571428,
            6842.857142857142,
            6857.142857142857,
            6871.428571428571,
            6885.714285714285,
            6899.999999999999,
            6914.285714285714,
            6928.571428571428,
            6942.857142857142,
            6957.142857142857,
            6971.428571428571,
            6985.714285714285,
            6999.999999999999,
            7014.285714285714,
            7028.571428571428,
            7042.857142857142,
            7057.142857142857,
            7071.428571428571,
            7085.714285714285,
            7099.999999999999,
            7114.285714285714,
            7128.571428571428,
            7142.857142857142,
            7157.142857142857,
            7171.428571428571,
            7185.714285714285,
            7199.999999999999,
            7214.285714285714,
            7228.571428571428,
            7242.857142857142,
            7257.142857142857,
            7271.428571428571,
            7285.714285714285,
            7299.999999999999,
            7314.285714285714,
            7328.571428571428,
            7342.857142857142,
            7357.142857142857,
            7371.428571428571,
            7385.714285714285,
            7399.999999999999,
            7414.285714285714,
            7428.571428571428,
            7442.857142857142,
            7457.142857142857,
            7471.428571428571,
            7485.714285714285,
            7499.999999999999,
            7514.285714285714,
            7528.571428571428,
            7542.857142857142,
            7557.142857142857,
            7571.428571428571,
            7585.714285714285,
            7599.999999999999,
            7614.285714285714,
            7628.571428571428,
            7642.857142857142,
            7657.142857142857,
            7671.428571428571,
            7685.714285714285,
            7699.999999999999,
            7714.285714285714,
            7728.571428571428,
            7742.857142857142,
            7757.142857142857,
            7771.428571428571,
            7785.714285714285,
            7799.999999999999,
            7814.285714285714,
            7828.571428571428,
            7842.857142857142,
            7857.142857142857,
            7871.428571428571,
            7885.714285714285,
            7899.999999999999,
            7914.285714285714,
            7928.571428571428,
            7942.857142857142,
            7957.142857142857,
            7971.428571428571,
            7985.714285714285,
            7999.999999999999,
            8014.285714285714,
            8028.571428571428,
            8042.857142857142,
            8057.142857142857,
            8071.428571428571,
            8085.714285714285,
            8099.999999999999,
            8114.285714285714,
            8128.571428571428,
            8142.857142857142,
            8157.142857142857,
            8171.428571428571,
            8185.714285714285,
            8200.0,
            8214.285714285714,
            8228.571428571428,
            8242.857142857143,
            8257.142857142857,
            8271.42857142857,
            8285.714285714284,
            8300.0,
            8314.285714285714,
            8328.571428571428,
            8342.857142857143,
            8357.142857142857,
            8371.42857142857,
            8385.714285714284,
            8400.0,
            8414.285714285714,
            8428.571428571428,
            8442.857142857143,
            8457.142857142857,
            8471.42857142857,
            8485.714285714284,
            8500.0,
            8514.285714285714,
            8528.571428571428,
            8542.857142857143,
            8557.142857142857,
            8571.42857142857,
            8585.714285714284,
            8600.0,
            8614.285714285714,
            8628.571428571428,
            8642.857142857143,
            8657.142857142857,
            8671.42857142857,
            8685.714285714284,
            8700.0,
            8714.285714285714,
            8728.571428571428,
            8742.857142857143,
            8757.142857142857,
            8771.42857142857,
            8785.714285714284,
            8800.0,
            8814.285714285714,
            8828.571428571428,
            8842.857142857143,
            8857.142857142857,
            8871.42857142857,
            8885.714285714284,
            8900.0,
            8914.285714285714,
            8928.571428571428,
            8942.857142857143,
            8957.142857142857,
            8971.42857142857,
            8985.714285714284,
            9000.0,
            9014.285714285714,
            9028.571428571428,
            9042.857142857143,
            9057.142857142857,
            9071.42857142857,
            9085.714285714284,
            9100.0,
            9114.285714285714,
            9128.571428571428,
            9142.857142857141,
            9157.142857142857,
            9171.42857142857,
            9185.714285714284,
            9200.0,
            9214.285714285714,
            9228.571428571428,
            9242.857142857141,
            9257.142857142857,
            9271.42857142857,
            9285.714285714284,
            9300.0,
            9314.285714285714,
            9328.571428571428,
            9342.857142857141,
            9357.142857142857,
            9371.42857142857,
            9385.714285714284,
            9400.0,
            9414.285714285714,
            9428.571428571428,
            9442.857142857141,
            9457.142857142857,
            9471.42857142857,
            9485.714285714284,
            9500.0,
            9514.285714285714,
            9528.571428571428,
            9542.857142857141,
            9557.142857142857,
            9571.42857142857,
            9585.714285714284,
            9600.0,
            9614.285714285714,
            9628.571428571428,
            9642.857142857141,
            9657.142857142857,
            9671.42857142857,
            9685.714285714284,
            9700.0,
            9714.285714285714,
            9728.571428571428,
            9742.857142857141,
            9757.142857142857,
            9771.42857142857,
            9785.714285714284,
            9800.0,
            9814.285714285714,
            9828.571428571428,
            9842.857142857141,
            9857.142857142857,
            9871.42857142857,
            9885.714285714284,
            9900.0,
            9914.285714285714,
            9928.571428571428,
            9942.857142857141,
            9957.142857142857,
            9971.42857142857,
            9985.714285714284,
            10000.0,
            10014.285714285714,
            10028.571428571428,
            10042.857142857141,
            10057.142857142857,
            10071.42857142857,
            10085.714285714284,
            10100.0,
            10114.285714285714,
            10128.571428571428,
            10142.857142857141,
            10157.142857142857,
            10171.42857142857,
            10185.714285714284,
            10200.0,
            10214.285714285714,
            10228.571428571428,
            10242.857142857141,
            10257.142857142857,
            10271.42857142857,
            10285.714285714284,
            10300.0,
            10314.285714285714,
            10328.571428571428,
            10342.857142857141,
            10357.142857142857,
            10371.42857142857,
            10385.714285714284,
            10400.0,
            10414.285714285714,
            10428.571428571428,
            10442.857142857141,
            10457.142857142857,
            10471.42857142857,
            10485.714285714284,
            10500.0,
            10514.285714285714,
            10528.571428571428,
            10542.857142857141,
            10557.142857142857,
            10571.42857142857,
            10585.714285714284,
            10600.0,
            10614.285714285714,
            10628.571428571428,
            10642.857142857141,
            10657.142857142857,
            10671.42857142857,
            10685.714285714284,
            10700.0,
            10714.285714285714,
            10728.571428571428,
            10742.857142857141,
            10757.142857142857,
            10771.42857142857,
            10785.714285714284,
            10800.0,
            10814.285714285714,
            10828.571428571428,
            10842.857142857141,
            10857.142857142857,
            10871.42857142857,
            10885.714285714284,
            10900.0,
            10914.285714285714,
            10928.571428571428,
            10942.857142857141,
            10957.142857142857,
            10971.42857142857,
            10985.714285714284,
            11000.0,
            11014.285714285714,
            11028.571428571428,
            11042.857142857141,
            11057.142857142857,
            11071.42857142857,
            11085.714285714284,
            11100.0,
            11114.285714285714,
            11128.571428571428,
            11142.857142857141,
            11157.142857142857,
            11171.42857142857,
            11185.714285714284,
            11200.0,
            11214.285714285714,
            11228.571428571428,
            11242.857142857141,
            11257.142857142857,
            11271.42857142857,
            11285.714285714284,
            11300.0,
            11314.285714285714,
            11328.571428571428,
            11342.857142857141,
            11357.142857142857,
            11371.42857142857,
            11385.714285714284,
            11400.0,
            11414.285714285714,
            11428.571428571428,
            11442.857142857141,
            11457.142857142857,
            11471.42857142857,
            11485.714285714284,
            11500.0,
            11514.285714285714,
            11528.571428571428,
            11542.857142857141,
            11557.142857142857,
            11571.42857142857,
            11585.714285714284,
            11600.0,
            11614.285714285714,
            11628.571428571428,
            11642.857142857141,
            11657.142857142857,
            11671.42857142857,
            11685.714285714284,
            11700.0,
            11714.285714285714,
            11728.571428571428,
            11742.857142857141,
            11757.142857142857,
            11771.42857142857,
            11785.714285714284,
            11800.0,
            11814.285714285714,
            11828.571428571428,
            11842.857142857141,
            11857.142857142857,
            11871.42857142857,
            11885.714285714284,
            11900.0,
            11914.285714285714,
            11928.571428571428,
            11942.857142857141,
            11957.142857142857,
            11971.42857142857,
            11985.714285714284,
            12000.0,
            12014.285714285714,
            12028.571428571428,
            12042.857142857141,
            12057.142857142857,
            12071.42857142857,
            12085.714285714284,
            12100.0,
            12114.285714285714,
            12128.571428571428,
            12142.857142857141,
            12157.142857142857,
            12171.42857142857,
            12185.714285714284,
            12200.0,
            12214.285714285714,
            12228.571428571428,
            12242.857142857141,
            12257.142857142857,
            12271.42857142857,
            12285.714285714284,
            12300.0,
            12314.285714285714,
            12328.571428571428,
            12342.857142857141,
            12357.142857142857,
            12371.42857142857,
            12385.714285714284,
            12400.0,
            12414.285714285714,
            12428.571428571428,
            12442.857142857141,
            12457.142857142857,
            12471.42857142857,
            12485.714285714284,
            12500.0,
            12514.285714285714,
            12528.571428571428,
            12542.857142857141,
            12557.142857142857,
            12571.42857142857,
            12585.714285714284,
            12600.0,
            12614.285714285714,
            12628.571428571428,
            12642.857142857141,
            12657.142857142857,
            12671.42857142857,
            12685.714285714284,
            12700.0,
            12714.285714285714,
            12728.571428571428,
            12742.857142857141,
            12757.142857142857,
            12771.42857142857,
            12785.714285714284,
            12800.0,
            12814.285714285714,
            12828.571428571428,
            12842.857142857141,
            12857.142857142857,
            12871.42857142857,
            12885.714285714284,
            12899.999999999998,
            12914.285714285714,
            12928.571428571428,
            12942.857142857141,
            12957.142857142857,
            12971.42857142857,
            12985.714285714284,
            12999.999999999998,
            13014.285714285714,
            13028.571428571428,
            13042.857142857141,
            13057.142857142857,
            13071.42857142857,
            13085.714285714284,
            13099.999999999998,
            13114.285714285714,
            13128.571428571428,
            13142.857142857141,
            13157.142857142857,
            13171.42857142857,
            13185.714285714284,
            13199.999999999998,
            13214.285714285714,
            13228.571428571428,
            13242.857142857141,
            13257.142857142857,
            13271.42857142857,
            13285.714285714284,
            13299.999999999998,
            13314.285714285714,
            13328.571428571428,
            13342.857142857141,
            13357.142857142857,
            13371.42857142857,
            13385.714285714284,
            13399.999999999998,
            13414.285714285714,
            13428.571428571428,
            13442.857142857141,
            13457.142857142857,
            13471.42857142857,
            13485.714285714284,
            13499.999999999998,
            13514.285714285714,
            13528.571428571428,
            13542.857142857141,
            13557.142857142857,
            13571.42857142857,
            13585.714285714284,
            13599.999999999998,
            13614.285714285714,
            13628.571428571428,
            13642.857142857141,
            13657.142857142857,
            13671.42857142857,
            13685.714285714284,
            13699.999999999998,
            13714.285714285714,
            13728.571428571428,
            13742.857142857141,
            13757.142857142857,
            13771.42857142857,
            13785.714285714284,
            13799.999999999998,
            13814.285714285714,
            13828.571428571428,
            13842.857142857141,
            13857.142857142857,
            13871.42857142857,
            13885.714285714284,
            13899.999999999998,
            13914.285714285714,
            13928.571428571428,
            13942.857142857141,
            13957.142857142857,
            13971.42857142857,
            13985.714285714284,
            13999.999999999998,
            14014.285714285714,
            14028.571428571428,
            14042.857142857141,
            14057.142857142857,
            14071.42857142857,
            14085.714285714284,
            14099.999999999998,
            14114.285714285714,
            14128.571428571428,
            14142.857142857141,
            14157.142857142857,
            14171.42857142857,
            14185.714285714284,
            14199.999999999998,
            14214.285714285714,
            14228.571428571428,
            14242.857142857141,
            14257.142857142857,
            14271.42857142857,
            14285.714285714284,
            14299.999999999998,
            14314.285714285714,
            14328.571428571428,
            14342.857142857141,
            14357.142857142857,
            14371.42857142857,
            14385.714285714284,
            14399.999999999998,
            14414.285714285714,
            14428.571428571428,
            14442.857142857141,
            14457.142857142857,
            14471.42857142857,
            14485.714285714284,
            14499.999999999998,
            14514.285714285714,
            14528.571428571428,
            14542.857142857141,
            14557.142857142857,
            14571.42857142857,
            14585.714285714284,
            14599.999999999998,
            14614.285714285714,
            14628.571428571428,
            14642.857142857141,
            14657.142857142857,
            14671.42857142857,
            14685.714285714284,
            14699.999999999998,
            14714.285714285714,
            14728.571428571428,
            14742.857142857141,
            14757.142857142857,
            14771.42857142857,
            14785.714285714284,
            14799.999999999998,
            14814.285714285714,
            14828.571428571428,
            14842.857142857141,
            14857.142857142857,
            14871.42857142857,
            14885.714285714284,
            14899.999999999998,
            14914.285714285714,
            14928.571428571428,
            14942.857142857141,
            14957.142857142857,
            14971.42857142857,
            14985.714285714284,
            14999.999999999998,
            15014.285714285714,
            15028.571428571428,
            15042.857142857141,
            15057.142857142857,
            15071.42857142857,
            15085.714285714284,
            15099.999999999998,
            15114.285714285714,
            15128.571428571428,
            15142.857142857141,
            15157.142857142857,
            15171.42857142857,
            15185.714285714284,
            15199.999999999998,
            15214.285714285714,
            15228.571428571428,
            15242.857142857141,
            15257.142857142857,
            15271.42857142857,
            15285.714285714284,
            15299.999999999998,
            15314.285714285714,
            15328.571428571428,
            15342.857142857141,
            15357.142857142857,
            15371.42857142857,
            15385.714285714284,
            15399.999999999998,
            15414.285714285714,
            15428.571428571428,
            15442.857142857141,
            15457.142857142857,
            15471.42857142857,
            15485.714285714284,
            15499.999999999998,
            15514.285714285714,
            15528.571428571428,
            15542.857142857141,
            15557.142857142857,
            15571.42857142857,
            15585.714285714284,
            15599.999999999998,
            15614.285714285714,
            15628.571428571428,
            15642.857142857141,
            15657.142857142857,
            15671.42857142857,
            15685.714285714284,
            15699.999999999998,
            15714.285714285714,
            15728.571428571428,
            15742.857142857141,
            15757.142857142857,
            15771.42857142857,
            15785.714285714284,
            15799.999999999998,
            15814.285714285714,
            15828.571428571428,
            15842.857142857141,
            15857.142857142857,
            15871.42857142857,
            15885.714285714284,
            15899.999999999998,
            15914.285714285714,
            15928.571428571428,
            15942.857142857141,
            15957.142857142857,
            15971.42857142857,
            15985.714285714284,
            15999.999999999998
        ],
        "y": [
            -137.78641809464008,
            -10.856595900242564,
            -8.391011718831962,
            -6.155581740727321,
            -4.026471801748148,
            -3.040856484673384,
            -2.112432849152249,
            -1.187711447358332,
            -0.5641195505549206,
            -0.3892128605787164,
            -0.2872101512079652,
            -0.25515960454144704,
            -0.130500739074634,
            -0.11888645141946341,
            0.0,
            -0.14842740288663947,
            -0.20174725059230525,
            -0.17229460632871252,
            -0.48894107054854885,
            -0.6498908759725879,
            -0.8026351576995836,
            -0.8691606719880269,
            -1.2049669939143612,
            -1.2919185715128165,
            -1.4557706262877446,
            -1.5326779853389638,
            -1.8199803117515856,
            -1.9809363407306506,
            -2.0979645078091167,
            -2.2936092945363953,
            -2.48171085896044,
            -2.5657795923859155,
            -2.7261516595095543,
            -2.7561845762598765,
            -2.8311416100570526,
            -2.9037537838142384,
            -3.038474060635661,
            -3.0735365874044085,
            -3.1829951687517415,
            -3.253969368515982,
            -3.339030980473563,
            -3.3035772786084188,
            -3.368014076062547,
            -3.5111100085184823,
            -3.521085150392018,
            -3.586138814953557,
            -3.5789480696958904,
            -3.713668807275379,
            -3.7897269605054404,
            -3.793774873208907,
            -3.9249872081987256,
            -4.035602487885054,
            -4.103889080116552,
            -4.234802348331353,
            -4.269004411419399,
            -4.314490714330439,
            -4.442168862621497,
            -4.561829924513653,
            -4.63015134052695,
            -4.716889262796592,
            -4.863578492786537,
            -4.9172669728594975,
            -4.9909482074084295,
            -5.127135511042837,
            -5.234379751136611,
            -5.261553806888131,
            -5.348913085874305,
            -5.432700448025496,
            -5.530885864804862,
            -5.5571290171793954,
            -5.6451194448970945,
            -5.783012099890708,
            -5.871911298940379,
            -5.946249623838764,
            -6.036166921302399,
            -6.143948818299631,
            -6.221752320714941,
            -6.282720217431269,
            -6.380642772541943,
            -6.4982528164454045,
            -6.5824755731148095,
            -6.649961052416664,
            -6.674867808979279,
            -6.800677249650061,
            -6.908091367244509,
            -7.023584341867078,
            -7.064607745661167,
            -7.104386585337576,
            -7.195208435421048,
            -7.293428854271809,
            -7.353699792681763,
            -7.3848401348514585,
            -7.411996640689601,
            -7.497278357184555,
            -7.631342912197802,
            -7.711841538252138,
            -7.751508367037491,
            -7.794516693722077,
            -7.8252122344474735,
            -7.932430894555139,
            -8.008464107263418,
            -8.044671107324305,
            -8.120597587464736,
            -8.151735670244356,
            -8.2277732501943,
            -8.303839681646192,
            -8.390829131014947,
            -8.429660453139729,
            -8.464247415165982,
            -8.467245245124293,
            -8.521388712939626,
            -8.603255330246636,
            -8.674116172174369,
            -8.740934835389858,
            -8.8179000703254,
            -8.87076249220392,
            -8.90434298562591,
            -8.947370125740171,
            -9.017338212114492,
            -9.072936902624217,
            -9.150256316384308,
            -9.186711565857944,
            -9.207441160620387,
            -9.244988531956682,
            -9.315439391013783,
            -9.4256059524099,
            -9.46804369872418,
            -9.553537286458017,
            -9.561029892143893,
            -9.607706138255555,
            -9.64072266498195,
            -9.680838101145415,
            -9.749311204288603,
            -9.805004994980369,
            -9.8551540439096,
            -9.915957660824958,
            -9.973363789482217,
            -9.99634629295608,
            -10.007854305543955,
            -10.037375156845108,
            -10.076578921935706,
            -10.183765727441305,
            -10.247702322714257,
            -10.272139540576845,
            -10.34046049089216,
            -10.383483500996658,
            -10.446402711712857,
            -10.471831812306739,
            -10.542669856068006,
            -10.597851369905385,
            -10.647851971061375,
            -10.672389052273267,
            -10.73108649465063,
            -10.763742638449877,
            -10.793738186766234,
            -10.846251008372864,
            -10.903332437890853,
            -10.97780630013133,
            -11.043425104683237,
            -11.072705993620843,
            -11.12046747948688,
            -11.14641739701434,
            -11.18913796523336,
            -11.221491878450255,
            -11.240302372778594,
            -11.2975579575971,
            -11.368191843962006,
            -11.44875372574203,
            -11.496299634799893,
            -11.557029771035516,
            -11.582370184145521,
            -11.630439142556583,
            -11.662223030362242,
            -11.712301623398453,
            -11.761017913877026,
            -11.801364821702247,
            -11.867158724380207,
            -11.939639156402272,
            -12.013943282146002,
            -12.063255172468228,
            -12.09634047208473,
            -12.1188510656998,
            -12.153293996125988,
            -12.192001999216654,
            -12.216381944013683,
            -12.246250389550536,
            -12.32798796633525,
            -12.377065352424065,
            -12.44698265439948,
            -12.500345856420754,
            -12.544239017898807,
            -12.583506967969925,
            -12.616056608022934,
            -12.639592209765155,
            -12.689101425233975,
            -12.73823933545717,
            -12.760078434409252,
            -12.812132279721272,
            -12.86890639940258,
            -12.935869649318423,
            -12.985296016824208,
            -13.009799567971935,
            -13.036864330806154,
            -13.075785468556013,
            -13.126367106774143,
            -13.146033459908015,
            -13.187032865979955,
            -13.223665631571478,
            -13.264066736735494,
            -13.345443336151831,
            -13.34581352459341,
            -13.41808570491192,
            -13.453511901624921,
            -13.485507188544009,
            -13.508777170314591,
            -13.549938528991888,
            -13.570014296545232,
            -13.596028152385088,
            -13.621575273422977,
            -13.663937459707732,
            -13.69950059917156,
            -13.759230021666799,
            -13.784060493822182,
            -13.816023322406142,
            -13.85432803769801,
            -13.90636082909845,
            -13.934601678131504,
            -13.967376285852328,
            -14.02691261138651,
            -14.067570692954998,
            -14.120413710361781,
            -14.132595773444823,
            -14.17981592177538,
            -14.200649888888677,
            -14.239863412768507,
            -14.274086053277237,
            -14.336669076188631,
            -14.385398647854647,
            -14.40551048939328,
            -14.460623492160188,
            -14.505792817106514,
            -14.564119296234523,
            -14.611110448637152,
            -14.62581459210919,
            -14.673547875634181,
            -14.700978014349865,
            -14.750199403323446,
            -14.786979267020858,
            -14.838598153153193,
            -14.888085693487671,
            -14.949286643289266,
            -15.019454246467767,
            -15.04657067170941,
            -15.115573611899748,
            -15.144456218534117,
            -15.180832768300057,
            -15.222646095539066,
            -15.262873051788372,
            -15.319654681384687,
            -15.359659523901765,
            -15.406066603983156,
            -15.467826241441315,
            -15.53289252823074,
            -15.594169854545054,
            -15.62980076828877,
            -15.679154978219,
            -15.731934589473994,
            -15.788240476097602,
            -15.846566937132604,
            -15.888350885113955,
            -15.96222686897736,
            -16.028601573810977,
            -16.101089844909083,
            -16.131472724025326,
            -16.209552219982864,
            -16.251027017422075,
            -16.298645992664373,
            -16.337178667534218,
            -16.417299820607642,
            -16.480250131169377,
            -16.572715293250972,
            -16.624695661787648,
            -16.695890748835048,
            -16.777196417419184,
            -16.834591366192523,
            -16.87742902602075,
            -16.954306489313073,
            -17.0007296379498,
            -17.069646034379517,
            -17.12712071828264,
            -17.194030652327946,
            -17.248365803314787,
            -17.311720512038665,
            -17.38500066745546,
            -17.39513334804819,
            -17.485699795779478,
            -17.521233626013494,
            -17.56214585754559,
            -17.599967486261143,
            -17.63753556155809,
            -17.667736541620787,
            -17.712685590131244,
            -17.74497345643959,
            -17.792261394108635,
            -17.848471149431763,
            -17.878855916800394,
            -17.884310649245563,
            -17.917722708693464,
            -17.93683539885881,
            -17.982754277486194,
            -18.00975338992369,
            -18.032128229704966,
            -18.0798460080791,
            -18.12407106220061,
            -18.16785194867612,
            -18.170931994141334,
            -18.25379909728813,
            -18.28136682955475,
            -18.311520488669725,
            -18.33120340335136,
            -18.38235851189934,
            -18.411562763011524,
            -18.445798327964184,
            -18.488229411332764,
            -18.52466962090285,
            -18.571799311867508,
            -18.606291641975602,
            -18.634472139413177,
            -18.649746549257593,
            -18.664264840532077,
            -18.719674779966667,
            -18.76210131899536,
            -18.795079937354096,
            -18.83522938116947,
            -18.88833787155025,
            -18.948931486881698,
            -18.94125374960948,
            -19.016756030748034,
            -19.04143447570244,
            -19.08018839316218,
            -19.102276540549482,
            -19.154119272260484,
            -19.18216584051288,
            -19.210543315918443,
            -19.246145773577197,
            -19.29607846986864,
            -19.33353114370123,
            -19.387645861905156,
            -19.399366133700028,
            -19.43585581761206,
            -19.44955022524966,
            -19.504591499733877,
            -19.55198915868347,
            -19.579897405354977,
            -19.633129942349683,
            -19.678975793101777,
            -19.717979941497283,
            -19.72261033682593,
            -19.781519630066693,
            -19.80459629410979,
            -19.82735894596508,
            -19.85163776803672,
            -19.89517349175117,
            -19.93350490445205,
            -19.95856352427383,
            -20.005920575342643,
            -20.04131802054973,
            -20.087799329433594,
            -20.121049527423565,
            -20.13898569474785,
            -20.183424375347258,
            -20.218967045239523,
            -20.268798498222022,
            -20.305667649782308,
            -20.35197580060877,
            -20.41341991635376,
            -20.46722696046995,
            -20.52295100136676,
            -20.53105719968134,
            -20.62925408538867,
            -20.662851173143586,
            -20.711174538524283,
            -20.74664576776944,
            -20.804194687731062,
            -20.848130313161505,
            -20.901945694786548,
            -20.988867835983484,
            -21.01375836540258,
            -21.077201410034455,
            -21.11400485129341,
            -21.14329548682401,
            -21.193928184123177,
            -21.225408904909877,
            -21.292285843770294,
            -21.34288658169876,
            -21.39768159149689,
            -21.469283008125956,
            -21.52052007015215,
            -21.585234744816304,
            -21.60186192743789,
            -21.689623598539633,
            -21.731918365639103,
            -21.774074384479547,
            -21.797922772240348,
            -21.85712843767051,
            -21.908116984339447,
            -21.93776394683249,
            -21.97305317952621,
            -22.031307410285187,
            -22.075868323785507,
            -22.090807650548392,
            -22.131170941150316,
            -22.15161655805817,
            -22.170865700347477,
            -22.210165962961852,
            -22.242313862878824,
            -22.267670485478682,
            -22.309504112997796,
            -22.34924310001552,
            -22.38476342723041,
            -22.366597513543198,
            -22.45488382021447,
            -22.47525911065997,
            -22.505595226281983,
            -22.52283850870993,
            -22.553870444033734,
            -22.57967342917573,
            -22.612970895646573,
            -22.631656678119278,
            -22.67231694867565,
            -22.70837967418086,
            -22.724502117677282,
            -22.75134033852239,
            -22.776373057090645,
            -22.792024013901894,
            -22.83713883280538,
            -22.86251902598895,
            -22.890097966765538,
            -22.924453575217655,
            -22.96073411416732,
            -22.98399888586195,
            -22.99554495019173,
            -23.049525230026326,
            -23.07135370740696,
            -23.09556919661398,
            -23.11816246885713,
            -23.148591341845986,
            -23.16453655719073,
            -23.195204774466273,
            -23.231226915080935,
            -23.274023980730867,
            -23.29775390281391,
            -23.335596973317536,
            -23.331968194904434,
            -23.359905293333632,
            -23.384543820884552,
            -23.425703664676348,
            -23.44706952149661,
            -23.47599107311745,
            -23.507987313851608,
            -23.54239300747767,
            -23.578528495383203,
            -23.57633927829537,
            -23.625846385869096,
            -23.641084423406383,
            -23.663398058918226,
            -23.67670232432605,
            -23.704767183953244,
            -23.741395589979355,
            -23.75469167732027,
            -23.78195529950275,
            -23.820142592461863,
            -23.838927647437792,
            -23.88858643780788,
            -23.89558584616413,
            -23.92951073573434,
            -23.946401902690724,
            -23.98201872254213,
            -24.00548623841683,
            -24.028518533425117,
            -24.07463149257106,
            -24.10870417028096,
            -24.152447113899488,
            -24.16253725504982,
            -24.220802440860798,
            -24.24831403939787,
            -24.264899248877533,
            -24.27983183189437,
            -24.31068189869265,
            -24.339140436314878,
            -24.3419032289594,
            -24.39937781015074,
            -24.442162127149583,
            -24.481329653721396,
            -24.510694152395907,
            -24.534895437766416,
            -24.5650445971866,
            -24.592114216008532,
            -24.632027889179234,
            -24.647380710391072,
            -24.68851685229655,
            -24.725113197411446,
            -24.76163374181743,
            -24.803957925343695,
            -24.81729329823181,
            -24.874585471699383,
            -24.90268312559739,
            -24.935357064990797,
            -24.95497455889668,
            -25.003555483174416,
            -25.034212029821113,
            -25.06633940635728,
            -25.0961612015039,
            -25.154589481688355,
            -25.18375559072163,
            -25.224871213060162,
            -25.251058777356356,
            -25.282705844250987,
            -25.305609410607047,
            -25.350331541524792,
            -25.370404038627054,
            -25.416193407515827,
            -25.458162481843132,
            -25.499916521992333,
            -25.535251195190646,
            -25.537271497775784,
            -25.62192247601879,
            -25.641186006798776,
            -25.684468679390214,
            -25.67501807942905,
            -25.751289966889523,
            -25.7830792095543,
            -25.83696702077031,
            -25.876770582373524,
            -25.945434527258488,
            -25.975183759151797,
            -26.03225184276597,
            -26.06100938040447,
            -26.104780980115954,
            -26.142626122585746,
            -26.19361200687576,
            -26.238379234910308,
            -26.289957378584994,
            -26.333350481668564,
            -26.387775011509344,
            -26.443963728529283,
            -26.46821142786105,
            -26.540919718978216,
            -26.569358044400847,
            -26.600313363564233,
            -26.56761099278293,
            -26.664164528898382,
            -26.62762351258869,
            -26.73478214742989,
            -26.742448815804075,
            -26.8208379201428,
            -26.8225427709149,
            -26.85523779556104,
            -26.84872040513814,
            -26.875562090602102,
            -26.846618102646033,
            -26.90762698611959,
            -26.92780056144069,
            -26.964237554074938,
            -26.994845109867455,
            -27.023263078880337,
            -27.043993886207804,
            -27.033282034977017,
            -27.071304052945532,
            -27.10454739562308,
            -27.11962567246645,
            -27.133518219099248,
            -27.158534703965564,
            -27.176859855878046,
            -27.20062373042141,
            -27.23194532825426,
            -27.277195818767385,
            -27.302200607265256,
            -27.3358208761711,
            -27.351077118695393,
            -27.385026793446663,
            -27.411263613684564,
            -27.438512943535322,
            -27.470933748942663,
            -27.49523195129111,
            -27.513387293224397,
            -27.557186023174452,
            -27.584015207351506,
            -27.5836048038157,
            -27.650548756574786,
            -27.667977125715478,
            -27.679921783550455,
            -27.703835965241677,
            -27.736697887313003,
            -27.75543647881157,
            -27.77187031004037,
            -27.802384673525683,
            -27.840545626475965,
            -27.873140973966674,
            -27.892023624441688,
            -27.907440171517187,
            -27.938047525217055,
            -27.941692537266647,
            -27.972813398000003,
            -27.981144841486596,
            -28.017710291052666,
            -28.044987653256374,
            -28.076016448126886,
            -28.099147753982297,
            -28.09981770041039,
            -28.15421751714166,
            -28.162109949105346,
            -28.184211377055256,
            -28.18870604997444,
            -28.225328679370385,
            -28.234745837554907,
            -28.266574202420795,
            -28.282388313312044,
            -28.32416359485422,
            -28.33754543530178,
            -28.370389338478343,
            -28.38385126868122,
            -28.409923126208632,
            -28.4214826449613,
            -28.45466340246272,
            -28.47669944075452,
            -28.50431808896174,
            -28.51802875264382,
            -28.558929419292408,
            -28.581571648849835,
            -28.549723088011444,
            -28.646338245968693,
            -28.66581805028533,
            -28.683524145316316,
            -28.709352676481135,
            -28.730297132531838,
            -28.749686036615067,
            -28.77281631677366,
            -28.790625183525908,
            -28.829788182292088,
            -28.848131752840843,
            -28.88314216404944,
            -28.894691000701496,
            -28.920446047218753,
            -28.933272858067856,
            -28.95198462367137,
            -28.980653784683607,
            -29.005543362529785,
            -29.02774080487277,
            -29.068182217626624,
            -29.083576691834807,
            -29.078167867771867,
            -29.131474253363137,
            -29.148142838193785,
            -29.164852995762406,
            -29.181544109037183,
            -29.209084985110746,
            -29.239410851095762,
            -29.264197536941754,
            -29.288569068895093,
            -29.33328377400005,
            -29.34259270914454,
            -29.38095431064946,
            -29.38739019876141,
            -29.42076798073851,
            -29.430921259905226,
            -29.464562748326895,
            -29.487964352545863,
            -29.516357464598517,
            -29.5470787797304,
            -29.578759398392474,
            -29.59551706318012,
            -29.607869704941486,
            -29.669735532495807,
            -29.69101056122195,
            -29.70807608724408,
            -29.723386629095746,
            -29.751937701756148,
            -29.77418982751461,
            -29.791515426760572,
            -29.82091688416313,
            -29.852058788322182,
            -29.874073085314684,
            -29.898962548215913,
            -29.91392132565582,
            -29.94525706353679,
            -29.956995609180105,
            -29.995524773120003,
            -30.009375403257064,
            -30.025351627435334,
            -30.067671698361803,
            -30.08659432048627,
            -30.110281305805906,
            -30.11977925437523,
            -30.175944552628028,
            -30.199876677936416,
            -30.241326391701477,
            -30.264974393014246,
            -30.307542299723742,
            -30.36201220183751,
            -30.437970312499157,
            -30.490892265237534,
            -30.574020401003867,
            -30.64505843769676,
            -30.71938239030491,
            -30.772747804565054,
            -30.854481660812723,
            -30.914475674565782,
            -31.000647091937928,
            -31.055768407601512,
            -31.114997635224107,
            -31.16286133418913,
            -31.19031060199992,
            -31.212980583982606,
            -31.232706330381035,
            -31.30101678061955,
            -31.327191634372095,
            -31.346770503939645,
            -31.379481887710632,
            -31.408267729826935,
            -31.43752042498588,
            -31.467031605776718,
            -31.49720870337858,
            -31.538507939155693,
            -31.5678549856141,
            -31.615549386139072,
            -31.640986293340553,
            -31.674826498237817,
            -31.68472619329085,
            -31.728484672674853,
            -31.747648667681794,
            -31.776485179905247,
            -31.810809456494933,
            -31.848575864821164,
            -31.85917927872735,
            -31.859179951704427,
            -31.93560344771812,
            -31.962675406961665,
            -31.998992684413686,
            -32.02150648986388,
            -32.04116418381065,
            -32.076624092744474,
            -32.09449122633794,
            -32.131008109732655,
            -32.170934902219955,
            -32.19366292300023,
            -32.22139863896967,
            -32.247888467302424,
            -32.272992041650994,
            -32.28639289140023,
            -32.32568538976534,
            -32.358464188221205,
            -32.37632473920499,
            -32.41290954387584,
            -32.443553011360656,
            -32.44662835397365,
            -32.46811910197126,
            -32.54259486759842,
            -32.56623108473839,
            -32.59252346951912,
            -32.62697942807529,
            -32.6489292177143,
            -32.692597077494746,
            -32.718588277254135,
            -32.75747535861738,
            -32.79538334416815,
            -32.82480260664915,
            -32.8644421850031,
            -32.888741375522194,
            -32.927324543444314,
            -32.948276905654915,
            -33.04946294819236,
            -33.09967974754133,
            -33.158116295154535,
            -33.204479797674736,
            -33.22651022737853,
            -33.23185972365357,
            -33.24565098508718,
            -33.29656256791242,
            -33.32394557145491,
            -33.336354626653346,
            -33.36066995102666,
            -33.38425197378625,
            -33.4199912659964,
            -33.42258070288884,
            -33.45557205484373,
            -33.48550410546439,
            -33.49793049868973,
            -33.5306480719415,
            -33.54182523302296,
            -33.56271509326337,
            -33.57233009881807,
            -33.60005714320689,
            -33.60606350899213,
            -33.63616134813918,
            -33.659743979815154,
            -33.68184567855091,
            -33.69404141668965,
            -33.701792142424736,
            -33.74365879486525,
            -33.77395195086085,
            -33.78983654841747,
            -33.814669866148456,
            -33.83893373003451,
            -33.87350482863833,
            -33.88365621640485,
            -33.91147747952563,
            -33.94369125396672,
            -33.98305459253752,
            -34.00629138474231,
            -34.03072821601133,
            -34.049317931033436,
            -34.06234921643496,
            -34.09185161343038,
            -34.11434394441471,
            -34.14160856675309,
            -34.169320539459086,
            -34.183787069722264,
            -34.201849864717424,
            -34.19806419672768,
            -34.22715435809607,
            -34.25736745457373,
            -34.27301985764971,
            -34.2983222759957,
            -34.31660212172792,
            -34.351486682140205,
            -34.36385018371414,
            -34.39947020931442,
            -34.43282278325803,
            -34.45559268570355,
            -34.48740933360456,
            -34.507552761049915,
            -34.5406263267273,
            -34.5584674204402,
            -34.59579099989575,
            -34.62208503773909,
            -34.65881571917828,
            -34.696591460084726,
            -34.72937755157613,
            -34.746285699773345,
            -34.755704944928006,
            -34.840134124803164,
            -34.885743048672836,
            -34.90776964256934,
            -34.9157207310308,
            -34.9341891312575,
            -34.95145545933202,
            -34.96245973788923,
            -34.9823698884713,
            -35.00514566241312,
            -35.02522562692007,
            -35.049484237015896,
            -35.07021902065371,
            -35.08613280311486,
            -35.10094796944213,
            -35.11679435108218,
            -35.13453888913833,
            -35.155711000727976,
            -35.16633843782714,
            -35.20433976821602,
            -35.194683834874375,
            -35.216540205994114,
            -35.25505533822774,
            -35.27535052260664,
            -35.29681989827039,
            -35.31090200918592,
            -35.34001194217684,
            -35.36164405840452,
            -35.36176213234048,
            -35.385093735897655,
            -35.420319152250926,
            -35.441140489061425,
            -35.460251208390325,
            -35.475885048655876,
            -35.50121565416277,
            -35.51689923533654,
            -35.54538638333588,
            -35.56564823421776,
            -35.58511730632316,
            -35.60859642709548,
            -35.63872066785326,
            -35.64117188647669,
            -35.64053338144609,
            -35.69337009616588,
            -35.711543638356794,
            -35.734980457223934,
            -35.74880329352832,
            -35.76908566624849,
            -35.79618855165525,
            -35.80616432359789,
            -35.846805356468366,
            -35.86497458189709,
            -35.883105188005445,
            -35.90610878981122,
            -35.92589671318717,
            -35.955952095787445,
            -35.978131803121045,
            -36.01829872580992,
            -36.03700119143825,
            -36.06091217684553,
            -36.08461226660379,
            -36.10817264982992,
            -36.11857955611885,
            -36.11954054966782,
            -36.16838496306073,
            -36.19065380625784,
            -36.19765423685246,
            -36.2175300357694,
            -36.23419510898485,
            -36.269289508434376,
            -36.26809610273571,
            -36.298426895918354,
            -36.31470127939461,
            -36.344468710321664,
            -36.36118308965404,
            -36.373079508001254,
            -36.38983790489335,
            -36.39221325219161,
            -36.41562809630387,
            -36.43968490833884,
            -36.45519571324904,
            -36.47642174637902,
            -36.49547190347479,
            -36.50101425972641,
            -36.51872780842805,
            -36.57115760343077,
            -36.597639062666694,
            -36.61028001084841,
            -36.63402004434315,
            -36.65490468524096,
            -36.67302121452999,
            -36.68937450602679,
            -36.70858352759478,
            -36.732804309765555,
            -36.7581497540953,
            -36.774734912485044,
            -36.797438683500545,
            -36.81758133559135,
            -36.82336730807093,
            -36.8564479220959,
            -36.87508049659749,
            -36.89605273348577,
            -36.915371740017704,
            -36.941989992341654,
            -36.94887151463121,
            -36.95838086104954,
            -37.01002598216012,
            -37.03748078100893,
            -37.06077245358962,
            -37.08103039036982,
            -37.10517369173262,
            -37.13284600779153,
            -37.14529383620407,
            -37.1880251084357,
            -37.214248107774196,
            -37.23291814084556,
            -37.2591397139457,
            -37.27110948156558,
            -37.29899049592151,
            -37.31064751307157,
            -37.340169259356685,
            -37.364106344805734,
            -37.384871730651966,
            -37.40485909113821,
            -37.41888555200017,
            -37.42299404127795,
            -37.45303937126461,
            -37.49260413394305,
            -37.50967810700952,
            -37.53315530501182,
            -37.551553584777764,
            -37.565382113631664,
            -37.592317238287386,
            -37.61651071630767,
            -37.64285837782789,
            -37.659024578899185,
            -37.69888255002131,
            -37.73707024216525,
            -37.75363844529676,
            -37.77756843770596,
            -37.77745597214757,
            -37.82039185560675,
            -37.85031287032204,
            -37.87209002913247,
            -37.89690788063802,
            -37.92437123306959,
            -37.933370774200505,
            -37.95636830189266,
            -37.99688420786337,
            -38.027079447168404,
            -38.050677248059124,
            -38.07800428833348,
            -38.10796687956549,
            -38.159645293548,
            -38.21165622210952,
            -38.28076160584854,
            -38.31621317635129,
            -38.3526822064283,
            -38.397614513097764,
            -38.42233322528448,
            -38.461425090601274,
            -38.48893522701167,
            -38.52441925795781,
            -38.552513949894404,
            -38.582370931610704,
            -38.61179799362936,
            -38.644741133089475,
            -38.65024372039722,
            -38.68304860814309,
            -38.725812234953644,
            -38.759440842806335,
            -38.786750350932145,
            -38.81908755284285,
            -38.846328942607755,
            -38.89917868459486,
            -38.930606763682974,
            -38.9746360208595,
            -39.026340240820105,
            -39.088786955982734,
            -39.14647559453964,
            -39.19030447208634,
            -39.22898440064482,
            -39.252997289572896,
            -39.30329693797122,
            -39.33097124450271,
            -39.36952982188974,
            -39.398760849676606,
            -39.42588580586619,
            -39.45399258572476,
            -39.4952256437234,
            -39.54104144357219,
            -39.574152939513866,
            -39.61097946029632,
            -39.647026924456725,
            -39.67064919359905,
            -39.71169554842784,
            -39.73457449574819,
            -39.75178193663594,
            -39.78003101604443,
            -39.81097544751743,
            -39.84156521686747,
            -39.86930148447013,
            -39.89547744587105,
            -39.922939141400015,
            -39.95769891627485,
            -39.99093444399004,
            -40.024943013171246,
            -40.04302730433523,
            -40.05712019851346,
            -40.09826249209505,
            -40.086699354708536,
            -40.20287011453567,
            -40.225195996839524,
            -40.30160415967367,
            -40.34044597178605,
            -40.37180039538627,
            -40.40487168140059,
            -40.436980034537314,
            -40.47048008562306,
            -40.51036648268911,
            -40.54477634702503,
            -40.60555064512259,
            -40.69183108148421,
            -40.747333571059244,
            -40.77766554239533,
            -40.825728994490355,
            -40.85665436738513,
            -40.8945210602548,
            -40.93295213222534,
            -40.98255149269914,
            -41.12088956812676,
            -41.322762004076075,
            -41.46504742833916,
            -41.55603552732679,
            -41.63419889722112,
            -41.6833647337993,
            -41.72049248891138,
            -41.77031154818084,
            -41.80868950525435,
            -41.851078078679144,
            -41.873257002575116,
            -41.94658263159559,
            -42.01901020776638,
            -42.05190906048916,
            -42.10839046093609,
            -42.145597377998385,
            -42.21380734485094,
            -42.25215733139969,
            -42.30054688967168,
            -42.318845384561236,
            -42.328976116596515,
            -42.38600307484811,
            -42.43253735864197,
            -42.44205679324711,
            -42.435024993900996,
            -42.58474295839706,
            -42.63488121076725,
            -42.62418798095617,
            -42.70352090395871,
            -42.71481166107367,
            -42.72244940280042,
            -42.63294630497964,
            -42.969051065361846,
            -43.36037607887691,
            -43.60218165382841,
            -43.6945246972748,
            -43.76338645840487,
            -43.830617334644415,
            -43.872286365297526,
            -43.91771121145614,
            -43.95423499497254,
            -43.99851027636043,
            -44.0299645256426,
            -44.05767468203084,
            -44.08201557057299,
            -44.11672631762038,
            -44.14477204117397,
            -44.179682572780614,
            -44.20972890165743,
            -44.26768208149413,
            -45.01842029235697
        ]
    },
    "speech_+_music_(highpass)": {
        "x": [
            0.0,
            14.285714285714285,
            28.57142857142857,
            42.857142857142854,
            57.14285714285714,
            71.42857142857142,
            85.71428571428571,
            100.0,
            114.28571428571428,
            128.57142857142856,
            142.85714285714283,
            157.14285714285714,
            171.42857142857142,
            185.7142857142857,
            200.0,
            214.28571428571428,
            228.57142857142856,
            242.85714285714283,
            257.1428571428571,
            271.4285714285714,
            285.71428571428567,
            300.0,
            314.2857142857143,
            328.57142857142856,
            342.85714285714283,
            357.1428571428571,
            371.4285714285714,
            385.71428571428567,
            400.0,
            414.2857142857143,
            428.57142857142856,
            442.85714285714283,
            457.1428571428571,
            471.4285714285714,
            485.71428571428567,
            499.99999999999994,
            514.2857142857142,
            528.5714285714286,
            542.8571428571428,
            557.1428571428571,
            571.4285714285713,
            585.7142857142857,
            600.0,
            614.2857142857142,
            628.5714285714286,
            642.8571428571428,
            657.1428571428571,
            671.4285714285713,
            685.7142857142857,
            700.0,
            714.2857142857142,
            728.5714285714286,
            742.8571428571428,
            757.1428571428571,
            771.4285714285713,
            785.7142857142857,
            800.0,
            814.2857142857142,
            828.5714285714286,
            842.8571428571428,
            857.1428571428571,
            871.4285714285713,
            885.7142857142857,
            899.9999999999999,
            914.2857142857142,
            928.5714285714286,
            942.8571428571428,
            957.1428571428571,
            971.4285714285713,
            985.7142857142857,
            999.9999999999999,
            1014.2857142857142,
            1028.5714285714284,
            1042.857142857143,
            1057.142857142857,
            1071.4285714285713,
            1085.7142857142856,
            1100.0,
            1114.2857142857142,
            1128.5714285714284,
            1142.8571428571427,
            1157.142857142857,
            1171.4285714285713,
            1185.7142857142856,
            1200.0,
            1214.2857142857142,
            1228.5714285714284,
            1242.8571428571427,
            1257.142857142857,
            1271.4285714285713,
            1285.7142857142856,
            1300.0,
            1314.2857142857142,
            1328.5714285714284,
            1342.8571428571427,
            1357.142857142857,
            1371.4285714285713,
            1385.7142857142856,
            1400.0,
            1414.2857142857142,
            1428.5714285714284,
            1442.8571428571427,
            1457.142857142857,
            1471.4285714285713,
            1485.7142857142856,
            1500.0,
            1514.2857142857142,
            1528.5714285714284,
            1542.8571428571427,
            1557.142857142857,
            1571.4285714285713,
            1585.7142857142856,
            1600.0,
            1614.2857142857142,
            1628.5714285714284,
            1642.8571428571427,
            1657.142857142857,
            1671.4285714285713,
            1685.7142857142856,
            1699.9999999999998,
            1714.2857142857142,
            1728.5714285714284,
            1742.8571428571427,
            1757.142857142857,
            1771.4285714285713,
            1785.7142857142856,
            1799.9999999999998,
            1814.2857142857142,
            1828.5714285714284,
            1842.8571428571427,
            1857.142857142857,
            1871.4285714285713,
            1885.7142857142856,
            1899.9999999999998,
            1914.2857142857142,
            1928.5714285714284,
            1942.8571428571427,
            1957.142857142857,
            1971.4285714285713,
            1985.7142857142856,
            1999.9999999999998,
            2014.2857142857142,
            2028.5714285714284,
            2042.8571428571427,
            2057.142857142857,
            2071.428571428571,
            2085.714285714286,
            2100.0,
            2114.285714285714,
            2128.5714285714284,
            2142.8571428571427,
            2157.142857142857,
            2171.428571428571,
            2185.714285714286,
            2200.0,
            2214.285714285714,
            2228.5714285714284,
            2242.8571428571427,
            2257.142857142857,
            2271.428571428571,
            2285.7142857142853,
            2300.0,
            2314.285714285714,
            2328.5714285714284,
            2342.8571428571427,
            2357.142857142857,
            2371.428571428571,
            2385.7142857142853,
            2400.0,
            2414.285714285714,
            2428.5714285714284,
            2442.8571428571427,
            2457.142857142857,
            2471.428571428571,
            2485.7142857142853,
            2500.0,
            2514.285714285714,
            2528.5714285714284,
            2542.8571428571427,
            2557.142857142857,
            2571.428571428571,
            2585.7142857142853,
            2600.0,
            2614.285714285714,
            2628.5714285714284,
            2642.8571428571427,
            2657.142857142857,
            2671.428571428571,
            2685.7142857142853,
            2700.0,
            2714.285714285714,
            2728.5714285714284,
            2742.8571428571427,
            2757.142857142857,
            2771.428571428571,
            2785.7142857142853,
            2800.0,
            2814.285714285714,
            2828.5714285714284,
            2842.8571428571427,
            2857.142857142857,
            2871.428571428571,
            2885.7142857142853,
            2900.0,
            2914.285714285714,
            2928.5714285714284,
            2942.8571428571427,
            2957.142857142857,
            2971.428571428571,
            2985.7142857142853,
            3000.0,
            3014.285714285714,
            3028.5714285714284,
            3042.8571428571427,
            3057.142857142857,
            3071.428571428571,
            3085.7142857142853,
            3100.0,
            3114.285714285714,
            3128.5714285714284,
            3142.8571428571427,
            3157.142857142857,
            3171.428571428571,
            3185.7142857142853,
            3200.0,
            3214.285714285714,
            3228.5714285714284,
            3242.8571428571427,
            3257.142857142857,
            3271.428571428571,
            3285.7142857142853,
            3299.9999999999995,
            3314.285714285714,
            3328.5714285714284,
            3342.8571428571427,
            3357.142857142857,
            3371.428571428571,
            3385.7142857142853,
            3399.9999999999995,
            3414.285714285714,
            3428.5714285714284,
            3442.8571428571427,
            3457.142857142857,
            3471.428571428571,
            3485.7142857142853,
            3499.9999999999995,
            3514.285714285714,
            3528.5714285714284,
            3542.8571428571427,
            3557.142857142857,
            3571.428571428571,
            3585.7142857142853,
            3599.9999999999995,
            3614.285714285714,
            3628.5714285714284,
            3642.8571428571427,
            3657.142857142857,
            3671.428571428571,
            3685.7142857142853,
            3699.9999999999995,
            3714.285714285714,
            3728.5714285714284,
            3742.8571428571427,
            3757.142857142857,
            3771.428571428571,
            3785.7142857142853,
            3799.9999999999995,
            3814.285714285714,
            3828.5714285714284,
            3842.8571428571427,
            3857.142857142857,
            3871.428571428571,
            3885.7142857142853,
            3899.9999999999995,
            3914.285714285714,
            3928.5714285714284,
            3942.8571428571427,
            3957.142857142857,
            3971.428571428571,
            3985.7142857142853,
            3999.9999999999995,
            4014.285714285714,
            4028.5714285714284,
            4042.8571428571427,
            4057.142857142857,
            4071.428571428571,
            4085.7142857142853,
            4100.0,
            4114.285714285714,
            4128.571428571428,
            4142.857142857142,
            4157.142857142857,
            4171.428571428572,
            4185.714285714285,
            4200.0,
            4214.285714285714,
            4228.571428571428,
            4242.857142857142,
            4257.142857142857,
            4271.428571428572,
            4285.714285714285,
            4300.0,
            4314.285714285714,
            4328.571428571428,
            4342.857142857142,
            4357.142857142857,
            4371.428571428572,
            4385.714285714285,
            4400.0,
            4414.285714285714,
            4428.571428571428,
            4442.857142857142,
            4457.142857142857,
            4471.428571428572,
            4485.714285714285,
            4500.0,
            4514.285714285714,
            4528.571428571428,
            4542.857142857142,
            4557.142857142857,
            4571.428571428571,
            4585.714285714285,
            4600.0,
            4614.285714285714,
            4628.571428571428,
            4642.857142857142,
            4657.142857142857,
            4671.428571428571,
            4685.714285714285,
            4700.0,
            4714.285714285714,
            4728.571428571428,
            4742.857142857142,
            4757.142857142857,
            4771.428571428571,
            4785.714285714285,
            4800.0,
            4814.285714285714,
            4828.571428571428,
            4842.857142857142,
            4857.142857142857,
            4871.428571428571,
            4885.714285714285,
            4900.0,
            4914.285714285714,
            4928.571428571428,
            4942.857142857142,
            4957.142857142857,
            4971.428571428571,
            4985.714285714285,
            5000.0,
            5014.285714285714,
            5028.571428571428,
            5042.857142857142,
            5057.142857142857,
            5071.428571428571,
            5085.714285714285,
            5100.0,
            5114.285714285714,
            5128.571428571428,
            5142.857142857142,
            5157.142857142857,
            5171.428571428571,
            5185.714285714285,
            5200.0,
            5214.285714285714,
            5228.571428571428,
            5242.857142857142,
            5257.142857142857,
            5271.428571428571,
            5285.714285714285,
            5300.0,
            5314.285714285714,
            5328.571428571428,
            5342.857142857142,
            5357.142857142857,
            5371.428571428571,
            5385.714285714285,
            5400.0,
            5414.285714285714,
            5428.571428571428,
            5442.857142857142,
            5457.142857142857,
            5471.428571428571,
            5485.714285714285,
            5500.0,
            5514.285714285714,
            5528.571428571428,
            5542.857142857142,
            5557.142857142857,
            5571.428571428571,
            5585.714285714285,
            5600.0,
            5614.285714285714,
            5628.571428571428,
            5642.857142857142,
            5657.142857142857,
            5671.428571428571,
            5685.714285714285,
            5700.0,
            5714.285714285714,
            5728.571428571428,
            5742.857142857142,
            5757.142857142857,
            5771.428571428571,
            5785.714285714285,
            5800.0,
            5814.285714285714,
            5828.571428571428,
            5842.857142857142,
            5857.142857142857,
            5871.428571428571,
            5885.714285714285,
            5900.0,
            5914.285714285714,
            5928.571428571428,
            5942.857142857142,
            5957.142857142857,
            5971.428571428571,
            5985.714285714285,
            6000.0,
            6014.285714285714,
            6028.571428571428,
            6042.857142857142,
            6057.142857142857,
            6071.428571428571,
            6085.714285714285,
            6100.0,
            6114.285714285714,
            6128.571428571428,
            6142.857142857142,
            6157.142857142857,
            6171.428571428571,
            6185.714285714285,
            6200.0,
            6214.285714285714,
            6228.571428571428,
            6242.857142857142,
            6257.142857142857,
            6271.428571428571,
            6285.714285714285,
            6300.0,
            6314.285714285714,
            6328.571428571428,
            6342.857142857142,
            6357.142857142857,
            6371.428571428571,
            6385.714285714285,
            6400.0,
            6414.285714285714,
            6428.571428571428,
            6442.857142857142,
            6457.142857142857,
            6471.428571428571,
            6485.714285714285,
            6499.999999999999,
            6514.285714285714,
            6528.571428571428,
            6542.857142857142,
            6557.142857142857,
            6571.428571428571,
            6585.714285714285,
            6599.999999999999,
            6614.285714285714,
            6628.571428571428,
            6642.857142857142,
            6657.142857142857,
            6671.428571428571,
            6685.714285714285,
            6699.999999999999,
            6714.285714285714,
            6728.571428571428,
            6742.857142857142,
            6757.142857142857,
            6771.428571428571,
            6785.714285714285,
            6799.999999999999,
            6814.285714285714,
            6828.571428571428,
            6842.857142857142,
            6857.142857142857,
            6871.428571428571,
            6885.714285714285,
            6899.999999999999,
            6914.285714285714,
            6928.571428571428,
            6942.857142857142,
            6957.142857142857,
            6971.428571428571,
            6985.714285714285,
            6999.999999999999,
            7014.285714285714,
            7028.571428571428,
            7042.857142857142,
            7057.142857142857,
            7071.428571428571,
            7085.714285714285,
            7099.999999999999,
            7114.285714285714,
            7128.571428571428,
            7142.857142857142,
            7157.142857142857,
            7171.428571428571,
            7185.714285714285,
            7199.999999999999,
            7214.285714285714,
            7228.571428571428,
            7242.857142857142,
            7257.142857142857,
            7271.428571428571,
            7285.714285714285,
            7299.999999999999,
            7314.285714285714,
            7328.571428571428,
            7342.857142857142,
            7357.142857142857,
            7371.428571428571,
            7385.714285714285,
            7399.999999999999,
            7414.285714285714,
            7428.571428571428,
            7442.857142857142,
            7457.142857142857,
            7471.428571428571,
            7485.714285714285,
            7499.999999999999,
            7514.285714285714,
            7528.571428571428,
            7542.857142857142,
            7557.142857142857,
            7571.428571428571,
            7585.714285714285,
            7599.999999999999,
            7614.285714285714,
            7628.571428571428,
            7642.857142857142,
            7657.142857142857,
            7671.428571428571,
            7685.714285714285,
            7699.999999999999,
            7714.285714285714,
            7728.571428571428,
            7742.857142857142,
            7757.142857142857,
            7771.428571428571,
            7785.714285714285,
            7799.999999999999,
            7814.285714285714,
            7828.571428571428,
            7842.857142857142,
            7857.142857142857,
            7871.428571428571,
            7885.714285714285,
            7899.999999999999,
            7914.285714285714,
            7928.571428571428,
            7942.857142857142,
            7957.142857142857,
            7971.428571428571,
            7985.714285714285,
            7999.999999999999,
            8014.285714285714,
            8028.571428571428,
            8042.857142857142,
            8057.142857142857,
            8071.428571428571,
            8085.714285714285,
            8099.999999999999,
            8114.285714285714,
            8128.571428571428,
            8142.857142857142,
            8157.142857142857,
            8171.428571428571,
            8185.714285714285,
            8200.0,
            8214.285714285714,
            8228.571428571428,
            8242.857142857143,
            8257.142857142857,
            8271.42857142857,
            8285.714285714284,
            8300.0,
            8314.285714285714,
            8328.571428571428,
            8342.857142857143,
            8357.142857142857,
            8371.42857142857,
            8385.714285714284,
            8400.0,
            8414.285714285714,
            8428.571428571428,
            8442.857142857143,
            8457.142857142857,
            8471.42857142857,
            8485.714285714284,
            8500.0,
            8514.285714285714,
            8528.571428571428,
            8542.857142857143,
            8557.142857142857,
            8571.42857142857,
            8585.714285714284,
            8600.0,
            8614.285714285714,
            8628.571428571428,
            8642.857142857143,
            8657.142857142857,
            8671.42857142857,
            8685.714285714284,
            8700.0,
            8714.285714285714,
            8728.571428571428,
            8742.857142857143,
            8757.142857142857,
            8771.42857142857,
            8785.714285714284,
            8800.0,
            8814.285714285714,
            8828.571428571428,
            8842.857142857143,
            8857.142857142857,
            8871.42857142857,
            8885.714285714284,
            8900.0,
            8914.285714285714,
            8928.571428571428,
            8942.857142857143,
            8957.142857142857,
            8971.42857142857,
            8985.714285714284,
            9000.0,
            9014.285714285714,
            9028.571428571428,
            9042.857142857143,
            9057.142857142857,
            9071.42857142857,
            9085.714285714284,
            9100.0,
            9114.285714285714,
            9128.571428571428,
            9142.857142857141,
            9157.142857142857,
            9171.42857142857,
            9185.714285714284,
            9200.0,
            9214.285714285714,
            9228.571428571428,
            9242.857142857141,
            9257.142857142857,
            9271.42857142857,
            9285.714285714284,
            9300.0,
            9314.285714285714,
            9328.571428571428,
            9342.857142857141,
            9357.142857142857,
            9371.42857142857,
            9385.714285714284,
            9400.0,
            9414.285714285714,
            9428.571428571428,
            9442.857142857141,
            9457.142857142857,
            9471.42857142857,
            9485.714285714284,
            9500.0,
            9514.285714285714,
            9528.571428571428,
            9542.857142857141,
            9557.142857142857,
            9571.42857142857,
            9585.714285714284,
            9600.0,
            9614.285714285714,
            9628.571428571428,
            9642.857142857141,
            9657.142857142857,
            9671.42857142857,
            9685.714285714284,
            9700.0,
            9714.285714285714,
            9728.571428571428,
            9742.857142857141,
            9757.142857142857,
            9771.42857142857,
            9785.714285714284,
            9800.0,
            9814.285714285714,
            9828.571428571428,
            9842.857142857141,
            9857.142857142857,
            9871.42857142857,
            9885.714285714284,
            9900.0,
            9914.285714285714,
            9928.571428571428,
            9942.857142857141,
            9957.142857142857,
            9971.42857142857,
            9985.714285714284,
            10000.0,
            10014.285714285714,
            10028.571428571428,
            10042.857142857141,
            10057.142857142857,
            10071.42857142857,
            10085.714285714284,
            10100.0,
            10114.285714285714,
            10128.571428571428,
            10142.857142857141,
            10157.142857142857,
            10171.42857142857,
            10185.714285714284,
            10200.0,
            10214.285714285714,
            10228.571428571428,
            10242.857142857141,
            10257.142857142857,
            10271.42857142857,
            10285.714285714284,
            10300.0,
            10314.285714285714,
            10328.571428571428,
            10342.857142857141,
            10357.142857142857,
            10371.42857142857,
            10385.714285714284,
            10400.0,
            10414.285714285714,
            10428.571428571428,
            10442.857142857141,
            10457.142857142857,
            10471.42857142857,
            10485.714285714284,
            10500.0,
            10514.285714285714,
            10528.571428571428,
            10542.857142857141,
            10557.142857142857,
            10571.42857142857,
            10585.714285714284,
            10600.0,
            10614.285714285714,
            10628.571428571428,
            10642.857142857141,
            10657.142857142857,
            10671.42857142857,
            10685.714285714284,
            10700.0,
            10714.285714285714,
            10728.571428571428,
            10742.857142857141,
            10757.142857142857,
            10771.42857142857,
            10785.714285714284,
            10800.0,
            10814.285714285714,
            10828.571428571428,
            10842.857142857141,
            10857.142857142857,
            10871.42857142857,
            10885.714285714284,
            10900.0,
            10914.285714285714,
            10928.571428571428,
            10942.857142857141,
            10957.142857142857,
            10971.42857142857,
            10985.714285714284,
            11000.0,
            11014.285714285714,
            11028.571428571428,
            11042.857142857141,
            11057.142857142857,
            11071.42857142857,
            11085.714285714284,
            11100.0,
            11114.285714285714,
            11128.571428571428,
            11142.857142857141,
            11157.142857142857,
            11171.42857142857,
            11185.714285714284,
            11200.0,
            11214.285714285714,
            11228.571428571428,
            11242.857142857141,
            11257.142857142857,
            11271.42857142857,
            11285.714285714284,
            11300.0,
            11314.285714285714,
            11328.571428571428,
            11342.857142857141,
            11357.142857142857,
            11371.42857142857,
            11385.714285714284,
            11400.0,
            11414.285714285714,
            11428.571428571428,
            11442.857142857141,
            11457.142857142857,
            11471.42857142857,
            11485.714285714284,
            11500.0,
            11514.285714285714,
            11528.571428571428,
            11542.857142857141,
            11557.142857142857,
            11571.42857142857,
            11585.714285714284,
            11600.0,
            11614.285714285714,
            11628.571428571428,
            11642.857142857141,
            11657.142857142857,
            11671.42857142857,
            11685.714285714284,
            11700.0,
            11714.285714285714,
            11728.571428571428,
            11742.857142857141,
            11757.142857142857,
            11771.42857142857,
            11785.714285714284,
            11800.0,
            11814.285714285714,
            11828.571428571428,
            11842.857142857141,
            11857.142857142857,
            11871.42857142857,
            11885.714285714284,
            11900.0,
            11914.285714285714,
            11928.571428571428,
            11942.857142857141,
            11957.142857142857,
            11971.42857142857,
            11985.714285714284,
            12000.0,
            12014.285714285714,
            12028.571428571428,
            12042.857142857141,
            12057.142857142857,
            12071.42857142857,
            12085.714285714284,
            12100.0,
            12114.285714285714,
            12128.571428571428,
            12142.857142857141,
            12157.142857142857,
            12171.42857142857,
            12185.714285714284,
            12200.0,
            12214.285714285714,
            12228.571428571428,
            12242.857142857141,
            12257.142857142857,
            12271.42857142857,
            12285.714285714284,
            12300.0,
            12314.285714285714,
            12328.571428571428,
            12342.857142857141,
            12357.142857142857,
            12371.42857142857,
            12385.714285714284,
            12400.0,
            12414.285714285714,
            12428.571428571428,
            12442.857142857141,
            12457.142857142857,
            12471.42857142857,
            12485.714285714284,
            12500.0,
            12514.285714285714,
            12528.571428571428,
            12542.857142857141,
            12557.142857142857,
            12571.42857142857,
            12585.714285714284,
            12600.0,
            12614.285714285714,
            12628.571428571428,
            12642.857142857141,
            12657.142857142857,
            12671.42857142857,
            12685.714285714284,
            12700.0,
            12714.285714285714,
            12728.571428571428,
            12742.857142857141,
            12757.142857142857,
            12771.42857142857,
            12785.714285714284,
            12800.0,
            12814.285714285714,
            12828.571428571428,
            12842.857142857141,
            12857.142857142857,
            12871.42857142857,
            12885.714285714284,
            12899.999999999998,
            12914.285714285714,
            12928.571428571428,
            12942.857142857141,
            12957.142857142857,
            12971.42857142857,
            12985.714285714284,
            12999.999999999998,
            13014.285714285714,
            13028.571428571428,
            13042.857142857141,
            13057.142857142857,
            13071.42857142857,
            13085.714285714284,
            13099.999999999998,
            13114.285714285714,
            13128.571428571428,
            13142.857142857141,
            13157.142857142857,
            13171.42857142857,
            13185.714285714284,
            13199.999999999998,
            13214.285714285714,
            13228.571428571428,
            13242.857142857141,
            13257.142857142857,
            13271.42857142857,
            13285.714285714284,
            13299.999999999998,
            13314.285714285714,
            13328.571428571428,
            13342.857142857141,
            13357.142857142857,
            13371.42857142857,
            13385.714285714284,
            13399.999999999998,
            13414.285714285714,
            13428.571428571428,
            13442.857142857141,
            13457.142857142857,
            13471.42857142857,
            13485.714285714284,
            13499.999999999998,
            13514.285714285714,
            13528.571428571428,
            13542.857142857141,
            13557.142857142857,
            13571.42857142857,
            13585.714285714284,
            13599.999999999998,
            13614.285714285714,
            13628.571428571428,
            13642.857142857141,
            13657.142857142857,
            13671.42857142857,
            13685.714285714284,
            13699.999999999998,
            13714.285714285714,
            13728.571428571428,
            13742.857142857141,
            13757.142857142857,
            13771.42857142857,
            13785.714285714284,
            13799.999999999998,
            13814.285714285714,
            13828.571428571428,
            13842.857142857141,
            13857.142857142857,
            13871.42857142857,
            13885.714285714284,
            13899.999999999998,
            13914.285714285714,
            13928.571428571428,
            13942.857142857141,
            13957.142857142857,
            13971.42857142857,
            13985.714285714284,
            13999.999999999998,
            14014.285714285714,
            14028.571428571428,
            14042.857142857141,
            14057.142857142857,
            14071.42857142857,
            14085.714285714284,
            14099.999999999998,
            14114.285714285714,
            14128.571428571428,
            14142.857142857141,
            14157.142857142857,
            14171.42857142857,
            14185.714285714284,
            14199.999999999998,
            14214.285714285714,
            14228.571428571428,
            14242.857142857141,
            14257.142857142857,
            14271.42857142857,
            14285.714285714284,
            14299.999999999998,
            14314.285714285714,
            14328.571428571428,
            14342.857142857141,
            14357.142857142857,
            14371.42857142857,
            14385.714285714284,
            14399.999999999998,
            14414.285714285714,
            14428.571428571428,
            14442.857142857141,
            14457.142857142857,
            14471.42857142857,
            14485.714285714284,
            14499.999999999998,
            14514.285714285714,
            14528.571428571428,
            14542.857142857141,
            14557.142857142857,
            14571.42857142857,
            14585.714285714284,
            14599.999999999998,
            14614.285714285714,
            14628.571428571428,
            14642.857142857141,
            14657.142857142857,
            14671.42857142857,
            14685.714285714284,
            14699.999999999998,
            14714.285714285714,
            14728.571428571428,
            14742.857142857141,
            14757.142857142857,
            14771.42857142857,
            14785.714285714284,
            14799.999999999998,
            14814.285714285714,
            14828.571428571428,
            14842.857142857141,
            14857.142857142857,
            14871.42857142857,
            14885.714285714284,
            14899.999999999998,
            14914.285714285714,
            14928.571428571428,
            14942.857142857141,
            14957.142857142857,
            14971.42857142857,
            14985.714285714284,
            14999.999999999998,
            15014.285714285714,
            15028.571428571428,
            15042.857142857141,
            15057.142857142857,
            15071.42857142857,
            15085.714285714284,
            15099.999999999998,
            15114.285714285714,
            15128.571428571428,
            15142.857142857141,
            15157.142857142857,
            15171.42857142857,
            15185.714285714284,
            15199.999999999998,
            15214.285714285714,
            15228.571428571428,
            15242.857142857141,
            15257.142857142857,
            15271.42857142857,
            15285.714285714284,
            15299.999999999998,
            15314.285714285714,
            15328.571428571428,
            15342.857142857141,
            15357.142857142857,
            15371.42857142857,
            15385.714285714284,
            15399.999999999998,
            15414.285714285714,
            15428.571428571428,
            15442.857142857141,
            15457.142857142857,
            15471.42857142857,
            15485.714285714284,
            15499.999999999998,
            15514.285714285714,
            15528.571428571428,
            15542.857142857141,
            15557.142857142857,
            15571.42857142857,
            15585.714285714284,
            15599.999999999998,
            15614.285714285714,
            15628.571428571428,
            15642.857142857141,
            15657.142857142857,
            15671.42857142857,
            15685.714285714284,
            15699.999999999998,
            15714.285714285714,
            15728.571428571428,
            15742.857142857141,
            15757.142857142857,
            15771.42857142857,
            15785.714285714284,
            15799.999999999998,
            15814.285714285714,
            15828.571428571428,
            15842.857142857141,
            15857.142857142857,
            15871.42857142857,
            15885.714285714284,
            15899.999999999998,
            15914.285714285714,
            15928.571428571428,
            15942.857142857141,
            15957.142857142857,
            15971.42857142857,
            15985.714285714284,
            15999.999999999998
        ],
        "y": [
            -295.2568299603169,
            -18.865024740175098,
            -18.762474690097548,
            -18.65322542662424,
            -18.53216500303836,
            -18.385527168424094,
            -18.128200989861636,
            -17.955466424961998,
            -17.828930761574604,
            -17.7029930718422,
            -17.556461741748024,
            -17.365540919931657,
            -17.135579678689645,
            -16.977438230969547,
            -16.823249998665126,
            -16.689322593298076,
            -16.526283716576128,
            -16.327890112516307,
            -16.146925831812425,
            -16.014437857667662,
            -15.878361190095474,
            -15.733754682848307,
            -15.571050751423122,
            -15.365639252747673,
            -15.199217940525692,
            -15.052822637791863,
            -14.917321384600765,
            -14.769608163883806,
            -14.594350944472879,
            -14.43403669400676,
            -14.299610757660032,
            -14.161175173671895,
            -14.01362579377043,
            -13.865651477760744,
            -13.730242745231859,
            -13.571962083426365,
            -13.479635019157094,
            -13.376841786075211,
            -13.282622485143474,
            -13.153914132166456,
            -13.03089903093429,
            -12.920470811340529,
            -12.814470301815883,
            -12.749375176489247,
            -12.637973790723713,
            -12.545052338852209,
            -12.434941030987778,
            -12.339270550290767,
            -12.277175837447782,
            -12.173535422086033,
            -12.07686353100347,
            -11.982176971441646,
            -11.867896637040394,
            -11.768695767224589,
            -11.681171284240005,
            -11.585961807990191,
            -11.462433882487508,
            -11.374774123886489,
            -11.255982678967767,
            -11.127193386104576,
            -11.050509594818129,
            -10.957351277683728,
            -10.829840821396076,
            -10.7062977185061,
            -10.609007860601283,
            -10.509552179344642,
            -10.396554502455775,
            -10.320581116034766,
            -10.23872474960827,
            -10.129871255993185,
            -10.067958457433484,
            -10.055932697944902,
            -9.998709577951548,
            -9.938525224605662,
            -9.833801466019837,
            -9.747716908373398,
            -9.673202692806342,
            -9.549574903842682,
            -9.421698758629246,
            -9.302487268451982,
            -9.203319241840594,
            -9.068231291402762,
            -8.949276004434484,
            -8.848357998987057,
            -8.731257064401051,
            -8.649577780885554,
            -8.548589294803737,
            -8.436540396593905,
            -8.301397917835171,
            -8.2144873046496,
            -8.093521360758144,
            -7.949906487811436,
            -7.825817681845287,
            -7.672694803474011,
            -7.5890783945850036,
            -7.474471623585385,
            -7.354543847605052,
            -7.235835359641264,
            -7.06924179762154,
            -6.956192124054651,
            -6.83254669668065,
            -6.737502735484606,
            -6.599892885000118,
            -6.435220177504414,
            -6.341614246761212,
            -6.2163281037952025,
            -6.112320972910542,
            -6.042341389801978,
            -5.904610828207282,
            -5.779038973285747,
            -5.686380571075553,
            -5.571505400413164,
            -5.465693940640961,
            -5.4068960395254955,
            -5.3416494186039625,
            -5.236265510358972,
            -5.11976880607855,
            -5.0166918680230275,
            -4.913809347194281,
            -4.84168688529285,
            -4.756100165369597,
            -4.683394542537595,
            -4.60568837357169,
            -4.499313225720227,
            -4.452974254931119,
            -4.3772463407059785,
            -4.300451265084725,
            -4.195455384567648,
            -4.158103427246468,
            -4.07068871868732,
            -4.005363770053677,
            -3.9194626769026435,
            -3.812929232770429,
            -3.750234884893894,
            -3.7328798350205297,
            -3.697257803380813,
            -3.6411671009000166,
            -3.555113284117949,
            -3.535239567888137,
            -3.5157119490333457,
            -3.494738538481025,
            -3.5387671896248847,
            -3.5636678397412904,
            -3.578291549637699,
            -3.5474632937273096,
            -3.5259796217535637,
            -3.472062239558399,
            -3.3752703327787845,
            -3.3506440284516916,
            -3.3102163915698153,
            -3.248372108537721,
            -3.1933561029968214,
            -3.136889764707311,
            -3.0734689467707774,
            -2.976342676067862,
            -2.9245121873259166,
            -2.843382754062887,
            -2.7302907087213004,
            -2.6653776712386463,
            -2.6110409229094174,
            -2.556908697471748,
            -2.5089634922987614,
            -2.4505387413442836,
            -2.395098704548925,
            -2.29611856771235,
            -2.2235782549742247,
            -2.1404920988332083,
            -2.068415821126827,
            -2.008974537955856,
            -1.97054237624676,
            -1.935033531845468,
            -1.874443209208275,
            -1.8120553556116228,
            -1.768154014272648,
            -1.6960807259491215,
            -1.630357010490597,
            -1.5483143708674447,
            -1.5189301162801936,
            -1.517543190568123,
            -1.4884319374161237,
            -1.4525813828841034,
            -1.411743495385382,
            -1.3484314820818835,
            -1.3112142755115652,
            -1.246541489486475,
            -1.1987528123387747,
            -1.1450471669613584,
            -1.150434504720991,
            -1.1194989866368026,
            -1.1057547062153539,
            -1.0604320014299553,
            -1.0140121001691504,
            -1.0039005414534223,
            -0.9527447234324313,
            -0.8933386817317484,
            -0.8549964085690505,
            -0.8121763451557591,
            -0.7749494137700665,
            -0.7421908997896303,
            -0.7095263900688629,
            -0.6812714997681333,
            -0.6161938446386479,
            -0.5670718351786164,
            -0.5158332678898212,
            -0.4679192900401645,
            -0.4122232675924913,
            -0.3756921175188346,
            -0.36521818790979665,
            -0.3875077947105403,
            -0.38481235273746606,
            -0.38224925176224644,
            -0.40303636157351264,
            -0.43052409076928555,
            -0.4772854212608273,
            -0.5269607494306925,
            -0.5750755874274596,
            -0.5581374925737492,
            -0.5786435409127506,
            -0.5756997286779253,
            -0.5699953637364032,
            -0.5705083525184627,
            -0.5532862788795505,
            -0.531840854529289,
            -0.5004874385674682,
            -0.4680330928004395,
            -0.4829617259608199,
            -0.4961034362608068,
            -0.49290385046887764,
            -0.4800419720741047,
            -0.4362747554436339,
            -0.39018759808212167,
            -0.3184764193663412,
            -0.28095678088147835,
            -0.2723145769868829,
            -0.24924688565957354,
            -0.1829729738314363,
            -0.18617455500627145,
            -0.15835338949364441,
            -0.11718120860295755,
            -0.04160991953875737,
            -0.06454261135850814,
            -0.10009396087580313,
            -0.0802478699727125,
            -0.06445059342230763,
            -0.06556344716564766,
            -0.031248651233696023,
            -0.018683576461782536,
            -0.002954482432883765,
            -0.017314093778267647,
            -0.01033694659892248,
            -0.01311354095327033,
            -0.034704176068647286,
            -0.00882008667063161,
            -0.012402013464921424,
            0.0,
            -0.02338564222094419,
            -0.055238140160714266,
            -0.06218838661842341,
            -0.05659113726774834,
            -0.05083217899278836,
            -0.06769995994433131,
            -0.08111588675976833,
            -0.06983462957369113,
            -0.07373742798927552,
            -0.03680117576512387,
            -0.03056230609002597,
            -0.05637910017748382,
            -0.06886051097532331,
            -0.07400437600369258,
            -0.060204413085365616,
            -0.07888955277820742,
            -0.08914813625708362,
            -0.06765383482538567,
            -0.018275472727694364,
            -0.01605311211467253,
            -0.06743023025951089,
            -0.060783349458375824,
            -0.0959352972015175,
            -0.12425640215863254,
            -0.114996572461731,
            -0.13128677579847903,
            -0.18568228546329024,
            -0.25060853726748533,
            -0.3183917728381225,
            -0.3512760886972792,
            -0.38725876158271433,
            -0.42363114991974626,
            -0.48019414087570667,
            -0.5149605419398497,
            -0.5409310736691566,
            -0.5406970029373674,
            -0.5857119971130942,
            -0.6105861189483477,
            -0.6618163278871343,
            -0.6743139592283747,
            -0.7250185525273984,
            -0.7750681137895299,
            -0.8095112401385336,
            -0.8102745259269746,
            -0.8415650967649384,
            -0.8969148718151736,
            -0.9190118750957836,
            -0.9691834064438858,
            -1.0020023262597384,
            -1.0392472858792168,
            -1.081321388141653,
            -1.118052968278917,
            -1.1182546057086498,
            -1.1498331554502776,
            -1.1949881082412013,
            -1.2348302389265697,
            -1.2449457368031567,
            -1.293502089265413,
            -1.3150228960454804,
            -1.3155625402731683,
            -1.324481252236211,
            -1.3799063103877494,
            -1.3825450420488252,
            -1.446953677733278,
            -1.4744120232364537,
            -1.516923537999757,
            -1.5827183117764658,
            -1.5899604272870764,
            -1.609026159674876,
            -1.640455972129942,
            -1.6796496555680953,
            -1.7255404682485054,
            -1.7477258128580324,
            -1.7501129448332158,
            -1.7485772538166398,
            -1.7791900318386311,
            -1.7923601312409119,
            -1.8161871647073298,
            -1.86257312371683,
            -1.8674186639576948,
            -1.9009699846214048,
            -1.9081479975653242,
            -1.9586583975832692,
            -1.94956665483034,
            -1.9778453309862147,
            -2.0023398733554814,
            -2.0543927995145363,
            -2.0572459035442883,
            -2.0669366153938835,
            -2.0961645427252744,
            -2.1074668851266782,
            -2.122205347170482,
            -2.1715502035502823,
            -2.18719600731872,
            -2.2167326482486036,
            -2.24037376327486,
            -2.314767893246408,
            -2.324638829202277,
            -2.3483169957244048,
            -2.4208039889703894,
            -2.4428150642589497,
            -2.449544849502564,
            -2.449333304942204,
            -2.4623691936294954,
            -2.484916493141494,
            -2.506915967839703,
            -2.5224914294374514,
            -2.5277850667821493,
            -2.538605336528496,
            -2.510727026784755,
            -2.5518805276628065,
            -2.539984158540575,
            -2.5614620674839887,
            -2.553534297429902,
            -2.569321476324088,
            -2.5489115388231784,
            -2.5563095034393797,
            -2.5762030521551704,
            -2.57963244869382,
            -2.5427939861831863,
            -2.578842262942061,
            -2.5819696223336486,
            -2.5630859901994185,
            -2.563653004653684,
            -2.579824265340932,
            -2.5933341714815565,
            -2.613264480027089,
            -2.5991706315933296,
            -2.625495544119394,
            -2.6097091062477578,
            -2.6145972337630674,
            -2.509932541085586,
            -2.5690348805776804,
            -2.6022062687684624,
            -2.610297432031734,
            -2.599675431323943,
            -2.6077820058704653,
            -2.630779296998478,
            -2.652580059458648,
            -2.627518236444484,
            -2.629255016018673,
            -2.6361082495069965,
            -2.637367037977034,
            -2.6606617784183655,
            -2.628998063591334,
            -2.661309773032068,
            -2.6854145865674894,
            -2.6803851161803465,
            -2.6733929225700876,
            -2.6409322505248447,
            -2.599289372794569,
            -2.684464952998086,
            -2.703374272918399,
            -2.6985013720454685,
            -2.662368961209866,
            -2.674835081147375,
            -2.688841272838914,
            -2.653335259231701,
            -2.6702729420216365,
            -2.6829961686124495,
            -2.702796921910089,
            -2.7127652598276004,
            -2.7512406411464934,
            -2.742785401507728,
            -2.704570953952084,
            -2.692950636252574,
            -2.7649691594666628,
            -2.767333744905896,
            -2.753583440042778,
            -2.7455220053899367,
            -2.7431117991796583,
            -2.7641390620022435,
            -2.7779404180176854,
            -2.8108264804067673,
            -2.786815303615221,
            -2.7477804154793173,
            -2.7874309955181165,
            -2.798028975557692,
            -2.7735001929846135,
            -2.756779482378274,
            -2.7569295226310455,
            -2.7613701599786697,
            -2.7649870067499123,
            -2.7656647170829327,
            -2.753018832728925,
            -2.7504058665592463,
            -2.726459864369282,
            -2.714630430596314,
            -2.6908244989289223,
            -2.680275304120684,
            -2.656479679355284,
            -2.6966617737657295,
            -2.663582933528412,
            -2.6623669294146293,
            -2.650766451476949,
            -2.6549579073309673,
            -2.6498868133206965,
            -2.6814300467886074,
            -2.683000051907939,
            -2.6289760896694254,
            -2.6426055667901576,
            -2.6375237242196494,
            -2.639546447682404,
            -2.6274516952319473,
            -2.606258398172372,
            -2.6253567408224026,
            -2.60354941609088,
            -2.5887542411612454,
            -2.595119194763422,
            -2.5762448100244857,
            -2.5880109303845877,
            -2.592701347279636,
            -2.5857947654504283,
            -2.6150704550610797,
            -2.5809169188590904,
            -2.562598894629808,
            -2.572546798232054,
            -2.5910066539221823,
            -2.5907240995159864,
            -2.563399999735214,
            -2.5793581199936177,
            -2.579299035228649,
            -2.586834401342127,
            -2.599069367401519,
            -2.567944932791928,
            -2.5722772686217343,
            -2.591438182690837,
            -2.5923472197086337,
            -2.6082703020434614,
            -2.638044334772788,
            -2.644988520396101,
            -2.64516982092729,
            -2.647048809803609,
            -2.672321920567457,
            -2.6654855066084213,
            -2.683401354269373,
            -2.7437997712628643,
            -2.7556738272834984,
            -2.7896900505692663,
            -2.7959452023489533,
            -2.8465369649323176,
            -2.865071799598658,
            -2.8666863702617746,
            -2.92277608126863,
            -2.941453833070785,
            -2.9733002084025735,
            -3.022254643036021,
            -3.080392985188004,
            -3.0781434179696134,
            -3.1073444740143614,
            -3.1523750485225612,
            -3.2167877544858055,
            -3.259531978678817,
            -3.3107116039046645,
            -3.359760253683339,
            -3.427645367664388,
            -3.5110878407815242,
            -3.569601095133917,
            -3.6504573967495784,
            -3.7013634251655745,
            -3.838090665096903,
            -3.907914323313454,
            -4.00695886074652,
            -4.140542540504681,
            -4.229412175692081,
            -4.391096441206777,
            -4.500608821519235,
            -4.680700526338342,
            -4.820250776889104,
            -4.958554266183054,
            -5.1251938667946675,
            -5.283705255933578,
            -5.408489930956158,
            -5.6153084613488815,
            -5.796832373216297,
            -6.005929221090064,
            -6.205378384204591,
            -6.4006647779792285,
            -6.574603042105787,
            -6.7792286417322,
            -6.999167789067961,
            -7.200047690644707,
            -7.409059800058138,
            -7.637986939776898,
            -7.859395774074521,
            -8.078878792196434,
            -8.294231722756997,
            -8.472777063386822,
            -8.673951354628471,
            -8.851849285444343,
            -9.035323632638308,
            -9.180907071521153,
            -9.35348141433639,
            -9.526604819198147,
            -9.663827147300347,
            -9.808604686472767,
            -9.950204857453048,
            -10.07796564298702,
            -10.200497041066594,
            -10.327866561596215,
            -10.431159982377258,
            -10.539354848988552,
            -10.632139178170435,
            -10.72928117141909,
            -10.775020728398198,
            -10.897443534470861,
            -10.905077226494038,
            -10.927179151120178,
            -10.946447567938561,
            -10.991777222472908,
            -11.02604894708061,
            -11.021635873519198,
            -11.040458716405679,
            -11.0628276074175,
            -11.078070487998051,
            -11.065844101267803,
            -11.054370844596983,
            -11.051285287929417,
            -11.051868664944937,
            -11.046668891371112,
            -11.036689165259851,
            -11.02675684209655,
            -11.023656000333744,
            -10.994654843574779,
            -10.962107469285268,
            -10.931970433847367,
            -10.900730283978838,
            -10.903646149890944,
            -10.872405060473273,
            -10.866041854505191,
            -10.857086101904676,
            -10.862683333161808,
            -10.857217243484676,
            -10.83766011953104,
            -10.848578464832915,
            -10.861017748327173,
            -10.870096891396276,
            -10.865204877911179,
            -10.884317277679305,
            -10.913370398402819,
            -10.943253357238834,
            -10.97444327108774,
            -11.00453845262744,
            -11.044021698729132,
            -11.087856562425703,
            -11.145049660857492,
            -11.198981780717482,
            -11.233922853545788,
            -11.307604620124902,
            -11.395263089138897,
            -11.434790219524064,
            -11.518936288310364,
            -11.609882671902165,
            -11.66783347725238,
            -11.748541554105936,
            -11.830787333269903,
            -11.91079962893453,
            -11.984809032073027,
            -12.09137121762657,
            -12.188300484644916,
            -12.29682622262422,
            -12.386974686081171,
            -12.523754723953793,
            -12.660081348870666,
            -12.753043824346173,
            -12.879586405427741,
            -12.97717957736812,
            -13.08099899801869,
            -13.180485818831327,
            -13.333386040844132,
            -13.439345812586547,
            -13.543577566353855,
            -13.661978472197696,
            -13.766396219609144,
            -13.84976244840904,
            -13.93126441048458,
            -14.064147338386363,
            -14.182695464702359,
            -14.278537805977292,
            -14.35858328485899,
            -14.45246925213155,
            -14.554412711632027,
            -14.619099798109936,
            -14.728009360115973,
            -14.808319752185978,
            -14.893560078186608,
            -14.998575449181898,
            -15.06819631758321,
            -15.14713398691855,
            -15.222192808733887,
            -15.327459455097653,
            -15.400528575434848,
            -15.479397670041829,
            -15.562266159972449,
            -15.631383670101997,
            -15.685876025661582,
            -15.724014101879552,
            -15.803101490508666,
            -15.849298178263435,
            -15.89637240434893,
            -15.92032187032751,
            -15.957633465744282,
            -15.992942106256011,
            -16.005178712215073,
            -16.04698472916854,
            -16.06361850752573,
            -16.08206013690766,
            -16.136118285770074,
            -16.137234440181256,
            -16.173257196295147,
            -16.196373051613715,
            -16.236350802037695,
            -16.257508096177954,
            -16.265219922832575,
            -16.286448102111716,
            -16.299598810433178,
            -16.324963080906944,
            -16.322344793900307,
            -16.359039745830557,
            -16.37129775369731,
            -16.369617065476756,
            -16.389831972085428,
            -16.429942097862412,
            -16.452269434753315,
            -16.465786162638484,
            -16.502779161538214,
            -16.508765957910352,
            -16.53252518799004,
            -16.55649226928614,
            -16.595307516520432,
            -16.589986427931134,
            -16.60331442247492,
            -16.632772603545405,
            -16.64086245384086,
            -16.647514387756043,
            -16.652798091593628,
            -16.694642634293714,
            -16.706576013896104,
            -16.725571636949464,
            -16.73773606905356,
            -16.7506479848827,
            -16.74916058646303,
            -16.764555252465517,
            -16.777709777011193,
            -16.795294088050678,
            -16.791725898041047,
            -16.833717208999786,
            -16.854298884865447,
            -16.858613442536196,
            -16.87659591399878,
            -16.891430707462654,
            -16.928467388650123,
            -16.94714499663233,
            -16.99146214164828,
            -17.018951464410456,
            -17.044397256302197,
            -17.057662443354445,
            -17.071116553758415,
            -17.106146778429906,
            -17.106280894208464,
            -17.12729650646502,
            -17.168133622123197,
            -17.18987074352359,
            -17.20552344727077,
            -17.2366810218016,
            -17.270763079505844,
            -17.283366119535632,
            -17.309498168229,
            -17.322886008195187,
            -17.33889288245172,
            -17.345308234191553,
            -17.366446865752096,
            -17.37601696531846,
            -17.391135589261335,
            -17.417088709577254,
            -17.435881439771375,
            -17.471258047625042,
            -17.480951316797633,
            -17.502029967289968,
            -17.52328667666505,
            -17.48854379215252,
            -17.54023427961094,
            -17.545163120151148,
            -17.565054888669884,
            -17.579425460455372,
            -17.60015880389529,
            -17.61526934166671,
            -17.615313033447666,
            -17.64640974550055,
            -17.663965497496047,
            -17.664733793408473,
            -17.677711337157174,
            -17.67622429845063,
            -17.695105763672853,
            -17.692109864518688,
            -17.705101918127067,
            -17.703455975295103,
            -17.735494769090774,
            -17.757442446142566,
            -17.769258210669104,
            -17.783842563166324,
            -17.781688258813375,
            -17.806442556061754,
            -17.827818926296437,
            -17.845363247792942,
            -17.86514096407586,
            -17.880731841744183,
            -17.894157097781875,
            -17.910111110598706,
            -17.94039221954799,
            -17.975889020518252,
            -17.994122198199506,
            -18.015301441404034,
            -18.026859790645993,
            -18.034877662150947,
            -18.029960252583386,
            -18.058511387722127,
            -18.06180195955123,
            -18.05992911208848,
            -18.077640132774683,
            -18.100010570596453,
            -18.128078223824442,
            -18.128650641228596,
            -18.160991162206763,
            -18.167054622628964,
            -18.17045972953468,
            -18.167682086853397,
            -18.202239232905974,
            -18.198683012197435,
            -18.197470987206312,
            -18.219549391533484,
            -18.227394155422772,
            -18.224138949104184,
            -18.228414252563944,
            -18.229857225432415,
            -18.241101052988146,
            -18.255136933325208,
            -18.27958076779299,
            -18.282045926596368,
            -18.303598840835814,
            -18.324588967484864,
            -18.342746397819347,
            -18.32784277907622,
            -18.325373506691182,
            -18.351333736803806,
            -18.362134285510862,
            -18.36327233681292,
            -18.386421387376792,
            -18.397163971102533,
            -18.417130636652583,
            -18.4292646268288,
            -18.439346402637945,
            -18.454894865441855,
            -18.471805373968778,
            -18.483671873157153,
            -18.486061224061867,
            -18.50311228667029,
            -18.487407755494353,
            -18.517976030244508,
            -18.52206344788685,
            -18.556299392763513,
            -18.588255227097083,
            -18.59192611295461,
            -18.616875508971724,
            -18.612643294384387,
            -18.64517126169833,
            -18.63278578891697,
            -18.655780031928177,
            -18.682348942927252,
            -18.69377302476675,
            -18.71961300449217,
            -18.716405460918644,
            -18.723538333036142,
            -18.722081660618745,
            -18.71525344375928,
            -18.734461805229138,
            -18.73491440814893,
            -18.744973851231318,
            -18.747122968203172,
            -18.76380653168499,
            -18.763004163237383,
            -18.759229713391903,
            -18.770308734072213,
            -18.786224010259673,
            -18.796602916094955,
            -18.782800561459876,
            -18.81959850676454,
            -18.842645973141092,
            -18.84371993549012,
            -18.84110618731921,
            -18.859600944820308,
            -18.86700298049855,
            -18.85436601244228,
            -18.85785952770144,
            -18.86033277087686,
            -18.870638815800408,
            -18.874663715509396,
            -18.8915316122215,
            -18.891473105292874,
            -18.893758113007355,
            -18.925407325868257,
            -18.932970380611074,
            -18.929340140236594,
            -18.95303341117399,
            -18.976737595503696,
            -18.95774358484971,
            -18.952266000717437,
            -18.99832720192996,
            -19.004087800121503,
            -18.987628427519986,
            -19.00563027496591,
            -19.027321048397994,
            -19.042374525957005,
            -19.041711006224304,
            -19.056729925019738,
            -19.058617977919152,
            -19.062176197762067,
            -19.086074337299944,
            -19.1049885917304,
            -19.12988271659787,
            -19.136986239398848,
            -19.173260330939105,
            -19.193317347129735,
            -19.188264093413494,
            -19.194500380323422,
            -19.183817456024148,
            -19.16694034056289,
            -19.16896486524666,
            -19.16431455433885,
            -19.176293013651012,
            -19.15902285396891,
            -19.151284925895517,
            -19.135917742690065,
            -19.140248894400674,
            -19.113759210236488,
            -19.118686778995425,
            -19.132785645960023,
            -19.112809779114766,
            -19.100967184023464,
            -19.10685108380393,
            -19.100428720076806,
            -19.08711110787194,
            -19.084469236956885,
            -19.07873898568526,
            -19.077194917465448,
            -19.07855159130552,
            -19.087746428224477,
            -19.085984798522578,
            -19.05900807806339,
            -19.07694866130607,
            -19.114792621911672,
            -19.12262436360609,
            -19.110299732302938,
            -19.111637294999397,
            -19.10272883355134,
            -19.089778795887135,
            -19.107330449485858,
            -19.126389181072614,
            -19.128967558617347,
            -19.155686446684705,
            -19.154485272270264,
            -19.174111655717645,
            -19.17415481285348,
            -19.199453083569747,
            -19.21058741594382,
            -19.227074275142343,
            -19.23667959916724,
            -19.243387509857726,
            -19.24997111651016,
            -19.2704672230222,
            -19.28791207957985,
            -19.316331658337006,
            -19.341347803492386,
            -19.350171077032428,
            -19.366812785254513,
            -19.41180514729034,
            -19.407758923138235,
            -19.435685883211814,
            -19.429576766858375,
            -19.421604500483287,
            -19.4115595460949,
            -19.4013633113965,
            -19.387054577034235,
            -19.350760325250718,
            -19.376322241239496,
            -19.36232039795115,
            -19.355347195713534,
            -19.37066603287316,
            -19.356855986166646,
            -19.349669067171387,
            -19.332854037605184,
            -19.338694650657107,
            -19.334358611718685,
            -19.32207870551812,
            -19.318951361869967,
            -19.30595770479286,
            -19.313167013977175,
            -19.272012559492296,
            -19.278107817705184,
            -19.278285971284067,
            -19.269870978195584,
            -19.261587026836327,
            -19.267858687800096,
            -19.257468619163877,
            -19.234704275052476,
            -19.246837786181743,
            -19.236757949243007,
            -19.233049951649583,
            -19.235825041203448,
            -19.233540972802423,
            -19.21493521955949,
            -19.20937847892456,
            -19.215669063855167,
            -19.22869228664807,
            -19.224425793963857,
            -19.234030234383027,
            -19.240397705945146,
            -19.262047929405917,
            -19.260876162368582,
            -19.283352743559142,
            -19.28418538520689,
            -19.300032575799086,
            -19.318501314220946,
            -19.336035450210215,
            -19.342487980328798,
            -19.341664393255876,
            -19.379628633618285,
            -19.392957092583128,
            -19.420322858149277,
            -19.433051049115022,
            -19.450823142801504,
            -19.448188294277436,
            -19.41161587244166,
            -19.42281412070232,
            -19.411788920806003,
            -19.407342519242228,
            -19.377699195711894,
            -19.355126785853763,
            -19.344630219154205,
            -19.320722689989903,
            -19.318096988618038,
            -19.323476838063065,
            -19.3035808928461,
            -19.296389400443765,
            -19.290640472737177,
            -19.26460335771229,
            -19.257021694608667,
            -19.24337941021125,
            -19.242736481693072,
            -19.2346357685486,
            -19.22331420763792,
            -19.201858477106523,
            -19.199304517579698,
            -19.16299815754278,
            -19.176396920843153,
            -19.17836112665,
            -19.15334609985322,
            -19.1413751843596,
            -19.13533786116741,
            -19.137388333435275,
            -19.121987325921506,
            -19.12267926700127,
            -19.124490224548207,
            -19.11674690891888,
            -19.129027308195447,
            -19.11611567951593,
            -19.115744554135883,
            -19.09787552064887,
            -19.10641217016095,
            -19.10994872991326,
            -19.10827107576811,
            -19.09889319036552,
            -19.107476463631325,
            -19.09582012747521,
            -19.089223828261925,
            -19.09451318631987,
            -19.097193631527507,
            -19.096009018232518,
            -19.09619712349109,
            -19.107595719870485,
            -19.11575603171766,
            -19.101174140219292,
            -19.1039882273658,
            -19.10093349927948,
            -19.104727066894252,
            -19.079582792701398,
            -19.047638968629087,
            -19.01454820830085,
            -18.973654888431607,
            -18.935060368134117,
            -18.897183076407195,
            -18.87219647076701,
            -18.830121621924157,
            -18.81546005794579,
            -18.77631317071333,
            -18.7123157672053,
            -18.719196968342715,
            -18.68878066252659,
            -18.64492303871029,
            -18.612585348737547,
            -18.579990044124862,
            -18.546965490667063,
            -18.497698374583404,
            -18.484203600581125,
            -18.45516372777233,
            -18.422827519314517,
            -18.38265578166183,
            -18.353006800254775,
            -18.347491338659616,
            -18.313503339764594,
            -18.31810835003494,
            -18.28319357187832,
            -18.243482733349232,
            -18.2319533044773,
            -18.216615772349694,
            -18.175583170329645,
            -18.142844475020645,
            -18.108082760906363,
            -18.071635604844246,
            -18.034158359011833,
            -18.001215991953657,
            -17.94511889609037,
            -17.905634211156887,
            -17.884101507670238,
            -17.870171378666868,
            -17.82682889536621,
            -17.821760159628134,
            -17.84482256841641,
            -17.832835345003954,
            -17.872941831617744,
            -17.89456753276486,
            -17.936999731137117,
            -17.952293612930912,
            -17.994490691314002,
            -18.061050994623717,
            -18.102772390337016,
            -18.177086976169782,
            -18.240727698557773,
            -18.271798009404115,
            -18.211101960212943,
            -18.197458189672727,
            -18.146104487776036,
            -18.07983390350599,
            -18.028275094325007,
            -17.969778527962962,
            -17.923319177086096,
            -17.85584414265706,
            -17.8446358901686,
            -17.879729291038718,
            -17.91354995691141,
            -17.938093715010094,
            -17.968214121716485,
            -17.975188774911743,
            -18.048685666897537,
            -18.168718472285853,
            -18.289813264396777,
            -18.358741554488006,
            -18.427674318057253,
            -18.501632804709452,
            -18.629953306195116,
            -18.84257631920064,
            -18.986364357802668,
            -19.11729420029396,
            -19.223832096007172,
            -19.456633713615876,
            -19.3482044595156
        ]
    },
    "speech_+_music_(lowpass)": {
        "x": [
            0.0,
            14.285714285714285,
            28.57142857142857,
            42.857142857142854,
            57.14285714285714,
            71.42857142857142,
            85.71428571428571,
            100.0,
            114.28571428571428,
            128.57142857142856,
            142.85714285714283,
            157.14285714285714,
            171.42857142857142,
            185.7142857142857,
            200.0,
            214.28571428571428,
            228.57142857142856,
            242.85714285714283,
            257.1428571428571,
            271.4285714285714,
            285.71428571428567,
            300.0,
            314.2857142857143,
            328.57142857142856,
            342.85714285714283,
            357.1428571428571,
            371.4285714285714,
            385.71428571428567,
            400.0,
            414.2857142857143,
            428.57142857142856,
            442.85714285714283,
            457.1428571428571,
            471.4285714285714,
            485.71428571428567,
            499.99999999999994,
            514.2857142857142,
            528.5714285714286,
            542.8571428571428,
            557.1428571428571,
            571.4285714285713,
            585.7142857142857,
            600.0,
            614.2857142857142,
            628.5714285714286,
            642.8571428571428,
            657.1428571428571,
            671.4285714285713,
            685.7142857142857,
            700.0,
            714.2857142857142,
            728.5714285714286,
            742.8571428571428,
            757.1428571428571,
            771.4285714285713,
            785.7142857142857,
            800.0,
            814.2857142857142,
            828.5714285714286,
            842.8571428571428,
            857.1428571428571,
            871.4285714285713,
            885.7142857142857,
            899.9999999999999,
            914.2857142857142,
            928.5714285714286,
            942.8571428571428,
            957.1428571428571,
            971.4285714285713,
            985.7142857142857,
            999.9999999999999,
            1014.2857142857142,
            1028.5714285714284,
            1042.857142857143,
            1057.142857142857,
            1071.4285714285713,
            1085.7142857142856,
            1100.0,
            1114.2857142857142,
            1128.5714285714284,
            1142.8571428571427,
            1157.142857142857,
            1171.4285714285713,
            1185.7142857142856,
            1200.0,
            1214.2857142857142,
            1228.5714285714284,
            1242.8571428571427,
            1257.142857142857,
            1271.4285714285713,
            1285.7142857142856,
            1300.0,
            1314.2857142857142,
            1328.5714285714284,
            1342.8571428571427,
            1357.142857142857,
            1371.4285714285713,
            1385.7142857142856,
            1400.0,
            1414.2857142857142,
            1428.5714285714284,
            1442.8571428571427,
            1457.142857142857,
            1471.4285714285713,
            1485.7142857142856,
            1500.0,
            1514.2857142857142,
            1528.5714285714284,
            1542.8571428571427,
            1557.142857142857,
            1571.4285714285713,
            1585.7142857142856,
            1600.0,
            1614.2857142857142,
            1628.5714285714284,
            1642.8571428571427,
            1657.142857142857,
            1671.4285714285713,
            1685.7142857142856,
            1699.9999999999998,
            1714.2857142857142,
            1728.5714285714284,
            1742.8571428571427,
            1757.142857142857,
            1771.4285714285713,
            1785.7142857142856,
            1799.9999999999998,
            1814.2857142857142,
            1828.5714285714284,
            1842.8571428571427,
            1857.142857142857,
            1871.4285714285713,
            1885.7142857142856,
            1899.9999999999998,
            1914.2857142857142,
            1928.5714285714284,
            1942.8571428571427,
            1957.142857142857,
            1971.4285714285713,
            1985.7142857142856,
            1999.9999999999998,
            2014.2857142857142,
            2028.5714285714284,
            2042.8571428571427,
            2057.142857142857,
            2071.428571428571,
            2085.714285714286,
            2100.0,
            2114.285714285714,
            2128.5714285714284,
            2142.8571428571427,
            2157.142857142857,
            2171.428571428571,
            2185.714285714286,
            2200.0,
            2214.285714285714,
            2228.5714285714284,
            2242.8571428571427,
            2257.142857142857,
            2271.428571428571,
            2285.7142857142853,
            2300.0,
            2314.285714285714,
            2328.5714285714284,
            2342.8571428571427,
            2357.142857142857,
            2371.428571428571,
            2385.7142857142853,
            2400.0,
            2414.285714285714,
            2428.5714285714284,
            2442.8571428571427,
            2457.142857142857,
            2471.428571428571,
            2485.7142857142853,
            2500.0,
            2514.285714285714,
            2528.5714285714284,
            2542.8571428571427,
            2557.142857142857,
            2571.428571428571,
            2585.7142857142853,
            2600.0,
            2614.285714285714,
            2628.5714285714284,
            2642.8571428571427,
            2657.142857142857,
            2671.428571428571,
            2685.7142857142853,
            2700.0,
            2714.285714285714,
            2728.5714285714284,
            2742.8571428571427,
            2757.142857142857,
            2771.428571428571,
            2785.7142857142853,
            2800.0,
            2814.285714285714,
            2828.5714285714284,
            2842.8571428571427,
            2857.142857142857,
            2871.428571428571,
            2885.7142857142853,
            2900.0,
            2914.285714285714,
            2928.5714285714284,
            2942.8571428571427,
            2957.142857142857,
            2971.428571428571,
            2985.7142857142853,
            3000.0,
            3014.285714285714,
            3028.5714285714284,
            3042.8571428571427,
            3057.142857142857,
            3071.428571428571,
            3085.7142857142853,
            3100.0,
            3114.285714285714,
            3128.5714285714284,
            3142.8571428571427,
            3157.142857142857,
            3171.428571428571,
            3185.7142857142853,
            3200.0,
            3214.285714285714,
            3228.5714285714284,
            3242.8571428571427,
            3257.142857142857,
            3271.428571428571,
            3285.7142857142853,
            3299.9999999999995,
            3314.285714285714,
            3328.5714285714284,
            3342.8571428571427,
            3357.142857142857,
            3371.428571428571,
            3385.7142857142853,
            3399.9999999999995,
            3414.285714285714,
            3428.5714285714284,
            3442.8571428571427,
            3457.142857142857,
            3471.428571428571,
            3485.7142857142853,
            3499.9999999999995,
            3514.285714285714,
            3528.5714285714284,
            3542.8571428571427,
            3557.142857142857,
            3571.428571428571,
            3585.7142857142853,
            3599.9999999999995,
            3614.285714285714,
            3628.5714285714284,
            3642.8571428571427,
            3657.142857142857,
            3671.428571428571,
            3685.7142857142853,
            3699.9999999999995,
            3714.285714285714,
            3728.5714285714284,
            3742.8571428571427,
            3757.142857142857,
            3771.428571428571,
            3785.7142857142853,
            3799.9999999999995,
            3814.285714285714,
            3828.5714285714284,
            3842.8571428571427,
            3857.142857142857,
            3871.428571428571,
            3885.7142857142853,
            3899.9999999999995,
            3914.285714285714,
            3928.5714285714284,
            3942.8571428571427,
            3957.142857142857,
            3971.428571428571,
            3985.7142857142853,
            3999.9999999999995,
            4014.285714285714,
            4028.5714285714284,
            4042.8571428571427,
            4057.142857142857,
            4071.428571428571,
            4085.7142857142853,
            4100.0,
            4114.285714285714,
            4128.571428571428,
            4142.857142857142,
            4157.142857142857,
            4171.428571428572,
            4185.714285714285,
            4200.0,
            4214.285714285714,
            4228.571428571428,
            4242.857142857142,
            4257.142857142857,
            4271.428571428572,
            4285.714285714285,
            4300.0,
            4314.285714285714,
            4328.571428571428,
            4342.857142857142,
            4357.142857142857,
            4371.428571428572,
            4385.714285714285,
            4400.0,
            4414.285714285714,
            4428.571428571428,
            4442.857142857142,
            4457.142857142857,
            4471.428571428572,
            4485.714285714285,
            4500.0,
            4514.285714285714,
            4528.571428571428,
            4542.857142857142,
            4557.142857142857,
            4571.428571428571,
            4585.714285714285,
            4600.0,
            4614.285714285714,
            4628.571428571428,
            4642.857142857142,
            4657.142857142857,
            4671.428571428571,
            4685.714285714285,
            4700.0,
            4714.285714285714,
            4728.571428571428,
            4742.857142857142,
            4757.142857142857,
            4771.428571428571,
            4785.714285714285,
            4800.0,
            4814.285714285714,
            4828.571428571428,
            4842.857142857142,
            4857.142857142857,
            4871.428571428571,
            4885.714285714285,
            4900.0,
            4914.285714285714,
            4928.571428571428,
            4942.857142857142,
            4957.142857142857,
            4971.428571428571,
            4985.714285714285,
            5000.0,
            5014.285714285714,
            5028.571428571428,
            5042.857142857142,
            5057.142857142857,
            5071.428571428571,
            5085.714285714285,
            5100.0,
            5114.285714285714,
            5128.571428571428,
            5142.857142857142,
            5157.142857142857,
            5171.428571428571,
            5185.714285714285,
            5200.0,
            5214.285714285714,
            5228.571428571428,
            5242.857142857142,
            5257.142857142857,
            5271.428571428571,
            5285.714285714285,
            5300.0,
            5314.285714285714,
            5328.571428571428,
            5342.857142857142,
            5357.142857142857,
            5371.428571428571,
            5385.714285714285,
            5400.0,
            5414.285714285714,
            5428.571428571428,
            5442.857142857142,
            5457.142857142857,
            5471.428571428571,
            5485.714285714285,
            5500.0,
            5514.285714285714,
            5528.571428571428,
            5542.857142857142,
            5557.142857142857,
            5571.428571428571,
            5585.714285714285,
            5600.0,
            5614.285714285714,
            5628.571428571428,
            5642.857142857142,
            5657.142857142857,
            5671.428571428571,
            5685.714285714285,
            5700.0,
            5714.285714285714,
            5728.571428571428,
            5742.857142857142,
            5757.142857142857,
            5771.428571428571,
            5785.714285714285,
            5800.0,
            5814.285714285714,
            5828.571428571428,
            5842.857142857142,
            5857.142857142857,
            5871.428571428571,
            5885.714285714285,
            5900.0,
            5914.285714285714,
            5928.571428571428,
            5942.857142857142,
            5957.142857142857,
            5971.428571428571,
            5985.714285714285,
            6000.0,
            6014.285714285714,
            6028.571428571428,
            6042.857142857142,
            6057.142857142857,
            6071.428571428571,
            6085.714285714285,
            6100.0,
            6114.285714285714,
            6128.571428571428,
            6142.857142857142,
            6157.142857142857,
            6171.428571428571,
            6185.714285714285,
            6200.0,
            6214.285714285714,
            6228.571428571428,
            6242.857142857142,
            6257.142857142857,
            6271.428571428571,
            6285.714285714285,
            6300.0,
            6314.285714285714,
            6328.571428571428,
            6342.857142857142,
            6357.142857142857,
            6371.428571428571,
            6385.714285714285,
            6400.0,
            6414.285714285714,
            6428.571428571428,
            6442.857142857142,
            6457.142857142857,
            6471.428571428571,
            6485.714285714285,
            6499.999999999999,
            6514.285714285714,
            6528.571428571428,
            6542.857142857142,
            6557.142857142857,
            6571.428571428571,
            6585.714285714285,
            6599.999999999999,
            6614.285714285714,
            6628.571428571428,
            6642.857142857142,
            6657.142857142857,
            6671.428571428571,
            6685.714285714285,
            6699.999999999999,
            6714.285714285714,
            6728.571428571428,
            6742.857142857142,
            6757.142857142857,
            6771.428571428571,
            6785.714285714285,
            6799.999999999999,
            6814.285714285714,
            6828.571428571428,
            6842.857142857142,
            6857.142857142857,
            6871.428571428571,
            6885.714285714285,
            6899.999999999999,
            6914.285714285714,
            6928.571428571428,
            6942.857142857142,
            6957.142857142857,
            6971.428571428571,
            6985.714285714285,
            6999.999999999999,
            7014.285714285714,
            7028.571428571428,
            7042.857142857142,
            7057.142857142857,
            7071.428571428571,
            7085.714285714285,
            7099.999999999999,
            7114.285714285714,
            7128.571428571428,
            7142.857142857142,
            7157.142857142857,
            7171.428571428571,
            7185.714285714285,
            7199.999999999999,
            7214.285714285714,
            7228.571428571428,
            7242.857142857142,
            7257.142857142857,
            7271.428571428571,
            7285.714285714285,
            7299.999999999999,
            7314.285714285714,
            7328.571428571428,
            7342.857142857142,
            7357.142857142857,
            7371.428571428571,
            7385.714285714285,
            7399.999999999999,
            7414.285714285714,
            7428.571428571428,
            7442.857142857142,
            7457.142857142857,
            7471.428571428571,
            7485.714285714285,
            7499.999999999999,
            7514.285714285714,
            7528.571428571428,
            7542.857142857142,
            7557.142857142857,
            7571.428571428571,
            7585.714285714285,
            7599.999999999999,
            7614.285714285714,
            7628.571428571428,
            7642.857142857142,
            7657.142857142857,
            7671.428571428571,
            7685.714285714285,
            7699.999999999999,
            7714.285714285714,
            7728.571428571428,
            7742.857142857142,
            7757.142857142857,
            7771.428571428571,
            7785.714285714285,
            7799.999999999999,
            7814.285714285714,
            7828.571428571428,
            7842.857142857142,
            7857.142857142857,
            7871.428571428571,
            7885.714285714285,
            7899.999999999999,
            7914.285714285714,
            7928.571428571428,
            7942.857142857142,
            7957.142857142857,
            7971.428571428571,
            7985.714285714285,
            7999.999999999999,
            8014.285714285714,
            8028.571428571428,
            8042.857142857142,
            8057.142857142857,
            8071.428571428571,
            8085.714285714285,
            8099.999999999999,
            8114.285714285714,
            8128.571428571428,
            8142.857142857142,
            8157.142857142857,
            8171.428571428571,
            8185.714285714285,
            8200.0,
            8214.285714285714,
            8228.571428571428,
            8242.857142857143,
            8257.142857142857,
            8271.42857142857,
            8285.714285714284,
            8300.0,
            8314.285714285714,
            8328.571428571428,
            8342.857142857143,
            8357.142857142857,
            8371.42857142857,
            8385.714285714284,
            8400.0,
            8414.285714285714,
            8428.571428571428,
            8442.857142857143,
            8457.142857142857,
            8471.42857142857,
            8485.714285714284,
            8500.0,
            8514.285714285714,
            8528.571428571428,
            8542.857142857143,
            8557.142857142857,
            8571.42857142857,
            8585.714285714284,
            8600.0,
            8614.285714285714,
            8628.571428571428,
            8642.857142857143,
            8657.142857142857,
            8671.42857142857,
            8685.714285714284,
            8700.0,
            8714.285714285714,
            8728.571428571428,
            8742.857142857143,
            8757.142857142857,
            8771.42857142857,
            8785.714285714284,
            8800.0,
            8814.285714285714,
            8828.571428571428,
            8842.857142857143,
            8857.142857142857,
            8871.42857142857,
            8885.714285714284,
            8900.0,
            8914.285714285714,
            8928.571428571428,
            8942.857142857143,
            8957.142857142857,
            8971.42857142857,
            8985.714285714284,
            9000.0,
            9014.285714285714,
            9028.571428571428,
            9042.857142857143,
            9057.142857142857,
            9071.42857142857,
            9085.714285714284,
            9100.0,
            9114.285714285714,
            9128.571428571428,
            9142.857142857141,
            9157.142857142857,
            9171.42857142857,
            9185.714285714284,
            9200.0,
            9214.285714285714,
            9228.571428571428,
            9242.857142857141,
            9257.142857142857,
            9271.42857142857,
            9285.714285714284,
            9300.0,
            9314.285714285714,
            9328.571428571428,
            9342.857142857141,
            9357.142857142857,
            9371.42857142857,
            9385.714285714284,
            9400.0,
            9414.285714285714,
            9428.571428571428,
            9442.857142857141,
            9457.142857142857,
            9471.42857142857,
            9485.714285714284,
            9500.0,
            9514.285714285714,
            9528.571428571428,
            9542.857142857141,
            9557.142857142857,
            9571.42857142857,
            9585.714285714284,
            9600.0,
            9614.285714285714,
            9628.571428571428,
            9642.857142857141,
            9657.142857142857,
            9671.42857142857,
            9685.714285714284,
            9700.0,
            9714.285714285714,
            9728.571428571428,
            9742.857142857141,
            9757.142857142857,
            9771.42857142857,
            9785.714285714284,
            9800.0,
            9814.285714285714,
            9828.571428571428,
            9842.857142857141,
            9857.142857142857,
            9871.42857142857,
            9885.714285714284,
            9900.0,
            9914.285714285714,
            9928.571428571428,
            9942.857142857141,
            9957.142857142857,
            9971.42857142857,
            9985.714285714284,
            10000.0,
            10014.285714285714,
            10028.571428571428,
            10042.857142857141,
            10057.142857142857,
            10071.42857142857,
            10085.714285714284,
            10100.0,
            10114.285714285714,
            10128.571428571428,
            10142.857142857141,
            10157.142857142857,
            10171.42857142857,
            10185.714285714284,
            10200.0,
            10214.285714285714,
            10228.571428571428,
            10242.857142857141,
            10257.142857142857,
            10271.42857142857,
            10285.714285714284,
            10300.0,
            10314.285714285714,
            10328.571428571428,
            10342.857142857141,
            10357.142857142857,
            10371.42857142857,
            10385.714285714284,
            10400.0,
            10414.285714285714,
            10428.571428571428,
            10442.857142857141,
            10457.142857142857,
            10471.42857142857,
            10485.714285714284,
            10500.0,
            10514.285714285714,
            10528.571428571428,
            10542.857142857141,
            10557.142857142857,
            10571.42857142857,
            10585.714285714284,
            10600.0,
            10614.285714285714,
            10628.571428571428,
            10642.857142857141,
            10657.142857142857,
            10671.42857142857,
            10685.714285714284,
            10700.0,
            10714.285714285714,
            10728.571428571428,
            10742.857142857141,
            10757.142857142857,
            10771.42857142857,
            10785.714285714284,
            10800.0,
            10814.285714285714,
            10828.571428571428,
            10842.857142857141,
            10857.142857142857,
            10871.42857142857,
            10885.714285714284,
            10900.0,
            10914.285714285714,
            10928.571428571428,
            10942.857142857141,
            10957.142857142857,
            10971.42857142857,
            10985.714285714284,
            11000.0,
            11014.285714285714,
            11028.571428571428,
            11042.857142857141,
            11057.142857142857,
            11071.42857142857,
            11085.714285714284,
            11100.0,
            11114.285714285714,
            11128.571428571428,
            11142.857142857141,
            11157.142857142857,
            11171.42857142857,
            11185.714285714284,
            11200.0,
            11214.285714285714,
            11228.571428571428,
            11242.857142857141,
            11257.142857142857,
            11271.42857142857,
            11285.714285714284,
            11300.0,
            11314.285714285714,
            11328.571428571428,
            11342.857142857141,
            11357.142857142857,
            11371.42857142857,
            11385.714285714284,
            11400.0,
            11414.285714285714,
            11428.571428571428,
            11442.857142857141,
            11457.142857142857,
            11471.42857142857,
            11485.714285714284,
            11500.0,
            11514.285714285714,
            11528.571428571428,
            11542.857142857141,
            11557.142857142857,
            11571.42857142857,
            11585.714285714284,
            11600.0,
            11614.285714285714,
            11628.571428571428,
            11642.857142857141,
            11657.142857142857,
            11671.42857142857,
            11685.714285714284,
            11700.0,
            11714.285714285714,
            11728.571428571428,
            11742.857142857141,
            11757.142857142857,
            11771.42857142857,
            11785.714285714284,
            11800.0,
            11814.285714285714,
            11828.571428571428,
            11842.857142857141,
            11857.142857142857,
            11871.42857142857,
            11885.714285714284,
            11900.0,
            11914.285714285714,
            11928.571428571428,
            11942.857142857141,
            11957.142857142857,
            11971.42857142857,
            11985.714285714284,
            12000.0,
            12014.285714285714,
            12028.571428571428,
            12042.857142857141,
            12057.142857142857,
            12071.42857142857,
            12085.714285714284,
            12100.0,
            12114.285714285714,
            12128.571428571428,
            12142.857142857141,
            12157.142857142857,
            12171.42857142857,
            12185.714285714284,
            12200.0,
            12214.285714285714,
            12228.571428571428,
            12242.857142857141,
            12257.142857142857,
            12271.42857142857,
            12285.714285714284,
            12300.0,
            12314.285714285714,
            12328.571428571428,
            12342.857142857141,
            12357.142857142857,
            12371.42857142857,
            12385.714285714284,
            12400.0,
            12414.285714285714,
            12428.571428571428,
            12442.857142857141,
            12457.142857142857,
            12471.42857142857,
            12485.714285714284,
            12500.0,
            12514.285714285714,
            12528.571428571428,
            12542.857142857141,
            12557.142857142857,
            12571.42857142857,
            12585.714285714284,
            12600.0,
            12614.285714285714,
            12628.571428571428,
            12642.857142857141,
            12657.142857142857,
            12671.42857142857,
            12685.714285714284,
            12700.0,
            12714.285714285714,
            12728.571428571428,
            12742.857142857141,
            12757.142857142857,
            12771.42857142857,
            12785.714285714284,
            12800.0,
            12814.285714285714,
            12828.571428571428,
            12842.857142857141,
            12857.142857142857,
            12871.42857142857,
            12885.714285714284,
            12899.999999999998,
            12914.285714285714,
            12928.571428571428,
            12942.857142857141,
            12957.142857142857,
            12971.42857142857,
            12985.714285714284,
            12999.999999999998,
            13014.285714285714,
            13028.571428571428,
            13042.857142857141,
            13057.142857142857,
            13071.42857142857,
            13085.714285714284,
            13099.999999999998,
            13114.285714285714,
            13128.571428571428,
            13142.857142857141,
            13157.142857142857,
            13171.42857142857,
            13185.714285714284,
            13199.999999999998,
            13214.285714285714,
            13228.571428571428,
            13242.857142857141,
            13257.142857142857,
            13271.42857142857,
            13285.714285714284,
            13299.999999999998,
            13314.285714285714,
            13328.571428571428,
            13342.857142857141,
            13357.142857142857,
            13371.42857142857,
            13385.714285714284,
            13399.999999999998,
            13414.285714285714,
            13428.571428571428,
            13442.857142857141,
            13457.142857142857,
            13471.42857142857,
            13485.714285714284,
            13499.999999999998,
            13514.285714285714,
            13528.571428571428,
            13542.857142857141,
            13557.142857142857,
            13571.42857142857,
            13585.714285714284,
            13599.999999999998,
            13614.285714285714,
            13628.571428571428,
            13642.857142857141,
            13657.142857142857,
            13671.42857142857,
            13685.714285714284,
            13699.999999999998,
            13714.285714285714,
            13728.571428571428,
            13742.857142857141,
            13757.142857142857,
            13771.42857142857,
            13785.714285714284,
            13799.999999999998,
            13814.285714285714,
            13828.571428571428,
            13842.857142857141,
            13857.142857142857,
            13871.42857142857,
            13885.714285714284,
            13899.999999999998,
            13914.285714285714,
            13928.571428571428,
            13942.857142857141,
            13957.142857142857,
            13971.42857142857,
            13985.714285714284,
            13999.999999999998,
            14014.285714285714,
            14028.571428571428,
            14042.857142857141,
            14057.142857142857,
            14071.42857142857,
            14085.714285714284,
            14099.999999999998,
            14114.285714285714,
            14128.571428571428,
            14142.857142857141,
            14157.142857142857,
            14171.42857142857,
            14185.714285714284,
            14199.999999999998,
            14214.285714285714,
            14228.571428571428,
            14242.857142857141,
            14257.142857142857,
            14271.42857142857,
            14285.714285714284,
            14299.999999999998,
            14314.285714285714,
            14328.571428571428,
            14342.857142857141,
            14357.142857142857,
            14371.42857142857,
            14385.714285714284,
            14399.999999999998,
            14414.285714285714,
            14428.571428571428,
            14442.857142857141,
            14457.142857142857,
            14471.42857142857,
            14485.714285714284,
            14499.999999999998,
            14514.285714285714,
            14528.571428571428,
            14542.857142857141,
            14557.142857142857,
            14571.42857142857,
            14585.714285714284,
            14599.999999999998,
            14614.285714285714,
            14628.571428571428,
            14642.857142857141,
            14657.142857142857,
            14671.42857142857,
            14685.714285714284,
            14699.999999999998,
            14714.285714285714,
            14728.571428571428,
            14742.857142857141,
            14757.142857142857,
            14771.42857142857,
            14785.714285714284,
            14799.999999999998,
            14814.285714285714,
            14828.571428571428,
            14842.857142857141,
            14857.142857142857,
            14871.42857142857,
            14885.714285714284,
            14899.999999999998,
            14914.285714285714,
            14928.571428571428,
            14942.857142857141,
            14957.142857142857,
            14971.42857142857,
            14985.714285714284,
            14999.999999999998,
            15014.285714285714,
            15028.571428571428,
            15042.857142857141,
            15057.142857142857,
            15071.42857142857,
            15085.714285714284,
            15099.999999999998,
            15114.285714285714,
            15128.571428571428,
            15142.857142857141,
            15157.142857142857,
            15171.42857142857,
            15185.714285714284,
            15199.999999999998,
            15214.285714285714,
            15228.571428571428,
            15242.857142857141,
            15257.142857142857,
            15271.42857142857,
            15285.714285714284,
            15299.999999999998,
            15314.285714285714,
            15328.571428571428,
            15342.857142857141,
            15357.142857142857,
            15371.42857142857,
            15385.714285714284,
            15399.999999999998,
            15414.285714285714,
            15428.571428571428,
            15442.857142857141,
            15457.142857142857,
            15471.42857142857,
            15485.714285714284,
            15499.999999999998,
            15514.285714285714,
            15528.571428571428,
            15542.857142857141,
            15557.142857142857,
            15571.42857142857,
            15585.714285714284,
            15599.999999999998,
            15614.285714285714,
            15628.571428571428,
            15642.857142857141,
            15657.142857142857,
            15671.42857142857,
            15685.714285714284,
            15699.999999999998,
            15714.285714285714,
            15728.571428571428,
            15742.857142857141,
            15757.142857142857,
            15771.42857142857,
            15785.714285714284,
            15799.999999999998,
            15814.285714285714,
            15828.571428571428,
            15842.857142857141,
            15857.142857142857,
            15871.42857142857,
            15885.714285714284,
            15899.999999999998,
            15914.285714285714,
            15928.571428571428,
            15942.857142857141,
            15957.142857142857,
            15971.42857142857,
            15985.714285714284,
            15999.999999999998
        ],
        "y": [
            -302.5123156905038,
            -7.606295265656648,
            -7.691759001256777,
            -7.715566982114609,
            -7.235948562505911,
            -6.732312373284518,
            -5.163201902815743,
            -4.256026632848769,
            -3.9200834607225943,
            -3.7095175176063044,
            -3.3754723935578923,
            -2.848257706515792,
            -2.159558476699825,
            -1.8365975750925578,
            -1.600568569884377,
            -1.4933105441290202,
            -1.2903042616815377,
            -0.9512412711178939,
            -0.677314023295132,
            -0.6375464649360154,
            -0.6146773651791833,
            -0.6014129712025849,
            -0.5167498092148186,
            -0.27965110555372164,
            -0.1654609854469662,
            -0.12978522097435885,
            -0.14363455513628054,
            -0.12031720234603327,
            -0.05256364426627158,
            0.0,
            -0.026619068698380488,
            -0.08802225494248006,
            -0.1442438942432389,
            -0.23500111467492957,
            -0.3573071383136899,
            -0.3911863988238906,
            -0.5873610776378406,
            -0.7920010610301986,
            -1.0397395550240738,
            -1.1982160513300038,
            -1.371437102285654,
            -1.5771190792704424,
            -1.8131736490527324,
            -2.1463212838690247,
            -2.389982791600353,
            -2.6949173811600105,
            -2.9441490887236874,
            -3.2071896450982145,
            -3.5224182212723782,
            -3.7952707343215515,
            -4.083469811155474,
            -4.362627989375561,
            -4.5828665684297505,
            -4.84498546684533,
            -5.11666406283355,
            -5.381724479109408,
            -5.61090328737221,
            -5.9232030238898865,
            -6.152452800681161,
            -6.352717786523712,
            -6.642885805739088,
            -6.934549437095427,
            -7.171582764647951,
            -7.4074872826608775,
            -7.695095635986462,
            -7.971684396856194,
            -8.220796089279201,
            -8.54218598777177,
            -8.849331942585476,
            -9.103175626943688,
            -9.429275439440502,
            -9.832035886345707,
            -10.161973179339842,
            -10.485055319600196,
            -10.736720973433787,
            -11.001451821695046,
            -11.263568977237501,
            -11.457362101649288,
            -11.64898946079358,
            -11.860749466284094,
            -12.053662725997665,
            -12.236438615000722,
            -12.417879959392025,
            -12.604084108385884,
            -12.756059610007345,
            -12.971887505007599,
            -13.155738063958015,
            -13.310868232071195,
            -13.442693947267104,
            -13.642173662144183,
            -13.793269391195494,
            -13.939521921460514,
            -14.091634579365428,
            -14.217213777421263,
            -14.372241862307828,
            -14.502341808162399,
            -14.6194761659532,
            -14.749060364032847,
            -14.836969429026947,
            -14.960842269275147,
            -15.082806238919146,
            -15.242536553786712,
            -15.333097271088524,
            -15.41674289311618,
            -15.518837543513813,
            -15.614769628301548,
            -15.74276030020885,
            -15.877364826657136,
            -15.954832517573063,
            -16.05792799356888,
            -16.177475819786427,
            -16.282010434501522,
            -16.399590059092677,
            -16.552197522238394,
            -16.695842725523097,
            -16.793486321860538,
            -16.869511494005238,
            -16.96771958813032,
            -17.07272110292745,
            -17.17870158731673,
            -17.28532011435053,
            -17.416188162350466,
            -17.551592716770905,
            -17.654776058990805,
            -17.772428988714097,
            -17.894793870452293,
            -17.979882888027383,
            -18.089646492221277,
            -18.22088497911151,
            -18.327466490016533,
            -18.427394037676166,
            -18.53111510629008,
            -18.59871085444984,
            -18.720346473891034,
            -18.867137055816535,
            -18.999146091417398,
            -19.120918900721097,
            -19.231693604051827,
            -19.354237435994467,
            -19.488614183021234,
            -19.618693357549127,
            -19.7936748727237,
            -19.965518746822482,
            -20.108892759690026,
            -20.219591606869137,
            -20.349391876895307,
            -20.46582026235309,
            -20.54201512972365,
            -20.664224624031043,
            -20.761727439199248,
            -20.855707430058633,
            -20.970685114635764,
            -21.06897190519912,
            -21.157202179240628,
            -21.22472805429974,
            -21.311545381782,
            -21.391865288112065,
            -21.466426756807987,
            -21.56030372165144,
            -21.647316239239583,
            -21.724330051959807,
            -21.823997958109437,
            -21.918693018542086,
            -22.012710124171,
            -22.085498072353325,
            -22.15238708545172,
            -22.21600642330749,
            -22.28437230032177,
            -22.34425620564848,
            -22.446542839271487,
            -22.53793616814166,
            -22.629315087503112,
            -22.707582992867206,
            -22.78558900585391,
            -22.851652874848263,
            -22.914568219413674,
            -22.984194408096748,
            -23.081108886563598,
            -23.193386025153217,
            -23.28075053795626,
            -23.354425247477543,
            -23.441137901445327,
            -23.510559836164713,
            -23.59818545463738,
            -23.67243997416331,
            -23.752655893493426,
            -23.824319603388524,
            -23.915999763678393,
            -23.9939728109479,
            -24.07628420764,
            -24.154510385757696,
            -24.227555149568772,
            -24.301894095598563,
            -24.3694948266009,
            -24.437128216483707,
            -24.50782095893771,
            -24.57630146030067,
            -24.6518964235881,
            -24.72387353717403,
            -24.795696928803757,
            -24.88578076824551,
            -24.957111296707247,
            -25.039228047992502,
            -25.100408283909623,
            -25.160814114187612,
            -25.23397412869016,
            -25.305112918468055,
            -25.368142528108645,
            -25.447923752655058,
            -25.5377918955353,
            -25.60754059400295,
            -25.71577980203088,
            -25.815267688873746,
            -25.910850652225797,
            -25.998777783478126,
            -26.078942087239493,
            -26.1407994583267,
            -26.215598924345866,
            -26.291437684123437,
            -26.35809161490291,
            -26.42571658213794,
            -26.49303616006653,
            -26.562406214209386,
            -26.61999985582385,
            -26.671350647121038,
            -26.755919928202125,
            -26.835426377838186,
            -26.913328702053388,
            -26.975016700842225,
            -27.03223479249163,
            -27.078911886752213,
            -27.119542651292207,
            -27.170583611661026,
            -27.236799878116397,
            -27.291217735017685,
            -27.33752177934997,
            -27.405418480574536,
            -27.461786072208152,
            -27.514641246494612,
            -27.559550212185968,
            -27.62556623842874,
            -27.697480617868607,
            -27.760466042671776,
            -27.81968992937442,
            -27.883987022031963,
            -27.932808503671225,
            -27.99353143087985,
            -28.052515828016432,
            -28.106566537812093,
            -28.160490547956393,
            -28.220476472014226,
            -28.273458608774266,
            -28.317372879415018,
            -28.38353082930719,
            -28.44200423038235,
            -28.50385954288777,
            -28.565892603877792,
            -28.631419156855024,
            -28.675742243319267,
            -28.725445697824888,
            -28.78623882080226,
            -28.847854585710497,
            -28.89664143154116,
            -28.944428792034255,
            -28.984467282772414,
            -29.048968277915296,
            -29.098992365076985,
            -29.16744266254954,
            -29.218358990343226,
            -29.276188557952917,
            -29.328452668104113,
            -29.387607186539107,
            -29.431806241949015,
            -29.473094163748286,
            -29.525704861186675,
            -29.590197492207718,
            -29.6390396252341,
            -29.6960710881101,
            -29.75922163094803,
            -29.803490088601404,
            -29.842026201636557,
            -29.916665388769875,
            -29.980618154418995,
            -30.041122087076257,
            -30.09922409892142,
            -30.150641631903774,
            -30.201828108862294,
            -30.253481719656698,
            -30.304469872161174,
            -30.356605905472094,
            -30.405947031408935,
            -30.463252220579058,
            -30.511455648075682,
            -30.56240431237853,
            -30.601784567587274,
            -30.657424904392936,
            -30.705529584349915,
            -30.750168968226156,
            -30.80194289589172,
            -30.848839575312677,
            -30.898367625329488,
            -30.94598088932156,
            -31.003164806869982,
            -31.050284242375866,
            -31.09735756595327,
            -31.146452920344124,
            -31.19288012261837,
            -31.236405196392283,
            -31.277364530056296,
            -31.329217591182196,
            -31.372381217377246,
            -31.41212035642301,
            -31.458528451317154,
            -31.507834730171446,
            -31.548664304963467,
            -31.582478642941172,
            -31.63640001785254,
            -31.676959791809224,
            -31.718356159175528,
            -31.76079063657149,
            -31.80262571999798,
            -31.848473328891306,
            -31.876486644448295,
            -31.92217461097251,
            -31.95922400960844,
            -32.00398942896778,
            -32.048896134651706,
            -32.08462488015442,
            -32.119744927290355,
            -32.14659044146389,
            -32.18812291345016,
            -32.2291471351459,
            -32.26625591344915,
            -32.30523037296825,
            -32.3407745007204,
            -32.3691323097865,
            -32.39420587670356,
            -32.44328371440877,
            -32.48164510747971,
            -32.5180543948991,
            -32.55282218568385,
            -32.58904751447271,
            -32.622244046091744,
            -32.6515091308542,
            -32.69491248389745,
            -32.727671605571594,
            -32.762193785421545,
            -32.80023152946658,
            -32.83448486540798,
            -32.86780752875527,
            -32.89622955373533,
            -32.94102880618143,
            -32.97654859008002,
            -33.0107884274039,
            -33.05460191751649,
            -33.086987760747014,
            -33.123232621401925,
            -33.14655266554049,
            -33.181716356269916,
            -33.21057259521307,
            -33.24420381376986,
            -33.27842968066463,
            -33.31226832855775,
            -33.34554627489277,
            -33.36734524722971,
            -33.4079128888802,
            -33.439151785608864,
            -33.468976307894984,
            -33.498033255310176,
            -33.52806011178982,
            -33.557227445125804,
            -33.57971824274181,
            -33.61773545611183,
            -33.644262657550414,
            -33.66636852027473,
            -33.69915240657709,
            -33.731253138320795,
            -33.757014905519284,
            -33.77612295678146,
            -33.81328778733593,
            -33.8433570910394,
            -33.87630628805253,
            -33.90612212379333,
            -33.93018226192908,
            -33.95480912763173,
            -33.977850183846954,
            -34.007468694353356,
            -34.03543542606796,
            -34.065910786078824,
            -34.09417937577075,
            -34.1176278017182,
            -34.145186310306656,
            -34.16666822250479,
            -34.19911257508215,
            -34.22328330506589,
            -34.251593474698474,
            -34.27230633347783,
            -34.30266554444306,
            -34.33209672050379,
            -34.35024583436351,
            -34.38094107818893,
            -34.4072105239872,
            -34.43535724439852,
            -34.45673373963092,
            -34.48438923643434,
            -34.50768114408102,
            -34.531929558008805,
            -34.55814027768283,
            -34.58034440541148,
            -34.60704410799846,
            -34.631567145229795,
            -34.6570433486429,
            -34.67915639535871,
            -34.699904939367116,
            -34.72499053292239,
            -34.75097322418519,
            -34.774963192761305,
            -34.79957914034228,
            -34.8243084370338,
            -34.84394725355715,
            -34.86426660229736,
            -34.898814156699004,
            -34.92439395325063,
            -34.95153009818399,
            -34.975137228373406,
            -34.998225232676646,
            -35.022593458393054,
            -35.04217247709207,
            -35.07269256691784,
            -35.091789278606,
            -35.11377283498127,
            -35.13588767481304,
            -35.15715497681925,
            -35.180091871773364,
            -35.19685822619653,
            -35.22266476142533,
            -35.24708173539269,
            -35.26833406956641,
            -35.29109195516342,
            -35.312826333997656,
            -35.332259101230804,
            -35.34902086812494,
            -35.37729931027361,
            -35.3976766866016,
            -35.41897972512622,
            -35.440743871539645,
            -35.45997358949628,
            -35.47919475225799,
            -35.496255197462695,
            -35.522764711204715,
            -35.54375865541957,
            -35.565995548322526,
            -35.58830642795038,
            -35.61058698021193,
            -35.6285498909625,
            -35.64374130178991,
            -35.6689039927183,
            -35.6895527557183,
            -35.70919314318603,
            -35.72816311684366,
            -35.748144954993165,
            -35.76819354160794,
            -35.77999552577626,
            -35.803057378613815,
            -35.822939679868675,
            -35.84260673071427,
            -35.86418617157493,
            -35.885322937385645,
            -35.901822295716144,
            -35.91705982596912,
            -35.93873056047598,
            -35.96033741057277,
            -35.98000693569295,
            -35.99825712353307,
            -36.01772661623495,
            -36.03782416029134,
            -36.051640073774124,
            -36.07446299285931,
            -36.09419595948325,
            -36.11028048814557,
            -36.12773014949369,
            -36.14807504077871,
            -36.165480149676405,
            -36.18201516857168,
            -36.20454261478064,
            -36.22538749151822,
            -36.24399804455573,
            -36.26496636575105,
            -36.28294274611062,
            -36.30090493824823,
            -36.313444659266736,
            -36.336569670234105,
            -36.35671588615578,
            -36.375348283486844,
            -36.39257677602373,
            -36.41215690650663,
            -36.428412434195614,
            -36.445190286352876,
            -36.46819765661012,
            -36.48760617326982,
            -36.50358340902485,
            -36.52336007167743,
            -36.5406282368039,
            -36.55643595963948,
            -36.567720638005184,
            -36.592289486920066,
            -36.611750762685006,
            -36.630404196355336,
            -36.64963432492612,
            -36.66975304389643,
            -36.6860762445566,
            -36.70002169399601,
            -36.72321918638307,
            -36.741364113270905,
            -36.75968325270857,
            -36.778873438543286,
            -36.79457976332905,
            -36.81221898448558,
            -36.82598143912134,
            -36.84784428026117,
            -36.866852514083874,
            -36.88409143133357,
            -36.902793944443246,
            -36.92120544583007,
            -36.93955734582269,
            -36.9538697017375,
            -36.975402075403046,
            -36.99316818210406,
            -37.009046933104514,
            -37.02796276042155,
            -37.046466080124404,
            -37.063879973489804,
            -37.075523803621124,
            -37.10148242012934,
            -37.117456488869415,
            -37.13437950346311,
            -37.15384483190334,
            -37.16999809629392,
            -37.18604757262333,
            -37.201080230858096,
            -37.2214495687133,
            -37.23855745583993,
            -37.255161536710666,
            -37.27095769442984,
            -37.28769320219019,
            -37.30332950235202,
            -37.31358442372647,
            -37.334847513543366,
            -37.350834558262676,
            -37.365116150633966,
            -37.380496552923894,
            -37.39640597450453,
            -37.41048785305945,
            -37.42250679559556,
            -37.44095119732252,
            -37.45582040705337,
            -37.47044051208212,
            -37.48512955179508,
            -37.49942080321911,
            -37.51387406101416,
            -37.523115147610206,
            -37.54218614837089,
            -37.55572839386551,
            -37.570746742179196,
            -37.585169261936635,
            -37.599432666321,
            -37.61331718077384,
            -37.62338648689287,
            -37.64145431721756,
            -37.655020157060484,
            -37.66845788020541,
            -37.68116472352523,
            -37.69550057569973,
            -37.70853434339193,
            -37.718099947084724,
            -37.737122650806214,
            -37.74950722523057,
            -37.76290103496638,
            -37.776905181593946,
            -37.789974676007006,
            -37.801858197976,
            -37.812431399342586,
            -37.829879619281144,
            -37.84286671474811,
            -37.856614996708515,
            -37.869801808080354,
            -37.88289876688308,
            -37.89554081783306,
            -37.902449624691016,
            -37.921380224858865,
            -37.93444668874402,
            -37.946788198508884,
            -37.96010052913432,
            -37.97330415002462,
            -37.9853043038096,
            -37.99471940108434,
            -38.01203328933659,
            -38.02589530076504,
            -38.03731124225456,
            -38.051741306935085,
            -38.062904157413705,
            -38.076997452422006,
            -38.084187903568726,
            -38.100865892986164,
            -38.11455685967111,
            -38.12667672170615,
            -38.13860208584167,
            -38.151217851406244,
            -38.16473327587747,
            -38.17327077090084,
            -38.18931434850697,
            -38.201290825624845,
            -38.213373209343644,
            -38.225976998429275,
            -38.239089190217776,
            -38.250608213311374,
            -38.25742401536194,
            -38.274948959459934,
            -38.28741259636492,
            -38.29910352678101,
            -38.31138626228794,
            -38.32363317404075,
            -38.335794090869584,
            -38.34399332366952,
            -38.360275041154026,
            -38.37181292662624,
            -38.38332628955422,
            -38.3954873301569,
            -38.406632899510385,
            -38.41868911349854,
            -38.42432669754426,
            -38.44195182708845,
            -38.4540493049621,
            -38.46513656318131,
            -38.47725062796306,
            -38.48785800458844,
            -38.49936490703871,
            -38.50656932807483,
            -38.52255590594895,
            -38.53360876556406,
            -38.544849889751866,
            -38.5562180818595,
            -38.56794336689519,
            -38.57798001527573,
            -38.58528533022784,
            -38.60105872210757,
            -38.61157822616592,
            -38.62317189966912,
            -38.63380296456439,
            -38.645093679051016,
            -38.65635218402844,
            -38.664175137861825,
            -38.678230303440216,
            -38.688707621220274,
            -38.69920137517321,
            -38.710349288854374,
            -38.72083954626044,
            -38.7310811355428,
            -38.738248462145336,
            -38.75271058533605,
            -38.76347017250877,
            -38.774089438779825,
            -38.784377531895814,
            -38.79471103914896,
            -38.80555687782671,
            -38.812436689590804,
            -38.82700180403469,
            -38.83729066451244,
            -38.84758754025801,
            -38.85741005481523,
            -38.86764034152188,
            -38.87751875940334,
            -38.88296911018404,
            -38.89865261749195,
            -38.90845683187864,
            -38.91809170400785,
            -38.92889453903032,
            -38.938690906689374,
            -38.94864306284331,
            -38.953765688920505,
            -38.96811436470694,
            -38.97842084937309,
            -38.98821949294877,
            -38.99820453097328,
            -39.00777857029083,
            -39.01760557074945,
            -39.02320991873231,
            -39.037781106885035,
            -39.04766905687492,
            -39.05642534460355,
            -39.0664923743639,
            -39.076592125635166,
            -39.08587712842713,
            -39.09234701607155,
            -39.105069409784,
            -39.11459634611921,
            -39.12443565467607,
            -39.13296657226215,
            -39.14300617003656,
            -39.15260393274267,
            -39.15755650672763,
            -39.171006829389604,
            -39.180302040239724,
            -39.19026662066253,
            -39.19922082037787,
            -39.208584562991064,
            -39.21764998917772,
            -39.22382080277337,
            -39.23602377084832,
            -39.246135802419815,
            -39.25480575284901,
            -39.26372921994059,
            -39.27253713730634,
            -39.28184651383871,
            -39.28677801576739,
            -39.29943843515285,
            -39.3090230396876,
            -39.31745556024639,
            -39.32670480106866,
            -39.335955037642734,
            -39.34454961664216,
            -39.34914750310547,
            -39.3621834973286,
            -39.37071063749043,
            -39.37957187901285,
            -39.38808994448665,
            -39.39668304897564,
            -39.40537666318383,
            -39.409586023592446,
            -39.42287259306548,
            -39.431560696652014,
            -39.44021774888316,
            -39.448488072844896,
            -39.45761511204663,
            -39.46561388104635,
            -39.470661350230614,
            -39.48244211207253,
            -39.490644276285366,
            -39.498884817047625,
            -39.5078495803151,
            -39.51621801753657,
            -39.52427568082291,
            -39.52828813680564,
            -39.541196406501825,
            -39.54947885245397,
            -39.55730238470147,
            -39.565681498290466,
            -39.574051296268465,
            -39.581808479739806,
            -39.58690287878325,
            -39.59831106825685,
            -39.60605957823708,
            -39.61404269872871,
            -39.62244011918305,
            -39.630242860107586,
            -39.63807223193046,
            -39.641661966315766,
            -39.653915461024624,
            -39.66177785681715,
            -39.669848471641366,
            -39.677489535875196,
            -39.6851991602577,
            -39.6929916828752,
            -39.69694689741918,
            -39.70847447109554,
            -39.71632898165462,
            -39.72399912624812,
            -39.731691593723006,
            -39.738983357530664,
            -39.74679133670161,
            -39.750327237579334,
            -39.761778113784565,
            -39.76913324342695,
            -39.77708007561171,
            -39.784138426620515,
            -39.792056130526944,
            -39.799063243431185,
            -39.803612385683344,
            -39.81396455397466,
            -39.82155600880145,
            -39.828856333963955,
            -39.83584455504486,
            -39.84333103781312,
            -39.85055901333268,
            -39.853979673350125,
            -39.865193931348855,
            -39.87262642661421,
            -39.8794812903311,
            -39.88637922739028,
            -39.89394447640002,
            -39.90090083122408,
            -39.90514949205018,
            -39.9148715211294,
            -39.921982841375254,
            -39.92952925663677,
            -39.93628717906735,
            -39.943007588547545,
            -39.95008637807434,
            -39.95297674230512,
            -39.96369217238352,
            -39.97085176333255,
            -39.977732955482054,
            -39.98455670696406,
            -39.99129712484259,
            -39.99815334929478,
            -40.001259216338184,
            -40.011445102192454,
            -40.018279791454006,
            -40.025085464928615,
            -40.031707028132004,
            -40.03825202884982,
            -40.04483415562866,
            -40.04742387504934,
            -40.057867690717664,
            -40.06510709525601,
            -40.07145365936019,
            -40.077863322568625,
            -40.08413619632938,
            -40.0909074627495,
            -40.094455203884266,
            -40.1035325710337,
            -40.10998533316747,
            -40.11647823721083,
            -40.12274146167984,
            -40.129093486894405,
            -40.1354597240191,
            -40.13850688490966,
            -40.147763114031285,
            -40.15401383426399,
            -40.16019722395714,
            -40.1665968413806,
            -40.17247882350632,
            -40.178897640283026,
            -40.18190647653131,
            -40.191134512330876,
            -40.19732605496779,
            -40.20333586675753,
            -40.20958146399971,
            -40.2152876266789,
            -40.22113476465348,
            -40.22352006033555,
            -40.233174185125684,
            -40.23950567663858,
            -40.245398470763305,
            -40.25122705435017,
            -40.257071592164394,
            -40.26272191617048,
            -40.265207816102475,
            -40.27428217078074,
            -40.28030191313928,
            -40.28607926053157,
            -40.29183719317122,
            -40.297472323245515,
            -40.30339465133806,
            -40.30570606374907,
            -40.31465496960096,
            -40.32019995988973,
            -40.32584050855787,
            -40.331498374119654,
            -40.33717158000914,
            -40.34270637086484,
            -40.34567743886705,
            -40.353475417473675,
            -40.359142001071746,
            -40.36473280394442,
            -40.36999539687222,
            -40.37567308243618,
            -40.38124788587605,
            -40.38279614889663,
            -40.39164176179502,
            -40.396862436216686,
            -40.40229806932665,
            -40.40783730757767,
            -40.4129675706082,
            -40.41817819135976,
            -40.420949316117174,
            -40.42904665250184,
            -40.43403789303459,
            -40.43930486284367,
            -40.44442160973928,
            -40.44952172196428,
            -40.45465999212104,
            -40.456534617765314,
            -40.46498937038112,
            -40.469997377199434,
            -40.47505910181635,
            -40.48001609541397,
            -40.485034706767365,
            -40.49018459641125,
            -40.491419446204716,
            -40.50010435492751,
            -40.50505249602489,
            -40.51000833899532,
            -40.51465643369775,
            -40.51953225607339,
            -40.52418832792574,
            -40.525588880294144,
            -40.53374605817654,
            -40.538848988459556,
            -40.54350874245022,
            -40.54832666296757,
            -40.553138423158515,
            -40.55777644158784,
            -40.55996379364436,
            -40.566908381545744,
            -40.57174812978253,
            -40.57648060593779,
            -40.58109041970372,
            -40.58545594365799,
            -40.59011023665329,
            -40.591694514625125,
            -40.599404291604586,
            -40.603760646900824,
            -40.60827323795244,
            -40.61246688565014,
            -40.617108323916014,
            -40.62167234728378,
            -40.62344915732233,
            -40.63023261619243,
            -40.63466493398338,
            -40.639127995956116,
            -40.643388881959396,
            -40.64778015547519,
            -40.65189340310015,
            -40.65282326773049,
            -40.66046867697288,
            -40.66478810725657,
            -40.66898067818915,
            -40.67308479287803,
            -40.677218145731786,
            -40.68149244082672,
            -40.682469726155134,
            -40.68969075489606,
            -40.693851162935104,
            -40.697806678977074,
            -40.70205861823092,
            -40.70591165685448,
            -40.709932117945236,
            -40.71072792527077,
            -40.71791726348519,
            -40.722002538379684,
            -40.726022060524485,
            -40.729819428981486,
            -40.73378460674084,
            -40.73770401365345,
            -40.73924576091569,
            -40.74553762053482,
            -40.749291435911935,
            -40.752973589463,
            -40.756694249125616,
            -40.76065734211435,
            -40.76429141752478,
            -40.764957017363116,
            -40.77161294628487,
            -40.77546693672353,
            -40.779071216236055,
            -40.78283458600119,
            -40.7864922251319,
            -40.79001644178827,
            -40.79145648460286,
            -40.797201169256795,
            -40.80085026668752,
            -40.804213784051186,
            -40.80794941418108,
            -40.81136487028618,
            -40.814827201583675,
            -40.815272814131674,
            -40.821815112249965,
            -40.82521663142916,
            -40.82866554500778,
            -40.832021720626514,
            -40.835560230322145,
            -40.83870415716757,
            -40.8391979859019,
            -40.845475546406675,
            -40.84871751877772,
            -40.85202846850502,
            -40.855388966083666,
            -40.85864455587593,
            -40.86183755942172,
            -40.86207949971484,
            -40.868244445128795,
            -40.87141393391073,
            -40.87455587871935,
            -40.87768706763461,
            -40.880836056002224,
            -40.88390087642711,
            -40.88489284358952,
            -40.89013505554021,
            -40.89322558622786,
            -40.89613110544517,
            -40.89915669895233,
            -40.90207522611932,
            -40.90514085298908,
            -40.9054220598166,
            -40.91105689710157,
            -40.91399744262908,
            -40.91684255215099,
            -40.91969327721029,
            -40.92265467773855,
            -40.925481669551445,
            -40.9263174567889,
            -40.93114909131006,
            -40.93396545695245,
            -40.93674613192793,
            -40.93951177127669,
            -40.94225366720703,
            -40.94487558302369,
            -40.944777332216226,
            -40.95030914908967,
            -40.9530136769185,
            -40.95571752705604,
            -40.95837521864644,
            -40.960959875363876,
            -40.96350802676659,
            -40.963406037661315,
            -40.968667116197736,
            -40.971161579969134,
            -40.97370071083125,
            -40.976229174944656,
            -40.97868333376148,
            -40.981223811708034,
            -40.98102085694086,
            -40.986033102362384,
            -40.9885299865442,
            -40.99091598815622,
            -40.99326924413431,
            -40.99561817166573,
            -40.99795219150063,
            -40.9984448861105,
            -41.00264496706464,
            -41.00497247583104,
            -41.007097135674464,
            -41.00940592453945,
            -41.01161523443132,
            -41.01389334555262,
            -41.013609847673266,
            -41.01822737690761,
            -41.02048258372143,
            -41.02261925001777,
            -41.024683516049514,
            -41.026892769123485,
            -41.02891081605671,
            -41.02919004495294,
            -41.03309054704287,
            -41.03516020890722,
            -41.03722399920252,
            -41.03920977792415,
            -41.04118523392663,
            -41.043137938929185,
            -41.04266131667301,
            -41.047112409478906,
            -41.04901193854625,
            -41.050900278862336,
            -41.052748658045445,
            -41.054707070619365,
            -41.05652811766179,
            -41.055895374967136,
            -41.06019738373729,
            -41.062027919585034,
            -41.063840533913826,
            -41.065580564284744,
            -41.06730734314589,
            -41.0689812763942,
            -41.068261593587074,
            -41.0724292466679,
            -41.07411435265854,
            -41.0757794899622,
            -41.07743025045967,
            -41.0791388259318,
            -41.08067764207177,
            -41.08061304627228,
            -41.08389196909654,
            -41.08547104162224,
            -41.08696237556616,
            -41.08847017564998,
            -41.08997519869283,
            -41.09142043669513,
            -41.09076667160987,
            -41.09434037084717,
            -41.09586779274999,
            -41.097252659921374,
            -41.098672497028176,
            -41.1000615183168,
            -41.10139434646613,
            -41.101106208072544,
            -41.10403206630468,
            -41.10529340953509,
            -41.106462186842464,
            -41.10780579777549,
            -41.10914247002266,
            -41.1102999154231,
            -41.10930944460243,
            -41.112735374039126,
            -41.11395294719471,
            -41.1152796882517,
            -41.11641565622556,
            -41.11759166175247,
            -41.118681788174875,
            -41.11764942842382,
            -41.120910529048516,
            -41.12200099247511,
            -41.123111675454695,
            -41.12419569239749,
            -41.125173686592106,
            -41.126151995932915,
            -41.12515492898797,
            -41.12816704160363,
            -41.1291514119687,
            -41.13011242130808,
            -41.13101635721131,
            -41.13199404778682,
            -41.13282408583695,
            -41.13236823780694,
            -41.134575040566894,
            -41.135427648256936,
            -41.136180293255904,
            -41.13699851638053,
            -41.13774635717509,
            -41.138500249714234,
            -41.13809882609044
        ]
    },
    "speech_+_music_(natural)": {
        "x": [
            0.0,
            14.285714285714285,
            28.57142857142857,
            42.857142857142854,
            57.14285714285714,
            71.42857142857142,
            85.71428571428571,
            100.0,
            114.28571428571428,
            128.57142857142856,
            142.85714285714283,
            157.14285714285714,
            171.42857142857142,
            185.7142857142857,
            200.0,
            214.28571428571428,
            228.57142857142856,
            242.85714285714283,
            257.1428571428571,
            271.4285714285714,
            285.71428571428567,
            300.0,
            314.2857142857143,
            328.57142857142856,
            342.85714285714283,
            357.1428571428571,
            371.4285714285714,
            385.71428571428567,
            400.0,
            414.2857142857143,
            428.57142857142856,
            442.85714285714283,
            457.1428571428571,
            471.4285714285714,
            485.71428571428567,
            499.99999999999994,
            514.2857142857142,
            528.5714285714286,
            542.8571428571428,
            557.1428571428571,
            571.4285714285713,
            585.7142857142857,
            600.0,
            614.2857142857142,
            628.5714285714286,
            642.8571428571428,
            657.1428571428571,
            671.4285714285713,
            685.7142857142857,
            700.0,
            714.2857142857142,
            728.5714285714286,
            742.8571428571428,
            757.1428571428571,
            771.4285714285713,
            785.7142857142857,
            800.0,
            814.2857142857142,
            828.5714285714286,
            842.8571428571428,
            857.1428571428571,
            871.4285714285713,
            885.7142857142857,
            899.9999999999999,
            914.2857142857142,
            928.5714285714286,
            942.8571428571428,
            957.1428571428571,
            971.4285714285713,
            985.7142857142857,
            999.9999999999999,
            1014.2857142857142,
            1028.5714285714284,
            1042.857142857143,
            1057.142857142857,
            1071.4285714285713,
            1085.7142857142856,
            1100.0,
            1114.2857142857142,
            1128.5714285714284,
            1142.8571428571427,
            1157.142857142857,
            1171.4285714285713,
            1185.7142857142856,
            1200.0,
            1214.2857142857142,
            1228.5714285714284,
            1242.8571428571427,
            1257.142857142857,
            1271.4285714285713,
            1285.7142857142856,
            1300.0,
            1314.2857142857142,
            1328.5714285714284,
            1342.8571428571427,
            1357.142857142857,
            1371.4285714285713,
            1385.7142857142856,
            1400.0,
            1414.2857142857142,
            1428.5714285714284,
            1442.8571428571427,
            1457.142857142857,
            1471.4285714285713,
            1485.7142857142856,
            1500.0,
            1514.2857142857142,
            1528.5714285714284,
            1542.8571428571427,
            1557.142857142857,
            1571.4285714285713,
            1585.7142857142856,
            1600.0,
            1614.2857142857142,
            1628.5714285714284,
            1642.8571428571427,
            1657.142857142857,
            1671.4285714285713,
            1685.7142857142856,
            1699.9999999999998,
            1714.2857142857142,
            1728.5714285714284,
            1742.8571428571427,
            1757.142857142857,
            1771.4285714285713,
            1785.7142857142856,
            1799.9999999999998,
            1814.2857142857142,
            1828.5714285714284,
            1842.8571428571427,
            1857.142857142857,
            1871.4285714285713,
            1885.7142857142856,
            1899.9999999999998,
            1914.2857142857142,
            1928.5714285714284,
            1942.8571428571427,
            1957.142857142857,
            1971.4285714285713,
            1985.7142857142856,
            1999.9999999999998,
            2014.2857142857142,
            2028.5714285714284,
            2042.8571428571427,
            2057.142857142857,
            2071.428571428571,
            2085.714285714286,
            2100.0,
            2114.285714285714,
            2128.5714285714284,
            2142.8571428571427,
            2157.142857142857,
            2171.428571428571,
            2185.714285714286,
            2200.0,
            2214.285714285714,
            2228.5714285714284,
            2242.8571428571427,
            2257.142857142857,
            2271.428571428571,
            2285.7142857142853,
            2300.0,
            2314.285714285714,
            2328.5714285714284,
            2342.8571428571427,
            2357.142857142857,
            2371.428571428571,
            2385.7142857142853,
            2400.0,
            2414.285714285714,
            2428.5714285714284,
            2442.8571428571427,
            2457.142857142857,
            2471.428571428571,
            2485.7142857142853,
            2500.0,
            2514.285714285714,
            2528.5714285714284,
            2542.8571428571427,
            2557.142857142857,
            2571.428571428571,
            2585.7142857142853,
            2600.0,
            2614.285714285714,
            2628.5714285714284,
            2642.8571428571427,
            2657.142857142857,
            2671.428571428571,
            2685.7142857142853,
            2700.0,
            2714.285714285714,
            2728.5714285714284,
            2742.8571428571427,
            2757.142857142857,
            2771.428571428571,
            2785.7142857142853,
            2800.0,
            2814.285714285714,
            2828.5714285714284,
            2842.8571428571427,
            2857.142857142857,
            2871.428571428571,
            2885.7142857142853,
            2900.0,
            2914.285714285714,
            2928.5714285714284,
            2942.8571428571427,
            2957.142857142857,
            2971.428571428571,
            2985.7142857142853,
            3000.0,
            3014.285714285714,
            3028.5714285714284,
            3042.8571428571427,
            3057.142857142857,
            3071.428571428571,
            3085.7142857142853,
            3100.0,
            3114.285714285714,
            3128.5714285714284,
            3142.8571428571427,
            3157.142857142857,
            3171.428571428571,
            3185.7142857142853,
            3200.0,
            3214.285714285714,
            3228.5714285714284,
            3242.8571428571427,
            3257.142857142857,
            3271.428571428571,
            3285.7142857142853,
            3299.9999999999995,
            3314.285714285714,
            3328.5714285714284,
            3342.8571428571427,
            3357.142857142857,
            3371.428571428571,
            3385.7142857142853,
            3399.9999999999995,
            3414.285714285714,
            3428.5714285714284,
            3442.8571428571427,
            3457.142857142857,
            3471.428571428571,
            3485.7142857142853,
            3499.9999999999995,
            3514.285714285714,
            3528.5714285714284,
            3542.8571428571427,
            3557.142857142857,
            3571.428571428571,
            3585.7142857142853,
            3599.9999999999995,
            3614.285714285714,
            3628.5714285714284,
            3642.8571428571427,
            3657.142857142857,
            3671.428571428571,
            3685.7142857142853,
            3699.9999999999995,
            3714.285714285714,
            3728.5714285714284,
            3742.8571428571427,
            3757.142857142857,
            3771.428571428571,
            3785.7142857142853,
            3799.9999999999995,
            3814.285714285714,
            3828.5714285714284,
            3842.8571428571427,
            3857.142857142857,
            3871.428571428571,
            3885.7142857142853,
            3899.9999999999995,
            3914.285714285714,
            3928.5714285714284,
            3942.8571428571427,
            3957.142857142857,
            3971.428571428571,
            3985.7142857142853,
            3999.9999999999995,
            4014.285714285714,
            4028.5714285714284,
            4042.8571428571427,
            4057.142857142857,
            4071.428571428571,
            4085.7142857142853,
            4100.0,
            4114.285714285714,
            4128.571428571428,
            4142.857142857142,
            4157.142857142857,
            4171.428571428572,
            4185.714285714285,
            4200.0,
            4214.285714285714,
            4228.571428571428,
            4242.857142857142,
            4257.142857142857,
            4271.428571428572,
            4285.714285714285,
            4300.0,
            4314.285714285714,
            4328.571428571428,
            4342.857142857142,
            4357.142857142857,
            4371.428571428572,
            4385.714285714285,
            4400.0,
            4414.285714285714,
            4428.571428571428,
            4442.857142857142,
            4457.142857142857,
            4471.428571428572,
            4485.714285714285,
            4500.0,
            4514.285714285714,
            4528.571428571428,
            4542.857142857142,
            4557.142857142857,
            4571.428571428571,
            4585.714285714285,
            4600.0,
            4614.285714285714,
            4628.571428571428,
            4642.857142857142,
            4657.142857142857,
            4671.428571428571,
            4685.714285714285,
            4700.0,
            4714.285714285714,
            4728.571428571428,
            4742.857142857142,
            4757.142857142857,
            4771.428571428571,
            4785.714285714285,
            4800.0,
            4814.285714285714,
            4828.571428571428,
            4842.857142857142,
            4857.142857142857,
            4871.428571428571,
            4885.714285714285,
            4900.0,
            4914.285714285714,
            4928.571428571428,
            4942.857142857142,
            4957.142857142857,
            4971.428571428571,
            4985.714285714285,
            5000.0,
            5014.285714285714,
            5028.571428571428,
            5042.857142857142,
            5057.142857142857,
            5071.428571428571,
            5085.714285714285,
            5100.0,
            5114.285714285714,
            5128.571428571428,
            5142.857142857142,
            5157.142857142857,
            5171.428571428571,
            5185.714285714285,
            5200.0,
            5214.285714285714,
            5228.571428571428,
            5242.857142857142,
            5257.142857142857,
            5271.428571428571,
            5285.714285714285,
            5300.0,
            5314.285714285714,
            5328.571428571428,
            5342.857142857142,
            5357.142857142857,
            5371.428571428571,
            5385.714285714285,
            5400.0,
            5414.285714285714,
            5428.571428571428,
            5442.857142857142,
            5457.142857142857,
            5471.428571428571,
            5485.714285714285,
            5500.0,
            5514.285714285714,
            5528.571428571428,
            5542.857142857142,
            5557.142857142857,
            5571.428571428571,
            5585.714285714285,
            5600.0,
            5614.285714285714,
            5628.571428571428,
            5642.857142857142,
            5657.142857142857,
            5671.428571428571,
            5685.714285714285,
            5700.0,
            5714.285714285714,
            5728.571428571428,
            5742.857142857142,
            5757.142857142857,
            5771.428571428571,
            5785.714285714285,
            5800.0,
            5814.285714285714,
            5828.571428571428,
            5842.857142857142,
            5857.142857142857,
            5871.428571428571,
            5885.714285714285,
            5900.0,
            5914.285714285714,
            5928.571428571428,
            5942.857142857142,
            5957.142857142857,
            5971.428571428571,
            5985.714285714285,
            6000.0,
            6014.285714285714,
            6028.571428571428,
            6042.857142857142,
            6057.142857142857,
            6071.428571428571,
            6085.714285714285,
            6100.0,
            6114.285714285714,
            6128.571428571428,
            6142.857142857142,
            6157.142857142857,
            6171.428571428571,
            6185.714285714285,
            6200.0,
            6214.285714285714,
            6228.571428571428,
            6242.857142857142,
            6257.142857142857,
            6271.428571428571,
            6285.714285714285,
            6300.0,
            6314.285714285714,
            6328.571428571428,
            6342.857142857142,
            6357.142857142857,
            6371.428571428571,
            6385.714285714285,
            6400.0,
            6414.285714285714,
            6428.571428571428,
            6442.857142857142,
            6457.142857142857,
            6471.428571428571,
            6485.714285714285,
            6499.999999999999,
            6514.285714285714,
            6528.571428571428,
            6542.857142857142,
            6557.142857142857,
            6571.428571428571,
            6585.714285714285,
            6599.999999999999,
            6614.285714285714,
            6628.571428571428,
            6642.857142857142,
            6657.142857142857,
            6671.428571428571,
            6685.714285714285,
            6699.999999999999,
            6714.285714285714,
            6728.571428571428,
            6742.857142857142,
            6757.142857142857,
            6771.428571428571,
            6785.714285714285,
            6799.999999999999,
            6814.285714285714,
            6828.571428571428,
            6842.857142857142,
            6857.142857142857,
            6871.428571428571,
            6885.714285714285,
            6899.999999999999,
            6914.285714285714,
            6928.571428571428,
            6942.857142857142,
            6957.142857142857,
            6971.428571428571,
            6985.714285714285,
            6999.999999999999,
            7014.285714285714,
            7028.571428571428,
            7042.857142857142,
            7057.142857142857,
            7071.428571428571,
            7085.714285714285,
            7099.999999999999,
            7114.285714285714,
            7128.571428571428,
            7142.857142857142,
            7157.142857142857,
            7171.428571428571,
            7185.714285714285,
            7199.999999999999,
            7214.285714285714,
            7228.571428571428,
            7242.857142857142,
            7257.142857142857,
            7271.428571428571,
            7285.714285714285,
            7299.999999999999,
            7314.285714285714,
            7328.571428571428,
            7342.857142857142,
            7357.142857142857,
            7371.428571428571,
            7385.714285714285,
            7399.999999999999,
            7414.285714285714,
            7428.571428571428,
            7442.857142857142,
            7457.142857142857,
            7471.428571428571,
            7485.714285714285,
            7499.999999999999,
            7514.285714285714,
            7528.571428571428,
            7542.857142857142,
            7557.142857142857,
            7571.428571428571,
            7585.714285714285,
            7599.999999999999,
            7614.285714285714,
            7628.571428571428,
            7642.857142857142,
            7657.142857142857,
            7671.428571428571,
            7685.714285714285,
            7699.999999999999,
            7714.285714285714,
            7728.571428571428,
            7742.857142857142,
            7757.142857142857,
            7771.428571428571,
            7785.714285714285,
            7799.999999999999,
            7814.285714285714,
            7828.571428571428,
            7842.857142857142,
            7857.142857142857,
            7871.428571428571,
            7885.714285714285,
            7899.999999999999,
            7914.285714285714,
            7928.571428571428,
            7942.857142857142,
            7957.142857142857,
            7971.428571428571,
            7985.714285714285,
            7999.999999999999,
            8014.285714285714,
            8028.571428571428,
            8042.857142857142,
            8057.142857142857,
            8071.428571428571,
            8085.714285714285,
            8099.999999999999,
            8114.285714285714,
            8128.571428571428,
            8142.857142857142,
            8157.142857142857,
            8171.428571428571,
            8185.714285714285,
            8200.0,
            8214.285714285714,
            8228.571428571428,
            8242.857142857143,
            8257.142857142857,
            8271.42857142857,
            8285.714285714284,
            8300.0,
            8314.285714285714,
            8328.571428571428,
            8342.857142857143,
            8357.142857142857,
            8371.42857142857,
            8385.714285714284,
            8400.0,
            8414.285714285714,
            8428.571428571428,
            8442.857142857143,
            8457.142857142857,
            8471.42857142857,
            8485.714285714284,
            8500.0,
            8514.285714285714,
            8528.571428571428,
            8542.857142857143,
            8557.142857142857,
            8571.42857142857,
            8585.714285714284,
            8600.0,
            8614.285714285714,
            8628.571428571428,
            8642.857142857143,
            8657.142857142857,
            8671.42857142857,
            8685.714285714284,
            8700.0,
            8714.285714285714,
            8728.571428571428,
            8742.857142857143,
            8757.142857142857,
            8771.42857142857,
            8785.714285714284,
            8800.0,
            8814.285714285714,
            8828.571428571428,
            8842.857142857143,
            8857.142857142857,
            8871.42857142857,
            8885.714285714284,
            8900.0,
            8914.285714285714,
            8928.571428571428,
            8942.857142857143,
            8957.142857142857,
            8971.42857142857,
            8985.714285714284,
            9000.0,
            9014.285714285714,
            9028.571428571428,
            9042.857142857143,
            9057.142857142857,
            9071.42857142857,
            9085.714285714284,
            9100.0,
            9114.285714285714,
            9128.571428571428,
            9142.857142857141,
            9157.142857142857,
            9171.42857142857,
            9185.714285714284,
            9200.0,
            9214.285714285714,
            9228.571428571428,
            9242.857142857141,
            9257.142857142857,
            9271.42857142857,
            9285.714285714284,
            9300.0,
            9314.285714285714,
            9328.571428571428,
            9342.857142857141,
            9357.142857142857,
            9371.42857142857,
            9385.714285714284,
            9400.0,
            9414.285714285714,
            9428.571428571428,
            9442.857142857141,
            9457.142857142857,
            9471.42857142857,
            9485.714285714284,
            9500.0,
            9514.285714285714,
            9528.571428571428,
            9542.857142857141,
            9557.142857142857,
            9571.42857142857,
            9585.714285714284,
            9600.0,
            9614.285714285714,
            9628.571428571428,
            9642.857142857141,
            9657.142857142857,
            9671.42857142857,
            9685.714285714284,
            9700.0,
            9714.285714285714,
            9728.571428571428,
            9742.857142857141,
            9757.142857142857,
            9771.42857142857,
            9785.714285714284,
            9800.0,
            9814.285714285714,
            9828.571428571428,
            9842.857142857141,
            9857.142857142857,
            9871.42857142857,
            9885.714285714284,
            9900.0,
            9914.285714285714,
            9928.571428571428,
            9942.857142857141,
            9957.142857142857,
            9971.42857142857,
            9985.714285714284,
            10000.0,
            10014.285714285714,
            10028.571428571428,
            10042.857142857141,
            10057.142857142857,
            10071.42857142857,
            10085.714285714284,
            10100.0,
            10114.285714285714,
            10128.571428571428,
            10142.857142857141,
            10157.142857142857,
            10171.42857142857,
            10185.714285714284,
            10200.0,
            10214.285714285714,
            10228.571428571428,
            10242.857142857141,
            10257.142857142857,
            10271.42857142857,
            10285.714285714284,
            10300.0,
            10314.285714285714,
            10328.571428571428,
            10342.857142857141,
            10357.142857142857,
            10371.42857142857,
            10385.714285714284,
            10400.0,
            10414.285714285714,
            10428.571428571428,
            10442.857142857141,
            10457.142857142857,
            10471.42857142857,
            10485.714285714284,
            10500.0,
            10514.285714285714,
            10528.571428571428,
            10542.857142857141,
            10557.142857142857,
            10571.42857142857,
            10585.714285714284,
            10600.0,
            10614.285714285714,
            10628.571428571428,
            10642.857142857141,
            10657.142857142857,
            10671.42857142857,
            10685.714285714284,
            10700.0,
            10714.285714285714,
            10728.571428571428,
            10742.857142857141,
            10757.142857142857,
            10771.42857142857,
            10785.714285714284,
            10800.0,
            10814.285714285714,
            10828.571428571428,
            10842.857142857141,
            10857.142857142857,
            10871.42857142857,
            10885.714285714284,
            10900.0,
            10914.285714285714,
            10928.571428571428,
            10942.857142857141,
            10957.142857142857,
            10971.42857142857,
            10985.714285714284,
            11000.0,
            11014.285714285714,
            11028.571428571428,
            11042.857142857141,
            11057.142857142857,
            11071.42857142857,
            11085.714285714284,
            11100.0,
            11114.285714285714,
            11128.571428571428,
            11142.857142857141,
            11157.142857142857,
            11171.42857142857,
            11185.714285714284,
            11200.0,
            11214.285714285714,
            11228.571428571428,
            11242.857142857141,
            11257.142857142857,
            11271.42857142857,
            11285.714285714284,
            11300.0,
            11314.285714285714,
            11328.571428571428,
            11342.857142857141,
            11357.142857142857,
            11371.42857142857,
            11385.714285714284,
            11400.0,
            11414.285714285714,
            11428.571428571428,
            11442.857142857141,
            11457.142857142857,
            11471.42857142857,
            11485.714285714284,
            11500.0,
            11514.285714285714,
            11528.571428571428,
            11542.857142857141,
            11557.142857142857,
            11571.42857142857,
            11585.714285714284,
            11600.0,
            11614.285714285714,
            11628.571428571428,
            11642.857142857141,
            11657.142857142857,
            11671.42857142857,
            11685.714285714284,
            11700.0,
            11714.285714285714,
            11728.571428571428,
            11742.857142857141,
            11757.142857142857,
            11771.42857142857,
            11785.714285714284,
            11800.0,
            11814.285714285714,
            11828.571428571428,
            11842.857142857141,
            11857.142857142857,
            11871.42857142857,
            11885.714285714284,
            11900.0,
            11914.285714285714,
            11928.571428571428,
            11942.857142857141,
            11957.142857142857,
            11971.42857142857,
            11985.714285714284,
            12000.0,
            12014.285714285714,
            12028.571428571428,
            12042.857142857141,
            12057.142857142857,
            12071.42857142857,
            12085.714285714284,
            12100.0,
            12114.285714285714,
            12128.571428571428,
            12142.857142857141,
            12157.142857142857,
            12171.42857142857,
            12185.714285714284,
            12200.0,
            12214.285714285714,
            12228.571428571428,
            12242.857142857141,
            12257.142857142857,
            12271.42857142857,
            12285.714285714284,
            12300.0,
            12314.285714285714,
            12328.571428571428,
            12342.857142857141,
            12357.142857142857,
            12371.42857142857,
            12385.714285714284,
            12400.0,
            12414.285714285714,
            12428.571428571428,
            12442.857142857141,
            12457.142857142857,
            12471.42857142857,
            12485.714285714284,
            12500.0,
            12514.285714285714,
            12528.571428571428,
            12542.857142857141,
            12557.142857142857,
            12571.42857142857,
            12585.714285714284,
            12600.0,
            12614.285714285714,
            12628.571428571428,
            12642.857142857141,
            12657.142857142857,
            12671.42857142857,
            12685.714285714284,
            12700.0,
            12714.285714285714,
            12728.571428571428,
            12742.857142857141,
            12757.142857142857,
            12771.42857142857,
            12785.714285714284,
            12800.0,
            12814.285714285714,
            12828.571428571428,
            12842.857142857141,
            12857.142857142857,
            12871.42857142857,
            12885.714285714284,
            12899.999999999998,
            12914.285714285714,
            12928.571428571428,
            12942.857142857141,
            12957.142857142857,
            12971.42857142857,
            12985.714285714284,
            12999.999999999998,
            13014.285714285714,
            13028.571428571428,
            13042.857142857141,
            13057.142857142857,
            13071.42857142857,
            13085.714285714284,
            13099.999999999998,
            13114.285714285714,
            13128.571428571428,
            13142.857142857141,
            13157.142857142857,
            13171.42857142857,
            13185.714285714284,
            13199.999999999998,
            13214.285714285714,
            13228.571428571428,
            13242.857142857141,
            13257.142857142857,
            13271.42857142857,
            13285.714285714284,
            13299.999999999998,
            13314.285714285714,
            13328.571428571428,
            13342.857142857141,
            13357.142857142857,
            13371.42857142857,
            13385.714285714284,
            13399.999999999998,
            13414.285714285714,
            13428.571428571428,
            13442.857142857141,
            13457.142857142857,
            13471.42857142857,
            13485.714285714284,
            13499.999999999998,
            13514.285714285714,
            13528.571428571428,
            13542.857142857141,
            13557.142857142857,
            13571.42857142857,
            13585.714285714284,
            13599.999999999998,
            13614.285714285714,
            13628.571428571428,
            13642.857142857141,
            13657.142857142857,
            13671.42857142857,
            13685.714285714284,
            13699.999999999998,
            13714.285714285714,
            13728.571428571428,
            13742.857142857141,
            13757.142857142857,
            13771.42857142857,
            13785.714285714284,
            13799.999999999998,
            13814.285714285714,
            13828.571428571428,
            13842.857142857141,
            13857.142857142857,
            13871.42857142857,
            13885.714285714284,
            13899.999999999998,
            13914.285714285714,
            13928.571428571428,
            13942.857142857141,
            13957.142857142857,
            13971.42857142857,
            13985.714285714284,
            13999.999999999998,
            14014.285714285714,
            14028.571428571428,
            14042.857142857141,
            14057.142857142857,
            14071.42857142857,
            14085.714285714284,
            14099.999999999998,
            14114.285714285714,
            14128.571428571428,
            14142.857142857141,
            14157.142857142857,
            14171.42857142857,
            14185.714285714284,
            14199.999999999998,
            14214.285714285714,
            14228.571428571428,
            14242.857142857141,
            14257.142857142857,
            14271.42857142857,
            14285.714285714284,
            14299.999999999998,
            14314.285714285714,
            14328.571428571428,
            14342.857142857141,
            14357.142857142857,
            14371.42857142857,
            14385.714285714284,
            14399.999999999998,
            14414.285714285714,
            14428.571428571428,
            14442.857142857141,
            14457.142857142857,
            14471.42857142857,
            14485.714285714284,
            14499.999999999998,
            14514.285714285714,
            14528.571428571428,
            14542.857142857141,
            14557.142857142857,
            14571.42857142857,
            14585.714285714284,
            14599.999999999998,
            14614.285714285714,
            14628.571428571428,
            14642.857142857141,
            14657.142857142857,
            14671.42857142857,
            14685.714285714284,
            14699.999999999998,
            14714.285714285714,
            14728.571428571428,
            14742.857142857141,
            14757.142857142857,
            14771.42857142857,
            14785.714285714284,
            14799.999999999998,
            14814.285714285714,
            14828.571428571428,
            14842.857142857141,
            14857.142857142857,
            14871.42857142857,
            14885.714285714284,
            14899.999999999998,
            14914.285714285714,
            14928.571428571428,
            14942.857142857141,
            14957.142857142857,
            14971.42857142857,
            14985.714285714284,
            14999.999999999998,
            15014.285714285714,
            15028.571428571428,
            15042.857142857141,
            15057.142857142857,
            15071.42857142857,
            15085.714285714284,
            15099.999999999998,
            15114.285714285714,
            15128.571428571428,
            15142.857142857141,
            15157.142857142857,
            15171.42857142857,
            15185.714285714284,
            15199.999999999998,
            15214.285714285714,
            15228.571428571428,
            15242.857142857141,
            15257.142857142857,
            15271.42857142857,
            15285.714285714284,
            15299.999999999998,
            15314.285714285714,
            15328.571428571428,
            15342.857142857141,
            15357.142857142857,
            15371.42857142857,
            15385.714285714284,
            15399.999999999998,
            15414.285714285714,
            15428.571428571428,
            15442.857142857141,
            15457.142857142857,
            15471.42857142857,
            15485.714285714284,
            15499.999999999998,
            15514.285714285714,
            15528.571428571428,
            15542.857142857141,
            15557.142857142857,
            15571.42857142857,
            15585.714285714284,
            15599.999999999998,
            15614.285714285714,
            15628.571428571428,
            15642.857142857141,
            15657.142857142857,
            15671.42857142857,
            15685.714285714284,
            15699.999999999998,
            15714.285714285714,
            15728.571428571428,
            15742.857142857141,
            15757.142857142857,
            15771.42857142857,
            15785.714285714284,
            15799.999999999998,
            15814.285714285714,
            15828.571428571428,
            15842.857142857141,
            15857.142857142857,
            15871.42857142857,
            15885.714285714284,
            15899.999999999998,
            15914.285714285714,
            15928.571428571428,
            15942.857142857141,
            15957.142857142857,
            15971.42857142857,
            15985.714285714284,
            15999.999999999998
        ],
        "y": [
            -127.83968812588338,
            -7.846944198795857,
            -7.945613705982041,
            -7.979656696234969,
            -7.499219852498445,
            -6.9542372951935505,
            -5.374845845374605,
            -4.468299450675573,
            -4.124210500078245,
            -3.8983346503761496,
            -3.557058757718348,
            -3.0372569086137347,
            -2.356445941479798,
            -2.0385131578256477,
            -1.785459077431696,
            -1.6748660168449874,
            -1.4689372583818745,
            -1.1234653394081136,
            -0.8421717553755101,
            -0.7979172519903273,
            -0.7601656201736944,
            -0.727290959802982,
            -0.631879068506656,
            -0.3862797257499011,
            -0.2500434137714329,
            -0.19670472711229792,
            -0.19435070403767796,
            -0.15451011016039473,
            -0.06736702183140508,
            0.0,
            -0.005197603478190871,
            -0.04344647803794288,
            -0.07597503304249997,
            -0.13171933718115625,
            -0.21867541214386677,
            -0.21146380142436172,
            -0.3728478322605149,
            -0.5385663578020967,
            -0.7458849578721427,
            -0.8598696793285576,
            -0.9837236983601656,
            -1.1399275448059711,
            -1.3270057503772215,
            -1.6096640150259987,
            -1.8033087512765746,
            -2.053948236544617,
            -2.2466826746434734,
            -2.4526952588914206,
            -2.7150634031810164,
            -2.927340096369022,
            -3.160884050505299,
            -3.383667331443192,
            -3.5468327740182914,
            -3.7481008655286416,
            -3.961901998507713,
            -4.167086624477918,
            -4.340318849890217,
            -4.591491483916009,
            -4.758103327213156,
            -4.900474583928087,
            -5.13679908273043,
            -5.3643966675479255,
            -5.5412417599849135,
            -5.712587708098425,
            -5.944846892507719,
            -6.158353133774842,
            -6.359445441525679,
            -6.619159848316407,
            -6.864166318787696,
            -7.046170506437605,
            -7.307876711597938,
            -7.648080918583329,
            -7.928224147960655,
            -8.191767432336096,
            -8.385682740242999,
            -8.590355457502497,
            -8.794767682765137,
            -8.925103696384475,
            -9.060893477282178,
            -9.2074614613391,
            -9.345810785205174,
            -9.458878528494626,
            -9.575514274947878,
            -9.704201780705766,
            -9.80378743928991,
            -9.967014962496567,
            -10.104252462195706,
            -10.197286183249936,
            -10.263161079380033,
            -10.407793346846631,
            -10.503366110197238,
            -10.578657647586471,
            -10.666442749523661,
            -10.720739569581848,
            -10.832254381056607,
            -10.90441540773434,
            -10.95967328410168,
            -11.017854929455993,
            -11.031930857092586,
            -11.095537252035758,
            -11.15906807296718,
            -11.263699797562413,
            -11.286323368043643,
            -11.284108716947852,
            -11.337125501595686,
            -11.363595594061003,
            -11.440275692682157,
            -11.521507908952874,
            -11.533337803294351,
            -11.566873869339197,
            -11.63639254604484,
            -11.682135045483351,
            -11.747182315473346,
            -11.861813475591214,
            -11.966948136023586,
            -12.008486501570161,
            -12.017504889627926,
            -12.067233973439306,
            -12.118071464075188,
            -12.180007579839264,
            -12.239754139622606,
            -12.328327398951393,
            -12.41909002950339,
            -12.472373602491409,
            -12.564656178001515,
            -12.646646423868864,
            -12.684787976506003,
            -12.736296518701261,
            -12.847592653068535,
            -12.912052058300265,
            -12.970738486907821,
            -13.031180025726796,
            -13.050356449723754,
            -13.136001343303564,
            -13.271106732341956,
            -13.379422013659655,
            -13.478441506190507,
            -13.538183990190186,
            -13.646609920466622,
            -13.758153281706091,
            -13.872347037057052,
            -14.046896973192485,
            -14.210933900126374,
            -14.34625234036456,
            -14.43303291647796,
            -14.54524037021949,
            -14.633374772247988,
            -14.662368463732115,
            -14.773443737054139,
            -14.83422407971879,
            -14.89920220291822,
            -14.982880061853002,
            -15.053290813762148,
            -15.10805893604266,
            -15.137171705462093,
            -15.184284866181871,
            -15.227312664386357,
            -15.244164207510355,
            -15.307482712823287,
            -15.367651823208174,
            -15.41679416730061,
            -15.479215481521464,
            -15.545179015847243,
            -15.604814041701472,
            -15.627180055312094,
            -15.653235315422062,
            -15.667495487947185,
            -15.702787594961855,
            -15.734863733940255,
            -15.807862261491126,
            -15.87314219027498,
            -15.933910826333781,
            -15.981665324543991,
            -16.031640353484438,
            -16.053878224115252,
            -16.08372645697657,
            -16.116036828922464,
            -16.191788663910877,
            -16.299899261792163,
            -16.368050688650268,
            -16.417180262516133,
            -16.469251771923453,
            -16.502079658270674,
            -16.573810114393346,
            -16.612787566358584,
            -16.666785150402376,
            -16.70949963785027,
            -16.79567199129523,
            -16.85248732852014,
            -16.926351337613312,
            -16.973679396274605,
            -17.014638576201698,
            -17.07418315868162,
            -17.110133465993997,
            -17.142561532758705,
            -17.19880965456057,
            -17.247472109638263,
            -17.30386001997108,
            -17.368412691350617,
            -17.421886946177526,
            -17.50205087158625,
            -17.545441498381965,
            -17.60222575430799,
            -17.64402207245817,
            -17.69162453873576,
            -17.73552337025758,
            -17.788690945130604,
            -17.847524711239704,
            -17.933467838918357,
            -18.01427771579176,
            -18.072526083113946,
            -18.18607010108652,
            -18.29486901606862,
            -18.411434592201243,
            -18.504808453915302,
            -18.602981082023913,
            -18.646899565723913,
            -18.722912234758404,
            -18.786673088469424,
            -18.840675601662287,
            -18.908978341489036,
            -18.966883779007276,
            -19.02162251721922,
            -19.053940642639883,
            -19.08463826747551,
            -19.17390433410766,
            -19.271795244526004,
            -19.346879780087598,
            -19.396103992080633,
            -19.422891741005017,
            -19.444151640957074,
            -19.44466485960821,
            -19.467611228345138,
            -19.533361656777565,
            -19.566205604717776,
            -19.570827980827836,
            -19.643798269638964,
            -19.676917938907884,
            -19.714557788063978,
            -19.703200356134644,
            -19.786648436679897,
            -19.88335673685135,
            -19.926647542605004,
            -19.972902669804665,
            -20.044931974076498,
            -20.069941961583027,
            -20.127658368796048,
            -20.159625075967078,
            -20.217910691886512,
            -20.272185305321294,
            -20.322991460645504,
            -20.386835943673265,
            -20.40254326748546,
            -20.45655977443499,
            -20.505810521661914,
            -20.577830500101932,
            -20.647866125210644,
            -20.715170048586863,
            -20.75232185745553,
            -20.79381787871492,
            -20.86135260477068,
            -20.919920713802075,
            -20.961950641539158,
            -21.008091476936965,
            -21.02815707425947,
            -21.102985197443324,
            -21.164623135805343,
            -21.23527811256818,
            -21.29252976293355,
            -21.357705821101877,
            -21.425057443643333,
            -21.486124740676132,
            -21.521740327667526,
            -21.541800707002544,
            -21.60516038557046,
            -21.70245477392021,
            -21.75708543860504,
            -21.8292064763518,
            -21.91604270024023,
            -21.94323716357699,
            -21.989833227563327,
            -22.104694517556695,
            -22.20444904279049,
            -22.292167949658047,
            -22.3723193525823,
            -22.43353132550403,
            -22.50305238431673,
            -22.58151461242416,
            -22.654064039243135,
            -22.699248701222018,
            -22.76041620099897,
            -22.835991635009353,
            -22.90159995859091,
            -22.97361052736118,
            -23.02451900537914,
            -23.10238889213864,
            -23.167205642362713,
            -23.232581827393112,
            -23.288423497996163,
            -23.341962941843253,
            -23.427567401249995,
            -23.493037562987443,
            -23.583018330970162,
            -23.65636902757367,
            -23.72827333228358,
            -23.80078274964449,
            -23.878216511766496,
            -23.916665862457588,
            -23.982628739142033,
            -24.050923461865434,
            -24.1288087899952,
            -24.16923675388891,
            -24.250846150122065,
            -24.308933196072786,
            -24.349414974098725,
            -24.388709152293938,
            -24.485240223097477,
            -24.532787814787167,
            -24.592422926063147,
            -24.656517383587,
            -24.715018694725437,
            -24.7878459626477,
            -24.81612914950197,
            -24.865419212172366,
            -24.91588861503906,
            -24.995580418583504,
            -25.05331672402555,
            -25.095340930196507,
            -25.132768429938945,
            -25.152460970022574,
            -25.21904140105679,
            -25.27111434443729,
            -25.32528299295528,
            -25.382988779558204,
            -25.42618956323577,
            -25.45957270006013,
            -25.48221406465107,
            -25.553349094234996,
            -25.587695878388843,
            -25.63432062742334,
            -25.684833452500687,
            -25.74039521643952,
            -25.76817404619809,
            -25.809456117641005,
            -25.873177802462596,
            -25.91308809897529,
            -25.94599736172964,
            -26.015708205046863,
            -26.060610568498074,
            -26.10052127430807,
            -26.15137183127709,
            -26.239616764097033,
            -26.268925023196026,
            -26.330747295611573,
            -26.410710125130883,
            -26.458027028500396,
            -26.500355579535622,
            -26.524869205790523,
            -26.57690320717723,
            -26.61543644984014,
            -26.663759796701864,
            -26.70613019869429,
            -26.754227382812367,
            -26.80052982507074,
            -26.812842847538214,
            -26.887919693993222,
            -26.920453430771833,
            -26.95786745110695,
            -26.984677423927195,
            -27.01767182046293,
            -27.04516260249852,
            -27.069722811787617,
            -27.11772486410629,
            -27.14569077130759,
            -27.144467453117016,
            -27.2065774399039,
            -27.2309729177646,
            -27.242239634545122,
            -27.260681094256388,
            -27.316895308148634,
            -27.348298512138182,
            -27.38568706982721,
            -27.410424507883494,
            -27.439080991167838,
            -27.443372991064596,
            -27.477625494878446,
            -27.43759147717405,
            -27.517201742409497,
            -27.565788638902234,
            -27.59726800415119,
            -27.59974777498666,
            -27.64411359197331,
            -27.67381966612402,
            -27.702709797038665,
            -27.722192730834813,
            -27.75636956059358,
            -27.768968022960024,
            -27.79607896375796,
            -27.842936441491695,
            -27.85686086145242,
            -27.904097529850652,
            -27.956819840520662,
            -27.97710140744625,
            -27.999601708318266,
            -27.998989477428168,
            -27.993929296097075,
            -28.083576470994085,
            -28.10332967409074,
            -28.120619429787293,
            -28.133270752011327,
            -28.157752831774115,
            -28.210177054332558,
            -28.213485600225557,
            -28.24146847141561,
            -28.26484363813354,
            -28.303430903749,
            -28.335962940644112,
            -28.368441841221536,
            -28.398038643935614,
            -28.400975415606393,
            -28.427839594902572,
            -28.4929021873439,
            -28.53116677121257,
            -28.56784734555631,
            -28.575805955822286,
            -28.585435598501032,
            -28.628941142988072,
            -28.663725398436704,
            -28.709889354432438,
            -28.711118284785933,
            -28.71513347083649,
            -28.74975099100393,
            -28.776456537190636,
            -28.804592291340455,
            -28.8097693641096,
            -28.823453010279284,
            -28.863359924973906,
            -28.89273041033959,
            -28.923872429449446,
            -28.938717096612116,
            -28.9479102935157,
            -28.948555568927755,
            -28.98178688496402,
            -28.988757195920133,
            -29.01266069832298,
            -29.017764889425163,
            -29.05790420420621,
            -29.064577626479952,
            -29.077815978005642,
            -29.092980991097775,
            -29.11231744945315,
            -29.145683920802057,
            -29.18478731504204,
            -29.21611961706512,
            -29.204899402187813,
            -29.218419971904563,
            -29.254515770662202,
            -29.271624795048933,
            -29.28478871341221,
            -29.287888500143254,
            -29.307921273602407,
            -29.32462332001849,
            -29.32831436353191,
            -29.345946085751848,
            -29.36374582044824,
            -29.386885288455563,
            -29.409767791794028,
            -29.429991933380755,
            -29.46434056695373,
            -29.471208767159904,
            -29.47001586710303,
            -29.498160684180302,
            -29.52659623990063,
            -29.559651450753005,
            -29.561526758257212,
            -29.594507012702525,
            -29.604197698117513,
            -29.618409117358908,
            -29.6490820617634,
            -29.648901119891953,
            -29.673676163880636,
            -29.699060440349303,
            -29.72244518623556,
            -29.750469316803002,
            -29.784116633431346,
            -29.81662469568828,
            -29.835322235655287,
            -29.85961301606202,
            -29.893907402231303,
            -29.906383028442708,
            -29.939963415429084,
            -29.988391085757087,
            -30.011258401215997,
            -30.043371846912198,
            -30.070913206726086,
            -30.13118591542993,
            -30.140971441285807,
            -30.18083280258949,
            -30.228594073637648,
            -30.254217972275317,
            -30.28182566089851,
            -30.329836540762063,
            -30.363695602262553,
            -30.38454462962885,
            -30.396988827147567,
            -30.439378558232924,
            -30.486692364406736,
            -30.526554592233136,
            -30.566515534533906,
            -30.617667758031057,
            -30.660271371743303,
            -30.71510685494085,
            -30.77976028920262,
            -30.813661830945378,
            -30.839817056637465,
            -30.92689846084377,
            -30.975810795904692,
            -31.024188038390562,
            -31.09569894051951,
            -31.150599400450922,
            -31.24132391610338,
            -31.295759871900472,
            -31.389990253315474,
            -31.469362151713895,
            -31.53127303236576,
            -31.59712261114197,
            -31.68568512151745,
            -31.736462257770672,
            -31.822475519566407,
            -31.88582198749529,
            -31.99941732659553,
            -32.096160090223826,
            -32.16729212160574,
            -32.25351545236204,
            -32.338051858357986,
            -32.432784517447146,
            -32.514709445576194,
            -32.60599038431988,
            -32.68552097150378,
            -32.77697304812169,
            -32.864443425568545,
            -32.9535478931426,
            -33.00983597663713,
            -33.082721426119264,
            -33.150235791935025,
            -33.220846492240284,
            -33.2587118279818,
            -33.32922016882204,
            -33.38922152616223,
            -33.43153425316576,
            -33.47776509435208,
            -33.532927358148925,
            -33.57389953574035,
            -33.60973182310265,
            -33.662490992915544,
            -33.69529302877552,
            -33.728298437789526,
            -33.76536508563392,
            -33.79721400969139,
            -33.81106937692118,
            -33.822110836470415,
            -33.8526129904702,
            -33.870175401107836,
            -33.887359022870825,
            -33.91434784580783,
            -33.928387053917675,
            -33.93263834338646,
            -33.94794409627572,
            -33.97438359529565,
            -33.98735693851918,
            -33.99164799304084,
            -34.012196204054874,
            -33.99851616422796,
            -34.01382702736122,
            -34.01739039401801,
            -34.03111000919487,
            -34.030815571561384,
            -34.039220914672185,
            -34.04319531997642,
            -34.03834694489345,
            -34.0280999389259,
            -34.031827367827695,
            -34.061625582978195,
            -34.059092248809755,
            -34.06509337524031,
            -34.08014886849106,
            -34.09512254187171,
            -34.10931979392659,
            -34.09567862457595,
            -34.117344985012025,
            -34.12734554877347,
            -34.14046294945452,
            -34.14574783323298,
            -34.16132420416772,
            -34.1926866767751,
            -34.19389055655016,
            -34.230304390053846,
            -34.251609076411924,
            -34.25690881134524,
            -34.29135930549759,
            -34.31272579844188,
            -34.34401385432103,
            -34.346914535086526,
            -34.36946162327631,
            -34.39975852001892,
            -34.426905696605246,
            -34.44950665189046,
            -34.47932734076184,
            -34.51169396608251,
            -34.531768965784565,
            -34.55897658414323,
            -34.59473192488641,
            -34.6150200902501,
            -34.64462799742074,
            -34.67214174154474,
            -34.70200819349823,
            -34.72164028214194,
            -34.76773659027409,
            -34.80796506389296,
            -34.827082947994455,
            -34.860508178075555,
            -34.884297463694054,
            -34.89668328827339,
            -34.91976311574524,
            -34.96985695689275,
            -34.98547562607032,
            -35.01319725039955,
            -35.055199703354056,
            -35.058599171841266,
            -35.07813381473289,
            -35.09111406862798,
            -35.14199348484179,
            -35.16966927965814,
            -35.18357038458638,
            -35.2079456070699,
            -35.23252462877844,
            -35.24427575309741,
            -35.25182606095153,
            -35.275652466454886,
            -35.295681134022914,
            -35.31248359132065,
            -35.33726346189351,
            -35.349802580231625,
            -35.37650026156609,
            -35.38636283665032,
            -35.424929486235754,
            -35.440241755435935,
            -35.4629402951633,
            -35.48798423803693,
            -35.50446918840537,
            -35.514056949848694,
            -35.523259657252915,
            -35.55426764954296,
            -35.56551017391113,
            -35.58959413009466,
            -35.59915334084062,
            -35.603343958918906,
            -35.62763460272975,
            -35.63220876138807,
            -35.65478055371831,
            -35.66436680592017,
            -35.66806012834287,
            -35.69753985300205,
            -35.70892957536448,
            -35.71702103210869,
            -35.73118617092274,
            -35.75730854896269,
            -35.77237778994063,
            -35.7788089377149,
            -35.79679483514321,
            -35.801053752031756,
            -35.80570101150305,
            -35.80227360719275,
            -35.831299380171494,
            -35.84197579422648,
            -35.8467369516178,
            -35.87036732921534,
            -35.89294017403255,
            -35.890749770832805,
            -35.891808374113296,
            -35.9137172970518,
            -35.93009768174404,
            -35.9393159335779,
            -35.94931021220712,
            -35.97423092808701,
            -35.97665852343263,
            -35.980442135085376,
            -36.00719077205521,
            -36.019828282360926,
            -36.03109649288966,
            -36.03550199435844,
            -36.051076607479594,
            -36.055845020127336,
            -36.07017557552474,
            -36.09288804222008,
            -36.09336079258138,
            -36.105336819827606,
            -36.11065881364521,
            -36.129639231015545,
            -36.146586969194495,
            -36.13589807274654,
            -36.160634818030324,
            -36.18067463431851,
            -36.191180687849865,
            -36.204809278674894,
            -36.21735420876557,
            -36.24721452795414,
            -36.244684563055536,
            -36.27275923147194,
            -36.29622049085477,
            -36.298974198428624,
            -36.31773601488534,
            -36.32765858846853,
            -36.33730719766213,
            -36.34582307359252,
            -36.36235320930235,
            -36.381372241052375,
            -36.38600164745377,
            -36.40280779629569,
            -36.424316121868124,
            -36.43857463108648,
            -36.42947802586167,
            -36.4595414861715,
            -36.46709152784415,
            -36.48153440160807,
            -36.480434182606686,
            -36.49767741206317,
            -36.50442289888391,
            -36.51333012070271,
            -36.536031784187706,
            -36.55736463225697,
            -36.57739909611611,
            -36.58310591772069,
            -36.60136483228895,
            -36.61736083023152,
            -36.60171479696394,
            -36.641695085938395,
            -36.65756474484996,
            -36.66688023981262,
            -36.68380151412521,
            -36.69939786902396,
            -36.70680570493837,
            -36.71181763628174,
            -36.73825683659971,
            -36.75301100646265,
            -36.75617249792204,
            -36.76750814333349,
            -36.77451205996389,
            -36.78355355818503,
            -36.781485242776256,
            -36.79805245551128,
            -36.81075738289505,
            -36.82832033584318,
            -36.84400951071228,
            -36.84963550291772,
            -36.868444580966774,
            -36.85850743701639,
            -36.87931149292383,
            -36.887606642953585,
            -36.8966507723049,
            -36.9080300236121,
            -36.92129042611384,
            -36.92816205771975,
            -36.93456563166815,
            -36.9600062645165,
            -36.978724727528764,
            -36.985267358272225,
            -36.999437434804854,
            -37.00095224473587,
            -37.00844967921267,
            -36.99922291510509,
            -37.024664066230066,
            -37.02424747079999,
            -37.031225379195476,
            -37.03784234055844,
            -37.05532329728421,
            -37.07027218894228,
            -37.07219609329924,
            -37.093373100557784,
            -37.102633560347826,
            -37.114228098756186,
            -37.11566633340539,
            -37.13091786653512,
            -37.14110478653356,
            -37.14974669667724,
            -37.16065771483187,
            -37.175647596384245,
            -37.181949854859646,
            -37.19028245489254,
            -37.19295457794895,
            -37.20605648889774,
            -37.20907695885922,
            -37.2320262140577,
            -37.24310506093619,
            -37.25646208064106,
            -37.272063042760514,
            -37.28446395563731,
            -37.29124134222079,
            -37.28355767721114,
            -37.310188008658486,
            -37.323724708022496,
            -37.326921732897546,
            -37.348295679914855,
            -37.361166838566575,
            -37.369528273175064,
            -37.37256862728716,
            -37.38998372360209,
            -37.39834406263178,
            -37.415938430814634,
            -37.42686256513337,
            -37.431558368031276,
            -37.44536959320386,
            -37.43811838412533,
            -37.45191061536791,
            -37.456106060679495,
            -37.472511070086455,
            -37.47974125088896,
            -37.48958060848204,
            -37.49992430523324,
            -37.50352619102409,
            -37.51166371346701,
            -37.51306836985418,
            -37.52290585433614,
            -37.5424397045219,
            -37.5470463348694,
            -37.56350600538098,
            -37.55182301392123,
            -37.56314872383778,
            -37.57025391721703,
            -37.58336457368278,
            -37.5950608986377,
            -37.59885737949626,
            -37.61409227387681,
            -37.609951739898946,
            -37.63113106352628,
            -37.64244898847792,
            -37.64792570119464,
            -37.65917249885375,
            -37.66522941990042,
            -37.68423440262553,
            -37.67423746891713,
            -37.700571342178314,
            -37.711594124055466,
            -37.722470741820295,
            -37.727037007386976,
            -37.73923784946728,
            -37.747247509010116,
            -37.75116152022245,
            -37.76335047660176,
            -37.764827710933545,
            -37.77039979292587,
            -37.79087219743437,
            -37.79499997786926,
            -37.80364788393544,
            -37.80666377288883,
            -37.82823829498372,
            -37.83361927947298,
            -37.83689803130386,
            -37.85109394235985,
            -37.856367207282624,
            -37.85795371369608,
            -37.86063568544322,
            -37.88583831922177,
            -37.8872459539888,
            -37.88848578033309,
            -37.894044848059536,
            -37.902767259508025,
            -37.91799166142737,
            -37.90814475797376,
            -37.92745050052079,
            -37.92373527726894,
            -37.92193769459078,
            -37.94048898642006,
            -37.946606559445875,
            -37.955430528642836,
            -37.95594116751154,
            -37.98191702189105,
            -37.987392121496896,
            -37.99233009854363,
            -38.0037251122428,
            -38.01284960771537,
            -38.01619125780322,
            -38.017366531245585,
            -38.028742922063884,
            -38.05095053383704,
            -38.0559794595021,
            -38.06185917349879,
            -38.066252407384304,
            -38.076057244262536,
            -38.07134055808314,
            -38.09266761110739,
            -38.10032347633673,
            -38.101684957844654,
            -38.101820726252896,
            -38.1100562599415,
            -38.11629147039566,
            -38.11349734154161,
            -38.126270577404966,
            -38.131521347001055,
            -38.13801515726975,
            -38.1511324427278,
            -38.15462482063734,
            -38.16541412772214,
            -38.15905111185272,
            -38.177999112264104,
            -38.192107661206265,
            -38.202349139242585,
            -38.20914279270181,
            -38.21081571188817,
            -38.2154801106583,
            -38.2047653602827,
            -38.22440463325748,
            -38.23875284616496,
            -38.241618937600705,
            -38.249873465680956,
            -38.25106566307015,
            -38.26089939929674,
            -38.25805863969833,
            -38.28185601333013,
            -38.27784163189333,
            -38.286478129666875,
            -38.29239544244692,
            -38.2992197017542,
            -38.29712339347134,
            -38.310766579042074,
            -38.31988930403157,
            -38.32413272049421,
            -38.341738395913545,
            -38.34531107362203,
            -38.34448015495259,
            -38.363124572328985,
            -38.359410432994395,
            -38.37629798349842,
            -38.38157191296908,
            -38.39003520690392,
            -38.39210194743346,
            -38.40498358288734,
            -38.414310070343404,
            -38.4029197486659,
            -38.42816740303477,
            -38.43700613065091,
            -38.446460877777184,
            -38.45106805295945,
            -38.45943949660837,
            -38.45897907787474,
            -38.459766570437765,
            -38.47833825631513,
            -38.47697317679111,
            -38.47936940736333,
            -38.491595003878054,
            -38.497907798640455,
            -38.49901507542655,
            -38.49478321518272,
            -38.500868590239875,
            -38.511829396687745,
            -38.51552702916335,
            -38.520678899319094,
            -38.52956720783878,
            -38.54296433042653,
            -38.530831338197785,
            -38.547607398494165,
            -38.55894896107307,
            -38.56180632105222,
            -38.57253386173634,
            -38.57590045509896,
            -38.57064266067251,
            -38.57417080520322,
            -38.58600749456799,
            -38.59711941432059,
            -38.59935116888553,
            -38.60782666211828,
            -38.61213273029821,
            -38.62828186259102,
            -38.626415958792826,
            -38.64481009669585,
            -38.65162713258911,
            -38.65263515457085,
            -38.66824653191344,
            -38.66499235656934,
            -38.665125616540436,
            -38.668691482071075,
            -38.69242228239055,
            -38.694654659645366,
            -38.71237437099458,
            -38.71276710805114,
            -38.721720348289765,
            -38.73149884250836,
            -38.72234626057663,
            -38.744251522281715,
            -38.75281192805296,
            -38.76030719599336,
            -38.769754992588354,
            -38.77092609349954,
            -38.78047669383824,
            -38.776086870737615,
            -38.789632936538325,
            -38.795566744808085,
            -38.80134114589399,
            -38.805427565498704,
            -38.81739148811983,
            -38.824436470380114,
            -38.82063602224481,
            -38.831914600179836,
            -38.84488087210407,
            -38.84235438458248,
            -38.84472672460741,
            -38.849919336576754,
            -38.865427345454805,
            -38.861935732575155,
            -38.87668599352441,
            -38.8837586521486,
            -38.89344229105203,
            -38.89554087697835,
            -38.89991373279655,
            -38.910695204519214,
            -38.90598649301242,
            -38.918936243924705,
            -38.9193427809335,
            -38.92638575845929,
            -38.93645013471381,
            -38.93723293262724,
            -38.945401674570405,
            -38.94300047856941,
            -38.96028897644196,
            -38.961606667461794,
            -38.97345412108229,
            -38.97827965687465,
            -38.9821443989727,
            -38.99123609492597,
            -38.98878080554694,
            -39.00205833458428,
            -39.002299354637486,
            -39.01028654699893,
            -39.018278959022766,
            -39.02560234639758,
            -39.03282473757551,
            -39.02469585589716,
            -39.04192239409023,
            -39.04771436163263,
            -39.05461260258947,
            -39.0624994514517,
            -39.07887261074329,
            -39.07265965056368,
            -39.07267656998813,
            -39.08373070600554,
            -39.09088097233535,
            -39.097739419257174,
            -39.09481621992043,
            -39.102982843695905,
            -39.105764555674085,
            -39.09486702771867,
            -39.11328944368438,
            -39.124766612830115,
            -39.131686919575856,
            -39.13088481883579,
            -39.136344115184116,
            -39.137772171468285,
            -39.135101473017166,
            -39.14424308483664,
            -39.14281735704222,
            -39.149750603383794,
            -39.14736631959382,
            -39.150685822255056,
            -39.16385676113461,
            -39.15680352469059,
            -39.16888598348301,
            -39.16685319390418,
            -39.17494579584192,
            -39.1807225993652,
            -39.18765993974493,
            -39.189527006750225,
            -39.183819156298284,
            -39.19991750321032,
            -39.19874695825821,
            -39.20115474528214,
            -39.203394608759595,
            -39.20884273888615,
            -39.20515566568085,
            -39.19777334799011,
            -39.20640301167289,
            -39.21204059668527,
            -39.21402173033867,
            -39.21838885130889,
            -39.22052394489641,
            -39.2244801139359,
            -39.219602023660755,
            -39.22528276231334,
            -39.21878274515884,
            -39.2222316705611,
            -39.22691722856682,
            -39.23025720757863,
            -39.22987893959674,
            -39.22582350224088,
            -39.2187882373073,
            -39.20427707684477,
            -39.23184928517711,
            -39.23805582126188,
            -39.23077882695401,
            -39.23293741150193,
            -39.222205333052884,
            -39.21500820819906,
            -39.20253566359909,
            -39.21515905255926,
            -39.23434902346195,
            -39.23815384754104,
            -39.25078294332258,
            -39.246572882497254,
            -39.253250592717976,
            -39.268823035155876,
            -39.29044890042296,
            -39.30757762966154,
            -39.31375879096782,
            -39.32133254232282,
            -39.32226036489002,
            -39.345003077950544,
            -39.372773970970826,
            -39.38091854946477,
            -39.392314819042944,
            -39.393395964682796,
            -39.41750588758473,
            -39.395358780083825
        ]
    },
    "speech_only": {
        "x": [
            0.0,
            14.285714285714285,
            28.57142857142857,
            42.857142857142854,
            57.14285714285714,
            71.42857142857142,
            85.71428571428571,
            100.0,
            114.28571428571428,
            128.57142857142856,
            142.85714285714283,
            157.14285714285714,
            171.42857142857142,
            185.7142857142857,
            200.0,
            214.28571428571428,
            228.57142857142856,
            242.85714285714283,
            257.1428571428571,
            271.4285714285714,
            285.71428571428567,
            300.0,
            314.2857142857143,
            328.57142857142856,
            342.85714285714283,
            357.1428571428571,
            371.4285714285714,
            385.71428571428567,
            400.0,
            414.2857142857143,
            428.57142857142856,
            442.85714285714283,
            457.1428571428571,
            471.4285714285714,
            485.71428571428567,
            499.99999999999994,
            514.2857142857142,
            528.5714285714286,
            542.8571428571428,
            557.1428571428571,
            571.4285714285713,
            585.7142857142857,
            600.0,
            614.2857142857142,
            628.5714285714286,
            642.8571428571428,
            657.1428571428571,
            671.4285714285713,
            685.7142857142857,
            700.0,
            714.2857142857142,
            728.5714285714286,
            742.8571428571428,
            757.1428571428571,
            771.4285714285713,
            785.7142857142857,
            800.0,
            814.2857142857142,
            828.5714285714286,
            842.8571428571428,
            857.1428571428571,
            871.4285714285713,
            885.7142857142857,
            899.9999999999999,
            914.2857142857142,
            928.5714285714286,
            942.8571428571428,
            957.1428571428571,
            971.4285714285713,
            985.7142857142857,
            999.9999999999999,
            1014.2857142857142,
            1028.5714285714284,
            1042.857142857143,
            1057.142857142857,
            1071.4285714285713,
            1085.7142857142856,
            1100.0,
            1114.2857142857142,
            1128.5714285714284,
            1142.8571428571427,
            1157.142857142857,
            1171.4285714285713,
            1185.7142857142856,
            1200.0,
            1214.2857142857142,
            1228.5714285714284,
            1242.8571428571427,
            1257.142857142857,
            1271.4285714285713,
            1285.7142857142856,
            1300.0,
            1314.2857142857142,
            1328.5714285714284,
            1342.8571428571427,
            1357.142857142857,
            1371.4285714285713,
            1385.7142857142856,
            1400.0,
            1414.2857142857142,
            1428.5714285714284,
            1442.8571428571427,
            1457.142857142857,
            1471.4285714285713,
            1485.7142857142856,
            1500.0,
            1514.2857142857142,
            1528.5714285714284,
            1542.8571428571427,
            1557.142857142857,
            1571.4285714285713,
            1585.7142857142856,
            1600.0,
            1614.2857142857142,
            1628.5714285714284,
            1642.8571428571427,
            1657.142857142857,
            1671.4285714285713,
            1685.7142857142856,
            1699.9999999999998,
            1714.2857142857142,
            1728.5714285714284,
            1742.8571428571427,
            1757.142857142857,
            1771.4285714285713,
            1785.7142857142856,
            1799.9999999999998,
            1814.2857142857142,
            1828.5714285714284,
            1842.8571428571427,
            1857.142857142857,
            1871.4285714285713,
            1885.7142857142856,
            1899.9999999999998,
            1914.2857142857142,
            1928.5714285714284,
            1942.8571428571427,
            1957.142857142857,
            1971.4285714285713,
            1985.7142857142856,
            1999.9999999999998,
            2014.2857142857142,
            2028.5714285714284,
            2042.8571428571427,
            2057.142857142857,
            2071.428571428571,
            2085.714285714286,
            2100.0,
            2114.285714285714,
            2128.5714285714284,
            2142.8571428571427,
            2157.142857142857,
            2171.428571428571,
            2185.714285714286,
            2200.0,
            2214.285714285714,
            2228.5714285714284,
            2242.8571428571427,
            2257.142857142857,
            2271.428571428571,
            2285.7142857142853,
            2300.0,
            2314.285714285714,
            2328.5714285714284,
            2342.8571428571427,
            2357.142857142857,
            2371.428571428571,
            2385.7142857142853,
            2400.0,
            2414.285714285714,
            2428.5714285714284,
            2442.8571428571427,
            2457.142857142857,
            2471.428571428571,
            2485.7142857142853,
            2500.0,
            2514.285714285714,
            2528.5714285714284,
            2542.8571428571427,
            2557.142857142857,
            2571.428571428571,
            2585.7142857142853,
            2600.0,
            2614.285714285714,
            2628.5714285714284,
            2642.8571428571427,
            2657.142857142857,
            2671.428571428571,
            2685.7142857142853,
            2700.0,
            2714.285714285714,
            2728.5714285714284,
            2742.8571428571427,
            2757.142857142857,
            2771.428571428571,
            2785.7142857142853,
            2800.0,
            2814.285714285714,
            2828.5714285714284,
            2842.8571428571427,
            2857.142857142857,
            2871.428571428571,
            2885.7142857142853,
            2900.0,
            2914.285714285714,
            2928.5714285714284,
            2942.8571428571427,
            2957.142857142857,
            2971.428571428571,
            2985.7142857142853,
            3000.0,
            3014.285714285714,
            3028.5714285714284,
            3042.8571428571427,
            3057.142857142857,
            3071.428571428571,
            3085.7142857142853,
            3100.0,
            3114.285714285714,
            3128.5714285714284,
            3142.8571428571427,
            3157.142857142857,
            3171.428571428571,
            3185.7142857142853,
            3200.0,
            3214.285714285714,
            3228.5714285714284,
            3242.8571428571427,
            3257.142857142857,
            3271.428571428571,
            3285.7142857142853,
            3299.9999999999995,
            3314.285714285714,
            3328.5714285714284,
            3342.8571428571427,
            3357.142857142857,
            3371.428571428571,
            3385.7142857142853,
            3399.9999999999995,
            3414.285714285714,
            3428.5714285714284,
            3442.8571428571427,
            3457.142857142857,
            3471.428571428571,
            3485.7142857142853,
            3499.9999999999995,
            3514.285714285714,
            3528.5714285714284,
            3542.8571428571427,
            3557.142857142857,
            3571.428571428571,
            3585.7142857142853,
            3599.9999999999995,
            3614.285714285714,
            3628.5714285714284,
            3642.8571428571427,
            3657.142857142857,
            3671.428571428571,
            3685.7142857142853,
            3699.9999999999995,
            3714.285714285714,
            3728.5714285714284,
            3742.8571428571427,
            3757.142857142857,
            3771.428571428571,
            3785.7142857142853,
            3799.9999999999995,
            3814.285714285714,
            3828.5714285714284,
            3842.8571428571427,
            3857.142857142857,
            3871.428571428571,
            3885.7142857142853,
            3899.9999999999995,
            3914.285714285714,
            3928.5714285714284,
            3942.8571428571427,
            3957.142857142857,
            3971.428571428571,
            3985.7142857142853,
            3999.9999999999995,
            4014.285714285714,
            4028.5714285714284,
            4042.8571428571427,
            4057.142857142857,
            4071.428571428571,
            4085.7142857142853,
            4100.0,
            4114.285714285714,
            4128.571428571428,
            4142.857142857142,
            4157.142857142857,
            4171.428571428572,
            4185.714285714285,
            4200.0,
            4214.285714285714,
            4228.571428571428,
            4242.857142857142,
            4257.142857142857,
            4271.428571428572,
            4285.714285714285,
            4300.0,
            4314.285714285714,
            4328.571428571428,
            4342.857142857142,
            4357.142857142857,
            4371.428571428572,
            4385.714285714285,
            4400.0,
            4414.285714285714,
            4428.571428571428,
            4442.857142857142,
            4457.142857142857,
            4471.428571428572,
            4485.714285714285,
            4500.0,
            4514.285714285714,
            4528.571428571428,
            4542.857142857142,
            4557.142857142857,
            4571.428571428571,
            4585.714285714285,
            4600.0,
            4614.285714285714,
            4628.571428571428,
            4642.857142857142,
            4657.142857142857,
            4671.428571428571,
            4685.714285714285,
            4700.0,
            4714.285714285714,
            4728.571428571428,
            4742.857142857142,
            4757.142857142857,
            4771.428571428571,
            4785.714285714285,
            4800.0,
            4814.285714285714,
            4828.571428571428,
            4842.857142857142,
            4857.142857142857,
            4871.428571428571,
            4885.714285714285,
            4900.0,
            4914.285714285714,
            4928.571428571428,
            4942.857142857142,
            4957.142857142857,
            4971.428571428571,
            4985.714285714285,
            5000.0,
            5014.285714285714,
            5028.571428571428,
            5042.857142857142,
            5057.142857142857,
            5071.428571428571,
            5085.714285714285,
            5100.0,
            5114.285714285714,
            5128.571428571428,
            5142.857142857142,
            5157.142857142857,
            5171.428571428571,
            5185.714285714285,
            5200.0,
            5214.285714285714,
            5228.571428571428,
            5242.857142857142,
            5257.142857142857,
            5271.428571428571,
            5285.714285714285,
            5300.0,
            5314.285714285714,
            5328.571428571428,
            5342.857142857142,
            5357.142857142857,
            5371.428571428571,
            5385.714285714285,
            5400.0,
            5414.285714285714,
            5428.571428571428,
            5442.857142857142,
            5457.142857142857,
            5471.428571428571,
            5485.714285714285,
            5500.0,
            5514.285714285714,
            5528.571428571428,
            5542.857142857142,
            5557.142857142857,
            5571.428571428571,
            5585.714285714285,
            5600.0,
            5614.285714285714,
            5628.571428571428,
            5642.857142857142,
            5657.142857142857,
            5671.428571428571,
            5685.714285714285,
            5700.0,
            5714.285714285714,
            5728.571428571428,
            5742.857142857142,
            5757.142857142857,
            5771.428571428571,
            5785.714285714285,
            5800.0,
            5814.285714285714,
            5828.571428571428,
            5842.857142857142,
            5857.142857142857,
            5871.428571428571,
            5885.714285714285,
            5900.0,
            5914.285714285714,
            5928.571428571428,
            5942.857142857142,
            5957.142857142857,
            5971.428571428571,
            5985.714285714285,
            6000.0,
            6014.285714285714,
            6028.571428571428,
            6042.857142857142,
            6057.142857142857,
            6071.428571428571,
            6085.714285714285,
            6100.0,
            6114.285714285714,
            6128.571428571428,
            6142.857142857142,
            6157.142857142857,
            6171.428571428571,
            6185.714285714285,
            6200.0,
            6214.285714285714,
            6228.571428571428,
            6242.857142857142,
            6257.142857142857,
            6271.428571428571,
            6285.714285714285,
            6300.0,
            6314.285714285714,
            6328.571428571428,
            6342.857142857142,
            6357.142857142857,
            6371.428571428571,
            6385.714285714285,
            6400.0,
            6414.285714285714,
            6428.571428571428,
            6442.857142857142,
            6457.142857142857,
            6471.428571428571,
            6485.714285714285,
            6499.999999999999,
            6514.285714285714,
            6528.571428571428,
            6542.857142857142,
            6557.142857142857,
            6571.428571428571,
            6585.714285714285,
            6599.999999999999,
            6614.285714285714,
            6628.571428571428,
            6642.857142857142,
            6657.142857142857,
            6671.428571428571,
            6685.714285714285,
            6699.999999999999,
            6714.285714285714,
            6728.571428571428,
            6742.857142857142,
            6757.142857142857,
            6771.428571428571,
            6785.714285714285,
            6799.999999999999,
            6814.285714285714,
            6828.571428571428,
            6842.857142857142,
            6857.142857142857,
            6871.428571428571,
            6885.714285714285,
            6899.999999999999,
            6914.285714285714,
            6928.571428571428,
            6942.857142857142,
            6957.142857142857,
            6971.428571428571,
            6985.714285714285,
            6999.999999999999,
            7014.285714285714,
            7028.571428571428,
            7042.857142857142,
            7057.142857142857,
            7071.428571428571,
            7085.714285714285,
            7099.999999999999,
            7114.285714285714,
            7128.571428571428,
            7142.857142857142,
            7157.142857142857,
            7171.428571428571,
            7185.714285714285,
            7199.999999999999,
            7214.285714285714,
            7228.571428571428,
            7242.857142857142,
            7257.142857142857,
            7271.428571428571,
            7285.714285714285,
            7299.999999999999,
            7314.285714285714,
            7328.571428571428,
            7342.857142857142,
            7357.142857142857,
            7371.428571428571,
            7385.714285714285,
            7399.999999999999,
            7414.285714285714,
            7428.571428571428,
            7442.857142857142,
            7457.142857142857,
            7471.428571428571,
            7485.714285714285,
            7499.999999999999,
            7514.285714285714,
            7528.571428571428,
            7542.857142857142,
            7557.142857142857,
            7571.428571428571,
            7585.714285714285,
            7599.999999999999,
            7614.285714285714,
            7628.571428571428,
            7642.857142857142,
            7657.142857142857,
            7671.428571428571,
            7685.714285714285,
            7699.999999999999,
            7714.285714285714,
            7728.571428571428,
            7742.857142857142,
            7757.142857142857,
            7771.428571428571,
            7785.714285714285,
            7799.999999999999,
            7814.285714285714,
            7828.571428571428,
            7842.857142857142,
            7857.142857142857,
            7871.428571428571,
            7885.714285714285,
            7899.999999999999,
            7914.285714285714,
            7928.571428571428,
            7942.857142857142,
            7957.142857142857,
            7971.428571428571,
            7985.714285714285,
            7999.999999999999,
            8014.285714285714,
            8028.571428571428,
            8042.857142857142,
            8057.142857142857,
            8071.428571428571,
            8085.714285714285,
            8099.999999999999,
            8114.285714285714,
            8128.571428571428,
            8142.857142857142,
            8157.142857142857,
            8171.428571428571,
            8185.714285714285,
            8200.0,
            8214.285714285714,
            8228.571428571428,
            8242.857142857143,
            8257.142857142857,
            8271.42857142857,
            8285.714285714284,
            8300.0,
            8314.285714285714,
            8328.571428571428,
            8342.857142857143,
            8357.142857142857,
            8371.42857142857,
            8385.714285714284,
            8400.0,
            8414.285714285714,
            8428.571428571428,
            8442.857142857143,
            8457.142857142857,
            8471.42857142857,
            8485.714285714284,
            8500.0,
            8514.285714285714,
            8528.571428571428,
            8542.857142857143,
            8557.142857142857,
            8571.42857142857,
            8585.714285714284,
            8600.0,
            8614.285714285714,
            8628.571428571428,
            8642.857142857143,
            8657.142857142857,
            8671.42857142857,
            8685.714285714284,
            8700.0,
            8714.285714285714,
            8728.571428571428,
            8742.857142857143,
            8757.142857142857,
            8771.42857142857,
            8785.714285714284,
            8800.0,
            8814.285714285714,
            8828.571428571428,
            8842.857142857143,
            8857.142857142857,
            8871.42857142857,
            8885.714285714284,
            8900.0,
            8914.285714285714,
            8928.571428571428,
            8942.857142857143,
            8957.142857142857,
            8971.42857142857,
            8985.714285714284,
            9000.0,
            9014.285714285714,
            9028.571428571428,
            9042.857142857143,
            9057.142857142857,
            9071.42857142857,
            9085.714285714284,
            9100.0,
            9114.285714285714,
            9128.571428571428,
            9142.857142857141,
            9157.142857142857,
            9171.42857142857,
            9185.714285714284,
            9200.0,
            9214.285714285714,
            9228.571428571428,
            9242.857142857141,
            9257.142857142857,
            9271.42857142857,
            9285.714285714284,
            9300.0,
            9314.285714285714,
            9328.571428571428,
            9342.857142857141,
            9357.142857142857,
            9371.42857142857,
            9385.714285714284,
            9400.0,
            9414.285714285714,
            9428.571428571428,
            9442.857142857141,
            9457.142857142857,
            9471.42857142857,
            9485.714285714284,
            9500.0,
            9514.285714285714,
            9528.571428571428,
            9542.857142857141,
            9557.142857142857,
            9571.42857142857,
            9585.714285714284,
            9600.0,
            9614.285714285714,
            9628.571428571428,
            9642.857142857141,
            9657.142857142857,
            9671.42857142857,
            9685.714285714284,
            9700.0,
            9714.285714285714,
            9728.571428571428,
            9742.857142857141,
            9757.142857142857,
            9771.42857142857,
            9785.714285714284,
            9800.0,
            9814.285714285714,
            9828.571428571428,
            9842.857142857141,
            9857.142857142857,
            9871.42857142857,
            9885.714285714284,
            9900.0,
            9914.285714285714,
            9928.571428571428,
            9942.857142857141,
            9957.142857142857,
            9971.42857142857,
            9985.714285714284,
            10000.0,
            10014.285714285714,
            10028.571428571428,
            10042.857142857141,
            10057.142857142857,
            10071.42857142857,
            10085.714285714284,
            10100.0,
            10114.285714285714,
            10128.571428571428,
            10142.857142857141,
            10157.142857142857,
            10171.42857142857,
            10185.714285714284,
            10200.0,
            10214.285714285714,
            10228.571428571428,
            10242.857142857141,
            10257.142857142857,
            10271.42857142857,
            10285.714285714284,
            10300.0,
            10314.285714285714,
            10328.571428571428,
            10342.857142857141,
            10357.142857142857,
            10371.42857142857,
            10385.714285714284,
            10400.0,
            10414.285714285714,
            10428.571428571428,
            10442.857142857141,
            10457.142857142857,
            10471.42857142857,
            10485.714285714284,
            10500.0,
            10514.285714285714,
            10528.571428571428,
            10542.857142857141,
            10557.142857142857,
            10571.42857142857,
            10585.714285714284,
            10600.0,
            10614.285714285714,
            10628.571428571428,
            10642.857142857141,
            10657.142857142857,
            10671.42857142857,
            10685.714285714284,
            10700.0,
            10714.285714285714,
            10728.571428571428,
            10742.857142857141,
            10757.142857142857,
            10771.42857142857,
            10785.714285714284,
            10800.0,
            10814.285714285714,
            10828.571428571428,
            10842.857142857141,
            10857.142857142857,
            10871.42857142857,
            10885.714285714284,
            10900.0,
            10914.285714285714,
            10928.571428571428,
            10942.857142857141,
            10957.142857142857,
            10971.42857142857,
            10985.714285714284,
            11000.0,
            11014.285714285714,
            11028.571428571428,
            11042.857142857141,
            11057.142857142857,
            11071.42857142857,
            11085.714285714284,
            11100.0,
            11114.285714285714,
            11128.571428571428,
            11142.857142857141,
            11157.142857142857,
            11171.42857142857,
            11185.714285714284,
            11200.0,
            11214.285714285714,
            11228.571428571428,
            11242.857142857141,
            11257.142857142857,
            11271.42857142857,
            11285.714285714284,
            11300.0,
            11314.285714285714,
            11328.571428571428,
            11342.857142857141,
            11357.142857142857,
            11371.42857142857,
            11385.714285714284,
            11400.0,
            11414.285714285714,
            11428.571428571428,
            11442.857142857141,
            11457.142857142857,
            11471.42857142857,
            11485.714285714284,
            11500.0,
            11514.285714285714,
            11528.571428571428,
            11542.857142857141,
            11557.142857142857,
            11571.42857142857,
            11585.714285714284,
            11600.0,
            11614.285714285714,
            11628.571428571428,
            11642.857142857141,
            11657.142857142857,
            11671.42857142857,
            11685.714285714284,
            11700.0,
            11714.285714285714,
            11728.571428571428,
            11742.857142857141,
            11757.142857142857,
            11771.42857142857,
            11785.714285714284,
            11800.0,
            11814.285714285714,
            11828.571428571428,
            11842.857142857141,
            11857.142857142857,
            11871.42857142857,
            11885.714285714284,
            11900.0,
            11914.285714285714,
            11928.571428571428,
            11942.857142857141,
            11957.142857142857,
            11971.42857142857,
            11985.714285714284,
            12000.0,
            12014.285714285714,
            12028.571428571428,
            12042.857142857141,
            12057.142857142857,
            12071.42857142857,
            12085.714285714284,
            12100.0,
            12114.285714285714,
            12128.571428571428,
            12142.857142857141,
            12157.142857142857,
            12171.42857142857,
            12185.714285714284,
            12200.0,
            12214.285714285714,
            12228.571428571428,
            12242.857142857141,
            12257.142857142857,
            12271.42857142857,
            12285.714285714284,
            12300.0,
            12314.285714285714,
            12328.571428571428,
            12342.857142857141,
            12357.142857142857,
            12371.42857142857,
            12385.714285714284,
            12400.0,
            12414.285714285714,
            12428.571428571428,
            12442.857142857141,
            12457.142857142857,
            12471.42857142857,
            12485.714285714284,
            12500.0,
            12514.285714285714,
            12528.571428571428,
            12542.857142857141,
            12557.142857142857,
            12571.42857142857,
            12585.714285714284,
            12600.0,
            12614.285714285714,
            12628.571428571428,
            12642.857142857141,
            12657.142857142857,
            12671.42857142857,
            12685.714285714284,
            12700.0,
            12714.285714285714,
            12728.571428571428,
            12742.857142857141,
            12757.142857142857,
            12771.42857142857,
            12785.714285714284,
            12800.0,
            12814.285714285714,
            12828.571428571428,
            12842.857142857141,
            12857.142857142857,
            12871.42857142857,
            12885.714285714284,
            12899.999999999998,
            12914.285714285714,
            12928.571428571428,
            12942.857142857141,
            12957.142857142857,
            12971.42857142857,
            12985.714285714284,
            12999.999999999998,
            13014.285714285714,
            13028.571428571428,
            13042.857142857141,
            13057.142857142857,
            13071.42857142857,
            13085.714285714284,
            13099.999999999998,
            13114.285714285714,
            13128.571428571428,
            13142.857142857141,
            13157.142857142857,
            13171.42857142857,
            13185.714285714284,
            13199.999999999998,
            13214.285714285714,
            13228.571428571428,
            13242.857142857141,
            13257.142857142857,
            13271.42857142857,
            13285.714285714284,
            13299.999999999998,
            13314.285714285714,
            13328.571428571428,
            13342.857142857141,
            13357.142857142857,
            13371.42857142857,
            13385.714285714284,
            13399.999999999998,
            13414.285714285714,
            13428.571428571428,
            13442.857142857141,
            13457.142857142857,
            13471.42857142857,
            13485.714285714284,
            13499.999999999998,
            13514.285714285714,
            13528.571428571428,
            13542.857142857141,
            13557.142857142857,
            13571.42857142857,
            13585.714285714284,
            13599.999999999998,
            13614.285714285714,
            13628.571428571428,
            13642.857142857141,
            13657.142857142857,
            13671.42857142857,
            13685.714285714284,
            13699.999999999998,
            13714.285714285714,
            13728.571428571428,
            13742.857142857141,
            13757.142857142857,
            13771.42857142857,
            13785.714285714284,
            13799.999999999998,
            13814.285714285714,
            13828.571428571428,
            13842.857142857141,
            13857.142857142857,
            13871.42857142857,
            13885.714285714284,
            13899.999999999998,
            13914.285714285714,
            13928.571428571428,
            13942.857142857141,
            13957.142857142857,
            13971.42857142857,
            13985.714285714284,
            13999.999999999998,
            14014.285714285714,
            14028.571428571428,
            14042.857142857141,
            14057.142857142857,
            14071.42857142857,
            14085.714285714284,
            14099.999999999998,
            14114.285714285714,
            14128.571428571428,
            14142.857142857141,
            14157.142857142857,
            14171.42857142857,
            14185.714285714284,
            14199.999999999998,
            14214.285714285714,
            14228.571428571428,
            14242.857142857141,
            14257.142857142857,
            14271.42857142857,
            14285.714285714284,
            14299.999999999998,
            14314.285714285714,
            14328.571428571428,
            14342.857142857141,
            14357.142857142857,
            14371.42857142857,
            14385.714285714284,
            14399.999999999998,
            14414.285714285714,
            14428.571428571428,
            14442.857142857141,
            14457.142857142857,
            14471.42857142857,
            14485.714285714284,
            14499.999999999998,
            14514.285714285714,
            14528.571428571428,
            14542.857142857141,
            14557.142857142857,
            14571.42857142857,
            14585.714285714284,
            14599.999999999998,
            14614.285714285714,
            14628.571428571428,
            14642.857142857141,
            14657.142857142857,
            14671.42857142857,
            14685.714285714284,
            14699.999999999998,
            14714.285714285714,
            14728.571428571428,
            14742.857142857141,
            14757.142857142857,
            14771.42857142857,
            14785.714285714284,
            14799.999999999998,
            14814.285714285714,
            14828.571428571428,
            14842.857142857141,
            14857.142857142857,
            14871.42857142857,
            14885.714285714284,
            14899.999999999998,
            14914.285714285714,
            14928.571428571428,
            14942.857142857141,
            14957.142857142857,
            14971.42857142857,
            14985.714285714284,
            14999.999999999998,
            15014.285714285714,
            15028.571428571428,
            15042.857142857141,
            15057.142857142857,
            15071.42857142857,
            15085.714285714284,
            15099.999999999998,
            15114.285714285714,
            15128.571428571428,
            15142.857142857141,
            15157.142857142857,
            15171.42857142857,
            15185.714285714284,
            15199.999999999998,
            15214.285714285714,
            15228.571428571428,
            15242.857142857141,
            15257.142857142857,
            15271.42857142857,
            15285.714285714284,
            15299.999999999998,
            15314.285714285714,
            15328.571428571428,
            15342.857142857141,
            15357.142857142857,
            15371.42857142857,
            15385.714285714284,
            15399.999999999998,
            15414.285714285714,
            15428.571428571428,
            15442.857142857141,
            15457.142857142857,
            15471.42857142857,
            15485.714285714284,
            15499.999999999998,
            15514.285714285714,
            15528.571428571428,
            15542.857142857141,
            15557.142857142857,
            15571.42857142857,
            15585.714285714284,
            15599.999999999998,
            15614.285714285714,
            15628.571428571428,
            15642.857142857141,
            15657.142857142857,
            15671.42857142857,
            15685.714285714284,
            15699.999999999998,
            15714.285714285714,
            15728.571428571428,
            15742.857142857141,
            15757.142857142857,
            15771.42857142857,
            15785.714285714284,
            15799.999999999998,
            15814.285714285714,
            15828.571428571428,
            15842.857142857141,
            15857.142857142857,
            15871.42857142857,
            15885.714285714284,
            15899.999999999998,
            15914.285714285714,
            15928.571428571428,
            15942.857142857141,
            15957.142857142857,
            15971.42857142857,
            15985.714285714284,
            15999.999999999998
        ],
        "y": [
            -135.5090382312838,
            -12.511053209890761,
            -13.020177547984733,
            -12.956148258704786,
            -12.129197172211683,
            -11.212597183315903,
            -8.839262528581568,
            -7.448392146819284,
            -6.66903055487343,
            -6.16991903293782,
            -5.620129943879572,
            -4.682433901847794,
            -3.458829997742896,
            -2.804976346992241,
            -2.3585021628244363,
            -2.1015209179951597,
            -1.7614404143027542,
            -1.2170057965016952,
            -0.846246045311311,
            -0.8100933795933614,
            -0.8012681105322272,
            -0.7434581483478055,
            -0.5280035078328567,
            -0.15627476852836963,
            -0.02680792048293057,
            0.0,
            -0.08084410923704155,
            -0.04275805768710228,
            -0.042277916103145685,
            -0.07399522529539126,
            -0.3663331966722012,
            -0.7413180813481972,
            -1.2402656490290624,
            -1.6730647659746793,
            -1.9498166685158935,
            -2.2003522301340226,
            -2.520186564338566,
            -2.8648399910928575,
            -3.242921129741738,
            -3.5215874452067943,
            -3.843757667223109,
            -4.131747071902936,
            -4.526801377927047,
            -4.959041899613052,
            -5.327292197334472,
            -5.677959474760929,
            -6.024694474240228,
            -6.422225176221694,
            -6.810109312199092,
            -7.167894111694299,
            -7.552259080726536,
            -7.876295370847863,
            -8.172003963491562,
            -8.450147631524583,
            -8.679679255028518,
            -9.009431575045994,
            -9.284100258361224,
            -9.5718984137862,
            -9.869512319200425,
            -10.144265884632642,
            -10.489306635214877,
            -10.811028921596893,
            -11.157101969260374,
            -11.523317533068852,
            -11.931089483090332,
            -12.3054496213574,
            -12.622430805745726,
            -12.887052370006685,
            -13.094031657666704,
            -13.2517945298883,
            -13.422758459795439,
            -13.562485767306697,
            -13.748148539578569,
            -13.908542004281689,
            -14.038564686996416,
            -14.188204557518993,
            -14.272704775172855,
            -14.389544136549564,
            -14.494748738822285,
            -14.611548657304901,
            -14.700510470595905,
            -14.72224434013076,
            -14.858504137779292,
            -14.984447195439277,
            -15.05611011687283,
            -15.186119718714693,
            -15.318917976876286,
            -15.423247380090235,
            -15.46058682964303,
            -15.604960851963025,
            -15.682305521262439,
            -15.764853078869496,
            -15.87217993241731,
            -15.935648546991306,
            -16.098825277572235,
            -16.19489296203718,
            -16.267711949372586,
            -16.30036282193094,
            -16.28321846876657,
            -16.339809108952128,
            -16.314925968876103,
            -16.341954266076524,
            -16.26833052087564,
            -16.196476897640274,
            -16.28689580822145,
            -16.266423537800435,
            -16.265042620585103,
            -16.25464178334374,
            -16.18849186266922,
            -16.206582627368928,
            -16.251713213838215,
            -16.310432631320612,
            -16.35307396460632,
            -16.392843379590996,
            -16.502361734427755,
            -16.5687943472622,
            -16.593690318832394,
            -16.629112652606118,
            -16.67125356152625,
            -16.723047414976467,
            -16.761338708054108,
            -16.81571948216389,
            -16.909466686846923,
            -17.00101923390165,
            -17.130926495537448,
            -17.24148172847641,
            -17.299715059667285,
            -17.368140669089883,
            -17.47373679162736,
            -17.57586763480491,
            -17.677201566213842,
            -17.757319032497257,
            -17.76941056002412,
            -17.854558772623644,
            -17.934766899668176,
            -17.982487667149673,
            -18.032383864254776,
            -18.00636198773877,
            -18.13468534448684,
            -18.223396258966847,
            -18.261906901037463,
            -18.33981331683236,
            -18.372838958421802,
            -18.46540623676373,
            -18.499914629990883,
            -18.566478961091125,
            -18.60818650049728,
            -18.5785389762701,
            -18.68052134133275,
            -18.66857304825175,
            -18.71254682590029,
            -18.750187882883104,
            -18.765863688136434,
            -18.838507079972025,
            -18.901010615391932,
            -18.924221272468593,
            -18.975642906528876,
            -18.958791867845832,
            -19.059056692375112,
            -19.0981054036693,
            -19.12952631380694,
            -19.1427987303325,
            -19.192637461185107,
            -19.24049840180002,
            -19.290029232791213,
            -19.30064251110273,
            -19.263031335284793,
            -19.24011776478571,
            -19.273719738157585,
            -19.276000951456062,
            -19.25652769225293,
            -19.246171543093993,
            -19.275291947409023,
            -19.323722098712068,
            -19.313253982187863,
            -19.343747246792546,
            -19.343542910460748,
            -19.34530796663457,
            -19.447603509276526,
            -19.46572137306081,
            -19.5074559659948,
            -19.494616327509696,
            -19.581582053341165,
            -19.62849869576084,
            -19.64729548376912,
            -19.707421015359518,
            -19.735205237522187,
            -19.876240908628212,
            -19.937072149079068,
            -20.023365124678577,
            -20.086719435418594,
            -20.10546592563957,
            -20.187045368746322,
            -20.223445164453075,
            -20.27084641435361,
            -20.322416161657408,
            -20.342660356099877,
            -20.44134945904483,
            -20.488756268086874,
            -20.50868608245175,
            -20.57030605839421,
            -20.58835419856122,
            -20.65236385636812,
            -20.721282615550194,
            -20.760948990831018,
            -20.79150745253773,
            -20.791182090490224,
            -20.88194581849109,
            -20.933093910347537,
            -20.983233940746594,
            -20.995533740290384,
            -21.032179360158256,
            -21.10933992789677,
            -21.16723808099024,
            -21.199274602840912,
            -21.261171021796226,
            -21.28564951513581,
            -21.321265007070622,
            -21.387270800834376,
            -21.382621375567833,
            -21.41963002631552,
            -21.465430961200113,
            -21.54329602028033,
            -21.53219312746427,
            -21.52680775108296,
            -21.570972926020588,
            -21.621652604395553,
            -21.66098091135708,
            -21.699612582505218,
            -21.721457803264727,
            -21.73068423403552,
            -21.72815573530494,
            -21.734291785120938,
            -21.780122049905316,
            -21.809139974019104,
            -21.776878742688602,
            -21.85469950727108,
            -21.87690554363929,
            -21.868114822165396,
            -21.730938385241103,
            -21.852771510209678,
            -21.970613243109717,
            -21.942675394219403,
            -22.00328495888335,
            -22.03770131567079,
            -22.063208991242522,
            -22.102319482075593,
            -22.08170472656563,
            -22.140570371809623,
            -22.18946310253457,
            -22.231638912222508,
            -22.291871890490945,
            -22.325308665959327,
            -22.345973959498664,
            -22.37098397868884,
            -22.449798817546792,
            -22.499941300548315,
            -22.601144867317675,
            -22.641908280895088,
            -22.69129223265592,
            -22.757958209981783,
            -22.778856162036853,
            -22.839450489710813,
            -22.928755878166463,
            -22.938206907628576,
            -23.000443564437813,
            -23.068339186475185,
            -23.143760789423798,
            -23.21424739825357,
            -23.23805888982882,
            -23.3344059309631,
            -23.39445549174502,
            -23.416068498172486,
            -23.450856571641772,
            -23.48897402844342,
            -23.572478135764957,
            -23.633438067684096,
            -23.714259824615688,
            -23.807838678198607,
            -23.79971738971856,
            -23.850478057282764,
            -23.87734039095089,
            -24.000843585357813,
            -24.099850741345627,
            -24.173816853983816,
            -24.280433784714525,
            -24.39566812323883,
            -24.51014799776692,
            -24.595506394326847,
            -24.627232630944803,
            -24.690062867380448,
            -24.776984458035074,
            -24.871881751056026,
            -24.97010097556015,
            -25.046742738521026,
            -25.13953090238701,
            -25.235778253428798,
            -25.32733816522663,
            -25.392935824198677,
            -25.477899979839847,
            -25.598339963493626,
            -25.70314147196904,
            -25.758695673711074,
            -25.85899806634916,
            -25.983530751013884,
            -26.116790198087408,
            -26.23123393626159,
            -26.300390357069375,
            -26.391365441401085,
            -26.505398818143174,
            -26.619855799788017,
            -26.704118859500547,
            -26.83246244451893,
            -26.933054920044647,
            -26.97086598211975,
            -27.085562322077173,
            -27.244307021873155,
            -27.34411837977476,
            -27.461973918509102,
            -27.54007810976888,
            -27.639225191410198,
            -27.723473266278702,
            -27.774990008929908,
            -27.846395508156384,
            -27.952183839458645,
            -28.08498089881334,
            -28.161799340582284,
            -28.24219716715446,
            -28.299701001742058,
            -28.349296024643323,
            -28.44888336774879,
            -28.515336455758085,
            -28.578233017422022,
            -28.652334012987637,
            -28.706026532444604,
            -28.796390131657184,
            -28.83078183211927,
            -28.869310373722147,
            -28.886096643320812,
            -28.918049616593592,
            -28.98158241018126,
            -29.060139186770275,
            -29.091451782114333,
            -29.16022956784874,
            -29.22636348009078,
            -29.300982637324353,
            -29.349666412166904,
            -29.46262110174104,
            -29.523624087525565,
            -29.56270080393466,
            -29.62812104669098,
            -29.764092095576288,
            -29.75938516747849,
            -29.804739866270754,
            -29.8934905828434,
            -29.945071686595995,
            -29.986349124753126,
            -30.012046014548755,
            -30.039213613784973,
            -30.10458435654098,
            -30.194850678206688,
            -30.236882720736073,
            -30.288183393946063,
            -30.351029841988424,
            -30.372996172801205,
            -30.458692559167947,
            -30.498704418327556,
            -30.578268692568123,
            -30.602839933946413,
            -30.65097991505554,
            -30.686448468562446,
            -30.738865415511707,
            -30.814907369806217,
            -30.86898296107184,
            -30.830941003468855,
            -31.002120727651622,
            -31.0051619433749,
            -31.018313672871418,
            -31.068229570361552,
            -31.11778417511026,
            -31.15493545290488,
            -31.210346805607706,
            -31.230321754004528,
            -31.274156409917122,
            -31.26724151536976,
            -31.315911947081453,
            -31.173301584920896,
            -31.32763671303959,
            -31.400350004005894,
            -31.43115614106171,
            -31.45763958391003,
            -31.51006878944145,
            -31.57997045747316,
[truncated: 235,434 more chars]
