# Supplementary material for: Deep neural network models reveal interplay of peripheral coding and stimulus statistics in pitch perception
Source: Nat Commun. 2021 Dec 14;12:7278. doi: 10.1038/s41467-021-27366-6 (PMC8671597; doi:10.1038/s41467-021-27366-6)
Supplement: Supplementary file 4 — Source Data [file 41467_2021_27366_MOESM4_ESM.zip › Source_Data_Saddler_etal_DNNPitchModel/supplementary_fig04b.json]

{
    "100$^t$_anf": {
        "best_thresholds": [
            0.8035188030890645,
            1.1829795417103086,
            1.0312764854138259,
            1.2270233722441286,
            0.6975788443354048,
            1.2874066346221482,
            1.1589729898076913,
            1.147603633994054,
            1.0679390475602377,
            1.02845122590512
        ],
        "x": [
            1,
            2,
            3,
            4,
            5,
            6,
            7,
            8,
            9,
            10,
            11,
            12,
            13,
            14,
            15,
            16,
            17,
            18,
            19,
            20,
            21,
            22,
            23,
            24,
            25,
            26,
            27,
            28,
            29,
            30
        ],
        "y": [
            [
                0.8035188030890645,
                1.1829795417103086,
                1.0312764854138259,
                1.2270233722441286,
                0.6975788443354048,
                1.2874066346221482,
                1.1589729898076913,
                1.147603633994054,
                1.0679390475602377,
                1.02845122590512
            ],
            [
                1.6877968295941261,
                4.023431256835854,
                3.242531814973953,
                4.284443657475924,
                0.9879461584572469,
                4.349547792153036,
                3.540977568068761,
                2.9810383768023163,
                3.9592963897139155,
                2.651673572498776
            ],
            [
                11.88526086886566,
                13.21352955183299,
                11.440075489242528,
                14.605001731426983,
                7.369915711344854,
                16.938404611606327,
                15.640782464284753,
                11.175264637988644,
                17.68274214920239,
                12.17046455413829
            ],
            [
                100.0,
                100.0,
                100.0,
                100.0,
                28.46810004799538,
                100.0,
                100.0,
                99.67486788068435,
                100.0,
                93.3701471107567
            ],
            [
                100.0,
                100.0,
                74.5275562874143,
                77.23679713705225,
                80.73878488479271,
                100.0,
                100.0,
                100.0,
                100.0,
                100.0
            ],
            [
                100.0,
                100.0,
                100.0,
                76.08477673604429,
                100.0,
                100.0,
                100.0,
                100.0,
                100.0,
                100.0
            ],
            [
                100.0,
                100.0,
                100.0,
                100.0,
                100.0,
                100.0,
                100.0,
                100.0,
                100.0,
                100.0
            ],
            [
                100.0,
                100.0,
                100.0,
                37.22052168334638,
                100.0,
                100.0,
                100.0,
                100.0,
                100.0,
                100.0
            ],
            [
                100.0,
                100.0,
                100.0,
                100.0,
                100.0,
                100.0,
                100.0,
                100.0,
                100.0,
                100.0
            ],
            [
                100.0,
                100.0,
                100.0,
                55.70572798406584,
                100.0,
                100.0,
                100.0,
                84.7754692619288,
                100.0,
                100.0
            ],
            [
                67.55538073908617,
                100.0,
                100.0,
                100.0,
                100.0,
                100.0,
                100.0,
                100.0,
                100.0,
                100.0
            ],
            [
                100.0,
                62.41707296251953,
                100.0,
                100.0,
                100.0,
                100.0,
                100.0,
                70.27738228096146,
                100.0,
                100.0
            ],
            [
                100.0,
                100.0,
                100.0,
                100.0,
                100.0,
                100.0,
                72.46589965590725,
                100.0,
                100.0,
                100.0
            ],
            [
                100.0,
                100.0,
                100.0,
                100.0,
                100.0,
                100.0,
                100.0,
                100.0,
                100.0,
                100.0
            ],
            [
                83.73034099016508,
                100.0,
                80.94438934525304,
                100.0,
                56.275548927737674,
                88.89603804445828,
                100.0,
                100.0,
                100.0,
                100.0
            ],
            [
                100.0,
                100.0,
                100.0,
                100.0,
                100.0,
                100.0,
                100.0,
                100.0,
                100.0,
                100.0
            ],
            [
                100.0,
                100.0,
                100.0,
                69.42441741261275,
                100.0,
                100.0,
                100.0,
                100.0,
                100.0,
                100.0
            ],
            [
                100.0,
                100.0,
                100.0,
                100.0,
                100.0,
                100.0,
                100.0,
                100.0,
                100.0,
                100.0
            ],
            [
                100.0,
                100.0,
                100.0,
                96.88817913225027,
                100.0,
                42.901753745803006,
                100.0,
                68.173924222297,
                100.0,
                100.0
            ],
            [
                100.0,
                68.80235503433666,
                100.0,
                50.452338349384895,
                100.0,
                100.0,
                100.0,
                100.0,
                100.0,
                100.0
            ],
            [
                100.0,
                100.0,
                100.0,
                100.0,
                61.86267110361073,
                100.0,
                100.0,
                100.0,
                49.239732874269706,
                100.0
            ],
            [
                64.9646983845705,
                100.0,
                74.09318292191173,
                55.760178470307274,
                57.41719621630021,
                100.0,
                100.0,
                69.18838979273065,
                100.0,
                100.0
            ],
            [
                100.0,
                100.0,
                100.0,
                100.0,
                71.8278428735966,
                100.0,
                100.0,
                100.0,
                100.0,
                100.0
            ],
            [
                100.0,
                100.0,
                100.0,
                100.0,
                100.0,
                100.0,
                100.0,
                100.0,
                54.305069002225636,
                100.0
            ],
            [
                100.0,
                100.0,
                100.0,
                100.0,
                100.0,
                100.0,
                100.0,
                100.0,
                100.0,
                100.0
            ],
            [
                26.351875620081127,
                33.673449509599116,
                31.651983191571667,
                56.44359056821363,
                48.99620412020284,
                100.0,
                100.0,
                43.58677298338167,
                28.917895608866285,
                33.62946815309187
            ],
            [
                100.0,
                100.0,
                100.0,
                81.1722609065446,
                69.98380097178315,
                100.0,
                100.0,
                100.0,
                100.0,
                100.0
            ],
            [
                100.0,
                100.0,
                100.0,
                100.0,
                100.0,
                89.02683580720834,
                100.0,
                100.0,
                100.0,
                100.0
            ],
            [
                100.0,
                100.0,
                67.81729364414832,
                100.0,
                100.0,
                100.0,
                100.0,
                100.0,
                100.0,
                100.0
            ],
            [
                100.0,
                100.0,
                100.0,
                100.0,
                100.0,
                100.0,
                100.0,
                100.0,
                100.0,
                100.0
            ]
        ]
    },
    "1000$^t$_anf": {
        "best_thresholds": [
            0.7066951248627755,
            0.9242708880553642,
            0.8679000097644062,
            0.9072700758785324,
            0.41132557380559825,
            1.0480144433259042,
            0.8197029697651007,
            0.752704473299484,
            0.6446068557609386,
            0.7579739646637731
        ],
        "x": [
            1,
            2,
            3,
            4,
            5,
            6,
            7,
            8,
            9,
            10,
            11,
            12,
            13,
            14,
            15,
            16,
            17,
            18,
            19,
            20,
            21,
            22,
            23,
            24,
            25,
            26,
            27,
            28,
            29,
            30
        ],
        "y": [
            [
                0.7066951248627755,
                0.9242708880553642,
                0.8679000097644062,
                0.9072700758785324,
                0.41132557380559825,
                1.0480144433259042,
                0.8197029697651007,
                0.752704473299484,
                0.6446068557609386,
                0.7579739646637731
            ],
            [
                0.8866834019702005,
                1.6845302627295797,
                1.291076331754835,
                2.2132988599442585,
                0.47053076416727857,
                2.1943411403249975,
                1.3104284101109467,
                0.9842506743174702,
                1.0097345015803403,
                1.358194609559201
            ],
            [
                3.1548672280080825,
                6.259465042722594,
                3.391318960908817,
                8.853268529732,
                0.5870924926897353,
                6.798966735492085,
                5.428826723762202,
                2.568989390851043,
                3.079570461204702,
                5.927955810585242
            ],
            [
                9.887191690170106,
                17.88247723592884,
                9.657436919488445,
                38.562711200701024,
                3.7793071315994684,
                42.68135122884197,
                15.731552453352828,
                6.58169576750444,
                7.866506534632877,
                19.934384295648385
            ],
            [
                30.652178068381563,
                35.478048349254905,
                22.083582033001015,
                100.0,
                12.369692593768457,
                100.0,
                41.185764303352045,
                22.166819840425976,
                19.330241884255486,
                100.0
            ],
            [
                50.43113595796625,
                69.52528718400669,
                33.32727826213963,
                100.0,
                71.28451031889153,
                100.0,
                58.87935260674985,
                44.85492988328571,
                32.223708772579016,
                58.41870593138265
            ],
            [
                76.85743498157869,
                80.34579266998746,
                100.0,
                100.0,
                100.0,
                100.0,
                100.0,
                87.64777329409176,
                70.33423546737812,
                100.0
            ],
            [
                78.39402092360206,
                71.28528221136388,
                100.0,
                100.0,
                46.13946699862911,
                100.0,
                53.42752855105327,
                100.0,
                100.0,
                100.0
            ],
            [
                100.0,
                65.62173454497336,
                48.73990917432231,
                100.0,
                100.0,
                100.0,
                55.61047335381687,
                100.0,
                100.0,
                100.0
            ],
            [
                37.8729808793097,
                36.407218991840324,
                100.0,
                98.53189013062645,
                100.0,
                92.78746332723053,
                63.19887291902386,
                41.578664622920336,
                100.0,
                58.57549126120975
            ],
            [
                100.0,
                100.0,
                100.0,
                100.0,
                97.4581106562018,
                100.0,
                100.0,
                100.0,
                100.0,
                100.0
            ],
            [
                100.0,
                100.0,
                100.0,
                100.0,
                100.0,
                100.0,
                73.1700292227681,
                100.0,
                100.0,
                100.0
            ],
            [
                100.0,
                100.0,
                100.0,
                100.0,
                100.0,
                100.0,
                100.0,
                100.0,
                100.0,
                100.0
            ],
            [
                100.0,
                100.0,
                100.0,
                100.0,
                100.0,
                100.0,
                100.0,
                100.0,
                100.0,
                100.0
            ],
            [
                100.0,
                100.0,
                100.0,
                100.0,
                100.0,
                100.0,
                100.0,
                100.0,
                100.0,
                100.0
            ],
            [
                100.0,
                100.0,
                100.0,
                100.0,
                100.0,
                100.0,
                100.0,
                100.0,
                100.0,
                100.0
            ],
            [
                100.0,
                100.0,
                100.0,
                100.0,
                100.0,
                100.0,
                100.0,
                100.0,
                100.0,
                100.0
            ],
            [
                100.0,
                78.12714181800666,
                100.0,
                41.16093460244118,
                73.14001768994837,
                100.0,
                100.0,
                100.0,
                100.0,
                100.0
            ],
            [
                100.0,
                100.0,
                100.0,
                100.0,
                100.0,
                95.03651526512917,
                46.524009004064574,
                100.0,
                48.731518927945515,
                100.0
            ],
            [
                100.0,
                100.0,
                100.0,
                100.0,
                100.0,
                100.0,
                100.0,
                100.0,
                100.0,
                100.0
            ],
            [
                100.0,
                100.0,
                100.0,
                100.0,
                100.0,
                100.0,
                100.0,
                100.0,
                70.8016423256807,
                100.0
            ],
            [
                100.0,
                56.45058584676804,
                100.0,
                73.28727410541977,
                66.68482169994061,
                70.09642632904125,
                97.84531829213702,
                100.0,
                100.0,
                100.0
            ],
            [
                100.0,
                56.418776543530285,
                72.14247780975634,
                100.0,
                100.0,
                98.8967264379148,
                100.0,
                100.0,
                100.0,
                70.43576032327778
            ],
            [
                100.0,
                100.0,
                100.0,
                100.0,
                100.0,
                100.0,
                100.0,
                100.0,
                100.0,
                100.0
            ],
            [
                100.0,
                100.0,
                100.0,
                100.0,
                100.0,
                100.0,
                100.0,
                100.0,
                100.0,
                100.0
            ],
            [
                45.24614618876648,
                100.0,
                67.68900382708608,
                84.03621700945288,
                35.89001239136144,
                56.03866593575908,
                54.41249373103,
                35.070130433275914,
                37.51179641274847,
                42.59004587774419
            ],
            [
                70.48051567332936,
                100.0,
                100.0,
                100.0,
                100.0,
                57.310757305730704,
                100.0,
                100.0,
                100.0,
                100.0
            ],
            [
                100.0,
                100.0,
                100.0,
                100.0,
                100.0,
                100.0,
                100.0,
                92.60492486974256,
                100.0,
                100.0
            ],
            [
                100.0,
                100.0,
                100.0,
                100.0,
                100.0,
                100.0,
                100.0,
                100.0,
                100.0,
                97.45888979325836
            ],
            [
                100.0,
                100.0,
                57.359703440809824,
                100.0,
                100.0,
                100.0,
                100.0,
                100.0,
                100.0,
                100.0
            ]
        ]
    },
    "100_anf": {
        "best_thresholds": [
            12.054593874773493,
            2.9897721173386222,
            2.3571975395069966,
            4.013206518643487,
            1.1556532752666433,
            4.7883997467160055,
            1.0208350102131154,
            8.305062799897684,
            18.87875748445844,
            1.7839677396048537
        ],
        "x": [
            1,
            2,
            3,
            4,
            5,
            6,
            7,
            8,
            9,
            10,
            11,
            12,
            13,
            14,
            15,
            16,
            17,
            18,
            19,
            20,
            21,
            22,
            23,
            24,
            25,
            26,
            27,
            28,
            29,
            30
        ],
        "y": [
            [
                12.054593874773493,
                2.9897721173386222,
                2.3571975395069966,
                4.013206518643487,
                1.1556532752666433,
                4.7883997467160055,
                1.0208350102131154,
                8.305062799897684,
                18.87875748445844,
                1.7839677396048537
            ],
            [
                19.996464949195694,
                7.516948340804601,
                5.967652430489182,
                15.921088642081545,
                3.3280197808289333,
                17.7434780091746,
                2.7039791421035746,
                38.61483598666895,
                36.925741856783894,
                5.786101479821938
            ],
            [
                36.07671918390513,
                44.697873592180834,
                20.85122380149492,
                56.46671451508454,
                22.20011819153504,
                100.0,
                11.283814118307465,
                100.0,
                100.0,
                22.873653611527608
            ],
            [
                100.0,
                74.4597929355718,
                100.0,
                80.81758163106375,
                46.60425630951689,
                100.0,
                54.337287893962426,
                100.0,
                100.0,
                100.0
            ],
            [
                100.0,
                100.0,
                100.0,
                100.0,
                100.0,
                100.0,
                100.0,
                100.0,
                100.0,
                100.0
            ],
            [
                100.0,
                100.0,
                100.0,
                100.0,
                100.0,
                100.0,
                100.0,
                100.0,
                100.0,
                100.0
            ],
            [
                64.79537547282139,
                85.2898029086236,
                100.0,
                100.0,
                100.0,
                100.0,
                100.0,
                100.0,
                100.0,
                100.0
            ],
            [
                100.0,
                100.0,
                100.0,
                100.0,
                100.0,
                84.80052000893927,
                100.0,
                77.32903353282104,
                100.0,
                100.0
            ],
            [
                100.0,
                100.0,
                100.0,
                100.0,
                100.0,
                100.0,
                100.0,
                100.0,
                100.0,
                100.0
            ],
            [
                100.0,
                68.01739035563533,
                100.0,
                72.40131838718575,
                100.0,
                100.0,
                100.0,
                100.0,
                100.0,
                52.46344924464861
            ],
            [
                100.0,
                100.0,
                100.0,
                53.89633015348464,
                100.0,
                100.0,
                100.0,
                100.0,
                58.19748204598148,
                100.0
            ],
            [
                67.26876140283066,
                100.0,
                84.00536959811721,
                95.63610360022014,
                100.0,
                100.0,
                100.0,
                100.0,
                100.0,
                100.0
            ],
            [
                100.0,
                100.0,
                100.0,
                100.0,
                100.0,
                100.0,
                100.0,
                100.0,
                100.0,
                100.0
            ],
            [
                100.0,
                100.0,
                100.0,
                100.0,
                100.0,
                100.0,
                100.0,
                100.0,
                100.0,
                100.0
            ],
            [
                100.0,
                100.0,
                47.75241885228259,
                100.0,
                100.0,
                100.0,
                100.0,
                100.0,
                100.0,
                91.72514646583568
            ],
            [
                100.0,
                81.48005548218657,
                100.0,
                100.0,
                100.0,
                100.0,
                100.0,
                100.0,
                100.0,
                100.0
            ],
            [
                100.0,
                100.0,
                100.0,
                100.0,
                100.0,
                100.0,
                100.0,
                100.0,
                100.0,
                100.0
            ],
            [
                100.0,
                100.0,
                65.35098646691475,
                100.0,
                100.0,
                100.0,
                100.0,
                100.0,
                100.0,
                100.0
            ],
            [
                100.0,
                73.34687013705374,
                100.0,
                100.0,
                100.0,
                100.0,
                100.0,
                100.0,
                100.0,
                100.0
            ],
            [
                100.0,
                100.0,
                100.0,
                100.0,
                100.0,
                100.0,
                100.0,
                100.0,
                100.0,
                100.0
            ],
            [
                100.0,
                100.0,
                100.0,
                100.0,
                100.0,
                100.0,
                100.0,
                100.0,
                100.0,
                100.0
            ],
            [
                96.20434475022893,
                100.0,
                100.0,
                100.0,
                89.64461503883635,
                100.0,
                100.0,
                100.0,
                74.37421591013697,
                82.53297333914122
            ],
            [
                100.0,
                100.0,
                57.37756860209643,
                100.0,
                100.0,
                100.0,
                100.0,
                100.0,
                100.0,
                100.0
            ],
            [
                100.0,
                100.0,
                100.0,
                100.0,
                100.0,
                100.0,
                100.0,
                83.41745312426718,
                100.0,
                100.0
            ],
            [
                100.0,
                46.351547824511904,
                89.93872302647866,
                98.87489163986905,
                100.0,
                94.93357966187243,
                100.0,
                100.0,
                100.0,
                100.0
            ],
            [
                68.11497472861227,
                40.169334342729314,
                28.51796945073055,
                74.7188120869969,
                59.41848525749546,
                38.49164707879178,
                50.5284373570881,
                76.99382858851965,
                66.48352270487133,
                100.0
            ],
            [
                100.0,
                97.99301998349398,
                91.82067988210332,
                100.0,
                100.0,
                100.0,
                100.0,
                50.53346116689572,
                100.0,
                100.0
            ],
            [
                100.0,
                100.0,
                100.0,
                100.0,
                100.0,
                100.0,
                100.0,
                73.38809107753941,
                100.0,
                100.0
            ],
            [
                67.03921773045768,
                100.0,
                100.0,
                100.0,
                100.0,
                50.093255492564,
                100.0,
                100.0,
                100.0,
                100.0
            ],
            [
                100.0,
                100.0,
                100.0,
                59.7079544941652,
                100.0,
                100.0,
                100.0,
                100.0,
                100.0,
                100.0
            ]
        ]
    },
    "250$^t$_anf": {
        "best_thresholds": [
            0.6442043151005605,
            0.8455615897115538,
            1.0218993588931264,
            0.7812651787835366,
            0.4766037024139066,
            1.1374030760004914,
            1.069515403840459,
            0.9458168645563039,
            0.7606843468251517,
            0.8861743438650999
        ],
        "x": [
            1,
            2,
            3,
            4,
            5,
            6,
            7,
            8,
            9,
            10,
            11,
            12,
            13,
            14,
            15,
            16,
            17,
            18,
            19,
            20,
            21,
            22,
            23,
            24,
            25,
            26,
            27,
            28,
            29,
            30
        ],
        "y": [
            [
                0.6442043151005605,
                0.8455615897115538,
                1.0218993588931264,
                0.7812651787835366,
                0.4766037024139066,
                1.1374030760004914,
                1.069515403840459,
                0.9458168645563039,
                0.7606843468251517,
                0.8861743438650999
            ],
            [
                0.9450072004564953,
                1.4382422762750242,
                1.9056080041221697,
                1.5515475484609507,
                0.5499242380462469,
                2.569854368345527,
                2.199469631268401,
                1.5050814650981348,
                1.5656480050652828,
                1.5527598236889395
            ],
            [
                4.606291905580704,
                6.212436289476055,
                6.467771053913599,
                8.819325803678684,
                0.9797805010475995,
                9.714550109144772,
                8.115483129233034,
                5.661453722692069,
                7.118667656023266,
                7.579575365116059
            ],
            [
                17.544729470255774,
                24.849360925520294,
                24.45565387570032,
                38.44116272903038,
                5.954772846419911,
                92.77776019846497,
                27.626390556783214,
                18.803562497752164,
                60.88644321856607,
                26.513908042082306
            ],
            [
                43.986379039932636,
                38.39060783458744,
                82.75967697353725,
                81.58764860209251,
                16.976396901346487,
                100.0,
                100.0,
                36.57890073966265,
                100.0,
                84.92573610022048
            ],
            [
                100.0,
                58.30248650247546,
                63.43700654107468,
                100.0,
                94.7669501221552,
                30.488236247119985,
                100.0,
                100.0,
                89.19390098864801,
                100.0
            ],
            [
                100.0,
                100.0,
                100.0,
                100.0,
                100.0,
                100.0,
                97.16700688591352,
                100.0,
                100.0,
                100.0
            ],
            [
                100.0,
                100.0,
                100.0,
                100.0,
                100.0,
                100.0,
                100.0,
                100.0,
                100.0,
                100.0
            ],
            [
                100.0,
                100.0,
                100.0,
                100.0,
                100.0,
                100.0,
                100.0,
                100.0,
                100.0,
                100.0
            ],
            [
                100.0,
                45.087118101631276,
                45.1178660832255,
                53.085889450589036,
                54.64989589174464,
                75.22730686875626,
                100.0,
                59.40653282465487,
                91.474754861278,
                40.056052028313694
            ],
            [
                100.0,
                100.0,
                100.0,
                100.0,
                100.0,
                100.0,
                100.0,
                100.0,
                100.0,
                100.0
            ],
            [
                100.0,
                100.0,
                100.0,
                100.0,
                100.0,
                100.0,
                100.0,
                52.816184248209964,
                85.86143620491865,
                78.2450638226833
            ],
            [
                100.0,
                100.0,
                100.0,
                100.0,
                100.0,
                100.0,
                100.0,
                100.0,
                100.0,
                100.0
            ],
            [
                100.0,
                100.0,
                100.0,
                100.0,
                100.0,
                80.1688111735235,
                100.0,
                100.0,
                100.0,
                100.0
            ],
            [
                100.0,
                100.0,
                100.0,
                100.0,
                100.0,
                100.0,
                100.0,
                75.02835888891157,
                100.0,
                100.0
            ],
            [
                100.0,
                100.0,
                100.0,
                100.0,
                100.0,
                84.52100155418081,
                100.0,
                100.0,
                100.0,
                100.0
            ],
            [
                100.0,
                100.0,
                100.0,
                59.87458944737435,
                100.0,
                100.0,
                100.0,
                100.0,
                100.0,
                83.61379809351952
            ],
            [
                100.0,
                55.10383060650596,
                100.0,
                100.0,
                100.0,
                100.0,
                100.0,
                100.0,
                100.0,
                100.0
            ],
            [
                100.0,
                100.0,
                100.0,
                100.0,
                100.0,
                67.08509705669621,
                100.0,
                91.82646251804358,
                77.91535048197724,
                100.0
            ],
            [
                100.0,
                100.0,
                100.0,
                100.0,
                100.0,
                100.0,
                100.0,
                100.0,
                100.0,
                100.0
            ],
            [
                100.0,
                100.0,
                100.0,
                100.0,
                100.0,
                100.0,
                100.0,
                100.0,
                100.0,
                100.0
            ],
            [
                100.0,
                83.8413742986,
                87.94194270279915,
                100.0,
                94.76149963097434,
                100.0,
                100.0,
                100.0,
                60.17733063475383,
                100.0
            ],
            [
                100.0,
                100.0,
                100.0,
                100.0,
                100.0,
                75.55213328657929,
                100.0,
                90.98626463659936,
                100.0,
                100.0
            ],
            [
                100.0,
                100.0,
                100.0,
                100.0,
                100.0,
                100.0,
                100.0,
                100.0,
                100.0,
                100.0
            ],
            [
                100.0,
                100.0,
                100.0,
                100.0,
                100.0,
                100.0,
                100.0,
                100.0,
                100.0,
                100.0
            ],
            [
                53.69573656116669,
                68.40492461342157,
                52.240765289883704,
                45.32929759368496,
                37.43292275002492,
                35.462832830987175,
                29.932421616464282,
                32.97607332840437,
                40.29185090003501,
                27.46711446231773
            ],
            [
                100.0,
                88.86618695190978,
                100.0,
                100.0,
                93.16607061240518,
                37.18838774157052,
                100.0,
                100.0,
                100.0,
                62.247291009321295
            ],
            [
                100.0,
                100.0,
                100.0,
                100.0,
                100.0,
                100.0,
                100.0,
                100.0,
                100.0,
                100.0
            ],
            [
                100.0,
                100.0,
                64.90439976434352,
                47.52807986398672,
                100.0,
                100.0,
                100.0,
                100.0,
                100.0,
                100.0
            ],
            [
                100.0,
                100.0,
                100.0,
                100.0,
                100.0,
                100.0,
                100.0,
                100.0,
                100.0,
                100.0
            ]
        ]
    },
    "500$^t$_anf": {
        "best_thresholds": [
            0.578893995300553,
            0.8157209803208333,
            0.9173091491004473,
            0.8086313572074821,
            0.48707723910804546,
            0.9462094368323255,
            0.8308370118316304,
            0.9108903182300264,
            0.6874714535620383,
            0.8397508869002354
        ],
        "x": [
            1,
            2,
            3,
            4,
            5,
            6,
            7,
            8,
            9,
            10,
            11,
            12,
            13,
            14,
            15,
            16,
            17,
            18,
            19,
            20,
            21,
            22,
            23,
            24,
            25,
            26,
            27,
            28,
            29,
            30
        ],
        "y": [
            [
                0.578893995300553,
                0.8157209803208333,
                0.9173091491004473,
                0.8086313572074821,
                0.48707723910804546,
                0.9462094368323255,
                0.8308370118316304,
                0.9108903182300264,
                0.6874714535620383,
                0.8397508869002354
            ],
            [
                0.8142352582340774,
                1.2802909924607604,
                1.5564440034091689,
                1.5823164232993185,
                0.5557401261385527,
                1.7513592891419252,
                1.2844468279060337,
                1.3320505057804153,
                1.097293201471938,
                1.5493625626247256
            ],
            [
                3.5163903179644316,
                5.151485756019871,
                6.290352753337649,
                9.4583234581434,
                0.9636203774765805,
                4.9150159777975935,
                5.028921790161587,
                6.044615964317271,
                4.9190854542452955,
                6.337383939531696
            ],
            [
                9.128632729576873,
                16.091099029832698,
                19.246679195538857,
                30.208952099773654,
                5.877586245947997,
                13.469015218798118,
                18.486012899478645,
                21.494513425438353,
                19.035004737296546,
                20.923183283119297
            ],
            [
                30.78546765052198,
                100.0,
                95.03570801678659,
                100.0,
                33.189404097275556,
                41.26586519256228,
                100.0,
                100.0,
                51.019941370821776,
                100.0
            ],
            [
                100.0,
                63.181737787492715,
                100.0,
                100.0,
                100.0,
                100.0,
                100.0,
                100.0,
                100.0,
                85.99376520247124
            ],
            [
                100.0,
                100.0,
                100.0,
                100.0,
                100.0,
                100.0,
                100.0,
                96.77700491785906,
                88.49332569583612,
                100.0
            ],
            [
                100.0,
                100.0,
                100.0,
                100.0,
                100.0,
                100.0,
                100.0,
                100.0,
                100.0,
                100.0
            ],
            [
                100.0,
                88.34838082811177,
                100.0,
                100.0,
                100.0,
                100.0,
                100.0,
                100.0,
                100.0,
                100.0
            ],
            [
                100.0,
                53.4939936333423,
                100.0,
                100.0,
                100.0,
                100.0,
                53.25431584015645,
                43.62319666051342,
                100.0,
                49.04656419082243
            ],
            [
                100.0,
                100.0,
                100.0,
                100.0,
                100.0,
                100.0,
                100.0,
                100.0,
                100.0,
                60.869097955920864
            ],
            [
                100.0,
                100.0,
                100.0,
                100.0,
                100.0,
                88.20447712252388,
                95.90749369182727,
                79.65465133592154,
                51.72945929596484,
                100.0
            ],
            [
                100.0,
                100.0,
                100.0,
                100.0,
                100.0,
                100.0,
                100.0,
                100.0,
                100.0,
                100.0
            ],
            [
                100.0,
                100.0,
                100.0,
                100.0,
                100.0,
                100.0,
                100.0,
                100.0,
                100.0,
                100.0
            ],
            [
                75.54891289020225,
                100.0,
                100.0,
                100.0,
                56.93371658351275,
                100.0,
                78.43515534923604,
                100.0,
                75.19750179087312,
                100.0
            ],
            [
                100.0,
                100.0,
                100.0,
                100.0,
                100.0,
                100.0,
                100.0,
                68.81790207536224,
                61.88750521268872,
                100.0
            ],
            [
                100.0,
                100.0,
                100.0,
                100.0,
                100.0,
                100.0,
                100.0,
                100.0,
                91.80020942425745,
                100.0
            ],
            [
                100.0,
                100.0,
                100.0,
                100.0,
                100.0,
                100.0,
                100.0,
                100.0,
                100.0,
                100.0
            ],
            [
                100.0,
                100.0,
                100.0,
                100.0,
                100.0,
                100.0,
                100.0,
                100.0,
                45.066110395969,
                100.0
            ],
            [
                100.0,
                100.0,
                100.0,
                100.0,
                100.0,
                100.0,
                100.0,
                100.0,
                100.0,
                100.0
            ],
            [
                100.0,
                82.90229380351441,
                100.0,
                100.0,
                100.0,
                100.0,
                100.0,
                100.0,
                100.0,
                100.0
            ],
            [
                67.41294650045255,
                100.0,
                100.0,
                100.0,
                40.23740593944493,
                100.0,
                93.22978328906188,
                93.77971035293189,
                100.0,
                100.0
            ],
            [
                100.0,
                100.0,
                100.0,
                94.77581864214015,
                100.0,
                42.19823464057396,
                100.0,
                89.04442899558741,
                100.0,
                63.18216165813242
            ],
            [
                100.0,
                100.0,
                100.0,
                100.0,
                100.0,
                100.0,
                100.0,
                100.0,
                100.0,
                100.0
            ],
            [
                100.0,
                100.0,
                100.0,
                52.79131905088166,
                100.0,
                100.0,
                100.0,
                100.0,
                100.0,
                100.0
            ],
            [
                32.323985936143345,
                44.6125417927006,
                35.04048405891396,
                30.973608477989572,
                55.46635282356087,
                36.34218898889093,
                42.36741465681345,
                29.579580636658648,
                28.80517468807654,
                35.35451776290841
            ],
            [
                70.35145241894216,
                100.0,
                100.0,
                62.0546194501112,
                100.0,
                62.54967346735716,
                100.0,
                100.0,
                100.0,
                56.04949216923783
            ],
            [
                100.0,
                100.0,
                100.0,
                47.85229444634421,
                100.0,
                96.28565931289454,
                100.0,
                81.01536906926232,
                100.0,
                100.0
            ],
            [
                100.0,
                100.0,
                65.68077553792192,
                100.0,
                100.0,
                100.0,
                100.0,
                100.0,
                100.0,
                100.0
            ],
            [
                100.0,
                100.0,
                100.0,
                100.0,
                100.0,
                100.0,
                100.0,
                100.0,
                100.0,
                100.0
            ]
        ]
    }
}
