# Supplementary material for: Deep neural network models reveal interplay of peripheral coding and stimulus statistics in pitch perception
Source: Nat Commun. 2021 Dec 14;12:7278. doi: 10.1038/s41467-021-27366-6 (PMC8671597; doi:10.1038/s41467-021-27366-6)
Supplement: Supplementary file 4 — Source Data [file 41467_2021_27366_MOESM4_ESM.zip › Source_Data_Saddler_etal_DNNPitchModel/supplementary_fig06b.json]

{
    "column1_row1_experiment_a": {
        "rand": {
            "x": [
                1,
                2,
                3,
                4,
                5,
                6,
                7,
                8,
                9,
                10,
                11,
                12,
                13,
                14,
                15,
                16,
                17,
                18,
                19,
                20,
                21,
                22,
                23,
                24,
                25,
                26,
                27,
                28,
                29,
                30
            ],
            "y": [
                [
                    0.23853318080962896,
                    0.2980442957644056,
                    0.32516963603661236,
                    0.21645388920785683,
                    0.24717965504887449,
                    0.22579640221304897,
                    0.24704636471099106,
                    0.270931708149061,
                    0.3087564925053875,
                    0.2688258820140357
                ],
                [
                    0.25681206979716414,
                    0.32921147263068135,
                    0.35549831615515176,
                    0.2358334475869614,
                    0.24758693337992504,
                    0.24346866458377284,
                    0.26385308297382076,
                    0.2910820518282044,
                    0.3683925497330241,
                    0.2809204329831293
                ],
                [
                    0.26874759278385363,
                    0.3971579015879982,
                    0.3935454014347875,
                    0.2440583561443932,
                    0.26270623852513775,
                    0.2587598994453227,
                    0.28378161355860393,
                    0.3071406588931821,
                    0.4040395769949153,
                    0.3216708281356892
                ],
                [
                    0.30727710209358094,
                    0.5240111062620125,
                    0.5194392354662454,
                    0.26769982842623397,
                    0.2912399233772817,
                    0.3164758450197534,
                    0.359627530561988,
                    0.36027595230328113,
                    0.7073483733971511,
                    0.3511671024575396
                ],
                [
                    0.36219276577346765,
                    1.4323250895528157,
                    1.2844271419372548,
                    0.32774789173014895,
                    0.47611923648588583,
                    0.42387737012548715,
                    0.9837540701351511,
                    0.4522755122545098,
                    4.060973366016529,
                    0.4302786761522106
                ],
                [
                    0.48426396448662007,
                    4.777155601870205,
                    4.04888063000935,
                    0.4739061088335909,
                    3.2929163722889006,
                    0.6574957132614082,
                    5.999027403897391,
                    0.7722810013083369,
                    7.435077418768895,
                    0.6445175717862643
                ],
                [
                    0.6201555372039262,
                    5.7397311280648085,
                    5.697197360146933,
                    0.6741272817471158,
                    5.236979489316766,
                    1.0056100762343392,
                    7.023870290964564,
                    1.5718626595844354,
                    12.315598288215028,
                    1.290479824052866
                ],
                [
                    0.89177175435887,
                    6.946567920698135,
                    6.898615296690501,
                    0.9324220987059738,
                    8.542443207232719,
                    1.6056748995337797,
                    9.67277059757829,
                    2.719733000126201,
                    13.484322921557755,
                    2.6212187457751517
                ],
                [
                    1.150271723856442,
                    8.23639651343326,
                    7.66931195071667,
                    1.3622937111936289,
                    12.159407734280464,
                    2.14586867760012,
                    10.998859991227626,
                    3.4312600286913577,
                    10.744394218022373,
                    3.224693494112557
                ],
                [
                    1.4618381006697536,
                    11.040259072654797,
                    9.098796791631072,
                    1.6051047065009332,
                    11.687771977528628,
                    2.617549825474211,
                    11.926183847221596,
                    4.296251813783984,
                    18.920610197140153,
                    4.364721739580446
                ],
                [
                    1.647449399142293,
                    11.80192638413243,
                    7.864610079030804,
                    2.018021893828412,
                    14.325735837532342,
                    2.979775505154552,
                    13.737023778742634,
                    4.537668219633227,
                    14.427045767185499,
                    4.634061882170422
                ],
                [
                    1.956650931586682,
                    12.177394081394793,
                    9.656353453043883,
                    2.3542579945763276,
                    17.899723187222765,
                    3.2423870478606838,
                    20.597602334368744,
                    6.204996281411573,
                    23.665148849383286,
                    5.194813243650848
                ],
                [
                    2.222245839111224,
                    16.207791629369627,
                    12.372667224069522,
                    2.8313155894422626,
                    18.498284705716568,
                    3.7698610239005697,
                    23.423548433291682,
                    5.2460800041798965,
                    19.67076511025413,
                    7.282454037856815
                ],
                [
                    2.823567763582665,
                    17.54698486412066,
                    10.812422747467528,
                    3.372811383088833,
                    16.589366092395853,
                    4.216964592395116,
                    23.225574445429647,
                    7.269540486458049,
                    15.731127105344093,
                    7.741112645343283
                ],
                [
                    2.5590808502494684,
                    23.856909160952128,
                    12.660494501168412,
                    3.9907016481728106,
                    32.21891796585564,
                    4.192463720349417,
                    24.215000558343768,
                    8.439461926170852,
                    19.490362324237704,
                    9.030019751764629
                ],
                [
                    3.3983547631761293,
                    26.160130908072382,
                    16.614551901651897,
                    4.4519443350369,
                    14.581189328068326,
                    4.570685234024814,
                    39.2210841144266,
                    10.409265739954751,
                    29.923596389207958,
                    8.963500460013838
                ],
                [
                    4.246880091447995,
                    27.543342113642737,
                    16.946482286287925,
                    4.858296123640674,
                    25.262566008720412,
                    5.760255641745156,
                    26.59013711073465,
                    11.273924294689646,
                    23.18587554314897,
                    11.198845904278047
                ],
                [
                    4.192594278718305,
                    100.0,
                    18.118644993463686,
                    5.64781034737537,
                    31.66094718304244,
                    6.399052117853348,
                    24.496304292681874,
                    16.89642362421854,
                    68.54821183731228,
                    15.87689037684498
                ],
                [
                    4.770808312490494,
                    100.0,
                    25.4380750976238,
                    7.10128641392272,
                    39.85808610090921,
                    6.790997935441855,
                    27.09581467977714,
                    17.057259802441628,
                    77.73380085005543,
                    24.049414106614147
                ],
                [
                    4.749158239320809,
                    100.0,
                    27.049446544027354,
                    8.379663617327653,
                    32.86323845258876,
                    7.734829063645166,
                    43.79586401551002,
                    24.363309199635477,
                    56.57022615543529,
                    19.105129101026797
                ],
                [
                    6.888665384309883,
                    100.0,
                    42.515406990085125,
                    10.694937492131084,
                    27.469660279216967,
                    11.111916018540812,
                    100.0,
                    34.69001493563005,
                    100.0,
                    35.96912720903173
                ],
                [
                    6.624386357385844,
                    64.47918583875199,
                    19.76318976941431,
                    11.01613500813009,
                    29.794336351584548,
                    10.31656982999388,
                    28.370302504152473,
                    16.63229795585806,
                    47.79909655260304,
                    15.101112793446068
                ],
                [
                    7.1961544968145965,
                    100.0,
                    25.81258401347562,
                    14.948709944445328,
                    31.43224754654326,
                    16.68630064185015,
                    45.88718822529867,
                    23.64545840511793,
                    35.633383258827095,
                    32.75206127183209
                ],
                [
                    7.580932218672,
                    42.37790537154281,
                    18.59471414220086,
                    9.884696279298437,
                    24.101676235830542,
                    11.225829265597367,
                    26.110447785618014,
                    20.64086723970202,
                    17.631615945873683,
                    18.230244846661073
                ],
                [
                    8.396473400374472,
                    100.0,
                    22.450286272219238,
                    17.331578081970832,
                    52.489362885345564,
                    14.070710643731346,
                    100.0,
                    18.954255072028904,
                    100.0,
                    53.2417393351817
                ],
                [
                    11.124777795886539,
                    43.02699245953346,
                    29.757703310655263,
                    16.000509328692267,
                    49.38536598620434,
                    21.31744955891381,
                    56.36812160814115,
                    30.705725209555734,
                    37.70814292061601,
                    43.782022655881526
                ],
                [
                    11.949301830450526,
                    84.65320775417959,
                    21.620188059807553,
                    20.55146851314918,
                    41.83491631647269,
                    17.366513518846055,
                    45.35191487252208,
                    28.786835317643025,
                    39.14998766295901,
                    35.50101016351365
                ],
                [
                    14.09888596678147,
                    100.0,
                    78.26284174214653,
                    27.31690015220137,
                    82.36956688969155,
                    19.718868545251482,
                    100.0,
                    33.66098981522715,
                    100.0,
                    77.09748784750442
                ],
                [
                    17.572996871481905,
                    92.9836172553968,
                    45.41760368336011,
                    31.575249942809663,
                    40.09615804710144,
                    24.419298462168083,
                    33.193276040664934,
                    76.99103543582424,
                    73.05624996704408,
                    47.67049044533353
                ],
                [
                    13.179452393160911,
                    100.0,
                    28.65134529363284,
                    42.47057501753718,
                    48.11311739117411,
                    27.274547345044315,
                    100.0,
                    100.0,
                    51.51272383300694,
                    48.15823200200862
                ]
            ]
        },
        "sine": {
            "x": [
                1,
                2,
                3,
                4,
                5,
                6,
                7,
                8,
                9,
                10,
                11,
                12,
                13,
                14,
                15,
                16,
                17,
                18,
                19,
                20,
                21,
                22,
                23,
                24,
                25,
                26,
                27,
                28,
                29,
                30
            ],
            "y": [
                [
                    0.30696600500532173,
                    0.331508468251535,
                    0.3774112052175269,
                    0.2722442640275934,
                    0.26022424401100563,
                    0.284969062561682,
                    0.30066064286874766,
                    0.293144448407947,
                    0.3724053667955367,
                    0.40153909683658945
                ],
                [
                    0.33221286176239767,
                    0.3607406624327665,
                    0.42827046345410036,
                    0.28717661167849595,
                    0.2659960178642046,
                    0.3021798086639537,
                    0.3093244025425608,
                    0.31911623283184354,
                    0.4351880919310894,
                    0.4715728333928775
                ],
                [
                    0.4241426104507585,
                    0.42593097115552736,
                    0.4992425239206154,
                    0.3457290580423762,
                    0.28541886083983964,
                    0.356724051123984,
                    0.3501112270166704,
                    0.35286471901526434,
                    0.5393602018623416,
                    0.4970049186640721
                ],
                [
                    0.5268190760369139,
                    0.5481178699278959,
                    0.6607493587671798,
                    0.40797354465253877,
                    0.3243594921839253,
                    0.497255914380861,
                    0.48482564674384626,
                    0.42193999107944424,
                    0.7462108787559268,
                    0.6020715323729696
                ],
                [
                    0.677879613844417,
                    1.0089457700941802,
                    1.0409957563468273,
                    0.5175351869090125,
                    0.5436448109475103,
                    0.7397675686751793,
                    2.3621392218992474,
                    0.6187584326590603,
                    1.3359102645296643,
                    0.7840580890074298
                ],
                [
                    1.094430123380895,
                    1.7658754784343687,
                    1.9888394149324529,
                    0.7774261143653954,
                    2.31899821111009,
                    1.2200267196728394,
                    4.865580805532555,
                    1.1221213614771188,
                    2.6054793401781873,
                    1.357132175663586
                ],
                [
                    1.4254286344641753,
                    2.416445811789885,
                    2.765723308336405,
                    1.0508259351851512,
                    4.015059145031519,
                    1.515330024981172,
                    5.517367049907745,
                    2.2044587369191793,
                    3.298670802855428,
                    2.1649577397692203
                ],
                [
                    2.0093587510585214,
                    2.795233516580234,
                    3.2559501313092656,
                    1.3366556436030086,
                    4.7206537813175045,
                    1.7882764589605586,
                    6.141261651595524,
                    2.693815512027363,
                    3.756563549850055,
                    2.768581132632787
                ],
                [
                    2.2651044678195094,
                    3.502971144161701,
                    3.6831537854580323,
                    1.532447384148548,
                    5.400428155633422,
                    2.166443064930898,
                    6.890242388838682,
                    3.5137652688969645,
                    3.933557185039754,
                    2.765078929427549
                ],
                [
                    2.222443958123437,
                    3.704843879606683,
                    3.772133800897303,
                    1.588018711421695,
                    5.5104582564482465,
                    2.268063460366,
                    7.092312869515896,
                    3.862094737871121,
                    4.099434338537853,
                    3.113482869827103
                ],
                [
                    2.5109155814610555,
                    4.206544187473715,
                    4.344836171246512,
                    1.731457427229854,
                    6.041391867023998,
                    2.4473730200420465,
                    8.047013695915174,
                    4.435672486186419,
                    4.796067374509976,
                    3.4130172522316315
                ],
                [
                    2.4168193948536048,
                    4.176298044478812,
                    4.303737283398387,
                    1.8106782648168698,
                    6.8284587393708644,
                    2.43400458808621,
                    7.2985320168982115,
                    4.802617999839728,
                    4.329984777818525,
                    3.8179945781207953
                ],
                [
                    2.2006835987780606,
                    4.4159831009917045,
                    4.509720852540899,
                    1.749994528493432,
                    6.543945708386457,
                    2.3794290390210286,
                    7.219840254535182,
                    5.4134137518485,
                    4.255508745963775,
                    3.282132237692187
                ],
                [
                    2.5033017073337254,
                    5.46182063381148,
                    5.5507603549941775,
                    2.0635565097906055,
                    6.561000591444813,
                    2.4424663323343236,
                    9.308450646774421,
                    6.801400502721318,
                    4.942407430320234,
                    3.0341628195255415
                ],
                [
                    2.456540478581854,
                    5.997509421920661,
                    6.171797700178717,
                    2.1032255972067406,
                    7.309184315450264,
                    2.808620857315329,
                    7.610197586159653,
                    6.669997291447923,
                    4.757527991953681,
                    3.5203044223402693
                ],
                [
                    2.920753094421452,
                    8.039560994681992,
                    5.947644833119041,
                    2.378697664080753,
                    7.7364715155212265,
                    2.9621670146907095,
                    11.063746969114579,
                    7.746312212541059,
                    5.69233861298097,
                    3.984376924435828
                ],
                [
                    2.887578154964703,
                    8.07443997608637,
                    6.140334095806251,
                    2.487825842097816,
                    7.214875939893845,
                    3.2136566374836173,
                    9.64650030682589,
                    8.866573567381264,
                    5.554492329383068,
                    3.9322663618877196
                ],
                [
                    2.878041412370434,
                    8.101120343953074,
                    6.841633298674327,
                    2.591726101620577,
                    7.4770095746600695,
                    3.4600911140974335,
                    9.66331373907945,
                    8.233856262474749,
                    5.458707256112422,
                    3.915485198143616
                ],
                [
                    3.030821863444687,
                    10.66701412083399,
                    8.242009134732923,
                    2.8654732978871302,
                    8.400973417440422,
                    3.623666924225477,
                    14.604212275897977,
                    10.107492079662013,
                    6.701195488134631,
                    4.901857553340057
                ],
                [
                    2.798769319871391,
                    8.237179785811017,
                    8.252912709637684,
                    2.791285259377079,
                    7.539061765355057,
                    3.7543120075838052,
                    10.75882729590439,
                    10.434220414635119,
                    5.609984500971545,
                    4.6914324306730935
                ],
                [
                    3.193039578928526,
                    9.181993638365993,
                    8.391216196989848,
                    3.269696183708967,
                    7.649873469263983,
                    3.7687935384963502,
                    11.834936461211354,
                    11.640033467595742,
                    6.1446527116749365,
                    5.32710338645793
                ],
                [
                    3.2042394287822806,
                    12.214753326472112,
                    9.570193662072514,
                    3.457667695936111,
                    8.599521417229095,
                    4.403403304405625,
                    13.417987782637118,
                    12.927791453174494,
                    5.925013762040418,
                    5.469267395447432
                ],
                [
                    3.8472403216823694,
                    16.26120430919424,
                    8.680270497476764,
                    3.4275429202343037,
                    8.25782100826711,
                    3.9990870961136036,
                    18.05972588795975,
                    12.349670049602496,
                    5.993303323962237,
                    6.962600679702299
                ],
                [
                    3.915202539804459,
                    17.60921223445597,
                    11.790778818412678,
                    3.5752728909048592,
                    7.986732387524185,
                    4.824387998690805,
                    16.79961776858885,
                    13.206539804462828,
                    6.66461210215574,
                    5.9902721869495155
                ],
                [
                    3.841061032893169,
                    27.5055300128338,
                    10.040285220490906,
                    4.3327445007168475,
                    9.484317023352295,
                    5.186569911423681,
                    22.80848922454375,
                    18.20710273643124,
                    6.651377917544794,
                    6.212329774947752
                ],
                [
                    4.771773268395147,
                    17.270275489983337,
                    11.71756689797518,
                    4.997303663918538,
                    9.791659323577221,
                    5.591502240379106,
                    16.233348790006097,
                    14.664565609197535,
                    8.057946749447476,
                    6.289613978491099
                ],
                [
                    4.247679573012642,
                    26.408127901474867,
                    12.435448876662718,
                    4.756650172607333,
                    8.691135351121057,
                    6.673762258937867,
                    15.42140108150706,
                    15.941809619184092,
                    7.662443252657036,
                    8.196727114398831
                ],
                [
                    4.715822366734948,
                    40.695410998943764,
                    17.187390386139583,
                    6.058582959605341,
                    11.05299822410696,
                    6.759898489398002,
                    100.0,
                    31.93937813023926,
                    8.132304976505955,
                    8.065774152915749
                ],
                [
                    5.567561283448979,
                    38.79521959844073,
                    12.827984318197982,
                    5.597167260135925,
                    10.17520958076234,
                    7.58338859961584,
                    29.748070127148065,
                    26.909115868171206,
                    7.662353970058281,
                    8.735621598887612
                ],
                [
                    5.819309443930725,
                    100.0,
                    15.431694029132725,
                    6.10813193026448,
                    12.185491639729323,
                    8.822053553636714,
                    56.795703248807435,
                    70.77349983074143,
                    8.021681277223468,
                    10.394169398981877
                ]
            ]
        }
    },
    "column1_row2_experiment_b": {
        "high_harmonics": {
            "f0_in_hz": 125.0,
            "filter_position_in_hz": 3900.0,
            "x_bin_centers": [
                0.9090450000000001,
                0.9273168045000001,
                0.9459558722704502,
                0.9649695853030862,
                0.9843654739676784,
                1.0041512199944287,
                1.0243346595163167,
                1.0449237861725946,
                1.0659267542746638,
                1.0873518820355845,
                1.1092076548644998,
                1.131502728727276,
                1.1542459335746944,
                1.1774462768395457,
                1.2011129470040207,
                1.2252553172388014,
                1.2498829491153014,
                1.2750055963925186,
                1.3006332088800083,
                1.3267759363784966,
                1.3534441326997042,
                1.3806483597669683,
                1.4083993917982844,
                1.43670821957343,
                1.465586054786856,
                1.4950443344880715,
                1.525094725611282,
                1.5557491295960686,
                1.5870196871009494,
                1.6189187828116784,
                1.6514590503461934,
                1.6846533772581518,
                1.7185149101410406,
                1.7530570598348756,
                1.7882935067375567,
                1.8242382062229816,
                1.8609053941680633,
                1.8983095925908415,
                1.9364656154019175,
                1.9753885742714958,
                2.015093884614353,
                2.0555972716951016,
                2.096914776856173,
                2.1390627638709825,
                2.182057925424789,
                2.2259172897258273,
                2.2706582272493163,
                2.3162984576170276
            ],
            "y_bin_heights": [
                [
                    0.0,
                    0.1221001221001221,
                    0.2844950213371266,
                    0.0,
                    1.25,
                    0.0,
                    2.0242914979757085,
                    1.183431952662722,
                    0.2503128911138924,
                    0.8287292817679558
                ],
                [
                    0.0,
                    0.4884004884004884,
                    0.2844950213371266,
                    0.2386634844868735,
                    3.392857142857143,
                    0.0,
                    3.8461538461538463,
                    1.331360946745562,
                    0.2503128911138924,
                    1.2430939226519337
                ],
                [
                    0.0,
                    0.4884004884004884,
                    0.4267425320056899,
                    0.5966587112171837,
                    1.6071428571428572,
                    0.11273957158962795,
                    3.0364372469635628,
                    1.183431952662722,
                    0.8760951188986232,
                    1.2430939226519337
                ],
                [
                    0.22522522522522523,
                    0.3663003663003663,
                    0.4267425320056899,
                    0.954653937947494,
                    2.142857142857143,
                    0.11273957158962795,
                    1.8218623481781377,
                    1.0355029585798816,
                    1.0012515644555695,
                    2.4861878453038675
                ],
                [
                    0.22522522522522523,
                    0.6105006105006106,
                    0.2844950213371266,
                    2.2673031026252985,
                    0.8928571428571429,
                    0.6764374295377678,
                    2.2267206477732793,
                    1.183431952662722,
                    0.6257822277847309,
                    2.7624309392265194
                ],
                [
                    0.11261261261261261,
                    0.9768009768009768,
                    0.9957325746799431,
                    1.7899761336515514,
                    1.6071428571428572,
                    0.4509582863585118,
                    2.6315789473684212,
                    1.9230769230769231,
                    0.1251564455569462,
                    2.0718232044198897
                ],
                [
                    0.11261261261261261,
                    0.1221001221001221,
                    0.8534850640113798,
                    1.3126491646778042,
                    1.4285714285714286,
                    0.3382187147688839,
                    1.0121457489878543,
                    0.7396449704142012,
                    0.2503128911138924,
                    1.9337016574585635
                ],
                [
                    0.22522522522522523,
                    0.1221001221001221,
                    0.1422475106685633,
                    0.5966587112171837,
                    1.0714285714285714,
                    0.11273957158962795,
                    1.6194331983805668,
                    1.6272189349112427,
                    1.1264080100125156,
                    1.3812154696132597
                ],
                [
                    0.0,
                    0.2442002442002442,
                    0.0,
                    0.2386634844868735,
                    1.25,
                    0.3382187147688839,
                    3.0364372469635628,
                    2.0710059171597632,
                    0.5006257822277848,
                    0.6906077348066298
                ],
                [
                    0.0,
                    0.2442002442002442,
                    0.1422475106685633,
                    0.0,
                    0.5357142857142857,
                    0.0,
                    1.214574898785425,
                    1.7751479289940828,
                    1.1264080100125156,
                    0.4143646408839779
                ],
                [
                    0.0,
                    0.1221001221001221,
                    0.1422475106685633,
                    0.0,
                    0.35714285714285715,
                    0.0,
                    1.8218623481781377,
                    1.6272189349112427,
                    0.1251564455569462,
                    0.0
                ],
                [
                    0.0,
                    0.3663003663003663,
                    0.1422475106685633,
                    0.11933174224343675,
                    1.6071428571428572,
                    0.0,
                    1.6194331983805668,
                    1.4792899408284024,
                    0.5006257822277848,
                    0.27624309392265195
                ],
                [
                    0.0,
                    0.2442002442002442,
                    0.1422475106685633,
                    0.11933174224343675,
                    0.7142857142857143,
                    0.0,
                    1.214574898785425,
                    2.0710059171597632,
                    0.37546933667083854,
                    0.0
                ],
                [
                    0.0,
                    0.0,
                    0.1422475106685633,
                    0.0,
                    0.35714285714285715,
                    0.0,
                    0.6072874493927125,
                    1.4792899408284024,
                    0.1251564455569462,
                    0.27624309392265195
                ],
                [
                    0.0,
                    0.1221001221001221,
                    0.2844950213371266,
                    0.11933174224343675,
                    0.35714285714285715,
                    0.0,
                    0.4048582995951417,
                    1.0355029585798816,
                    0.2503128911138924,
                    0.0
                ],
                [
                    0.0,
                    0.2442002442002442,
                    0.1422475106685633,
                    0.0,
                    1.9642857142857142,
                    0.0,
                    1.0121457489878543,
                    0.591715976331361,
                    0.1251564455569462,
                    0.0
                ],
                [
                    0.0,
                    0.2442002442002442,
                    0.1422475106685633,
                    0.0,
                    0.8928571428571429,
                    0.0,
                    0.20242914979757085,
                    0.591715976331361,
                    0.37546933667083854,
                    0.13812154696132597
                ],
                [
                    0.0,
                    0.1221001221001221,
                    0.1422475106685633,
                    0.0,
                    0.5357142857142857,
                    0.0,
                    0.6072874493927125,
                    0.7396449704142012,
                    0.5006257822277848,
                    0.13812154696132597
                ],
                [
                    0.0,
                    0.0,
                    0.1422475106685633,
                    0.0,
                    0.7142857142857143,
                    0.0,
                    0.4048582995951417,
                    0.7396449704142012,
                    0.37546933667083854,
                    0.27624309392265195
                ],
                [
                    0.0,
                    0.4884004884004884,
                    0.1422475106685633,
                    0.0,
                    1.0714285714285714,
                    0.0,
                    0.4048582995951417,
                    0.7396449704142012,
                    1.5018773466833542,
                    0.13812154696132597
                ],
                [
                    0.0,
                    0.0,
                    0.2844950213371266,
                    0.11933174224343675,
                    0.5357142857142857,
                    0.0,
                    1.0121457489878543,
                    0.4437869822485207,
                    0.5006257822277848,
                    0.13812154696132597
                ],
                [
                    0.0,
                    0.2442002442002442,
                    0.0,
                    0.0,
                    0.7142857142857143,
                    0.0,
                    0.6072874493927125,
                    0.0,
                    1.2515644555694618,
                    0.27624309392265195
                ],
                [
                    0.0,
                    0.6105006105006106,
                    0.4267425320056899,
                    0.0,
                    1.7857142857142858,
                    0.0,
                    1.417004048582996,
                    0.591715976331361,
                    1.5018773466833542,
                    0.27624309392265195
                ],
                [
                    0.0,
                    0.4884004884004884,
                    0.0,
                    0.0,
                    1.4285714285714286,
                    0.0,
                    1.0121457489878543,
                    0.4437869822485207,
                    1.0012515644555695,
                    0.5524861878453039
                ],
                [
                    0.0,
                    0.2442002442002442,
                    0.4267425320056899,
                    0.0,
                    2.142857142857143,
                    0.0,
                    0.0,
                    0.4437869822485207,
                    1.7521902377972465,
                    0.4143646408839779
                ],
                [
                    0.0,
                    0.8547008547008547,
                    0.0,
                    0.0,
                    1.7857142857142858,
                    0.0,
                    1.6194331983805668,
                    0.14792899408284024,
                    1.376720901126408,
                    0.4143646408839779
                ],
                [
                    0.0,
                    0.6105006105006106,
                    0.1422475106685633,
                    0.0,
                    1.4285714285714286,
                    0.0,
                    1.8218623481781377,
                    0.14792899408284024,
                    1.8773466833541927,
                    0.13812154696132597
                ],
                [
                    0.0,
                    0.4884004884004884,
                    0.4267425320056899,
                    0.0,
                    2.142857142857143,
                    0.0,
                    1.0121457489878543,
                    0.0,
                    1.8773466833541927,
                    0.27624309392265195
                ],
                [
                    0.0,
                    1.098901098901099,
                    0.4267425320056899,
                    0.0,
                    1.4285714285714286,
                    0.0,
                    1.8218623481781377,
                    0.14792899408284024,
                    2.002503128911139,
                    0.13812154696132597
                ],
                [
                    0.0,
                    0.4884004884004884,
                    0.4267425320056899,
                    0.0,
                    1.7857142857142858,
                    0.0,
                    1.417004048582996,
                    0.0,
                    2.002503128911139,
                    0.4143646408839779
                ],
                [
                    0.0,
                    0.3663003663003663,
                    0.0,
                    0.0,
                    1.7857142857142858,
                    0.11273957158962795,
                    2.42914979757085,
                    0.14792899408284024,
                    2.753441802252816,
                    0.5524861878453039
                ],
                [
                    0.0,
                    0.9768009768009768,
                    0.4267425320056899,
                    0.0,
                    1.0714285714285714,
                    0.0,
                    1.0121457489878543,
                    0.14792899408284024,
                    2.3779724655819776,
                    0.13812154696132597
                ],
                [
                    0.0,
                    0.4884004884004884,
                    0.5689900426742532,
                    0.0,
                    1.6071428571428572,
                    0.0,
                    3.2388663967611335,
                    0.0,
                    3.254067584480601,
                    0.13812154696132597
                ],
                [
                    0.0,
                    0.6105006105006106,
                    0.8534850640113798,
                    0.0,
                    1.7857142857142858,
                    0.2254791431792559,
                    3.8461538461538463,
                    0.2958579881656805,
                    4.380475594493117,
                    0.4143646408839779
                ],
                [
                    0.0,
                    1.343101343101343,
                    0.9957325746799431,
                    0.0,
                    3.392857142857143,
                    1.4656144306651635,
                    4.048582995951417,
                    0.4437869822485207,
                    5.882352941176471,
                    0.4143646408839779
                ],
                [
                    0.11261261261261261,
                    1.5873015873015872,
                    1.8492176386913228,
                    0.11933174224343675,
                    4.107142857142857,
                    2.142051860202931,
                    3.6437246963562755,
                    1.6272189349112427,
                    7.008760951188986,
                    1.7955801104972375
                ],
                [
                    0.5630630630630631,
                    1.9536019536019535,
                    2.7027027027027026,
                    0.2386634844868735,
                    4.642857142857143,
                    6.200676437429538,
                    5.2631578947368425,
                    2.0710059171597632,
                    11.639549436795996,
                    3.453038674033149
                ],
                [
                    2.2522522522522523,
                    3.785103785103785,
                    3.1294452347083928,
                    2.2673031026252985,
                    4.642857142857143,
                    9.695603156708005,
                    5.060728744939271,
                    5.621301775147929,
                    6.382978723404255,
                    6.2154696132596685
                ],
                [
                    10.698198198198199,
                    5.25030525030525,
                    9.95732574679943,
                    13.24582338902148,
                    5.178571428571429,
                    12.739571589627959,
                    5.2631578947368425,
                    6.804733727810651,
                    7.133917396745932,
                    13.535911602209945
                ],
                [
                    31.41891891891892,
                    7.0818070818070815,
                    14.793741109530583,
                    24.58233890214797,
                    5.892857142857143,
                    19.052987598647125,
                    5.870445344129554,
                    10.650887573964496,
                    7.133917396745932,
                    21.54696132596685
                ],
                [
                    38.06306306306306,
                    10.256410256410257,
                    18.49217638691323,
                    30.071599045346062,
                    6.071428571428571,
                    21.871476888387825,
                    4.251012145748988,
                    11.834319526627219,
                    6.007509386733417,
                    18.370165745856355
                ],
                [
                    14.414414414414415,
                    11.843711843711844,
                    21.906116642958747,
                    17.064439140811455,
                    5.535714285714286,
                    16.910935738444195,
                    3.4412955465587043,
                    11.68639053254438,
                    3.8798498122653315,
                    10.082872928176796
                ],
                [
                    1.5765765765765767,
                    11.843711843711844,
                    9.530583214793742,
                    3.341288782816229,
                    3.9285714285714284,
                    5.52423900789177,
                    2.6315789473684212,
                    7.396449704142012,
                    2.8785982478097623,
                    2.4861878453038675
                ],
                [
                    0.0,
                    10.744810744810744,
                    2.987197724039829,
                    0.35799522673031026,
                    2.5,
                    1.1273957158962795,
                    1.417004048582996,
                    4.585798816568047,
                    1.6270337922403004,
                    0.9668508287292817
                ],
                [
                    0.0,
                    8.18070818070818,
                    1.422475106685633,
                    0.0,
                    4.464285714285714,
                    0.5636978579481398,
                    2.0242914979757085,
                    4.585798816568047,
                    1.1264080100125156,
                    0.27624309392265195
                ],
                [
                    0.0,
                    6.715506715506716,
                    1.1379800853485065,
                    0.2386634844868735,
                    1.9642857142857142,
                    0.11273957158962795,
                    1.0121457489878543,
                    3.106508875739645,
                    0.5006257822277848,
                    0.27624309392265195
                ],
                [
                    0.0,
                    4.151404151404152,
                    0.4267425320056899,
                    0.0,
                    1.0714285714285714,
                    0.0,
                    1.214574898785425,
                    0.7396449704142012,
                    0.37546933667083854,
                    0.0
                ],
                [
                    0.0,
                    1.9536019536019535,
                    0.8534850640113798,
                    0.0,
                    1.4285714285714286,
                    0.11273957158962795,
                    1.8218623481781377,
                    0.7396449704142012,
                    0.1251564455569462,
                    0.0
                ]
            ]
        },
        "low_harmonics": {
            "f0_in_hz": 125.0,
            "filter_position_in_hz": 125.0,
            "x_bin_centers": [
                0.9090450000000001,
                0.9273168045000001,
                0.9459558722704502,
                0.9649695853030862,
                0.9843654739676784,
                1.0041512199944287,
                1.0243346595163167,
                1.0449237861725946,
                1.0659267542746638,
                1.0873518820355845,
                1.1092076548644998,
                1.131502728727276,
                1.1542459335746944,
                1.1774462768395457,
                1.2011129470040207,
                1.2252553172388014,
                1.2498829491153014,
                1.2750055963925186,
                1.3006332088800083,
                1.3267759363784966,
                1.3534441326997042,
                1.3806483597669683,
                1.4083993917982844,
                1.43670821957343,
                1.465586054786856,
                1.4950443344880715,
                1.525094725611282,
                1.5557491295960686,
                1.5870196871009494,
                1.6189187828116784,
                1.6514590503461934,
                1.6846533772581518,
                1.7185149101410406,
                1.7530570598348756,
                1.7882935067375567,
                1.8242382062229816,
                1.8609053941680633,
                1.8983095925908415,
                1.9364656154019175,
                1.9753885742714958,
                2.015093884614353,
                2.0555972716951016,
                2.096914776856173,
                2.1390627638709825,
                2.182057925424789,
                2.2259172897258273,
                2.2706582272493163,
                2.3162984576170276
            ],
            "y_bin_heights": [
                [
                    0.0,
                    0.0,
                    0.0,
                    0.0,
                    0.0,
                    0.0,
                    0.0,
                    0.0,
                    0.0,
                    0.0
                ],
                [
                    0.0,
                    0.0,
                    0.0,
                    0.0,
                    0.0,
                    0.0,
                    0.0,
                    0.0,
                    0.0,
                    0.0
                ],
                [
                    0.0,
                    0.0,
                    0.0,
                    0.0,
                    0.0,
                    0.0,
                    0.0,
                    0.0,
                    0.0,
                    0.0
                ],
                [
                    0.0,
                    0.0,
                    0.0,
                    0.0,
                    0.0,
                    0.0,
                    0.0,
                    0.0,
                    0.0,
                    0.0
                ],
                [
                    12.247191011235955,
                    7.977528089887641,
                    24.831460674157302,
                    11.460674157303371,
                    14.044943820224718,
                    16.06741573033708,
                    19.10112359550562,
                    16.179775280898877,
                    17.865168539325843,
                    16.96629213483146
                ],
                [
                    87.75280898876404,
                    92.02247191011236,
                    75.1685393258427,
                    88.53932584269663,
                    85.95505617977528,
                    83.93258426966293,
                    80.89887640449439,
                    83.82022471910112,
                    82.13483146067416,
                    83.03370786516854
                ],
                [
                    0.0,
                    0.0,
                    0.0,
                    0.0,
                    0.0,
                    0.0,
                    0.0,
                    0.0,
                    0.0,
                    0.0
                ],
                [
                    0.0,
                    0.0,
                    0.0,
                    0.0,
                    0.0,
                    0.0,
                    0.0,
                    0.0,
                    0.0,
                    0.0
                ],
                [
                    0.0,
                    0.0,
                    0.0,
                    0.0,
                    0.0,
                    0.0,
                    0.0,
                    0.0,
                    0.0,
                    0.0
                ],
                [
                    0.0,
                    0.0,
                    0.0,
                    0.0,
                    0.0,
                    0.0,
                    0.0,
                    0.0,
                    0.0,
                    0.0
                ],
                [
                    0.0,
                    0.0,
                    0.0,
                    0.0,
                    0.0,
                    0.0,
                    0.0,
                    0.0,
                    0.0,
                    0.0
                ],
                [
                    0.0,
                    0.0,
                    0.0,
                    0.0,
                    0.0,
                    0.0,
                    0.0,
                    0.0,
                    0.0,
                    0.0
                ],
                [
                    0.0,
                    0.0,
                    0.0,
                    0.0,
                    0.0,
                    0.0,
                    0.0,
                    0.0,
                    0.0,
                    0.0
                ],
                [
                    0.0,
                    0.0,
                    0.0,
                    0.0,
                    0.0,
                    0.0,
                    0.0,
                    0.0,
                    0.0,
                    0.0
                ],
                [
                    0.0,
                    0.0,
                    0.0,
                    0.0,
                    0.0,
                    0.0,
                    0.0,
                    0.0,
                    0.0,
                    0.0
                ],
                [
                    0.0,
                    0.0,
                    0.0,
                    0.0,
                    0.0,
                    0.0,
                    0.0,
                    0.0,
                    0.0,
                    0.0
                ],
                [
                    0.0,
                    0.0,
                    0.0,
                    0.0,
                    0.0,
                    0.0,
                    0.0,
                    0.0,
                    0.0,
                    0.0
                ],
                [
                    0.0,
                    0.0,
                    0.0,
                    0.0,
                    0.0,
                    0.0,
                    0.0,
                    0.0,
                    0.0,
                    0.0
                ],
                [
                    0.0,
                    0.0,
                    0.0,
                    0.0,
                    0.0,
                    0.0,
                    0.0,
                    0.0,
                    0.0,
                    0.0
                ],
                [
                    0.0,
                    0.0,
                    0.0,
                    0.0,
                    0.0,
                    0.0,
                    0.0,
                    0.0,
                    0.0,
                    0.0
                ],
                [
                    0.0,
                    0.0,
                    0.0,
                    0.0,
                    0.0,
                    0.0,
                    0.0,
                    0.0,
                    0.0,
                    0.0
                ],
                [
                    0.0,
                    0.0,
                    0.0,
                    0.0,
                    0.0,
                    0.0,
                    0.0,
                    0.0,
                    0.0,
                    0.0
                ],
                [
                    0.0,
                    0.0,
                    0.0,
                    0.0,
                    0.0,
                    0.0,
                    0.0,
                    0.0,
                    0.0,
                    0.0
                ],
                [
                    0.0,
                    0.0,
                    0.0,
                    0.0,
                    0.0,
                    0.0,
                    0.0,
                    0.0,
                    0.0,
                    0.0
                ],
                [
                    0.0,
                    0.0,
                    0.0,
                    0.0,
                    0.0,
                    0.0,
                    0.0,
                    0.0,
                    0.0,
                    0.0
                ],
                [
                    0.0,
                    0.0,
                    0.0,
                    0.0,
                    0.0,
                    0.0,
                    0.0,
                    0.0,
                    0.0,
                    0.0
                ],
                [
                    0.0,
                    0.0,
                    0.0,
                    0.0,
                    0.0,
                    0.0,
                    0.0,
                    0.0,
                    0.0,
                    0.0
                ],
                [
                    0.0,
                    0.0,
                    0.0,
                    0.0,
                    0.0,
                    0.0,
                    0.0,
                    0.0,
                    0.0,
                    0.0
                ],
                [
                    0.0,
                    0.0,
                    0.0,
                    0.0,
                    0.0,
                    0.0,
                    0.0,
                    0.0,
                    0.0,
                    0.0
                ],
                [
                    0.0,
                    0.0,
                    0.0,
                    0.0,
                    0.0,
                    0.0,
                    0.0,
                    0.0,
                    0.0,
                    0.0
                ],
                [
                    0.0,
                    0.0,
                    0.0,
                    0.0,
                    0.0,
                    0.0,
                    0.0,
                    0.0,
                    0.0,
                    0.0
                ],
                [
                    0.0,
                    0.0,
                    0.0,
                    0.0,
                    0.0,
                    0.0,
                    0.0,
                    0.0,
                    0.0,
                    0.0
                ],
                [
                    0.0,
                    0.0,
                    0.0,
                    0.0,
                    0.0,
                    0.0,
                    0.0,
                    0.0,
                    0.0,
                    0.0
                ],
                [
                    0.0,
                    0.0,
                    0.0,
                    0.0,
                    0.0,
                    0.0,
                    0.0,
                    0.0,
                    0.0,
                    0.0
                ],
                [
                    0.0,
                    0.0,
                    0.0,
                    0.0,
                    0.0,
                    0.0,
                    0.0,
                    0.0,
                    0.0,
                    0.0
                ],
                [
                    0.0,
                    0.0,
                    0.0,
                    0.0,
                    0.0,
                    0.0,
                    0.0,
                    0.0,
                    0.0,
                    0.0
                ],
                [
                    0.0,
                    0.0,
                    0.0,
                    0.0,
                    0.0,
                    0.0,
                    0.0,
                    0.0,
                    0.0,
                    0.0
                ],
                [
                    0.0,
                    0.0,
                    0.0,
                    0.0,
                    0.0,
                    0.0,
                    0.0,
                    0.0,
                    0.0,
                    0.0
                ],
                [
                    0.0,
                    0.0,
                    0.0,
                    0.0,
                    0.0,
                    0.0,
                    0.0,
                    0.0,
                    0.0,
                    0.0
                ],
                [
                    0.0,
                    0.0,
                    0.0,
                    0.0,
                    0.0,
                    0.0,
                    0.0,
                    0.0,
                    0.0,
                    0.0
                ],
                [
                    0.0,
                    0.0,
                    0.0,
                    0.0,
                    0.0,
                    0.0,
                    0.0,
                    0.0,
                    0.0,
                    0.0
                ],
                [
                    0.0,
                    0.0,
                    0.0,
                    0.0,
                    0.0,
                    0.0,
                    0.0,
                    0.0,
                    0.0,
                    0.0
                ],
                [
                    0.0,
                    0.0,
                    0.0,
                    0.0,
                    0.0,
                    0.0,
                    0.0,
                    0.0,
                    0.0,
                    0.0
                ],
                [
                    0.0,
                    0.0,
                    0.0,
                    0.0,
                    0.0,
                    0.0,
                    0.0,
                    0.0,
                    0.0,
                    0.0
                ],
                [
                    0.0,
                    0.0,
                    0.0,
                    0.0,
                    0.0,
                    0.0,
                    0.0,
                    0.0,
                    0.0,
                    0.0
                ],
                [
                    0.0,
                    0.0,
                    0.0,
                    0.0,
                    0.0,
                    0.0,
                    0.0,
                    0.0,
                    0.0,
                    0.0
                ],
                [
                    0.0,
                    0.0,
                    0.0,
                    0.0,
                    0.0,
                    0.0,
                    0.0,
                    0.0,
                    0.0,
                    0.0
                ],
                [
                    0.0,
                    0.0,
                    0.0,
                    0.0,
                    0.0,
                    0.0,
                    0.0,
                    0.0,
                    0.0,
                    0.0
                ]
            ]
        }
    },
    "column1_row3_experiment_c": {
        "high_harmonics": {
            "x": [
                0.0,
                4.0,
                8.0,
                12.0,
                16.0,
                20.0,
                24.0
            ],
            "y": [
                [
                    0.0,
                    0.0,
                    0.0,
                    0.0,
                    0.0,
                    0.0,
                    0.0,
                    0.0,
                    0.0,
                    0.0
                ],
                [
                    -0.08823507813599196,
                    0.13510227144123593,
                    0.22711636153856973,
                    0.09017272582320657,
                    0.22375464966297087,
                    0.18009862634515392,
                    0.13474605291340452,
                    0.3159571054609651,
                    0.22640419037080198,
                    0.41344883644394237
                ],
                [
                    -0.22044582943335378,
                    0.27039415815544554,
                    0.27260270299732725,
                    0.49694936564484404,
                    -0.04469677224573443,
                    0.36052354371504197,
                    0.3146794876061399,
                    0.5875762825198215,
                    0.3624893163486277,
                    0.41344666015695264
                ],
                [
                    3.333849655895449e-06,
                    0.3606929855138362,
                    0.45474832413104127,
                    0.7236569904233097,
                    -0.2678451354547612,
                    0.49605758033401987,
                    0.4047735091636129,
                    0.7690632641282219,
                    0.5442246108449982,
                    0.5977433257684948
                ],
                [
                    -0.3524821437388588,
                    0.4058626238469071,
                    0.5915696515346242,
                    0.9963835040866112,
                    -2.819956651388253,
                    0.5412727482192318,
                    0.49494295194899535,
                    0.9053947402558243,
                    0.5442237345213196,
                    0.5516397855120867
                ],
                [
                    -0.7036924352854976,
                    0.5415186266695513,
                    0.637220335770546,
                    1.1330248109830743,
                    -4.114034588883469,
                    0.5865185526609591,
                    0.17969900448405612,
                    1.0419064140173435,
                    0.4533171785736064,
                    0.5977458393838706
                ],
                [
                    -0.8350709460960504,
                    0.6773565099269303,
                    0.591574129552975,
                    1.133022786010007,
                    -4.66938447212514,
                    0.541278562468944,
                    -0.7155412578119127,
                    0.9963810534953997,
                    0.317108022024587,
                    0.5977410287912481
                ]
            ]
        },
        "low_harmonics": {
            "x": [
                0.0,
                4.0,
                8.0,
                12.0,
                16.0,
                20.0,
                24.0
            ],
            "y": [
                [
                    0.0,
                    0.0,
                    0.0,
                    0.0,
                    0.0,
                    0.0,
                    0.0,
                    0.0,
                    0.0,
                    0.0
                ],
                [
                    0.9049868951286546,
                    0.950448738857584,
                    0.9049915687349099,
                    0.9041712715063236,
                    0.9037612381336183,
                    0.9049838540878592,
                    0.9049889259815993,
                    0.9045773731215797,
                    0.9049845590285455,
                    0.9495889849858647
                ],
                [
                    1.8181758282621119,
                    1.9099487836872355,
                    1.864058532702746,
                    1.8623676451979223,
                    1.8615224719063421,
                    1.7723250537327633,
                    1.818182954608138,
                    1.8173521773732606,
                    1.8640462303346312,
                    1.862372843898015
                ],
                [
                    2.6933739123364284,
                    2.8785878898389297,
                    2.832253469701421,
                    2.7834217430407064,
                    2.735938166795115,
                    2.6471275678712964,
                    2.7859423510573027,
                    2.7384033956873033,
                    2.739646774215859,
                    2.8296938242968332
                ],
                [
                    3.4828363619187677,
                    3.8564497626291945,
                    3.809669171857554,
                    3.6661564144128356,
                    3.664499975920227,
                    3.4828364098497,
                    3.809668681587124,
                    3.6211409423008543,
                    3.669469631438923,
                    3.806225640617405
                ],
                [
                    4.27837442605132,
                    4.89085286418988,
                    4.796397269950405,
                    4.603564153409618,
                    4.601482028577821,
                    4.325358342529861,
                    4.8908592838682585,
                    4.65275372577216,
                    4.6077218507059285,
                    4.69777283177223
                ],
                [
                    5.032711556831731,
                    5.887875063674383,
                    5.792519038133315,
                    5.6445300016601,
                    5.546967438215198,
                    5.127380903466824,
                    6.27018854326865,
                    5.789897148341394,
                    5.602041579353764,
                    5.644534292287831
                ]
            ]
        }
    },
    "column1_row4_experiment_d": {
        "1": {
            "x": [
                0.0,
                1.0,
                2.0,
                3.0,
                4.0,
                6.0,
                8.0
            ],
            "y": [
                [
                    0.0,
                    0.0,
                    0.0,
                    0.0,
                    0.0,
                    0.0,
                    0.0,
                    0.0,
                    0.0,
                    0.0
                ],
                [
                    0.13522437270693055,
                    0.045033227217715605,
                    0.09016968813565016,
                    0.18018078696609593,
                    3.1241862571973478e-06,
                    0.11267911290623954,
                    0.045034848054665344,
                    0.04505496604659698,
                    0.08982731342620615,
                    0.09032735981453945
                ],
                [
                    0.22547863590869927,
                    0.09009205617355603,
                    0.1804244408781581,
                    0.27039129748773294,
                    0.0900518174800354,
                    0.180342422325901,
                    0.09008997191699439,
                    0.04505835050015772,
                    0.2022222673245121,
                    0.22598385286208422
                ],
                [
                    0.22548152931172166,
                    0.13516421160230477,
                    0.225579283376837,
                    0.27039129748773294,
                    0.09005052548096801,
                    0.18034053341123876,
                    0.13516143957628468,
                    0.13522558808186935,
                    0.29222654773815293,
                    0.27124296481406707
                ],
                [
                    0.22548093350919313,
                    0.13516558015273428,
                    0.18042565702121832,
                    0.2703940679105936,
                    0.09005307627658299,
                    0.22547679030281195,
                    0.1351633899730828,
                    0.09013057432111563,
                    0.29222979030511326,
                    0.22598725244834716
                ],
                [
                    0.18034279568036057,
                    0.1802623200254846,
                    0.18042315301680967,
                    0.1801838092630012,
                    0.04501535266300555,
                    0.13522977468481817,
                    0.1351633899730828,
                    0.067593127657021,
                    0.3823182150130283,
                    0.20336538724928838
                ],
                [
                    0.11267732835236124,
                    0.0900922610842047,
                    0.13528769178662886,
                    0.09005014228063196,
                    5.331889827597802e-06,
                    0.04505835050015772,
                    0.09008906907488343,
                    0.067593127657021,
                    0.292228729161296,
                    0.1355271816921026
                ]
            ]
        },
        "12": {
            "x": [
                0.0,
                1.0,
                2.0,
                3.0,
                4.0,
                6.0,
                8.0
            ],
            "y": [
                [
                    0.0,
                    0.0,
                    0.0,
                    0.0,
                    0.0,
                    0.0,
                    0.0,
                    0.0,
                    0.0,
                    0.0
                ],
                [
                    0.045054769151160856,
                    0.022520282385290052,
                    -0.04507237050140127,
                    0.0,
                    9.543444185466932e-07,
                    0.06759222339573186,
                    4.4772171045592835e-07,
                    1.7058164216710026e-06,
                    1.2099809078569557e-06,
                    0.090327955617068
                ],
                [
                    0.04505755162852615,
                    0.022520282385290052,
                    -0.04507237050140127,
                    0.04501430689415631,
                    0.044989425298099184,
                    0.09012775870521002,
                    -1.7765823731585861e-06,
                    -0.04503097040682316,
                    5.153525818590854e-06,
                    0.11293055655547662
                ],
                [
                    0.04505232951835775,
                    1.8518041678960984e-06,
                    3.3804886122312805e-07,
                    0.045016181362397434,
                    6.180163831248642e-07,
                    0.06759250323722402,
                    -4.667568079874673e-06,
                    3.0489254408405664e-06,
                    0.022459779294158155,
                    0.0677422642815648
                ],
                [
                    0.04505188342104516,
                    -0.04500997710901361,
                    2.409919297563512e-06,
                    0.09005205142948042,
                    4.1856639554360697e-07,
                    0.04505636524080711,
                    -1.7765823731585861e-06,
                    3.0489254408405664e-06,
                    1.8885784794364646e-06,
                    -9.428125963759082e-07
                ],
                [
                    2.100698813345403e-06,
                    -0.04501520792375968,
                    2.409919297563512e-06,
                    0.09005395759288926,
                    6.180163831248642e-07,
                    0.04505725253211851,
                    -3.7034738723518146e-06,
                    -0.04503360206637186,
                    5.153525818590854e-06,
                    -0.09025225579622786
                ],
                [
                    7.708580393450681e-07,
                    -0.045010515546761776,
                    -0.04507237050140127,
                    0.0900534591960937,
                    4.1856639554360697e-07,
                    0.04505708351899107,
                    -6.515470290235914e-07,
                    -0.09004608644463324,
                    1.8885784794364646e-06,
                    -0.0902518459978795
                ]
            ]
        },
        "2": {
            "x": [
                0.0,
                1.0,
                2.0,
                3.0,
                4.0,
                6.0,
                8.0
            ],
            "y": [
                [
                    0.0,
                    0.0,
                    0.0,
                    0.0,
                    0.0,
                    0.0,
                    0.0,
                    0.0,
                    0.0,
                    0.0
                ],
                [
                    0.18034426054339225,
                    0.180178223326628,
                    0.13528717786438474,
                    0.13510438616686998,
                    0.11254724657869514,
                    0.18034179790610402,
                    0.0900864450593824,
                    0.04505412919413321,
                    0.04491910489838896,
                    0.04516640598430223
                ],
                [
                    0.2706373877645518,
                    0.3155293183437223,
                    0.18042405585892063,
                    0.2929622366361521,
                    0.1125496504991661,
                    0.2706352744472018,
                    0.13516643277362894,
                    0.13522529908690997,
                    0.22476949763246795,
                    0.2034085903673502
                ],
                [
                    0.22548113642652182,
                    0.4962731261499962,
                    0.18042534372026905,
                    0.27039558165635574,
                    0.24777530497500683,
                    0.3610121294737791,
                    0.18025705073381942,
                    0.09012754996354325,
                    0.31482112261267703,
                    0.2939493380061497
                ],
                [
                    0.18034426054339225,
                    0.4510581844358157,
                    0.18042405585892063,
                    0.2703943074809976,
                    0.20267593334750011,
                    0.3610087263822157,
                    0.15771216935751725,
                    0.04505810951192868,
                    0.40495208659128523,
                    0.29395101628165304
                ],
                [
                    -0.04503551506503212,
                    0.3155252876974014,
                    0.04507658085109839,
                    0.09005377338315707,
                    0.06751474397299762,
                    0.22547525352009912,
                    0.04503443616373759,
                    1.2620773945093422e-06,
                    0.2247683841058603,
                    0.06775618357001843
                ],
                [
                    -0.0900479838193311,
                    0.13509877298659656,
                    -0.04505457158617773,
                    -0.04499167848468799,
                    0.022497294488369346,
                    0.02252664464018883,
                    -0.04501599742345519,
                    -0.022516943839304415,
                    0.08985031115897729,
                    -0.11282896282124796
                ]
            ]
        },
        "3": {
            "x": [
                0.0,
                1.0,
                2.0,
                3.0,
                4.0,
                6.0,
                8.0
            ],
            "y": [
                [
                    0.0,
                    0.0,
                    0.0,
                    0.0,
                    0.0,
                    0.0,
                    0.0,
                    0.0,
                    0.0,
                    0.0
                ],
                [
                    0.15778346178938873,
                    0.2705127424280641,
                    0.13535297321886777,
                    0.04501510781743534,
                    0.11254906528565672,
                    0.1352263234126177,
                    0.1802574716411754,
                    0.13523013068652695,
                    0.0898522663808684,
                    0.045176908952894584
                ],
                [
                    0.27063260089086305,
                    0.5417613543924061,
                    0.2708836252382788,
                    0.2703935361225697,
                    0.2928924694819119,
                    0.31581302042520965,
                    0.22537780039251334,
                    0.18034320271623727,
                    0.40494794324003375,
                    0.2713736425695736
                ],
                [
                    0.20291110108418875,
                    0.7229969716288313,
                    0.2708827087294061,
                    0.22527647401337186,
                    0.3380285587772555,
                    0.2706342841385758,
                    0.18025694796392117,
                    0.13522558808186935,
                    0.35987794602117623,
                    0.3166744685307408
                ],
                [
                    0.09012996530733962,
                    0.6776595520403249,
                    0.22568213769904966,
                    0.1801796196156789,
                    0.33802367078726464,
                    0.22547852401364482,
                    0.09008646569486586,
                    0.06759284781552884,
                    0.40495119419538617,
                    0.3166725188084109
                ],
                [
                    -0.04503405720912751,
                    0.225376959425051,
                    3.3804886122312805e-07,
                    0.02250626179807766,
                    0.11254912638263123,
                    3.3523836527882267e-06,
                    -0.04501707818010822,
                    -0.09005224357663338,
                    0.1797800456795784,
                    0.1355929295455849
                ],
                [
                    -3.868548864138788e-06,
                    -0.04501313150228822,
                    -0.13516186851018103,
                    1.2689558549494606e-06,
                    0.0,
                    1.4984263438932999e-06,
                    -0.0450186348921606,
                    -0.09005136623451254,
                    -0.06732584321522112,
                    0.045181387674463835
                ]
            ]
        },
        "4": {
            "x": [
                0.0,
                1.0,
                2.0,
                3.0,
                4.0,
                6.0,
                8.0
            ],
            "y": [
                [
                    0.0,
                    0.0,
                    0.0,
                    0.0,
                    0.0,
                    0.0,
                    0.0,
                    0.0,
                    0.0,
                    0.0
                ],
                [
                    0.13523085461098755,
                    0.09009106536284736,
                    0.18042357411402268,
                    0.1351063369680271,
                    0.1351039215610414,
                    0.13523016465026835,
                    0.13516532662338818,
                    0.13522599731961044,
                    0.11229571087660217,
                    0.06775252290193233
                ],
                [
                    0.18034474360106953,
                    0.22537946188482214,
                    0.22558024031827018,
                    0.3155331705221164,
                    0.22528196052280544,
                    0.18034539517978393,
                    0.18026208238140604,
                    0.15778506551958835,
                    0.15724420966286068,
                    0.11295061391143478
                ],
                [
                    0.09012945318040878,
                    0.2479473733756496,
                    0.18042435885543373,
                    0.22528124857006532,
                    0.22528078036056282,
                    0.09012879954645223,
                    0.09008646569486586,
                    2.862711502932269e-06,
                    0.11229295444017862,
                    0.022580095530078267
                ],
                [
                    -1.4185644022501886e-06,
                    0.18026270910052306,
                    0.04507125039689293,
                    0.13510959994860344,
                    0.1351084179972775,
                    -0.04503090798377399,
                    -0.04501557651609919,
                    -0.04503418971450829,
                    0.06735699545592055,
                    -0.06771836176104726
                ],
                [
                    -1.7359574490116714e-06,
                    -1.9000251748058083e-06,
                    -1.0945760210989697e-06,
                    4.067552518027817e-06,
                    0.09005150054135916,
                    -0.04503477702576433,
                    -0.04501758946067266,
                    0.022527853661012398,
                    -0.06732096651890995,
                    -0.20300012704288095
                ],
                [
                    2.2502264804824534e-06,
                    -0.13498048610876912,
                    0.09016699852713142,
                    0.04501735755806513,
                    0.045014219568513564,
                    0.04505482804358321,
                    -0.09000870203939612,
                    -0.09004686255427008,
                    -0.157001113269435,
                    -0.27057484727937653
                ]
            ]
        },
        "5": {
            "x": [
                0.0,
                1.0,
                2.0,
                3.0,
                4.0,
                6.0,
                8.0
            ],
            "y": [
                [
                    0.0,
                    0.0,
                    0.0,
                    0.0,
                    0.0,
                    0.0,
                    0.0,
                    0.0,
                    0.0,
                    0.0
                ],
                [
                    0.04505515190040185,
                    0.04503411823836073,
                    0.06765614120039509,
                    0.13510304083530067,
                    0.09000642679298643,
                    0.045057803452061174,
                    0.045032253404753114,
                    0.04505851874966976,
                    0.13473673259360808,
                    0.045152382005753056
                ],
                [
                    0.04505694978361424,
                    0.09008860054968676,
                    0.09021593990887264,
                    0.18018350984779502,
                    0.13503933276268407,
                    0.09012919691646408,
                    0.04503070463218736,
                    0.09012873304159745,
                    0.17968582808449585,
                    0.045156722773412705
                ],
                [
                    0.04505295171611279,
                    0.0900887563503317,
                    0.09021530114800543,
                    0.15764383962598635,
                    0.09000835309222263,
                    0.04505668268016502,
                    8.686290664527974e-07,
                    0.0450587597378988,
                    0.17968582808449585,
                    0.04515264050991072
                ],
                [
                    1.8539573088949268e-06,
                    0.0900887563503317,
                    0.045101389828916844,
                    0.18017911078167057,
                    0.06749925595798228,
                    1.6990776033898314e-06,
                    -1.0691703576093392e-06,
                    -1.8852810949043786e-06,
                    0.13473875367072885,
                    0.04515245568854183
                ],
                [
                    0.0450511015896613,
                    0.0900883624266528,
                    0.045095611157534715,
                    0.2027292463855588,
                    0.0449896306662701,
                    3.7790112653035557e-07,
                    -0.045017032921878836,
                    -1.6800885146439626e-06,
                    0.13473875367072885,
                    0.022576627243334438
                ],
                [
                    0.0450511015896613,
                    0.045039089074561056,
                    2.409919297563512e-06,
                    0.18018375388491442,
                    0.044991564629249414,
                    2.181054916755576e-06,
                    -0.04501789903273254,
                    0.04505825254424123,
                    0.11227040999242083,
                    7.689460718787733e-07
                ]
            ]
        },
        "6": {
            "x": [
                0.0,
                1.0,
                2.0,
                3.0,
                4.0,
                6.0,
                8.0
            ],
            "y": [
                [
                    0.0,
                    0.0,
                    0.0,
                    0.0,
                    0.0,
                    0.0,
                    0.0,
                    0.0,
                    0.0,
                    0.0
                ],
                [
                    0.045053619791706856,
                    0.0450385906777655,
                    0.04507585647383494,
                    0.1351063369680271,
                    0.09000317427205898,
                    0.04505772608036074,
                    0.09009076439006575,
                    0.09013166868557851,
                    -0.04488686156500071,
                    0.06775209731980543
                ],
                [
                    0.045056367127408375,
                    0.135168346230829,
                    0.13528627502227378,
                    0.1801819154643534,
                    0.09000581694780763,
                    0.09012736133519816,
                    0.135163657922023,
                    0.1352304568249361,
                    1.8885784794364646e-06,
                    0.04516640598430223
                ],
                [
                    1.4754558942398077e-06,
                    0.13516669211573593,
                    0.13528213445500573,
                    0.1351063369680271,
                    0.044991564629249414,
                    0.04505293109311026,
                    0.022516044153570197,
                    0.13522777007988457,
                    0.04491745947391085,
                    0.0677522674497341
                ],
                [
                    -2.5110928297822355e-06,
                    0.1351641840559733,
                    0.09016830998405707,
                    0.13510338469224545,
                    5.004512259043636e-07,
                    -1.0603101275319382e-06,
                    4.4772171045592835e-07,
                    0.09012864432800613,
                    0.0,
                    0.022578923425468703
                ],
                [
                    -3.929657232032424e-06,
                    4.218563828706223e-06,
                    0.04507469899998939,
                    0.09005248418560896,
                    -5.932320749635345e-07,
                    -3.430432647777426e-06,
                    -0.04501475377848163,
                    -1.2001543731043895e-06,
                    -0.17944371331714098,
                    -0.11283123138030217
                ],
                [
                    -4.247050278793907e-06,
                    -0.02250585562951285,
                    -3.927129484521119e-06,
                    0.09005315192801516,
                    0.04498880728171606,
                    -6.244197969795806e-07,
                    -0.022509222498510728,
                    1.6680342886377097e-06,
                    -0.269047090791728,
                    -0.06771878506094661
                ]
            ]
        }
    },
    "column1_row5_experiment_e": {
        "pure_tones": {
            "x": [
                80.00000000000001,
                113.13708498984762,
                159.99999999999994,
                226.2741699796951,
                319.9999999999999
            ],
            "y": [
                [
                    1.161006756291937,
                    1.048401993662221,
                    1.56252435483451,
                    1.9228567044379232,
                    3.312227942656666,
                    2.1427476247616,
                    3.363365764901796,
                    2.988340189110269,
                    0.9468490194274174,
                    1.2358803908842426
                ],
                [
                    0.6451111113923874,
                    0.7012540973091719,
                    0.934639632126693,
                    0.6379030004744527,
                    1.092668890018333,
                    0.6391625344128805,
                    1.0668469814565609,
                    0.8770210387290346,
                    0.7332479711174764,
                    0.6438489858661112
                ],
                [
                    0.35906418352889546,
                    0.46945437927544387,
                    0.6885703685122078,
                    0.44806380887952757,
                    0.6328995513447789,
                    0.38649499960341244,
                    0.5532323045907616,
                    0.5453024396140992,
                    0.4209809749640151,
                    0.38837227032794863
                ],
                [
                    0.31595554643533647,
                    0.4239603309548427,
                    0.5415447127604167,
                    0.3137996147197178,
                    0.4815118385740647,
                    0.3592442161000327,
                    0.3901082518601936,
                    0.4614786217817909,
                    0.31045519089585627,
                    0.3270440334812328
                ],
                [
                    0.24777682950693822,
                    0.27520413274732614,
                    0.37257490059088566,
                    0.2912828469782221,
                    0.4658858736314251,
                    0.24719918934418514,
                    0.3398522974322276,
                    0.37792960021659866,
                    0.3317149584488055,
                    0.27998415376016694
                ]
            ]
        },
        "transposed_tones": {
            "x": [
                80.00000000000001,
                113.13708498984762,
                159.99999999999994,
                226.2741699796951,
                319.9999999999999
            ],
            "y": [
                [
                    4.054784335819583,
                    66.84231487665437,
                    19.50587424346567,
                    9.615800880342224,
                    15.75940515811186,
                    30.916609521580742,
                    38.50419896990554,
                    47.89914513210006,
                    10.694599654750784,
                    11.089331481113861
                ],
                [
                    3.338794741230713,
                    50.57287092220735,
                    11.978987595738879,
                    6.033153354735048,
                    6.618128994291842,
                    5.881114681779156,
                    9.897795966205729,
                    14.008526205745907,
                    5.38390857797178,
                    11.847419228726032
                ],
                [
                    2.5761338387133264,
                    29.105441364184887,
                    10.138879703312455,
                    8.745413523482648,
                    10.967966317673751,
                    4.6426282168445026,
                    14.431274288202577,
                    15.577930238712227,
                    6.016223247140706,
                    9.02507337012158
                ],
                [
                    2.546075729411988,
                    24.85915662869239,
                    12.746257895189208,
                    6.512554485124422,
                    15.239779956187647,
                    4.1712684311037025,
                    38.02845724033769,
                    18.57911239186817,
                    21.82806615430473,
                    12.372235674111117
                ],
                [
                    4.972607669411732,
                    12.31769082284435,
                    19.241723839616814,
                    5.715302911425557,
                    22.636894581579337,
                    9.197318582383021,
                    23.127414671110277,
                    11.19935553228156,
                    14.092214901489813,
                    9.65443535722961
                ]
            ]
        }
    },
    "column2_row1_experiment_a": {
        "rand": {
            "x": [
                1,
                2,
                3,
                4,
                5,
                6,
                7,
                8,
                9,
                10,
                11,
                12,
                13,
                14,
                15,
                16,
                17,
                18,
                19,
                20,
                21,
                22,
                23,
                24,
                25,
                26,
                27,
                28,
                29,
                30
            ],
            "y": [
                [
                    0.24374472548372272,
                    0.2918307755230227,
                    0.3079303415356388,
                    0.21624104327706822,
                    0.2447665086752353,
                    0.23274149863132737,
                    0.25530977946917255,
                    0.2646645081400178,
                    0.31605543068204667,
                    0.2667329436556997
                ],
                [
                    0.261733913254813,
                    0.32893982429440605,
                    0.3500591286993864,
                    0.2366276814568037,
                    0.2486373760959082,
                    0.2469638705068124,
                    0.2597422448426624,
                    0.28442246483839934,
                    0.3620019871115465,
                    0.2806545954139007
                ],
                [
                    0.28041782387600483,
                    0.3802501839566277,
                    0.407248391006394,
                    0.2531792979524102,
                    0.26809989694781816,
                    0.2764073313995493,
                    0.29129631898824737,
                    0.2946278815572266,
                    0.4241479231970029,
                    0.31003035046233307
                ],
                [
                    0.31528837850631625,
                    0.5013541534490082,
                    0.6784528510961569,
                    0.28960768579753077,
                    0.34144837757487445,
                    0.35797453550207975,
                    0.43261239537713975,
                    0.3454026206772553,
                    0.8710238686838052,
                    0.33250481385543695
                ],
                [
                    0.404365450431077,
                    1.2418256282973643,
                    4.034239022001101,
                    0.3444892233227492,
                    1.1413716249535213,
                    0.536621952803277,
                    3.7614382999895355,
                    0.5025645186825801,
                    5.4789235680591535,
                    0.4215609489172045
                ],
                [
                    0.5775149212003318,
                    5.268513774254192,
                    7.474131415027115,
                    0.519747022884324,
                    4.581472580978088,
                    1.0690917337078647,
                    7.716971662586122,
                    1.032311439877016,
                    10.211345353885083,
                    0.619012689199297
                ],
                [
                    0.8450923817865279,
                    6.249356104377135,
                    9.595398428258244,
                    0.847840830833557,
                    7.035936216608104,
                    2.0969639410988385,
                    8.657932693626568,
                    2.703200565725865,
                    13.831390281500084,
                    1.1319850872506487
                ],
                [
                    1.1897791177500618,
                    9.297475303227637,
                    10.590791780470557,
                    1.040877192122748,
                    12.205250543209194,
                    2.7028681110909187,
                    11.89144923201823,
                    3.733009391058503,
                    20.867704992348312,
                    2.048396109750523
                ],
                [
                    1.514922694235241,
                    9.713759331968104,
                    12.387537667294186,
                    1.6799496496743607,
                    14.150692116651138,
                    3.0805709929536222,
                    12.851165523236537,
                    4.086611402227042,
                    14.232562833925588,
                    3.376337260210129
                ],
                [
                    1.936572451205992,
                    11.030510479293987,
                    13.067460448547315,
                    1.9115182812682776,
                    11.975897940634441,
                    3.790315439559848,
                    17.887242023344946,
                    4.711634575917762,
                    18.307395125336896,
                    3.7302023620816827
                ],
                [
                    2.3188661498014733,
                    13.914246429240416,
                    11.586554864187612,
                    2.2715150547712426,
                    16.611671790982356,
                    3.951465750308684,
                    15.937348603974355,
                    5.229026226497603,
                    16.073687777834692,
                    4.049046298118708
                ],
                [
                    2.848528811606061,
                    13.019625169486478,
                    15.786168860103876,
                    2.516396428073445,
                    19.449067245901656,
                    4.873321599909032,
                    22.44145849362619,
                    7.4134092878552655,
                    29.101307698318006,
                    4.831580119112164
                ],
                [
                    3.3587255922013077,
                    16.695779393016483,
                    13.79842281182711,
                    3.0602852390255575,
                    21.61332336223716,
                    5.039174767405252,
                    64.66314249227216,
                    6.432462620542029,
                    23.632463401464822,
                    5.372323720423149
                ],
                [
                    3.732010327855351,
                    20.166732238048187,
                    13.33727227946879,
                    3.2536298616664068,
                    17.463064688704044,
                    5.213565138988083,
                    36.256188012692284,
                    7.59992754560551,
                    23.260891024257546,
                    6.780156599490902
                ],
                [
                    3.5015466721278496,
                    30.376200373135013,
                    18.16400684772938,
                    3.737322722556922,
                    39.38659417124102,
                    5.998294699660471,
                    33.52674554939866,
                    10.883845687132421,
                    25.480561826513984,
                    5.986666908207203
                ],
                [
                    4.6610146537641555,
                    41.740500898087696,
                    20.979286560793025,
                    4.217113305944481,
                    17.592547074920343,
                    5.870987634725161,
                    43.53018806756574,
                    10.009875335501066,
                    30.716394607260952,
                    7.451626198874889
                ],
                [
                    5.0932098640469885,
                    28.820776173539056,
                    18.390755915391463,
                    4.7178993606248545,
                    29.35079354931242,
                    6.789240381201099,
                    30.799102101266598,
                    10.458385867960914,
                    33.70545159832708,
                    7.462668728881954
                ],
                [
                    5.481342772266649,
                    100.0,
                    21.75996355557341,
                    5.804679837926439,
                    52.066783885613575,
                    7.972387429412926,
                    23.572263469563563,
                    17.579016570452815,
                    67.27188108581838,
                    12.511044175376295
                ],
                [
                    5.9220131987744145,
                    100.0,
                    21.925396591140277,
                    6.647380677603995,
                    36.6219763980856,
                    8.795048872282136,
                    33.83876114923377,
                    24.567318205397005,
                    35.405038525656,
                    13.385529143207854
                ],
                [
                    6.9208865180118515,
                    100.0,
                    32.04612817294108,
                    7.16005719973896,
                    41.7382749798031,
                    11.184798533274806,
                    48.06661530731085,
                    31.07869834398339,
                    57.06634675763627,
                    14.043155911127194
                ],
                [
                    7.991024561672729,
                    100.0,
                    41.01709251375984,
                    10.005941033356489,
                    36.88895773973998,
                    13.556331643400137,
                    61.450460017511865,
                    33.42039460176877,
                    100.0,
                    13.355510121925171
                ],
                [
                    9.344196534860933,
                    100.0,
                    21.459538824257585,
                    8.855732261042277,
                    55.433539144284616,
                    12.776921359280532,
                    30.823100920664196,
                    19.981030043700887,
                    39.86760124446552,
                    11.493676082958569
                ],
                [
                    9.753914459932146,
                    51.992504957690876,
                    30.29105788836803,
                    12.388771766644908,
                    28.21006740375612,
                    18.9665141526074,
                    41.183151735684966,
                    24.210149135438037,
                    47.014284785060205,
                    20.413030803161273
                ],
                [
                    8.436430063642764,
                    80.67950570453068,
                    25.09451254380017,
                    9.35670786466093,
                    28.816707249271182,
                    10.793920319702224,
                    27.62595228648758,
                    16.857850397662933,
                    27.562080543846584,
                    13.788724211978602
                ],
                [
                    11.866777298021093,
                    100.0,
                    23.20368940073929,
                    14.729480442004384,
                    52.22337492203741,
                    17.217681559107977,
                    100.0,
                    32.72927231855701,
                    100.0,
                    31.710907697521552
                ],
                [
                    12.74701921566282,
                    77.68767566436397,
                    44.80450134657742,
                    16.766558980850096,
                    85.1257868747498,
                    31.787802774495866,
                    44.547137532198185,
                    22.799425858805623,
                    45.803714798077436,
                    33.848821827474076
                ],
                [
                    13.614401710740877,
                    46.05481180068012,
                    33.59796597683932,
                    20.28757468757272,
                    47.349725060279,
                    27.387675949609793,
                    100.0,
                    32.59380259655737,
                    47.50126365254261,
                    21.98914351348067
                ],
                [
                    17.432520336803613,
                    100.0,
                    67.77963941863057,
                    18.119692204711694,
                    64.6473629243874,
                    22.378255335211197,
                    100.0,
                    35.45524643956763,
                    100.0,
                    42.409910483964964
                ],
                [
                    22.1529307796282,
                    100.0,
                    100.0,
                    25.843149939412978,
                    50.01828603780562,
                    25.82127964623058,
                    30.151935416564648,
                    59.79117284726236,
                    49.838370883712884,
                    33.604043533913114
                ],
                [
                    15.679473035333267,
                    100.0,
                    33.757194420419914,
                    27.445166433218102,
                    100.0,
                    35.55661717142356,
                    100.0,
                    100.0,
                    72.74921572928373,
                    45.65889070692925
                ]
            ]
        },
        "sine": {
            "x": [
                1,
                2,
                3,
                4,
                5,
                6,
                7,
                8,
                9,
                10,
                11,
                12,
                13,
                14,
                15,
                16,
                17,
                18,
                19,
                20,
                21,
                22,
                23,
                24,
                25,
                26,
                27,
                28,
                29,
                30
            ],
            "y": [
                [
                    0.2902758148597281,
                    0.32411900666449955,
                    0.35221150701746917,
                    0.27127481995277497,
                    0.2560308241142696,
                    0.2932036484287652,
                    0.29147910156602347,
                    0.2710949046879357,
                    0.35973384931656094,
                    0.44568405529661775
                ],
                [
                    0.3300814071065814,
                    0.36035367246273775,
                    0.40094248651751846,
                    0.2944398320811473,
                    0.25572661085017095,
                    0.3258377400592486,
                    0.3021693520880694,
                    0.31310131216451637,
                    0.421088359253364,
                    0.5165504645815634
                ],
                [
                    0.391113975485549,
                    0.41003938100187753,
                    0.4956557368863373,
                    0.34245535358153384,
                    0.2965762330893314,
                    0.37034779208696034,
                    0.36822980017068996,
                    0.32195783700079267,
                    0.5482973267193558,
                    0.5463056591530836
                ],
                [
                    0.457949928356875,
                    0.5350725671844303,
                    0.7738335942300731,
                    0.3842679652029198,
                    0.36792765355118656,
                    0.515274844236838,
                    0.6121022475543296,
                    0.4266466356133137,
                    0.8438302530306141,
                    0.6472800270877506
                ],
                [
                    0.6172038239215647,
                    0.9856481295585157,
                    2.198504884644231,
                    0.5297240528198423,
                    0.8661316551427342,
                    0.9224105015651252,
                    3.8382799177071143,
                    0.7168988625667688,
                    1.7895515844231393,
                    0.8932481377289373
                ],
                [
                    0.9581850504887691,
                    1.8838040536025904,
                    3.5505177041405225,
                    0.8184332501398183,
                    3.287016485386537,
                    1.5694747151727069,
                    5.690489228573514,
                    1.3403259847428737,
                    3.6114234203151843,
                    1.679809832480637
                ],
                [
                    1.2345260912445448,
                    2.808189290705772,
                    4.211226159789876,
                    1.1201392152621994,
                    5.2676077156265855,
                    1.997826210061228,
                    6.468822908225285,
                    2.671738021246724,
                    3.7944334111387756,
                    3.054561406410569
                ],
                [
                    1.7872216540663812,
                    3.1376214411950754,
                    4.1223617165843445,
                    1.4646898352190396,
                    5.870711888940315,
                    2.2878120637858754,
                    7.523256082445908,
                    2.796873582931565,
                    4.328484626590723,
                    3.250258311151149
                ],
                [
                    2.1016386739223223,
                    3.9008200318586153,
                    5.41736403069719,
                    1.6814887168022736,
                    6.982632290542306,
                    2.7748024458017833,
                    8.587880612781815,
                    4.090988477339953,
                    5.141391312816728,
                    3.7750705966359925
                ],
                [
                    2.088746028362674,
                    4.191576494528253,
                    5.4192069988805525,
                    1.8621220401726457,
                    6.79456923448008,
                    2.8839549204025916,
                    9.01888509910151,
                    4.336816807191315,
                    4.835293634757232,
                    4.037497272072755
                ],
                [
                    2.301648612469582,
                    4.5450310231839115,
                    5.8954423592298415,
                    1.9968713827363849,
                    7.22228341912165,
                    2.903286284444424,
                    10.07211920550514,
                    5.177322747247473,
                    5.492994518509678,
                    4.267227665049352
                ],
                [
                    2.4399454647872005,
                    4.3599062472137105,
                    5.986388281135202,
                    2.2055337600829574,
                    9.293390541162161,
                    3.081386813495575,
                    9.177261541372642,
                    5.015852016731243,
                    5.0780371238131305,
                    4.61164584408019
                ],
                [
                    2.506453939128099,
                    4.907614984410016,
                    6.684393840421395,
                    2.068459838139923,
                    8.748378241772796,
                    2.9692935118338886,
                    8.148582711953976,
                    6.017591450922024,
                    4.752798437109821,
                    4.380331331523161
                ],
                [
                    2.575325457990487,
                    5.863264502647772,
                    8.031148029177626,
                    2.5240168065667588,
                    8.284750521667572,
                    3.041392463480746,
                    9.270050413452278,
                    7.079041262504397,
                    5.92244953099659,
                    4.124782913468804
                ],
                [
                    2.755432721918487,
                    6.3386789569396855,
                    7.69515572463947,
                    2.4639983571073074,
                    10.08094181351071,
                    3.6259859451021392,
                    9.906762310302996,
                    6.7654412946974665,
                    5.566008327404571,
                    4.177709546285305
                ],
                [
                    3.2492410831041267,
                    7.805498563708281,
                    8.168853459559603,
                    2.929722951986998,
                    8.449200934271246,
                    3.694350993433276,
                    13.51727934786488,
                    8.366831492713956,
                    5.868118546281949,
                    4.84376841280263
                ],
                [
                    2.9692171303070976,
                    7.4778161055846395,
                    7.822855292921291,
                    3.09075803653587,
                    8.712104503024968,
                    4.418961172428785,
                    12.506052634273873,
                    8.948430820864361,
                    6.3204799619586804,
                    4.094571463822528
                ],
                [
                    3.1469664248178426,
                    8.850785334035269,
                    8.948980044126117,
                    3.0335439702745863,
                    8.914477521310879,
                    4.040826490194482,
                    10.611837753354097,
                    8.791673828252176,
                    7.153188063562352,
                    4.132398408887884
                ],
                [
                    3.3391508123732754,
                    11.22143888918542,
                    10.489831453732556,
                    3.4504419912424495,
                    11.408471108875288,
                    4.564622278152002,
                    13.559785241817584,
                    10.788342256227166,
                    6.330126952104086,
                    4.455376828987081
                ],
                [
                    3.3573378695445455,
                    9.541297692013217,
                    10.348522258371217,
                    3.536227777830668,
                    9.502481904507679,
                    5.133928487340555,
                    13.610505665084839,
                    12.417481643600969,
                    6.344894506516355,
                    4.6047082104548975
                ],
                [
                    3.6799648131735867,
                    9.678684229597886,
                    11.042326894760203,
                    3.8311065274790463,
                    9.275064003367566,
                    5.430456119617279,
                    13.853838552801855,
                    11.800297694638479,
                    7.363537156234019,
                    5.135341360135171
                ],
                [
                    3.8950211390123695,
                    12.413474235743736,
                    12.09679807733544,
                    4.34272422196848,
                    11.187105644398473,
                    6.1221862810954795,
                    19.41692300786777,
                    14.337979159968384,
                    6.518968440177741,
                    4.814170981528759
                ],
                [
                    4.4633317680033295,
                    15.605853765925072,
                    10.27616474458226,
                    4.5027712628596825,
                    10.770066753352218,
                    5.685811638555253,
                    18.705152816234197,
                    11.843425991138202,
                    6.95210176792225,
                    6.07433993051374
                ],
                [
                    5.256990010503123,
                    18.145022256010265,
                    14.875049892241183,
                    4.2945043372876865,
                    10.626869273201645,
                    6.50936288678256,
                    21.6183409856593,
                    12.74329466498036,
                    8.317081578659769,
                    5.334355898257487
                ],
                [
                    4.606791427511674,
                    28.238045467179678,
                    13.398686275094569,
                    5.460100452447568,
                    13.482402320913064,
                    7.448039524996274,
                    23.59140647417411,
                    20.020850759834207,
                    7.307449399440345,
                    6.339699925201041
                ],
                [
                    5.334234378706423,
                    17.765037510196176,
                    11.583639664829308,
                    5.6803786472420805,
                    12.130985549531564,
                    8.245506675764528,
                    29.382813549182355,
                    15.275105762940575,
                    8.65885250482711,
                    6.552435598985736
                ],
                [
                    5.258028393513701,
                    26.51683480915114,
                    16.778018618904014,
                    5.4651509600118455,
                    11.937561032529713,
                    9.278645378328974,
                    17.07728547403369,
                    23.373080446497568,
                    9.263517583134405,
                    6.90460936981556
                ],
                [
                    5.2250527956317345,
                    73.51627330099141,
                    23.81820592145737,
                    7.4526893729230475,
                    16.021206434599,
                    9.295373209984142,
                    100.0,
                    30.107308955064685,
                    8.835597401868462,
                    8.914694059587314
                ],
                [
                    6.496804168723903,
                    55.47419045105603,
                    20.707761983355812,
                    7.9300317240578195,
                    13.654621879320569,
                    9.09074336014168,
                    50.70149234446183,
                    37.946366054887484,
                    9.19116620589199,
                    8.60323315691519
                ],
                [
                    7.790186175055977,
                    44.084060963972874,
                    32.98824231569744,
                    7.685821914363764,
                    15.257007655094679,
                    10.702418302190932,
                    51.8544317144399,
                    41.12308275439771,
                    8.917368523218022,
                    8.801857780771616
                ]
            ]
        }
    },
    "column2_row2_experiment_b": {
        "high_harmonics": {
            "f0_in_hz": 125.0,
            "filter_position_in_hz": 3900.0,
            "x_bin_centers": [
                0.9090450000000001,
                0.9273168045000001,
                0.9459558722704502,
                0.9649695853030862,
                0.9843654739676784,
                1.0041512199944287,
                1.0243346595163167,
                1.0449237861725946,
                1.0659267542746638,
                1.0873518820355845,
                1.1092076548644998,
                1.131502728727276,
                1.1542459335746944,
                1.1774462768395457,
                1.2011129470040207,
                1.2252553172388014,
                1.2498829491153014,
                1.2750055963925186,
                1.3006332088800083,
                1.3267759363784966,
                1.3534441326997042,
                1.3806483597669683,
                1.4083993917982844,
                1.43670821957343,
                1.465586054786856,
                1.4950443344880715,
                1.525094725611282,
                1.5557491295960686,
                1.5870196871009494,
                1.6189187828116784,
                1.6514590503461934,
                1.6846533772581518,
                1.7185149101410406,
                1.7530570598348756,
                1.7882935067375567,
                1.8242382062229816,
                1.8609053941680633,
                1.8983095925908415,
                1.9364656154019175,
                1.9753885742714958,
                2.015093884614353,
                2.0555972716951016,
                2.096914776856173,
                2.1390627638709825,
                2.182057925424789,
                2.2259172897258273,
                2.2706582272493163,
                2.3162984576170276
            ],
            "y_bin_heights": [
                [
                    0.0,
                    0.23980815347721823,
                    0.2976190476190476,
                    0.5181347150259067,
                    1.1299435028248588,
                    0.0,
                    2.5193798449612403,
                    1.906158357771261,
                    0.48426150121065376,
                    0.3618817852834741
                ],
                [
                    0.11350737797956867,
                    0.7194244604316546,
                    0.0,
                    1.0362694300518134,
                    3.0131826741996233,
                    0.46511627906976744,
                    5.038759689922481,
                    2.6392961876832843,
                    0.12106537530266344,
                    0.4825090470446321
                ],
                [
                    0.4540295119182747,
                    0.23980815347721823,
                    0.7440476190476191,
                    2.33160621761658,
                    1.8832391713747645,
                    0.813953488372093,
                    4.457364341085271,
                    2.19941348973607,
                    0.847457627118644,
                    0.12062726176115803
                ],
                [
                    0.7945516458569807,
                    0.3597122302158273,
                    1.0416666666666667,
                    2.33160621761658,
                    1.5065913370998116,
                    0.46511627906976744,
                    1.550387596899225,
                    1.1730205278592376,
                    0.6053268765133172,
                    0.6031363088057901
                ],
                [
                    0.9080590238365494,
                    0.11990407673860912,
                    0.44642857142857145,
                    6.476683937823834,
                    0.9416195856873822,
                    0.9302325581395349,
                    3.10077519379845,
                    1.906158357771261,
                    0.7263922518159807,
                    1.6887816646562124
                ],
                [
                    0.7945516458569807,
                    0.3597122302158273,
                    1.1904761904761905,
                    4.1450777202072535,
                    1.5065913370998116,
                    0.6976744186046512,
                    3.294573643410853,
                    2.19941348973607,
                    0.24213075060532688,
                    1.5681544028950543
                ],
                [
                    0.5675368898978433,
                    0.23980815347721823,
                    0.44642857142857145,
                    1.9430051813471503,
                    1.3182674199623352,
                    0.5813953488372093,
                    0.9689922480620154,
                    1.6129032258064515,
                    0.24213075060532688,
                    0.6031363088057901
                ],
                [
                    0.4540295119182747,
                    0.11990407673860912,
                    0.2976190476190476,
                    1.6839378238341969,
                    1.694915254237288,
                    0.46511627906976744,
                    1.744186046511628,
                    1.7595307917888563,
                    0.847457627118644,
                    0.4825090470446321
                ],
                [
                    0.0,
                    0.3597122302158273,
                    0.2976190476190476,
                    0.7772020725388601,
                    2.071563088512241,
                    0.6976744186046512,
                    2.7131782945736433,
                    2.19941348973607,
                    0.9685230024213075,
                    0.12062726176115803
                ],
                [
                    0.0,
                    0.11990407673860912,
                    0.2976190476190476,
                    0.25906735751295334,
                    0.5649717514124294,
                    0.0,
                    2.131782945736434,
                    2.4926686217008798,
                    0.6053268765133172,
                    0.0
                ],
                [
                    0.11350737797956867,
                    0.11990407673860912,
                    0.1488095238095238,
                    0.5181347150259067,
                    0.9416195856873822,
                    0.0,
                    2.131782945736434,
                    2.0527859237536656,
                    0.12106537530266344,
                    0.0
                ],
                [
                    0.0,
                    0.23980815347721823,
                    0.2976190476190476,
                    0.7772020725388601,
                    1.5065913370998116,
                    0.23255813953488372,
                    0.9689922480620154,
                    2.932551319648094,
                    0.48426150121065376,
                    0.0
                ],
                [
                    0.0,
                    0.11990407673860912,
                    0.44642857142857145,
                    0.5181347150259067,
                    1.1299435028248588,
                    0.23255813953488372,
                    1.550387596899225,
                    1.3196480938416422,
                    0.48426150121065376,
                    0.0
                ],
                [
                    0.0,
                    0.0,
                    0.5952380952380952,
                    0.12953367875647667,
                    0.5649717514124294,
                    0.11627906976744186,
                    0.7751937984496124,
                    2.4926686217008798,
                    0.12106537530266344,
                    0.0
                ],
                [
                    0.0,
                    0.0,
                    0.7440476190476191,
                    0.38860103626943004,
                    0.5649717514124294,
                    0.0,
                    0.7751937984496124,
                    1.1730205278592376,
                    0.24213075060532688,
                    0.12062726176115803
                ],
                [
                    0.0,
                    0.23980815347721823,
                    0.7440476190476191,
                    0.38860103626943004,
                    1.8832391713747645,
                    0.0,
                    0.7751937984496124,
                    1.3196480938416422,
                    0.48426150121065376,
                    0.0
                ],
                [
                    0.0,
                    0.0,
                    0.44642857142857145,
                    0.25906735751295334,
                    1.1299435028248588,
                    0.11627906976744186,
                    0.5813953488372093,
                    1.1730205278592376,
                    0.36319612590799033,
                    0.24125452352231605
                ],
                [
                    0.0,
                    0.23980815347721823,
                    0.2976190476190476,
                    0.25906735751295334,
                    0.9416195856873822,
                    0.0,
                    1.1627906976744187,
                    0.8797653958944281,
                    0.9685230024213075,
                    0.0
                ],
                [
                    0.0,
                    0.11990407673860912,
                    0.5952380952380952,
                    0.0,
                    1.1299435028248588,
                    0.0,
                    0.1937984496124031,
                    1.466275659824047,
                    0.847457627118644,
                    0.12062726176115803
                ],
                [
                    0.0,
                    0.11990407673860912,
                    0.44642857142857145,
                    0.12953367875647667,
                    1.1299435028248588,
                    0.0,
                    1.1627906976744187,
                    0.7331378299120235,
                    1.3317191283292977,
                    0.12062726176115803
                ],
                [
                    0.0,
                    0.11990407673860912,
                    0.5952380952380952,
                    0.38860103626943004,
                    0.9416195856873822,
                    0.0,
                    1.937984496124031,
                    1.0263929618768328,
                    0.6053268765133172,
                    0.12062726176115803
                ],
                [
                    0.0,
                    0.23980815347721823,
                    0.1488095238095238,
                    0.12953367875647667,
                    0.7532956685499058,
                    0.0,
                    1.550387596899225,
                    0.2932551319648094,
                    1.5738498789346247,
                    0.0
                ],
                [
                    0.0,
                    0.47961630695443647,
                    0.7440476190476191,
                    0.12953367875647667,
                    1.694915254237288,
                    0.0,
                    2.7131782945736433,
                    1.3196480938416422,
                    2.179176755447942,
                    0.0
                ],
                [
                    0.11350737797956867,
                    0.3597122302158273,
                    0.44642857142857145,
                    0.0,
                    1.694915254237288,
                    0.0,
                    4.069767441860465,
                    1.1730205278592376,
                    1.5738498789346247,
                    0.12062726176115803
                ],
                [
                    0.0,
                    0.0,
                    0.5952380952380952,
                    0.0,
                    1.694915254237288,
                    0.0,
                    1.3565891472868217,
                    0.4398826979472141,
                    0.6053268765133172,
                    0.12062726176115803
                ],
                [
                    0.0,
                    0.47961630695443647,
                    0.1488095238095238,
                    0.0,
                    1.5065913370998116,
                    0.11627906976744186,
                    3.10077519379845,
                    0.5865102639296188,
                    1.937046004842615,
                    0.12062726176115803
                ],
                [
                    0.0,
                    0.8393285371702638,
                    0.1488095238095238,
                    0.0,
                    0.9416195856873822,
                    0.0,
                    2.131782945736434,
                    0.1466275659824047,
                    1.937046004842615,
                    0.12062726176115803
                ],
                [
                    0.0,
                    0.23980815347721823,
                    0.5952380952380952,
                    0.0,
                    1.8832391713747645,
                    0.0,
                    3.294573643410853,
                    0.0,
                    1.4527845036319613,
                    0.3618817852834741
                ],
                [
                    0.0,
                    0.7194244604316546,
                    0.2976190476190476,
                    0.0,
                    0.7532956685499058,
                    0.0,
                    2.5193798449612403,
                    0.4398826979472141,
                    1.937046004842615,
                    0.0
                ],
                [
                    0.0,
                    0.3597122302158273,
                    0.7440476190476191,
                    0.0,
                    1.694915254237288,
                    0.23255813953488372,
                    2.5193798449612403,
                    0.0,
                    1.8159806295399517,
                    0.3618817852834741
                ],
                [
                    0.0,
                    0.9592326139088729,
                    0.44642857142857145,
                    0.12953367875647667,
                    1.5065913370998116,
                    0.3488372093023256,
                    2.131782945736434,
                    0.1466275659824047,
                    2.179176755447942,
                    0.6031363088057901
                ],
                [
                    0.0,
                    0.5995203836930456,
                    1.0416666666666667,
                    0.0,
                    0.9416195856873822,
                    0.11627906976744186,
                    2.5193798449612403,
                    0.0,
                    3.2687651331719128,
                    0.24125452352231605
                ],
                [
                    0.0,
                    0.47961630695443647,
                    0.7440476190476191,
                    0.0,
                    0.7532956685499058,
                    0.11627906976744186,
                    2.7131782945736433,
                    0.1466275659824047,
                    1.4527845036319613,
                    0.12062726176115803
                ],
                [
                    0.0,
                    0.47961630695443647,
                    1.1904761904761905,
                    0.0,
                    1.694915254237288,
                    0.813953488372093,
                    4.069767441860465,
                    0.1466275659824047,
                    3.026634382566586,
                    0.3618817852834741
                ],
                [
                    0.11350737797956867,
                    1.9184652278177459,
                    1.7857142857142858,
                    0.12953367875647667,
                    2.4482109227871938,
                    2.7906976744186047,
                    2.9069767441860463,
                    0.7331378299120235,
                    3.9951573849878934,
                    0.6031363088057901
                ],
                [
                    0.5675368898978433,
                    1.5587529976019185,
                    2.0833333333333335,
                    0.12953367875647667,
                    3.2015065913371,
                    3.604651162790698,
                    3.488372093023256,
                    1.466275659824047,
                    7.990314769975787,
                    0.8443908323281062
                ],
                [
                    1.1350737797956867,
                    1.9184652278177459,
                    4.910714285714286,
                    0.38860103626943004,
                    4.708097928436912,
                    6.8604651162790695,
                    4.651162790697675,
                    1.906158357771261,
                    9.685230024213075,
                    2.2919179734620023
                ],
                [
                    3.745743473325766,
                    2.997601918465228,
                    3.7202380952380953,
                    2.7202072538860103,
                    3.5781544256120528,
                    9.30232558139535,
                    3.488372093023256,
                    4.545454545454546,
                    6.174334140435835,
                    4.8250904704463204
                ],
                [
                    10.442678774120317,
                    3.7170263788968825,
                    10.416666666666666,
                    12.823834196891191,
                    5.649717514124294,
                    12.209302325581396,
                    2.5193798449612403,
                    6.158357771260997,
                    7.38498789346247,
                    12.303980699638117
                ],
                [
                    27.241770715096482,
                    7.194244604316546,
                    13.095238095238095,
                    18.911917098445596,
                    5.4613935969868175,
                    18.25581395348837,
                    2.3255813953488373,
                    9.970674486803519,
                    7.142857142857143,
                    28.347406513872134
                ],
                [
                    35.18728717366629,
                    5.875299760191846,
                    15.625,
                    21.502590673575128,
                    5.83804143126177,
                    18.6046511627907,
                    1.550387596899225,
                    9.530791788856305,
                    7.142857142857143,
                    22.074788902291917
                ],
                [
                    14.074914869466514,
                    11.630695443645084,
                    16.666666666666668,
                    13.860103626943005,
                    4.8964218455743875,
                    12.55813953488372,
                    1.937984496124031,
                    9.090909090909092,
                    3.9951573849878934,
                    12.424607961399277
                ],
                [
                    2.837684449489217,
                    11.750599520383693,
                    7.291666666666667,
                    2.9792746113989637,
                    4.519774011299435,
                    4.767441860465116,
                    0.7751937984496124,
                    5.278592375366569,
                    4.116222760290557,
                    4.2219541616405305
                ],
                [
                    0.340522133938706,
                    10.191846522781775,
                    2.232142857142857,
                    0.6476683937823834,
                    3.9548022598870056,
                    1.2790697674418605,
                    0.7751937984496124,
                    3.225806451612903,
                    1.5738498789346247,
                    1.9300361881785284
                ],
                [
                    0.0,
                    11.390887290167866,
                    2.232142857142857,
                    0.12953367875647667,
                    5.83804143126177,
                    0.9302325581395349,
                    0.7751937984496124,
                    3.9589442815249267,
                    2.3002421307506054,
                    0.7237635705669482
                ],
                [
                    0.0,
                    7.434052757793765,
                    1.6369047619047619,
                    0.12953367875647667,
                    2.4482109227871938,
                    0.6976744186046512,
                    0.1937984496124031,
                    1.6129032258064515,
                    0.6053268765133172,
                    0.12062726176115803
                ],
                [
                    0.0,
                    6.71462829736211,
                    0.1488095238095238,
                    0.0,
                    0.9416195856873822,
                    0.46511627906976744,
                    0.0,
                    0.5865102639296188,
                    0.7263922518159807,
                    0.0
                ],
                [
                    0.0,
                    5.275779376498801,
                    0.44642857142857145,
                    0.0,
                    1.5065913370998116,
                    0.11627906976744186,
                    0.3875968992248062,
                    0.4398826979472141,
                    0.48426150121065376,
                    0.0
                ]
            ]
        },
        "low_harmonics": {
            "f0_in_hz": 125.0,
            "filter_position_in_hz": 125.0,
            "x_bin_centers": [
                0.9090450000000001,
                0.9273168045000001,
                0.9459558722704502,
                0.9649695853030862,
                0.9843654739676784,
                1.0041512199944287,
                1.0243346595163167,
                1.0449237861725946,
                1.0659267542746638,
                1.0873518820355845,
                1.1092076548644998,
                1.131502728727276,
                1.1542459335746944,
                1.1774462768395457,
                1.2011129470040207,
                1.2252553172388014,
                1.2498829491153014,
                1.2750055963925186,
                1.3006332088800083,
                1.3267759363784966,
                1.3534441326997042,
                1.3806483597669683,
                1.4083993917982844,
                1.43670821957343,
                1.465586054786856,
                1.4950443344880715,
                1.525094725611282,
                1.5557491295960686,
                1.5870196871009494,
                1.6189187828116784,
                1.6514590503461934,
                1.6846533772581518,
                1.7185149101410406,
                1.7530570598348756,
                1.7882935067375567,
                1.8242382062229816,
                1.8609053941680633,
                1.8983095925908415,
                1.9364656154019175,
                1.9753885742714958,
                2.015093884614353,
                2.0555972716951016,
                2.096914776856173,
                2.1390627638709825,
                2.182057925424789,
                2.2259172897258273,
                2.2706582272493163,
                2.3162984576170276
            ],
            "y_bin_heights": [
                [
                    0.0,
                    0.0,
                    0.0,
                    0.0,
                    0.0,
                    0.0,
                    0.0,
                    0.0,
                    0.0,
                    0.0
                ],
                [
                    0.0,
                    0.0,
                    0.0,
                    0.0,
                    0.0,
                    0.0,
                    0.0,
                    0.0,
                    0.0,
                    0.0
                ],
                [
                    0.0,
                    0.0,
                    0.0,
                    0.0,
                    0.0,
                    0.0,
                    0.0,
                    0.0,
                    0.0,
                    0.0
                ],
                [
                    0.0,
                    0.0,
                    0.0,
                    0.0,
                    0.0,
                    0.0,
                    0.0,
                    0.0,
                    0.0,
                    0.0
                ],
                [
                    13.820224719101123,
                    8.764044943820224,
                    25.84269662921348,
                    12.808988764044944,
                    14.157303370786517,
                    15.730337078651685,
                    18.98876404494382,
                    16.96629213483146,
                    18.651685393258425,
                    24.15730337078652
                ],
                [
                    86.17977528089888,
                    91.23595505617978,
                    74.15730337078652,
                    87.19101123595506,
                    85.84269662921348,
                    84.26966292134831,
                    81.01123595505618,
                    83.03370786516854,
                    81.34831460674157,
                    75.84269662921348
                ],
                [
                    0.0,
                    0.0,
                    0.0,
                    0.0,
                    0.0,
                    0.0,
                    0.0,
                    0.0,
                    0.0,
                    0.0
                ],
                [
                    0.0,
                    0.0,
                    0.0,
                    0.0,
                    0.0,
                    0.0,
                    0.0,
                    0.0,
                    0.0,
                    0.0
                ],
                [
                    0.0,
                    0.0,
                    0.0,
                    0.0,
                    0.0,
                    0.0,
                    0.0,
                    0.0,
                    0.0,
                    0.0
                ],
                [
                    0.0,
                    0.0,
                    0.0,
                    0.0,
                    0.0,
                    0.0,
                    0.0,
                    0.0,
                    0.0,
                    0.0
                ],
                [
                    0.0,
                    0.0,
                    0.0,
                    0.0,
                    0.0,
                    0.0,
                    0.0,
                    0.0,
                    0.0,
                    0.0
                ],
                [
                    0.0,
                    0.0,
                    0.0,
                    0.0,
                    0.0,
                    0.0,
                    0.0,
                    0.0,
                    0.0,
                    0.0
                ],
                [
                    0.0,
                    0.0,
                    0.0,
                    0.0,
                    0.0,
                    0.0,
                    0.0,
                    0.0,
                    0.0,
                    0.0
                ],
                [
                    0.0,
                    0.0,
                    0.0,
                    0.0,
                    0.0,
                    0.0,
                    0.0,
                    0.0,
                    0.0,
                    0.0
                ],
                [
                    0.0,
                    0.0,
                    0.0,
                    0.0,
                    0.0,
                    0.0,
                    0.0,
                    0.0,
                    0.0,
                    0.0
                ],
                [
                    0.0,
                    0.0,
                    0.0,
                    0.0,
                    0.0,
                    0.0,
                    0.0,
                    0.0,
                    0.0,
                    0.0
                ],
                [
                    0.0,
                    0.0,
                    0.0,
                    0.0,
                    0.0,
                    0.0,
                    0.0,
                    0.0,
                    0.0,
                    0.0
                ],
                [
                    0.0,
                    0.0,
                    0.0,
                    0.0,
                    0.0,
                    0.0,
                    0.0,
                    0.0,
                    0.0,
                    0.0
                ],
                [
                    0.0,
                    0.0,
                    0.0,
                    0.0,
                    0.0,
                    0.0,
                    0.0,
                    0.0,
                    0.0,
                    0.0
                ],
                [
                    0.0,
                    0.0,
                    0.0,
                    0.0,
                    0.0,
                    0.0,
                    0.0,
                    0.0,
                    0.0,
                    0.0
                ],
                [
                    0.0,
                    0.0,
                    0.0,
                    0.0,
                    0.0,
                    0.0,
                    0.0,
                    0.0,
                    0.0,
                    0.0
                ],
                [
                    0.0,
                    0.0,
                    0.0,
                    0.0,
                    0.0,
                    0.0,
                    0.0,
                    0.0,
                    0.0,
                    0.0
                ],
                [
                    0.0,
                    0.0,
                    0.0,
                    0.0,
                    0.0,
                    0.0,
                    0.0,
                    0.0,
                    0.0,
                    0.0
                ],
                [
                    0.0,
                    0.0,
                    0.0,
                    0.0,
                    0.0,
                    0.0,
                    0.0,
                    0.0,
                    0.0,
                    0.0
                ],
                [
                    0.0,
                    0.0,
                    0.0,
                    0.0,
                    0.0,
                    0.0,
                    0.0,
                    0.0,
                    0.0,
                    0.0
                ],
                [
                    0.0,
                    0.0,
                    0.0,
                    0.0,
                    0.0,
                    0.0,
                    0.0,
                    0.0,
                    0.0,
                    0.0
                ],
                [
                    0.0,
                    0.0,
                    0.0,
                    0.0,
                    0.0,
                    0.0,
                    0.0,
                    0.0,
                    0.0,
                    0.0
                ],
                [
                    0.0,
                    0.0,
                    0.0,
                    0.0,
                    0.0,
                    0.0,
                    0.0,
                    0.0,
                    0.0,
                    0.0
                ],
                [
                    0.0,
                    0.0,
                    0.0,
                    0.0,
                    0.0,
                    0.0,
                    0.0,
                    0.0,
                    0.0,
                    0.0
                ],
                [
                    0.0,
                    0.0,
                    0.0,
                    0.0,
                    0.0,
                    0.0,
                    0.0,
                    0.0,
                    0.0,
                    0.0
                ],
                [
                    0.0,
                    0.0,
                    0.0,
                    0.0,
                    0.0,
                    0.0,
                    0.0,
                    0.0,
                    0.0,
                    0.0
                ],
                [
                    0.0,
                    0.0,
                    0.0,
                    0.0,
                    0.0,
                    0.0,
                    0.0,
                    0.0,
                    0.0,
                    0.0
                ],
                [
                    0.0,
                    0.0,
                    0.0,
                    0.0,
                    0.0,
                    0.0,
                    0.0,
                    0.0,
                    0.0,
                    0.0
                ],
                [
                    0.0,
                    0.0,
                    0.0,
                    0.0,
                    0.0,
                    0.0,
                    0.0,
                    0.0,
                    0.0,
                    0.0
                ],
                [
                    0.0,
                    0.0,
                    0.0,
                    0.0,
                    0.0,
                    0.0,
                    0.0,
                    0.0,
                    0.0,
                    0.0
                ],
                [
                    0.0,
                    0.0,
                    0.0,
                    0.0,
                    0.0,
                    0.0,
                    0.0,
                    0.0,
                    0.0,
                    0.0
                ],
                [
                    0.0,
                    0.0,
                    0.0,
                    0.0,
                    0.0,
                    0.0,
                    0.0,
                    0.0,
                    0.0,
                    0.0
                ],
                [
                    0.0,
                    0.0,
                    0.0,
                    0.0,
                    0.0,
                    0.0,
                    0.0,
                    0.0,
                    0.0,
                    0.0
                ],
                [
                    0.0,
                    0.0,
                    0.0,
                    0.0,
                    0.0,
                    0.0,
                    0.0,
                    0.0,
                    0.0,
                    0.0
                ],
                [
                    0.0,
                    0.0,
                    0.0,
                    0.0,
                    0.0,
                    0.0,
                    0.0,
                    0.0,
                    0.0,
                    0.0
                ],
                [
                    0.0,
                    0.0,
                    0.0,
                    0.0,
                    0.0,
                    0.0,
                    0.0,
                    0.0,
                    0.0,
                    0.0
                ],
                [
                    0.0,
                    0.0,
                    0.0,
                    0.0,
                    0.0,
                    0.0,
                    0.0,
                    0.0,
                    0.0,
                    0.0
                ],
                [
                    0.0,
                    0.0,
                    0.0,
                    0.0,
                    0.0,
                    0.0,
                    0.0,
                    0.0,
                    0.0,
                    0.0
                ],
                [
                    0.0,
                    0.0,
                    0.0,
                    0.0,
                    0.0,
                    0.0,
                    0.0,
                    0.0,
                    0.0,
                    0.0
                ],
                [
                    0.0,
                    0.0,
                    0.0,
                    0.0,
                    0.0,
                    0.0,
                    0.0,
                    0.0,
                    0.0,
                    0.0
                ],
                [
                    0.0,
                    0.0,
                    0.0,
                    0.0,
                    0.0,
                    0.0,
                    0.0,
                    0.0,
                    0.0,
                    0.0
                ],
                [
                    0.0,
                    0.0,
                    0.0,
                    0.0,
                    0.0,
                    0.0,
                    0.0,
                    0.0,
                    0.0,
                    0.0
                ],
                [
                    0.0,
                    0.0,
                    0.0,
                    0.0,
                    0.0,
                    0.0,
                    0.0,
                    0.0,
                    0.0,
                    0.0
                ]
            ]
        }
    },
    "column2_row3_experiment_c": {
        "high_harmonics": {
            "x": [
                0.0,
                4.0,
                8.0,
                12.0,
                16.0,
                20.0,
                24.0
            ],
            "y": [
                [
                    0.0,
                    0.0,
                    0.0,
                    0.0,
                    0.0,
                    0.0,
                    0.0,
                    0.0,
                    0.0,
                    0.0
                ],
                [
                    0.26856683436622397,
                    -0.48960464959758476,
                    0.13517197198688047,
                    0.3139716948471678,
                    -0.17832313518426113,
                    0.22527403723362202,
                    0.04499398420360923,
                    0.27088571716731363,
                    0.27099870234250356,
                    0.5048677709843146
                ],
                [
                    0.3582545173926056,
                    -0.6227188929198821,
                    0.4060463976395262,
                    0.5388446700904265,
                    0.04463356699052734,
                    0.4510584425575938,
                    0.2702688578488292,
                    0.5425017232617998,
                    0.5427409024574036,
                    0.6429865685066172
                ],
                [
                    0.313401614073162,
                    -0.844160937127985,
                    0.4060532430852545,
                    0.6740068293251452,
                    -1.0651164275476845,
                    0.5867798351966365,
                    0.3605218131763208,
                    0.7694062209344499,
                    0.5427454108338599,
                    0.735178812892803
                ],
                [
                    -5.621234961505905e-06,
                    -1.1092402388186158,
                    0.5417654458911904,
                    0.809358109803042,
                    -4.448131271025206,
                    0.6773614434282353,
                    0.40568108393793534,
                    0.9513098578080156,
                    0.6334884272034952,
                    1.1047618233693182
                ],
                [
                    -0.2232545948141308,
                    -0.8883911199351902,
                    0.5417676401379808,
                    1.080610054675941,
                    -5.759944830736565,
                    0.7680232784637231,
                    0.22517382413397824,
                    1.0879460228899447,
                    0.5881038426137914,
                    1.1047616975994925
                ],
                [
                    -0.490495878155644,
                    -1.0651128825964227,
                    0.541764957401958,
                    0.8996954159515331,
                    -6.513264430158992,
                    0.7680180191009399,
                    -0.49360653956965406,
                    1.1335360622099748,
                    0.18059016618038226,
                    0.9198110172037068
                ]
            ]
        },
        "low_harmonics": {
            "x": [
                0.0,
                4.0,
                8.0,
                12.0,
                16.0,
                20.0,
                24.0
            ],
            "y": [
                [
                    0.0,
                    0.0,
                    0.0,
                    0.0,
                    0.0,
                    0.0,
                    0.0,
                    0.0,
                    0.0,
                    0.0
                ],
                [
                    0.9049870266921048,
                    0.9500247922285714,
                    0.9500201366038691,
                    0.9041719789033087,
                    0.9037604170251925,
                    0.9049840224664831,
                    0.9500184542584449,
                    0.9500162100533623,
                    0.9049874054811979,
                    0.9495920901365185
                ],
                [
                    1.818179422311685,
                    1.9549841341260896,
                    1.9090897441575625,
                    1.8623707845516735,
                    1.815718246171669,
                    1.8181753431239598,
                    1.9090856827909217,
                    1.8632049292342776,
                    1.864052203433345,
                    1.908225583903893
                ],
                [
                    2.6933783139868535,
                    2.969973390457358,
                    2.9236161476238793,
                    2.7834238032106215,
                    2.7359422506377933,
                    2.6933738231260675,
                    2.9236158137116486,
                    2.784675625871841,
                    2.7859398399371296,
                    2.875989285464211
                ],
                [
                    3.5294636634390346,
                    3.995093668319788,
                    3.9014786870618035,
                    3.666158542403652,
                    3.6645070155210258,
                    3.5294644788919665,
                    3.9950880110702505,
                    3.667813472052388,
                    3.7629117363087485,
                    3.8997153506556836
                ],
                [
                    4.325357027135371,
                    5.0304392110582095,
                    4.983145329841805,
                    4.60356567490401,
                    4.648559826498508,
                    4.37236566670812,
                    5.125067397092582,
                    4.6998923589701835,
                    4.702014555123492,
                    4.839243192450958
                ],
                [
                    5.032712887161807,
                    6.076111958478586,
                    6.028356574404413,
                    5.64453776211055,
                    5.64199161500898,
                    5.127385691061971,
                    6.5548559951875776,
                    5.932909239566683,
                    5.649631580346178,
                    5.83491913219136
                ]
            ]
        }
    },
    "column2_row4_experiment_d": {
        "1": {
            "x": [
                0.0,
                1.0,
                2.0,
                3.0,
                4.0,
                6.0,
                8.0
            ],
            "y": [
                [
                    0.0,
                    0.0,
                    0.0,
                    0.0,
                    0.0,
                    0.0,
                    0.0,
                    0.0,
                    0.0,
                    0.0
                ],
                [
                    0.13522813160070352,
                    0.04505500525187134,
                    0.04510062951787886,
                    0.08994811544570958,
                    0.022495556534202876,
                    0.11270192268773477,
                    0.045033950678439766,
                    0.04505529452384832,
                    0.11224346808616786,
                    0.0451771488217986
                ],
                [
                    0.27063602603117604,
                    0.09013124387243904,
                    0.18050430217471164,
                    0.20249604012102093,
                    0.13504308912297758,
                    0.2029524432349348,
                    0.0900894656115403,
                    0.09013029948617321,
                    0.24710399293769203,
                    0.18083111455471543
                ],
                [
                    0.3158140842547998,
                    0.13523089756423246,
                    0.18050952918613974,
                    0.11244630183250925,
                    0.1350435933918051,
                    0.20295390568147964,
                    0.18025807006241729,
                    0.1803377776749015,
                    0.33711109501093717,
                    0.18083610455114454
                ],
                [
                    0.3158102291460827,
                    0.13522995612948963,
                    0.1353513473086581,
                    0.15745941203493768,
                    0.15756965055239724,
                    0.24810538174529545,
                    0.15771083468147062,
                    0.09013095678718851,
                    0.3371135660328957,
                    0.18083111455471543
                ],
                [
                    0.248057543303695,
                    0.1803460701529215,
                    0.13534845458653016,
                    0.24755192383662378,
                    0.11252501428925674,
                    0.1578157678526471,
                    0.13516357103998555,
                    0.13522494543700214,
                    0.47227523168202146,
                    0.18083321360401725
                ],
                [
                    0.13522949287761177,
                    0.09013395244338229,
                    0.09021075204675354,
                    0.20249698857748377,
                    0.09000487664321255,
                    0.0676016553687446,
                    0.09008471011146324,
                    0.11267811770521552,
                    0.3821436885834641,
                    0.0451796335083221
                ]
            ]
        },
        "12": {
            "x": [
                0.0,
                1.0,
                2.0,
                3.0,
                4.0,
                6.0,
                8.0
            ],
            "y": [
                [
                    0.0,
                    0.0,
                    0.0,
                    0.0,
                    0.0,
                    0.0,
                    0.0,
                    0.0,
                    0.0,
                    0.0
                ],
                [
                    0.04505429949788478,
                    -3.081294084883446e-07,
                    -0.04507539478877483,
                    -0.04497474515234662,
                    -4.629358032470776e-07,
                    0.04505545972657482,
                    -1.7555834026239392e-06,
                    -1.1604951633548133e-06,
                    1.3623363285253376e-06,
                    3.061410861565639e-06
                ],
                [
                    0.04505362810475533,
                    9.263638273138142e-09,
                    -0.045076409109012686,
                    -0.04497259964610528,
                    0.0,
                    0.04505545972657482,
                    -2.184517298969846e-06,
                    -0.022519894769942456,
                    3.3461137176615807e-06,
                    4.52135991378666e-06
                ],
                [
                    0.04505324515442094,
                    -0.045031850351325675,
                    -0.04507146765929031,
                    1.211846014648188e-07,
                    5.83794181330255e-07,
                    0.04505545972657482,
                    -2.184517298969846e-06,
                    -1.8282375695566344e-06,
                    0.04488976754834845,
                    -0.02257601326657628
                ],
                [
                    0.045052805948362196,
                    -0.09004646658579613,
                    -0.04507237050140127,
                    0.0449914290953195,
                    -8.383000396627871e-07,
                    0.04505409888702119,
                    -2.184517298969846e-06,
                    -1.3239687420285584e-06,
                    0.04488976754834845,
                    -0.09028890454080407
                ],
                [
                    3.462432189127451e-06,
                    -0.09004961436735198,
                    -0.04507067518621895,
                    0.18009620119574077,
                    1.2608456481100205e-06,
                    0.04505312185002283,
                    -1.7555834026239392e-06,
                    -0.04503916175407946,
                    2.220871032854177e-06,
                    -0.1354040851650891
                ],
                [
                    2.1325914151271164e-06,
                    -0.09004531234631702,
                    -0.04507067518621895,
                    0.13504542727702334,
                    1.2608456481100205e-06,
                    0.04505312185002283,
                    -1.7555834026239392e-06,
                    -0.04503916175407946,
                    0.0,
                    -0.13541037764295782
                ]
            ]
        },
        "2": {
            "x": [
                0.0,
                1.0,
                2.0,
                3.0,
                4.0,
                6.0,
                8.0
            ],
            "y": [
                [
                    0.0,
                    0.0,
                    0.0,
                    0.0,
                    0.0,
                    0.0,
                    0.0,
                    0.0,
                    0.0,
                    0.0
                ],
                [
                    0.22547845681256748,
                    0.13516674995854816,
                    0.11278224770622863,
                    -0.08990636537307817,
                    0.13504381819035188,
                    0.22547810305447635,
                    0.06757176071133644,
                    0.04505680357343711,
                    0.112244155379985,
                    0.0451777442020701
                ],
                [
                    0.3158151449421635,
                    0.31567088730799797,
                    0.1353532010307535,
                    -0.06743800027730584,
                    0.13504381819035188,
                    0.3610090080172292,
                    0.1577451658325189,
                    0.13522851111121048,
                    0.24710399293769203,
                    0.2260909636885224
                ],
                [
                    0.24805704657832098,
                    0.45126498225032974,
                    0.1353532010307535,
                    -0.04496282571279592,
                    0.27027210520774597,
                    0.4967219132364898,
                    0.1577451658325189,
                    0.09012921915687278,
                    0.4271982129973807,
                    0.29402027976562684
                ],
                [
                    0.18034344868009258,
                    0.45126065375926205,
                    0.13534874085647616,
                    0.06748098116442869,
                    0.22517074776083246,
                    0.45146372935651863,
                    0.1577415918668083,
                    0.09013072382610118,
                    0.47227546461290915,
                    0.3619877290619151
                ],
                [
                    -0.0450377652915126,
                    0.3156688132173443,
                    -0.04507067518621895,
                    0.11249651688013684,
                    0.09001088495040163,
                    0.225475132349367,
                    0.022518392010167393,
                    4.2433992797352715e-07,
                    0.31460205882353337,
                    0.13559066305035636
                ],
                [
                    -0.04503667311174436,
                    0.13516457126195675,
                    -0.13516387606567265,
                    0.0224870455593269,
                    0.044990660352451695,
                    -9.40118956571645e-07,
                    -0.06753405452159886,
                    -2.907793498679867e-06,
                    0.13470903903938608,
                    -0.09029110870332602
                ]
            ]
        },
        "3": {
            "x": [
                0.0,
                1.0,
                2.0,
                3.0,
                4.0,
                6.0,
                8.0
            ],
            "y": [
                [
                    0.0,
                    0.0,
                    0.0,
                    0.0,
                    0.0,
                    0.0,
                    0.0,
                    0.0,
                    0.0,
                    0.0
                ],
                [
                    0.1803426110096544,
                    0.24806029957870684,
                    0.18050268982677475,
                    8.107137436375034e-07,
                    0.0900112690582476,
                    0.1352563163266099,
                    0.13523080543098048,
                    0.18033859906705008,
                    0.06735035770135334,
                    0.13559210464591948
                ],
                [
                    0.27063479388508027,
                    0.5420113158603599,
                    0.36133664753292677,
                    0.022487487350054014,
                    0.3605214997453469,
                    0.3384816227403624,
                    0.2254785988874272,
                    0.18034260259011062,
                    0.3597126073371136,
                    0.33933239717974706
                ],
                [
                    0.2254790038351067,
                    0.6779723165758181,
                    0.36133672833045744,
                    -0.6051659296950909,
                    0.36052406877204607,
                    0.27069619060064076,
                    0.13522676700898806,
                    0.135223195705082,
                    0.33719380343601846,
                    0.4526938238798277
                ],
                [
                    0.13522416291376044,
                    0.7233279277924279,
                    0.2708799032342076,
                    -0.20212922543594364,
                    0.3605234337312146,
                    0.24810506366035356,
                    0.04506078276818412,
                    0.0675904554387415,
                    0.35971170101987227,
                    0.4073317845190336
                ],
                [
                    -3.551155817377305e-06,
                    0.22548296246703806,
                    3.4883453994272173e-06,
                    -0.11234415639192497,
                    0.13504105777444678,
                    -0.022527627440092235,
                    -0.09004778281229558,
                    -0.13504462675914058,
                    0.13474291064329325,
                    0.22609078783965894
                ],
                [
                    1.8539573088949268e-06,
                    3.5124801592290034e-07,
                    -0.0901289538093452,
                    -0.08988647010820694,
                    -0.04497257219302153,
                    -0.022528643889122735,
                    -0.09004933952434796,
                    -0.09004922665473297,
                    -0.1345581316390324,
                    0.1355980796620219
                ]
            ]
        },
        "4": {
            "x": [
                0.0,
                1.0,
                2.0,
                3.0,
                4.0,
                6.0,
                8.0
            ],
            "y": [
                [
                    0.0,
                    0.0,
                    0.0,
                    0.0,
                    0.0,
                    0.0,
                    0.0,
                    0.0,
                    0.0,
                    0.0
                ],
                [
                    0.15778559438080386,
                    0.09009260154262463,
                    0.18050735442949029,
                    0.22507212423909706,
                    0.18009409374172963,
                    0.11273159913614818,
                    0.13516333624093715,
                    0.13522695848202393,
                    0.08980777062893519,
                    0.0677755221401351
                ],
                [
                    0.18034504590684106,
                    0.22537986058934456,
                    0.22568303233769044,
                    0.22506806830936807,
                    0.2702712300091903,
                    0.18042290097172695,
                    0.18025975447976522,
                    0.1803372574037465,
                    0.1347376343293955,
                    0.0903745644751458
                ],
                [
                    0.09013093342293857,
                    0.27051705771756834,
                    0.09021530114800543,
                    -0.06742180849200818,
                    0.2702679459306386,
                    0.04507892407550057,
                    0.04503310148769096,
                    -4.48170304306883e-06,
                    0.08980465124842218,
                    0.04517550049277602
                ],
                [
                    2.054665575845771e-06,
                    0.20281900451661525,
                    8.773136237205659e-07,
                    -0.5157405051867017,
                    0.18009859017796573,
                    -0.09008406682581652,
                    -0.04501598737944673,
                    -0.04504010394471092,
                    0.04489519606179776,
                    -0.045155803361413394
                ],
                [
                    2.054665575845771e-06,
                    0.0,
                    -0.04507237050140127,
                    -0.739145930211875,
                    0.13504038072298,
                    -0.09008485412512568,
                    -0.04501802348399281,
                    9.40118956571645e-07,
                    -0.06729942897188912,
                    -0.18050363477739673
                ],
                [
                    0.045053188898696556,
                    -0.09000783116326183,
                    8.773136237205659e-07,
                    -0.6721789926298591,
                    0.0900053558434093,
                    0.045075457935753085,
                    -0.06751429956960914,
                    -0.045039212379303195,
                    -0.1569631638826794,
                    -0.22557883280074015
                ]
            ]
        },
        "5": {
            "x": [
                0.0,
                1.0,
                2.0,
                3.0,
                4.0,
                6.0,
                8.0
            ],
            "y": [
                [
                    0.0,
                    0.0,
                    0.0,
                    0.0,
                    0.0,
                    0.0,
                    0.0,
                    0.0,
                    0.0,
                    0.0
                ],
                [
                    0.04505788662103383,
                    0.045054866845746444,
                    0.06765580315153387,
                    0.0900105516638291,
                    0.04499662581970032,
                    0.04505458035369281,
                    0.02251857910254837,
                    0.11267737734867087,
                    0.08980424899469963,
                    0.045175260649612387
                ],
                [
                    0.04505788662103383,
                    0.045060642896045666,
                    0.1353513473086581,
                    0.3379534943349729,
                    0.09000980507632078,
                    0.09012746054856065,
                    0.02251857910254837,
                    0.0901258196851237,
                    0.11227456696498522,
                    0.04517674381083539
                ],
                [
                    0.045057516486862376,
                    0.045060377446474564,
                    0.13534840280761495,
                    0.09000959340062764,
                    0.06750247717590374,
                    0.045054411340565315,
                    0.0,
                    0.045053235768177435,
                    0.08980968330558414,
                    0.04517997084500219
                ],
                [
                    0.04505572094563173,
                    0.045054866845746444,
                    0.09021265567715595,
                    0.11252776707238904,
                    0.04499438637378983,
                    0.02252487550304827,
                    -0.022518430581122156,
                    -0.04503354692168565,
                    0.08980869281345799,
                    0.04517631292171487
                ],
                [
                    0.04505310466931153,
                    0.045054628722712486,
                    0.06765580315153387,
                    0.044993438103659134,
                    2.6615848434108358e-06,
                    -3.332495743912922e-06,
                    -0.022517820735943356,
                    -6.677424062018211e-07,
                    0.08980869281345799,
                    -0.04515374751258898
                ],
                [
                    0.04505772064165359,
                    0.045058679033453036,
                    0.04509585839523257,
                    0.1125268823648467,
                    0.022498218119046287,
                    0.04504959269351,
                    -0.06753349798280503,
                    0.04505529452384832,
                    0.089808996011767,
                    -0.04515374751258898
                ]
            ]
        },
        "6": {
            "x": [
                0.0,
                1.0,
                2.0,
                3.0,
                4.0,
                6.0,
                8.0
            ],
            "y": [
                [
                    0.0,
                    0.0,
                    0.0,
                    0.0,
                    0.0,
                    0.0,
                    0.0,
                    0.0,
                    0.0,
                    0.0
                ],
                [
                    0.04505772064165359,
                    0.0900841438628241,
                    0.09016598499666138,
                    -0.5381060231963658,
                    0.0449946542251789,
                    0.045077129751842124,
                    0.04505968819216302,
                    0.09012926838262406,
                    0.0,
                    0.04517567790820015
                ],
                [
                    0.04505772064165359,
                    0.13516371440310437,
                    0.13528146393474144,
                    0.27014795639638595,
                    0.09000742039343917,
                    0.04507892407550057,
                    0.04506051656275556,
                    0.13522805652198164,
                    0.022447253538779077,
                    0.04517478326955937
                ],
                [
                    0.045051444214986414,
                    0.15771076368620152,
                    0.13528146393474144,
                    0.13498236112887596,
                    0.0449911160876601,
                    4.9876601828091616e-06,
                    6.926638289050935e-07,
                    0.13522428214337778,
                    0.04489057840719518,
                    0.04517419474697715
                ],
                [
                    7.708580393450681e-07,
                    0.13516130383992375,
                    0.09017080838279888,
                    -0.13479826961914054,
                    0.0,
                    -0.04505155792579424,
                    -0.04502983600312091,
                    0.045056878582285964,
                    -0.022434472074400857,
                    1.2735452506740241e-06
                ],
                [
                    -2.371740591422533e-06,
                    0.04503037788214234,
                    0.04507115452394128,
                    -1.03952279106867e-06,
                    1.5921074530966806e-06,
                    -0.04505155792579424,
                    -0.04503510835832414,
                    -3.600457327557205e-06,
                    -0.11213951059754512,
                    -0.09029110870332602
                ],
                [
                    -2.780297778032237e-06,
                    0.04502948185370714,
                    -1.9966622746003804e-06,
                    0.3378012667002017,
                    0.022497148641655973,
                    -0.04505135838441304,
                    -0.04503510835832414,
                    1.1475352702794428e-06,
                    -0.22415651238453282,
                    -0.0902928315914354
                ]
            ]
        }
    },
    "column2_row5_experiment_e": {
        "pure_tones": {
            "x": [
                80.00000000000001,
                113.13708498984762,
                159.99999999999994,
                226.2741699796951,
                319.9999999999999
            ],
            "y": [
                [
                    1.1169599209883319,
                    1.0779475216643208,
                    1.5921699968271283,
                    1.8032445643823132,
                    6.9572652890199755,
                    2.426151293007212,
                    2.893233416007224,
                    2.9719322034964097,
                    1.0044505429402997,
                    1.2633760879446174
                ],
                [
                    0.6526599952209771,
                    0.7824933546854449,
                    0.9085608200635963,
                    0.6491817803183303,
                    2.96155273636408,
                    0.6381006982242055,
                    1.1061136135699163,
                    0.9478590676706182,
                    0.7615873591613339,
                    0.6817276937346143
                ],
                [
                    0.36001372480184274,
                    0.4597984666764157,
                    0.6899087690401688,
                    0.4576702140449509,
                    0.7212140942385485,
                    0.41438578161251083,
                    0.5803066406698275,
                    0.5541521773771383,
                    0.4384599977888597,
                    0.39893603096245905
                ],
                [
                    0.3160110164533459,
                    0.42858350450057553,
                    0.554293799595786,
                    0.32384314340270925,
                    0.5048201107546596,
                    0.36242194858288457,
                    0.410057957285179,
                    0.4651508840598881,
                    0.3248158845798724,
                    0.3444013087942885
                ],
                [
                    0.24524492053453797,
                    0.27640910829270326,
                    0.39084843745692316,
                    0.2948386889498477,
                    0.45348963317371443,
                    0.2514648361352346,
                    0.35919391387884697,
                    0.38050740712483755,
                    0.333352746313529,
                    0.27197110567057403
                ]
            ]
        },
        "transposed_tones": {
            "x": [
                80.00000000000001,
                113.13708498984762,
                159.99999999999994,
                226.2741699796951,
                319.9999999999999
            ],
            "y": [
                [
                    4.440543908694677,
                    47.97652692652179,
                    25.608052412487346,
                    13.86222128649674,
                    22.668168778383386,
                    24.08586671614687,
                    41.953281108682226,
                    41.95855726828677,
                    10.385714707045757,
                    10.12882291956188
                ],
                [
                    3.7603939539735514,
                    55.23626405444632,
                    14.905727766568056,
                    7.0003756127375025,
                    9.107329043966478,
                    6.521646671231743,
                    11.371690297860537,
                    14.736361566013615,
                    5.9020008079970285,
                    8.94153357622305
                ],
                [
                    3.0536291243696865,
                    30.769791671842786,
                    13.43620311836791,
                    10.893941601228878,
                    14.191759700937025,
                    6.109995128382309,
                    17.72035050219456,
                    16.829107226427148,
                    6.720039299147932,
                    8.548654918920413
                ],
                [
                    3.0958487313807708,
                    20.471825922787684,
                    15.97498840121265,
                    7.621923175035328,
                    16.64420647647166,
                    5.068841974215787,
                    54.44633516446453,
                    20.644961465925018,
                    19.21542713551709,
                    10.025625077503616
                ],
                [
                    6.078231428316103,
                    11.59361356469782,
                    26.239977240234285,
                    5.768017378003659,
                    20.38450452550861,
                    16.702135466940522,
                    23.066078628952273,
                    12.122771065478801,
                    17.27966526467364,
                    15.742044877941067
                ]
            ]
        }
    }
}
