# Supplementary material for: Deep neural network models reveal interplay of peripheral coding and stimulus statistics in pitch perception
Source: Nat Commun. 2021 Dec 14;12:7278. doi: 10.1038/s41467-021-27366-6 (PMC8671597; doi:10.1038/s41467-021-27366-6)
Supplement: Supplementary file 4 — Source Data [file 41467_2021_27366_MOESM4_ESM.zip › Source_Data_Saddler_etal_DNNPitchModel/supplementary_fig08.json]

{
    "column1_row1_experiment_a": {
        "rand": {
            "x": [
                1,
                2,
                3,
                4,
                5,
                6,
                7,
                8,
                9,
                10,
                11,
                12,
                13,
                14,
                15,
                16,
                17,
                18,
                19,
                20,
                21,
                22,
                23,
                24,
                25,
                26,
                27,
                28,
                29,
                30
            ],
            "y": [
                [
                    0.23853318080962896,
                    0.2980442957644056,
                    0.32516963603661236,
                    0.21645388920785683,
                    0.24717965504887449,
                    0.22579640221304897,
                    0.24704636471099106,
                    0.270931708149061,
                    0.3087564925053875,
                    0.2688258820140357
                ],
                [
                    0.25681206979716414,
                    0.32921147263068135,
                    0.35549831615515176,
                    0.2358334475869614,
                    0.24758693337992504,
                    0.24346866458377284,
                    0.26385308297382076,
                    0.2910820518282044,
                    0.3683925497330241,
                    0.2809204329831293
                ],
                [
                    0.26874759278385363,
                    0.3971579015879982,
                    0.3935454014347875,
                    0.2440583561443932,
                    0.26270623852513775,
                    0.2587598994453227,
                    0.28378161355860393,
                    0.3071406588931821,
                    0.4040395769949153,
                    0.3216708281356892
                ],
                [
                    0.30727710209358094,
                    0.5240111062620125,
                    0.5194392354662454,
                    0.26769982842623397,
                    0.2912399233772817,
                    0.3164758450197534,
                    0.359627530561988,
                    0.36027595230328113,
                    0.7073483733971511,
                    0.3511671024575396
                ],
                [
                    0.36219276577346765,
                    1.4323250895528157,
                    1.2844271419372548,
                    0.32774789173014895,
                    0.47611923648588583,
                    0.42387737012548715,
                    0.9837540701351511,
                    0.4522755122545098,
                    4.060973366016529,
                    0.4302786761522106
                ],
                [
                    0.48426396448662007,
                    4.777155601870205,
                    4.04888063000935,
                    0.4739061088335909,
                    3.2929163722889006,
                    0.6574957132614082,
                    5.999027403897391,
                    0.7722810013083369,
                    7.435077418768895,
                    0.6445175717862643
                ],
                [
                    0.6201555372039262,
                    5.7397311280648085,
                    5.697197360146933,
                    0.6741272817471158,
                    5.236979489316766,
                    1.0056100762343392,
                    7.023870290964564,
                    1.5718626595844354,
                    12.315598288215028,
                    1.290479824052866
                ],
                [
                    0.89177175435887,
                    6.946567920698135,
                    6.898615296690501,
                    0.9324220987059738,
                    8.542443207232719,
                    1.6056748995337797,
                    9.67277059757829,
                    2.719733000126201,
                    13.484322921557755,
                    2.6212187457751517
                ],
                [
                    1.150271723856442,
                    8.23639651343326,
                    7.66931195071667,
                    1.3622937111936289,
                    12.159407734280464,
                    2.14586867760012,
                    10.998859991227626,
                    3.4312600286913577,
                    10.744394218022373,
                    3.224693494112557
                ],
                [
                    1.4618381006697536,
                    11.040259072654797,
                    9.098796791631072,
                    1.6051047065009332,
                    11.687771977528628,
                    2.617549825474211,
                    11.926183847221596,
                    4.296251813783984,
                    18.920610197140153,
                    4.364721739580446
                ],
                [
                    1.647449399142293,
                    11.80192638413243,
                    7.864610079030804,
                    2.018021893828412,
                    14.325735837532342,
                    2.979775505154552,
                    13.737023778742634,
                    4.537668219633227,
                    14.427045767185499,
                    4.634061882170422
                ],
                [
                    1.956650931586682,
                    12.177394081394793,
                    9.656353453043883,
                    2.3542579945763276,
                    17.899723187222765,
                    3.2423870478606838,
                    20.597602334368744,
                    6.204996281411573,
                    23.665148849383286,
                    5.194813243650848
                ],
                [
                    2.222245839111224,
                    16.207791629369627,
                    12.372667224069522,
                    2.8313155894422626,
                    18.498284705716568,
                    3.7698610239005697,
                    23.423548433291682,
                    5.2460800041798965,
                    19.67076511025413,
                    7.282454037856815
                ],
                [
                    2.823567763582665,
                    17.54698486412066,
                    10.812422747467528,
                    3.372811383088833,
                    16.589366092395853,
                    4.216964592395116,
                    23.225574445429647,
                    7.269540486458049,
                    15.731127105344093,
                    7.741112645343283
                ],
                [
                    2.5590808502494684,
                    23.856909160952128,
                    12.660494501168412,
                    3.9907016481728106,
                    32.21891796585564,
                    4.192463720349417,
                    24.215000558343768,
                    8.439461926170852,
                    19.490362324237704,
                    9.030019751764629
                ],
                [
                    3.3983547631761293,
                    26.160130908072382,
                    16.614551901651897,
                    4.4519443350369,
                    14.581189328068326,
                    4.570685234024814,
                    39.2210841144266,
                    10.409265739954751,
                    29.923596389207958,
                    8.963500460013838
                ],
                [
                    4.246880091447995,
                    27.543342113642737,
                    16.946482286287925,
                    4.858296123640674,
                    25.262566008720412,
                    5.760255641745156,
                    26.59013711073465,
                    11.273924294689646,
                    23.18587554314897,
                    11.198845904278047
                ],
                [
                    4.192594278718305,
                    100.0,
                    18.118644993463686,
                    5.64781034737537,
                    31.66094718304244,
                    6.399052117853348,
                    24.496304292681874,
                    16.89642362421854,
                    68.54821183731228,
                    15.87689037684498
                ],
                [
                    4.770808312490494,
                    100.0,
                    25.4380750976238,
                    7.10128641392272,
                    39.85808610090921,
                    6.790997935441855,
                    27.09581467977714,
                    17.057259802441628,
                    77.73380085005543,
                    24.049414106614147
                ],
                [
                    4.749158239320809,
                    100.0,
                    27.049446544027354,
                    8.379663617327653,
                    32.86323845258876,
                    7.734829063645166,
                    43.79586401551002,
                    24.363309199635477,
                    56.57022615543529,
                    19.105129101026797
                ],
                [
                    6.888665384309883,
                    100.0,
                    42.515406990085125,
                    10.694937492131084,
                    27.469660279216967,
                    11.111916018540812,
                    100.0,
                    34.69001493563005,
                    100.0,
                    35.96912720903173
                ],
                [
                    6.624386357385844,
                    64.47918583875199,
                    19.76318976941431,
                    11.01613500813009,
                    29.794336351584548,
                    10.31656982999388,
                    28.370302504152473,
                    16.63229795585806,
                    47.79909655260304,
                    15.101112793446068
                ],
                [
                    7.1961544968145965,
                    100.0,
                    25.81258401347562,
                    14.948709944445328,
                    31.43224754654326,
                    16.68630064185015,
                    45.88718822529867,
                    23.64545840511793,
                    35.633383258827095,
                    32.75206127183209
                ],
                [
                    7.580932218672,
                    42.37790537154281,
                    18.59471414220086,
                    9.884696279298437,
                    24.101676235830542,
                    11.225829265597367,
                    26.110447785618014,
                    20.64086723970202,
                    17.631615945873683,
                    18.230244846661073
                ],
                [
                    8.396473400374472,
                    100.0,
                    22.450286272219238,
                    17.331578081970832,
                    52.489362885345564,
                    14.070710643731346,
                    100.0,
                    18.954255072028904,
                    100.0,
                    53.2417393351817
                ],
                [
                    11.124777795886539,
                    43.02699245953346,
                    29.757703310655263,
                    16.000509328692267,
                    49.38536598620434,
                    21.31744955891381,
                    56.36812160814115,
                    30.705725209555734,
                    37.70814292061601,
                    43.782022655881526
                ],
                [
                    11.949301830450526,
                    84.65320775417959,
                    21.620188059807553,
                    20.55146851314918,
                    41.83491631647269,
                    17.366513518846055,
                    45.35191487252208,
                    28.786835317643025,
                    39.14998766295901,
                    35.50101016351365
                ],
                [
                    14.09888596678147,
                    100.0,
                    78.26284174214653,
                    27.31690015220137,
                    82.36956688969155,
                    19.718868545251482,
                    100.0,
                    33.66098981522715,
                    100.0,
                    77.09748784750442
                ],
                [
                    17.572996871481905,
                    92.9836172553968,
                    45.41760368336011,
                    31.575249942809663,
                    40.09615804710144,
                    24.419298462168083,
                    33.193276040664934,
                    76.99103543582424,
                    73.05624996704408,
                    47.67049044533353
                ],
                [
                    13.179452393160911,
                    100.0,
                    28.65134529363284,
                    42.47057501753718,
                    48.11311739117411,
                    27.274547345044315,
                    100.0,
                    100.0,
                    51.51272383300694,
                    48.15823200200862
                ]
            ]
        },
        "sine": {
            "x": [
                1,
                2,
                3,
                4,
                5,
                6,
                7,
                8,
                9,
                10,
                11,
                12,
                13,
                14,
                15,
                16,
                17,
                18,
                19,
                20,
                21,
                22,
                23,
                24,
                25,
                26,
                27,
                28,
                29,
                30
            ],
            "y": [
                [
                    0.30696600500532173,
                    0.331508468251535,
                    0.3774112052175269,
                    0.2722442640275934,
                    0.26022424401100563,
                    0.284969062561682,
                    0.30066064286874766,
                    0.293144448407947,
                    0.3724053667955367,
                    0.40153909683658945
                ],
                [
                    0.33221286176239767,
                    0.3607406624327665,
                    0.42827046345410036,
                    0.28717661167849595,
                    0.2659960178642046,
                    0.3021798086639537,
                    0.3093244025425608,
                    0.31911623283184354,
                    0.4351880919310894,
                    0.4715728333928775
                ],
                [
                    0.4241426104507585,
                    0.42593097115552736,
                    0.4992425239206154,
                    0.3457290580423762,
                    0.28541886083983964,
                    0.356724051123984,
                    0.3501112270166704,
                    0.35286471901526434,
                    0.5393602018623416,
                    0.4970049186640721
                ],
                [
                    0.5268190760369139,
                    0.5481178699278959,
                    0.6607493587671798,
                    0.40797354465253877,
                    0.3243594921839253,
                    0.497255914380861,
                    0.48482564674384626,
                    0.42193999107944424,
                    0.7462108787559268,
                    0.6020715323729696
                ],
                [
                    0.677879613844417,
                    1.0089457700941802,
                    1.0409957563468273,
                    0.5175351869090125,
                    0.5436448109475103,
                    0.7397675686751793,
                    2.3621392218992474,
                    0.6187584326590603,
                    1.3359102645296643,
                    0.7840580890074298
                ],
                [
                    1.094430123380895,
                    1.7658754784343687,
                    1.9888394149324529,
                    0.7774261143653954,
                    2.31899821111009,
                    1.2200267196728394,
                    4.865580805532555,
                    1.1221213614771188,
                    2.6054793401781873,
                    1.357132175663586
                ],
                [
                    1.4254286344641753,
                    2.416445811789885,
                    2.765723308336405,
                    1.0508259351851512,
                    4.015059145031519,
                    1.515330024981172,
                    5.517367049907745,
                    2.2044587369191793,
                    3.298670802855428,
                    2.1649577397692203
                ],
                [
                    2.0093587510585214,
                    2.795233516580234,
                    3.2559501313092656,
                    1.3366556436030086,
                    4.7206537813175045,
                    1.7882764589605586,
                    6.141261651595524,
                    2.693815512027363,
                    3.756563549850055,
                    2.768581132632787
                ],
                [
                    2.2651044678195094,
                    3.502971144161701,
                    3.6831537854580323,
                    1.532447384148548,
                    5.400428155633422,
                    2.166443064930898,
                    6.890242388838682,
                    3.5137652688969645,
                    3.933557185039754,
                    2.765078929427549
                ],
                [
                    2.222443958123437,
                    3.704843879606683,
                    3.772133800897303,
                    1.588018711421695,
                    5.5104582564482465,
                    2.268063460366,
                    7.092312869515896,
                    3.862094737871121,
                    4.099434338537853,
                    3.113482869827103
                ],
                [
                    2.5109155814610555,
                    4.206544187473715,
                    4.344836171246512,
                    1.731457427229854,
                    6.041391867023998,
                    2.4473730200420465,
                    8.047013695915174,
                    4.435672486186419,
                    4.796067374509976,
                    3.4130172522316315
                ],
                [
                    2.4168193948536048,
                    4.176298044478812,
                    4.303737283398387,
                    1.8106782648168698,
                    6.8284587393708644,
                    2.43400458808621,
                    7.2985320168982115,
                    4.802617999839728,
                    4.329984777818525,
                    3.8179945781207953
                ],
                [
                    2.2006835987780606,
                    4.4159831009917045,
                    4.509720852540899,
                    1.749994528493432,
                    6.543945708386457,
                    2.3794290390210286,
                    7.219840254535182,
                    5.4134137518485,
                    4.255508745963775,
                    3.282132237692187
                ],
                [
                    2.5033017073337254,
                    5.46182063381148,
                    5.5507603549941775,
                    2.0635565097906055,
                    6.561000591444813,
                    2.4424663323343236,
                    9.308450646774421,
                    6.801400502721318,
                    4.942407430320234,
                    3.0341628195255415
                ],
                [
                    2.456540478581854,
                    5.997509421920661,
                    6.171797700178717,
                    2.1032255972067406,
                    7.309184315450264,
                    2.808620857315329,
                    7.610197586159653,
                    6.669997291447923,
                    4.757527991953681,
                    3.5203044223402693
                ],
                [
                    2.920753094421452,
                    8.039560994681992,
                    5.947644833119041,
                    2.378697664080753,
                    7.7364715155212265,
                    2.9621670146907095,
                    11.063746969114579,
                    7.746312212541059,
                    5.69233861298097,
                    3.984376924435828
                ],
                [
                    2.887578154964703,
                    8.07443997608637,
                    6.140334095806251,
                    2.487825842097816,
                    7.214875939893845,
                    3.2136566374836173,
                    9.64650030682589,
                    8.866573567381264,
                    5.554492329383068,
                    3.9322663618877196
                ],
                [
                    2.878041412370434,
                    8.101120343953074,
                    6.841633298674327,
                    2.591726101620577,
                    7.4770095746600695,
                    3.4600911140974335,
                    9.66331373907945,
                    8.233856262474749,
                    5.458707256112422,
                    3.915485198143616
                ],
                [
                    3.030821863444687,
                    10.66701412083399,
                    8.242009134732923,
                    2.8654732978871302,
                    8.400973417440422,
                    3.623666924225477,
                    14.604212275897977,
                    10.107492079662013,
                    6.701195488134631,
                    4.901857553340057
                ],
                [
                    2.798769319871391,
                    8.237179785811017,
                    8.252912709637684,
                    2.791285259377079,
                    7.539061765355057,
                    3.7543120075838052,
                    10.75882729590439,
                    10.434220414635119,
                    5.609984500971545,
                    4.6914324306730935
                ],
                [
                    3.193039578928526,
                    9.181993638365993,
                    8.391216196989848,
                    3.269696183708967,
                    7.649873469263983,
                    3.7687935384963502,
                    11.834936461211354,
                    11.640033467595742,
                    6.1446527116749365,
                    5.32710338645793
                ],
                [
                    3.2042394287822806,
                    12.214753326472112,
                    9.570193662072514,
                    3.457667695936111,
                    8.599521417229095,
                    4.403403304405625,
                    13.417987782637118,
                    12.927791453174494,
                    5.925013762040418,
                    5.469267395447432
                ],
                [
                    3.8472403216823694,
                    16.26120430919424,
                    8.680270497476764,
                    3.4275429202343037,
                    8.25782100826711,
                    3.9990870961136036,
                    18.05972588795975,
                    12.349670049602496,
                    5.993303323962237,
                    6.962600679702299
                ],
                [
                    3.915202539804459,
                    17.60921223445597,
                    11.790778818412678,
                    3.5752728909048592,
                    7.986732387524185,
                    4.824387998690805,
                    16.79961776858885,
                    13.206539804462828,
                    6.66461210215574,
                    5.9902721869495155
                ],
                [
                    3.841061032893169,
                    27.5055300128338,
                    10.040285220490906,
                    4.3327445007168475,
                    9.484317023352295,
                    5.186569911423681,
                    22.80848922454375,
                    18.20710273643124,
                    6.651377917544794,
                    6.212329774947752
                ],
                [
                    4.771773268395147,
                    17.270275489983337,
                    11.71756689797518,
                    4.997303663918538,
                    9.791659323577221,
                    5.591502240379106,
                    16.233348790006097,
                    14.664565609197535,
                    8.057946749447476,
                    6.289613978491099
                ],
                [
                    4.247679573012642,
                    26.408127901474867,
                    12.435448876662718,
                    4.756650172607333,
                    8.691135351121057,
                    6.673762258937867,
                    15.42140108150706,
                    15.941809619184092,
                    7.662443252657036,
                    8.196727114398831
                ],
                [
                    4.715822366734948,
                    40.695410998943764,
                    17.187390386139583,
                    6.058582959605341,
                    11.05299822410696,
                    6.759898489398002,
                    100.0,
                    31.93937813023926,
                    8.132304976505955,
                    8.065774152915749
                ],
                [
                    5.567561283448979,
                    38.79521959844073,
                    12.827984318197982,
                    5.597167260135925,
                    10.17520958076234,
                    7.58338859961584,
                    29.748070127148065,
                    26.909115868171206,
                    7.662353970058281,
                    8.735621598887612
                ],
                [
                    5.819309443930725,
                    100.0,
                    15.431694029132725,
                    6.10813193026448,
                    12.185491639729323,
                    8.822053553636714,
                    56.795703248807435,
                    70.77349983074143,
                    8.021681277223468,
                    10.394169398981877
                ]
            ]
        }
    },
    "column1_row2_experiment_b": {
        "high_harmonics": {
            "f0_in_hz": 125.0,
            "filter_position_in_hz": 3900.0,
            "x_bin_centers": [
                0.9090450000000001,
                0.9273168045000001,
                0.9459558722704502,
                0.9649695853030862,
                0.9843654739676784,
                1.0041512199944287,
                1.0243346595163167,
                1.0449237861725946,
                1.0659267542746638,
                1.0873518820355845,
                1.1092076548644998,
                1.131502728727276,
                1.1542459335746944,
                1.1774462768395457,
                1.2011129470040207,
                1.2252553172388014,
                1.2498829491153014,
                1.2750055963925186,
                1.3006332088800083,
                1.3267759363784966,
                1.3534441326997042,
                1.3806483597669683,
                1.4083993917982844,
                1.43670821957343,
                1.465586054786856,
                1.4950443344880715,
                1.525094725611282,
                1.5557491295960686,
                1.5870196871009494,
                1.6189187828116784,
                1.6514590503461934,
                1.6846533772581518,
                1.7185149101410406,
                1.7530570598348756,
                1.7882935067375567,
                1.8242382062229816,
                1.8609053941680633,
                1.8983095925908415,
                1.9364656154019175,
                1.9753885742714958,
                2.015093884614353,
                2.0555972716951016,
                2.096914776856173,
                2.1390627638709825,
                2.182057925424789,
                2.2259172897258273,
                2.2706582272493163,
                2.3162984576170276
            ],
            "y_bin_heights": [
                [
                    0.0,
                    0.1221001221001221,
                    0.2844950213371266,
                    0.0,
                    1.25,
                    0.0,
                    2.0242914979757085,
                    1.183431952662722,
                    0.2503128911138924,
                    0.8287292817679558
                ],
                [
                    0.0,
                    0.4884004884004884,
                    0.2844950213371266,
                    0.2386634844868735,
                    3.392857142857143,
                    0.0,
                    3.8461538461538463,
                    1.331360946745562,
                    0.2503128911138924,
                    1.2430939226519337
                ],
                [
                    0.0,
                    0.4884004884004884,
                    0.4267425320056899,
                    0.5966587112171837,
                    1.6071428571428572,
                    0.11273957158962795,
                    3.0364372469635628,
                    1.183431952662722,
                    0.8760951188986232,
                    1.2430939226519337
                ],
                [
                    0.22522522522522523,
                    0.3663003663003663,
                    0.4267425320056899,
                    0.954653937947494,
                    2.142857142857143,
                    0.11273957158962795,
                    1.8218623481781377,
                    1.0355029585798816,
                    1.0012515644555695,
                    2.4861878453038675
                ],
                [
                    0.22522522522522523,
                    0.6105006105006106,
                    0.2844950213371266,
                    2.2673031026252985,
                    0.8928571428571429,
                    0.6764374295377678,
                    2.2267206477732793,
                    1.183431952662722,
                    0.6257822277847309,
                    2.7624309392265194
                ],
                [
                    0.11261261261261261,
                    0.9768009768009768,
                    0.9957325746799431,
                    1.7899761336515514,
                    1.6071428571428572,
                    0.4509582863585118,
                    2.6315789473684212,
                    1.9230769230769231,
                    0.1251564455569462,
                    2.0718232044198897
                ],
                [
                    0.11261261261261261,
                    0.1221001221001221,
                    0.8534850640113798,
                    1.3126491646778042,
                    1.4285714285714286,
                    0.3382187147688839,
                    1.0121457489878543,
                    0.7396449704142012,
                    0.2503128911138924,
                    1.9337016574585635
                ],
                [
                    0.22522522522522523,
                    0.1221001221001221,
                    0.1422475106685633,
                    0.5966587112171837,
                    1.0714285714285714,
                    0.11273957158962795,
                    1.6194331983805668,
                    1.6272189349112427,
                    1.1264080100125156,
                    1.3812154696132597
                ],
                [
                    0.0,
                    0.2442002442002442,
                    0.0,
                    0.2386634844868735,
                    1.25,
                    0.3382187147688839,
                    3.0364372469635628,
                    2.0710059171597632,
                    0.5006257822277848,
                    0.6906077348066298
                ],
                [
                    0.0,
                    0.2442002442002442,
                    0.1422475106685633,
                    0.0,
                    0.5357142857142857,
                    0.0,
                    1.214574898785425,
                    1.7751479289940828,
                    1.1264080100125156,
                    0.4143646408839779
                ],
                [
                    0.0,
                    0.1221001221001221,
                    0.1422475106685633,
                    0.0,
                    0.35714285714285715,
                    0.0,
                    1.8218623481781377,
                    1.6272189349112427,
                    0.1251564455569462,
                    0.0
                ],
                [
                    0.0,
                    0.3663003663003663,
                    0.1422475106685633,
                    0.11933174224343675,
                    1.6071428571428572,
                    0.0,
                    1.6194331983805668,
                    1.4792899408284024,
                    0.5006257822277848,
                    0.27624309392265195
                ],
                [
                    0.0,
                    0.2442002442002442,
                    0.1422475106685633,
                    0.11933174224343675,
                    0.7142857142857143,
                    0.0,
                    1.214574898785425,
                    2.0710059171597632,
                    0.37546933667083854,
                    0.0
                ],
                [
                    0.0,
                    0.0,
                    0.1422475106685633,
                    0.0,
                    0.35714285714285715,
                    0.0,
                    0.6072874493927125,
                    1.4792899408284024,
                    0.1251564455569462,
                    0.27624309392265195
                ],
                [
                    0.0,
                    0.1221001221001221,
                    0.2844950213371266,
                    0.11933174224343675,
                    0.35714285714285715,
                    0.0,
                    0.4048582995951417,
                    1.0355029585798816,
                    0.2503128911138924,
                    0.0
                ],
                [
                    0.0,
                    0.2442002442002442,
                    0.1422475106685633,
                    0.0,
                    1.9642857142857142,
                    0.0,
                    1.0121457489878543,
                    0.591715976331361,
                    0.1251564455569462,
                    0.0
                ],
                [
                    0.0,
                    0.2442002442002442,
                    0.1422475106685633,
                    0.0,
                    0.8928571428571429,
                    0.0,
                    0.20242914979757085,
                    0.591715976331361,
                    0.37546933667083854,
                    0.13812154696132597
                ],
                [
                    0.0,
                    0.1221001221001221,
                    0.1422475106685633,
                    0.0,
                    0.5357142857142857,
                    0.0,
                    0.6072874493927125,
                    0.7396449704142012,
                    0.5006257822277848,
                    0.13812154696132597
                ],
                [
                    0.0,
                    0.0,
                    0.1422475106685633,
                    0.0,
                    0.7142857142857143,
                    0.0,
                    0.4048582995951417,
                    0.7396449704142012,
                    0.37546933667083854,
                    0.27624309392265195
                ],
                [
                    0.0,
                    0.4884004884004884,
                    0.1422475106685633,
                    0.0,
                    1.0714285714285714,
                    0.0,
                    0.4048582995951417,
                    0.7396449704142012,
                    1.5018773466833542,
                    0.13812154696132597
                ],
                [
                    0.0,
                    0.0,
                    0.2844950213371266,
                    0.11933174224343675,
                    0.5357142857142857,
                    0.0,
                    1.0121457489878543,
                    0.4437869822485207,
                    0.5006257822277848,
                    0.13812154696132597
                ],
                [
                    0.0,
                    0.2442002442002442,
                    0.0,
                    0.0,
                    0.7142857142857143,
                    0.0,
                    0.6072874493927125,
                    0.0,
                    1.2515644555694618,
                    0.27624309392265195
                ],
                [
                    0.0,
                    0.6105006105006106,
                    0.4267425320056899,
                    0.0,
                    1.7857142857142858,
                    0.0,
                    1.417004048582996,
                    0.591715976331361,
                    1.5018773466833542,
                    0.27624309392265195
                ],
                [
                    0.0,
                    0.4884004884004884,
                    0.0,
                    0.0,
                    1.4285714285714286,
                    0.0,
                    1.0121457489878543,
                    0.4437869822485207,
                    1.0012515644555695,
                    0.5524861878453039
                ],
                [
                    0.0,
                    0.2442002442002442,
                    0.4267425320056899,
                    0.0,
                    2.142857142857143,
                    0.0,
                    0.0,
                    0.4437869822485207,
                    1.7521902377972465,
                    0.4143646408839779
                ],
                [
                    0.0,
                    0.8547008547008547,
                    0.0,
                    0.0,
                    1.7857142857142858,
                    0.0,
                    1.6194331983805668,
                    0.14792899408284024,
                    1.376720901126408,
                    0.4143646408839779
                ],
                [
                    0.0,
                    0.6105006105006106,
                    0.1422475106685633,
                    0.0,
                    1.4285714285714286,
                    0.0,
                    1.8218623481781377,
                    0.14792899408284024,
                    1.8773466833541927,
                    0.13812154696132597
                ],
                [
                    0.0,
                    0.4884004884004884,
                    0.4267425320056899,
                    0.0,
                    2.142857142857143,
                    0.0,
                    1.0121457489878543,
                    0.0,
                    1.8773466833541927,
                    0.27624309392265195
                ],
                [
                    0.0,
                    1.098901098901099,
                    0.4267425320056899,
                    0.0,
                    1.4285714285714286,
                    0.0,
                    1.8218623481781377,
                    0.14792899408284024,
                    2.002503128911139,
                    0.13812154696132597
                ],
                [
                    0.0,
                    0.4884004884004884,
                    0.4267425320056899,
                    0.0,
                    1.7857142857142858,
                    0.0,
                    1.417004048582996,
                    0.0,
                    2.002503128911139,
                    0.4143646408839779
                ],
                [
                    0.0,
                    0.3663003663003663,
                    0.0,
                    0.0,
                    1.7857142857142858,
                    0.11273957158962795,
                    2.42914979757085,
                    0.14792899408284024,
                    2.753441802252816,
                    0.5524861878453039
                ],
                [
                    0.0,
                    0.9768009768009768,
                    0.4267425320056899,
                    0.0,
                    1.0714285714285714,
                    0.0,
                    1.0121457489878543,
                    0.14792899408284024,
                    2.3779724655819776,
                    0.13812154696132597
                ],
                [
                    0.0,
                    0.4884004884004884,
                    0.5689900426742532,
                    0.0,
                    1.6071428571428572,
                    0.0,
                    3.2388663967611335,
                    0.0,
                    3.254067584480601,
                    0.13812154696132597
                ],
                [
                    0.0,
                    0.6105006105006106,
                    0.8534850640113798,
                    0.0,
                    1.7857142857142858,
                    0.2254791431792559,
                    3.8461538461538463,
                    0.2958579881656805,
                    4.380475594493117,
                    0.4143646408839779
                ],
                [
                    0.0,
                    1.343101343101343,
                    0.9957325746799431,
                    0.0,
                    3.392857142857143,
                    1.4656144306651635,
                    4.048582995951417,
                    0.4437869822485207,
                    5.882352941176471,
                    0.4143646408839779
                ],
                [
                    0.11261261261261261,
                    1.5873015873015872,
                    1.8492176386913228,
                    0.11933174224343675,
                    4.107142857142857,
                    2.142051860202931,
                    3.6437246963562755,
                    1.6272189349112427,
                    7.008760951188986,
                    1.7955801104972375
                ],
                [
                    0.5630630630630631,
                    1.9536019536019535,
                    2.7027027027027026,
                    0.2386634844868735,
                    4.642857142857143,
                    6.200676437429538,
                    5.2631578947368425,
                    2.0710059171597632,
                    11.639549436795996,
                    3.453038674033149
                ],
                [
                    2.2522522522522523,
                    3.785103785103785,
                    3.1294452347083928,
                    2.2673031026252985,
                    4.642857142857143,
                    9.695603156708005,
                    5.060728744939271,
                    5.621301775147929,
                    6.382978723404255,
                    6.2154696132596685
                ],
                [
                    10.698198198198199,
                    5.25030525030525,
                    9.95732574679943,
                    13.24582338902148,
                    5.178571428571429,
                    12.739571589627959,
                    5.2631578947368425,
                    6.804733727810651,
                    7.133917396745932,
                    13.535911602209945
                ],
                [
                    31.41891891891892,
                    7.0818070818070815,
                    14.793741109530583,
                    24.58233890214797,
                    5.892857142857143,
                    19.052987598647125,
                    5.870445344129554,
                    10.650887573964496,
                    7.133917396745932,
                    21.54696132596685
                ],
                [
                    38.06306306306306,
                    10.256410256410257,
                    18.49217638691323,
                    30.071599045346062,
                    6.071428571428571,
                    21.871476888387825,
                    4.251012145748988,
                    11.834319526627219,
                    6.007509386733417,
                    18.370165745856355
                ],
                [
                    14.414414414414415,
                    11.843711843711844,
                    21.906116642958747,
                    17.064439140811455,
                    5.535714285714286,
                    16.910935738444195,
                    3.4412955465587043,
                    11.68639053254438,
                    3.8798498122653315,
                    10.082872928176796
                ],
                [
                    1.5765765765765767,
                    11.843711843711844,
                    9.530583214793742,
                    3.341288782816229,
                    3.9285714285714284,
                    5.52423900789177,
                    2.6315789473684212,
                    7.396449704142012,
                    2.8785982478097623,
                    2.4861878453038675
                ],
                [
                    0.0,
                    10.744810744810744,
                    2.987197724039829,
                    0.35799522673031026,
                    2.5,
                    1.1273957158962795,
                    1.417004048582996,
                    4.585798816568047,
                    1.6270337922403004,
                    0.9668508287292817
                ],
                [
                    0.0,
                    8.18070818070818,
                    1.422475106685633,
                    0.0,
                    4.464285714285714,
                    0.5636978579481398,
                    2.0242914979757085,
                    4.585798816568047,
                    1.1264080100125156,
                    0.27624309392265195
                ],
                [
                    0.0,
                    6.715506715506716,
                    1.1379800853485065,
                    0.2386634844868735,
                    1.9642857142857142,
                    0.11273957158962795,
                    1.0121457489878543,
                    3.106508875739645,
                    0.5006257822277848,
                    0.27624309392265195
                ],
                [
                    0.0,
                    4.151404151404152,
                    0.4267425320056899,
                    0.0,
                    1.0714285714285714,
                    0.0,
                    1.214574898785425,
                    0.7396449704142012,
                    0.37546933667083854,
                    0.0
                ],
                [
                    0.0,
                    1.9536019536019535,
                    0.8534850640113798,
                    0.0,
                    1.4285714285714286,
                    0.11273957158962795,
                    1.8218623481781377,
                    0.7396449704142012,
                    0.1251564455569462,
                    0.0
                ]
            ]
        },
        "low_harmonics": {
            "f0_in_hz": 125.0,
            "filter_position_in_hz": 125.0,
            "x_bin_centers": [
                0.9090450000000001,
                0.9273168045000001,
                0.9459558722704502,
                0.9649695853030862,
                0.9843654739676784,
                1.0041512199944287,
                1.0243346595163167,
                1.0449237861725946,
                1.0659267542746638,
                1.0873518820355845,
                1.1092076548644998,
                1.131502728727276,
                1.1542459335746944,
                1.1774462768395457,
                1.2011129470040207,
                1.2252553172388014,
                1.2498829491153014,
                1.2750055963925186,
                1.3006332088800083,
                1.3267759363784966,
                1.3534441326997042,
                1.3806483597669683,
                1.4083993917982844,
                1.43670821957343,
                1.465586054786856,
                1.4950443344880715,
                1.525094725611282,
                1.5557491295960686,
                1.5870196871009494,
                1.6189187828116784,
                1.6514590503461934,
                1.6846533772581518,
                1.7185149101410406,
                1.7530570598348756,
                1.7882935067375567,
                1.8242382062229816,
                1.8609053941680633,
                1.8983095925908415,
                1.9364656154019175,
                1.9753885742714958,
                2.015093884614353,
                2.0555972716951016,
                2.096914776856173,
                2.1390627638709825,
                2.182057925424789,
                2.2259172897258273,
                2.2706582272493163,
                2.3162984576170276
            ],
            "y_bin_heights": [
                [
                    0.0,
                    0.0,
                    0.0,
                    0.0,
                    0.0,
                    0.0,
                    0.0,
                    0.0,
                    0.0,
                    0.0
                ],
                [
                    0.0,
                    0.0,
                    0.0,
                    0.0,
                    0.0,
                    0.0,
                    0.0,
                    0.0,
                    0.0,
                    0.0
                ],
                [
                    0.0,
                    0.0,
                    0.0,
                    0.0,
                    0.0,
                    0.0,
                    0.0,
                    0.0,
                    0.0,
                    0.0
                ],
                [
                    0.0,
                    0.0,
                    0.0,
                    0.0,
                    0.0,
                    0.0,
                    0.0,
                    0.0,
                    0.0,
                    0.0
                ],
                [
                    12.247191011235955,
                    7.977528089887641,
                    24.831460674157302,
                    11.460674157303371,
                    14.044943820224718,
                    16.06741573033708,
                    19.10112359550562,
                    16.179775280898877,
                    17.865168539325843,
                    16.96629213483146
                ],
                [
                    87.75280898876404,
                    92.02247191011236,
                    75.1685393258427,
                    88.53932584269663,
                    85.95505617977528,
                    83.93258426966293,
                    80.89887640449439,
                    83.82022471910112,
                    82.13483146067416,
                    83.03370786516854
                ],
                [
                    0.0,
                    0.0,
                    0.0,
                    0.0,
                    0.0,
                    0.0,
                    0.0,
                    0.0,
                    0.0,
                    0.0
                ],
                [
                    0.0,
                    0.0,
                    0.0,
                    0.0,
                    0.0,
                    0.0,
                    0.0,
                    0.0,
                    0.0,
                    0.0
                ],
                [
                    0.0,
                    0.0,
                    0.0,
                    0.0,
                    0.0,
                    0.0,
                    0.0,
                    0.0,
                    0.0,
                    0.0
                ],
                [
                    0.0,
                    0.0,
                    0.0,
                    0.0,
                    0.0,
                    0.0,
                    0.0,
                    0.0,
                    0.0,
                    0.0
                ],
                [
                    0.0,
                    0.0,
                    0.0,
                    0.0,
                    0.0,
                    0.0,
                    0.0,
                    0.0,
                    0.0,
                    0.0
                ],
                [
                    0.0,
                    0.0,
                    0.0,
                    0.0,
                    0.0,
                    0.0,
                    0.0,
                    0.0,
                    0.0,
                    0.0
                ],
                [
                    0.0,
                    0.0,
                    0.0,
                    0.0,
                    0.0,
                    0.0,
                    0.0,
                    0.0,
                    0.0,
                    0.0
                ],
                [
                    0.0,
                    0.0,
                    0.0,
                    0.0,
                    0.0,
                    0.0,
                    0.0,
                    0.0,
                    0.0,
                    0.0
                ],
                [
                    0.0,
                    0.0,
                    0.0,
                    0.0,
                    0.0,
                    0.0,
                    0.0,
                    0.0,
                    0.0,
                    0.0
                ],
                [
                    0.0,
                    0.0,
                    0.0,
                    0.0,
                    0.0,
                    0.0,
                    0.0,
                    0.0,
                    0.0,
                    0.0
                ],
                [
                    0.0,
                    0.0,
                    0.0,
                    0.0,
                    0.0,
                    0.0,
                    0.0,
                    0.0,
                    0.0,
                    0.0
                ],
                [
                    0.0,
                    0.0,
                    0.0,
                    0.0,
                    0.0,
                    0.0,
                    0.0,
                    0.0,
                    0.0,
                    0.0
                ],
                [
                    0.0,
                    0.0,
                    0.0,
                    0.0,
                    0.0,
                    0.0,
                    0.0,
                    0.0,
                    0.0,
                    0.0
                ],
                [
                    0.0,
                    0.0,
                    0.0,
                    0.0,
                    0.0,
                    0.0,
                    0.0,
                    0.0,
                    0.0,
                    0.0
                ],
                [
                    0.0,
                    0.0,
                    0.0,
                    0.0,
                    0.0,
                    0.0,
                    0.0,
                    0.0,
                    0.0,
                    0.0
                ],
                [
                    0.0,
                    0.0,
                    0.0,
                    0.0,
                    0.0,
                    0.0,
                    0.0,
                    0.0,
                    0.0,
                    0.0
                ],
                [
                    0.0,
                    0.0,
                    0.0,
                    0.0,
                    0.0,
                    0.0,
                    0.0,
                    0.0,
                    0.0,
                    0.0
                ],
                [
                    0.0,
                    0.0,
                    0.0,
                    0.0,
                    0.0,
                    0.0,
                    0.0,
                    0.0,
                    0.0,
                    0.0
                ],
                [
                    0.0,
                    0.0,
                    0.0,
                    0.0,
                    0.0,
                    0.0,
                    0.0,
                    0.0,
                    0.0,
                    0.0
                ],
                [
                    0.0,
                    0.0,
                    0.0,
                    0.0,
                    0.0,
                    0.0,
                    0.0,
                    0.0,
                    0.0,
                    0.0
                ],
                [
                    0.0,
                    0.0,
                    0.0,
                    0.0,
                    0.0,
                    0.0,
                    0.0,
                    0.0,
                    0.0,
                    0.0
                ],
                [
                    0.0,
                    0.0,
                    0.0,
                    0.0,
                    0.0,
                    0.0,
                    0.0,
                    0.0,
                    0.0,
                    0.0
                ],
                [
                    0.0,
                    0.0,
                    0.0,
                    0.0,
                    0.0,
                    0.0,
                    0.0,
                    0.0,
                    0.0,
                    0.0
                ],
                [
                    0.0,
                    0.0,
                    0.0,
                    0.0,
                    0.0,
                    0.0,
                    0.0,
                    0.0,
                    0.0,
                    0.0
                ],
                [
                    0.0,
                    0.0,
                    0.0,
                    0.0,
                    0.0,
                    0.0,
                    0.0,
                    0.0,
                    0.0,
                    0.0
                ],
                [
                    0.0,
                    0.0,
                    0.0,
                    0.0,
                    0.0,
                    0.0,
                    0.0,
                    0.0,
                    0.0,
                    0.0
                ],
                [
                    0.0,
                    0.0,
                    0.0,
                    0.0,
                    0.0,
                    0.0,
                    0.0,
                    0.0,
                    0.0,
                    0.0
                ],
                [
                    0.0,
                    0.0,
                    0.0,
                    0.0,
                    0.0,
                    0.0,
                    0.0,
                    0.0,
                    0.0,
                    0.0
                ],
                [
                    0.0,
                    0.0,
                    0.0,
                    0.0,
                    0.0,
                    0.0,
                    0.0,
                    0.0,
                    0.0,
                    0.0
                ],
                [
                    0.0,
                    0.0,
                    0.0,
                    0.0,
                    0.0,
                    0.0,
                    0.0,
                    0.0,
                    0.0,
                    0.0
                ],
                [
                    0.0,
                    0.0,
                    0.0,
                    0.0,
                    0.0,
                    0.0,
                    0.0,
                    0.0,
                    0.0,
                    0.0
                ],
                [
                    0.0,
                    0.0,
                    0.0,
                    0.0,
                    0.0,
                    0.0,
                    0.0,
                    0.0,
                    0.0,
                    0.0
                ],
                [
                    0.0,
                    0.0,
                    0.0,
                    0.0,
                    0.0,
                    0.0,
                    0.0,
                    0.0,
                    0.0,
                    0.0
                ],
                [
                    0.0,
                    0.0,
                    0.0,
                    0.0,
                    0.0,
                    0.0,
                    0.0,
                    0.0,
                    0.0,
                    0.0
                ],
                [
                    0.0,
                    0.0,
                    0.0,
                    0.0,
                    0.0,
                    0.0,
                    0.0,
                    0.0,
                    0.0,
                    0.0
                ],
                [
                    0.0,
                    0.0,
                    0.0,
                    0.0,
                    0.0,
                    0.0,
                    0.0,
                    0.0,
                    0.0,
                    0.0
                ],
                [
                    0.0,
                    0.0,
                    0.0,
                    0.0,
                    0.0,
                    0.0,
                    0.0,
                    0.0,
                    0.0,
                    0.0
                ],
                [
                    0.0,
                    0.0,
                    0.0,
                    0.0,
                    0.0,
                    0.0,
                    0.0,
                    0.0,
                    0.0,
                    0.0
                ],
                [
                    0.0,
                    0.0,
                    0.0,
                    0.0,
                    0.0,
                    0.0,
                    0.0,
                    0.0,
                    0.0,
                    0.0
                ],
                [
                    0.0,
                    0.0,
                    0.0,
                    0.0,
                    0.0,
                    0.0,
                    0.0,
                    0.0,
                    0.0,
                    0.0
                ],
                [
                    0.0,
                    0.0,
                    0.0,
                    0.0,
                    0.0,
                    0.0,
                    0.0,
                    0.0,
                    0.0,
                    0.0
                ],
                [
                    0.0,
                    0.0,
                    0.0,
                    0.0,
                    0.0,
                    0.0,
                    0.0,
                    0.0,
                    0.0,
                    0.0
                ]
            ]
        }
    },
    "column1_row3_experiment_c": {
        "high_harmonics": {
            "x": [
                0.0,
                4.0,
                8.0,
                12.0,
                16.0,
                20.0,
                24.0
            ],
            "y": [
                [
                    0.0,
                    0.0,
                    0.0,
                    0.0,
                    0.0,
                    0.0,
                    0.0,
                    0.0,
                    0.0,
                    0.0
                ],
                [
                    -0.08823507813599196,
                    0.13510227144123593,
                    0.22711636153856973,
                    0.09017272582320657,
                    0.22375464966297087,
                    0.18009862634515392,
                    0.13474605291340452,
                    0.3159571054609651,
                    0.22640419037080198,
                    0.41344883644394237
                ],
                [
                    -0.22044582943335378,
                    0.27039415815544554,
                    0.27260270299732725,
                    0.49694936564484404,
                    -0.04469677224573443,
                    0.36052354371504197,
                    0.3146794876061399,
                    0.5875762825198215,
                    0.3624893163486277,
                    0.41344666015695264
                ],
                [
                    3.333849655895449e-06,
                    0.3606929855138362,
                    0.45474832413104127,
                    0.7236569904233097,
                    -0.2678451354547612,
                    0.49605758033401987,
                    0.4047735091636129,
                    0.7690632641282219,
                    0.5442246108449982,
                    0.5977433257684948
                ],
                [
                    -0.3524821437388588,
                    0.4058626238469071,
                    0.5915696515346242,
                    0.9963835040866112,
                    -2.819956651388253,
                    0.5412727482192318,
                    0.49494295194899535,
                    0.9053947402558243,
                    0.5442237345213196,
                    0.5516397855120867
                ],
                [
                    -0.7036924352854976,
                    0.5415186266695513,
                    0.637220335770546,
                    1.1330248109830743,
                    -4.114034588883469,
                    0.5865185526609591,
                    0.17969900448405612,
                    1.0419064140173435,
                    0.4533171785736064,
                    0.5977458393838706
                ],
                [
                    -0.8350709460960504,
                    0.6773565099269303,
                    0.591574129552975,
                    1.133022786010007,
                    -4.66938447212514,
                    0.541278562468944,
                    -0.7155412578119127,
                    0.9963810534953997,
                    0.317108022024587,
                    0.5977410287912481
                ]
            ]
        },
        "low_harmonics": {
            "x": [
                0.0,
                4.0,
                8.0,
                12.0,
                16.0,
                20.0,
                24.0
            ],
            "y": [
                [
                    0.0,
                    0.0,
                    0.0,
                    0.0,
                    0.0,
                    0.0,
                    0.0,
                    0.0,
                    0.0,
                    0.0
                ],
                [
                    0.9049868951286546,
                    0.950448738857584,
                    0.9049915687349099,
                    0.9041712715063236,
                    0.9037612381336183,
                    0.9049838540878592,
                    0.9049889259815993,
                    0.9045773731215797,
                    0.9049845590285455,
                    0.9495889849858647
                ],
                [
                    1.8181758282621119,
                    1.9099487836872355,
                    1.864058532702746,
                    1.8623676451979223,
                    1.8615224719063421,
                    1.7723250537327633,
                    1.818182954608138,
                    1.8173521773732606,
                    1.8640462303346312,
                    1.862372843898015
                ],
                [
                    2.6933739123364284,
                    2.8785878898389297,
                    2.832253469701421,
                    2.7834217430407064,
                    2.735938166795115,
                    2.6471275678712964,
                    2.7859423510573027,
                    2.7384033956873033,
                    2.739646774215859,
                    2.8296938242968332
                ],
                [
                    3.4828363619187677,
                    3.8564497626291945,
                    3.809669171857554,
                    3.6661564144128356,
                    3.664499975920227,
                    3.4828364098497,
                    3.809668681587124,
                    3.6211409423008543,
                    3.669469631438923,
                    3.806225640617405
                ],
                [
                    4.27837442605132,
                    4.89085286418988,
                    4.796397269950405,
                    4.603564153409618,
                    4.601482028577821,
                    4.325358342529861,
                    4.8908592838682585,
                    4.65275372577216,
                    4.6077218507059285,
                    4.69777283177223
                ],
                [
                    5.032711556831731,
                    5.887875063674383,
                    5.792519038133315,
                    5.6445300016601,
                    5.546967438215198,
                    5.127380903466824,
                    6.27018854326865,
                    5.789897148341394,
                    5.602041579353764,
                    5.644534292287831
                ]
            ]
        }
    },
    "column1_row4_experiment_d": {
        "1": {
            "x": [
                0.0,
                1.0,
                2.0,
                3.0,
                4.0,
                6.0,
                8.0
            ],
            "y": [
                [
                    0.0,
                    0.0,
                    0.0,
                    0.0,
                    0.0,
                    0.0,
                    0.0,
                    0.0,
                    0.0,
                    0.0
                ],
                [
                    0.13522437270693055,
                    0.045033227217715605,
                    0.09016968813565016,
                    0.18018078696609593,
                    3.1241862571973478e-06,
                    0.11267911290623954,
                    0.045034848054665344,
                    0.04505496604659698,
                    0.08982731342620615,
                    0.09032735981453945
                ],
                [
                    0.22547863590869927,
                    0.09009205617355603,
                    0.1804244408781581,
                    0.27039129748773294,
                    0.0900518174800354,
                    0.180342422325901,
                    0.09008997191699439,
                    0.04505835050015772,
                    0.2022222673245121,
                    0.22598385286208422
                ],
                [
                    0.22548152931172166,
                    0.13516421160230477,
                    0.225579283376837,
                    0.27039129748773294,
                    0.09005052548096801,
                    0.18034053341123876,
                    0.13516143957628468,
                    0.13522558808186935,
                    0.29222654773815293,
                    0.27124296481406707
                ],
                [
                    0.22548093350919313,
                    0.13516558015273428,
                    0.18042565702121832,
                    0.2703940679105936,
                    0.09005307627658299,
                    0.22547679030281195,
                    0.1351633899730828,
                    0.09013057432111563,
                    0.29222979030511326,
                    0.22598725244834716
                ],
                [
                    0.18034279568036057,
                    0.1802623200254846,
                    0.18042315301680967,
                    0.1801838092630012,
                    0.04501535266300555,
                    0.13522977468481817,
                    0.1351633899730828,
                    0.067593127657021,
                    0.3823182150130283,
                    0.20336538724928838
                ],
                [
                    0.11267732835236124,
                    0.0900922610842047,
                    0.13528769178662886,
                    0.09005014228063196,
                    5.331889827597802e-06,
                    0.04505835050015772,
                    0.09008906907488343,
                    0.067593127657021,
                    0.292228729161296,
                    0.1355271816921026
                ]
            ]
        },
        "12": {
            "x": [
                0.0,
                1.0,
                2.0,
                3.0,
                4.0,
                6.0,
                8.0
            ],
            "y": [
                [
                    0.0,
                    0.0,
                    0.0,
                    0.0,
                    0.0,
                    0.0,
                    0.0,
                    0.0,
                    0.0,
                    0.0
                ],
                [
                    0.045054769151160856,
                    0.022520282385290052,
                    -0.04507237050140127,
                    0.0,
                    9.543444185466932e-07,
                    0.06759222339573186,
                    4.4772171045592835e-07,
                    1.7058164216710026e-06,
                    1.2099809078569557e-06,
                    0.090327955617068
                ],
                [
                    0.04505755162852615,
                    0.022520282385290052,
                    -0.04507237050140127,
                    0.04501430689415631,
                    0.044989425298099184,
                    0.09012775870521002,
                    -1.7765823731585861e-06,
                    -0.04503097040682316,
                    5.153525818590854e-06,
                    0.11293055655547662
                ],
                [
                    0.04505232951835775,
                    1.8518041678960984e-06,
                    3.3804886122312805e-07,
                    0.045016181362397434,
                    6.180163831248642e-07,
                    0.06759250323722402,
                    -4.667568079874673e-06,
                    3.0489254408405664e-06,
                    0.022459779294158155,
                    0.0677422642815648
                ],
                [
                    0.04505188342104516,
                    -0.04500997710901361,
                    2.409919297563512e-06,
                    0.09005205142948042,
                    4.1856639554360697e-07,
                    0.04505636524080711,
                    -1.7765823731585861e-06,
                    3.0489254408405664e-06,
                    1.8885784794364646e-06,
                    -9.428125963759082e-07
                ],
                [
                    2.100698813345403e-06,
                    -0.04501520792375968,
                    2.409919297563512e-06,
                    0.09005395759288926,
                    6.180163831248642e-07,
                    0.04505725253211851,
                    -3.7034738723518146e-06,
                    -0.04503360206637186,
                    5.153525818590854e-06,
                    -0.09025225579622786
                ],
                [
                    7.708580393450681e-07,
                    -0.045010515546761776,
                    -0.04507237050140127,
                    0.0900534591960937,
                    4.1856639554360697e-07,
                    0.04505708351899107,
                    -6.515470290235914e-07,
                    -0.09004608644463324,
                    1.8885784794364646e-06,
                    -0.0902518459978795
                ]
            ]
        },
        "2": {
            "x": [
                0.0,
                1.0,
                2.0,
                3.0,
                4.0,
                6.0,
                8.0
            ],
            "y": [
                [
                    0.0,
                    0.0,
                    0.0,
                    0.0,
                    0.0,
                    0.0,
                    0.0,
                    0.0,
                    0.0,
                    0.0
                ],
                [
                    0.18034426054339225,
                    0.180178223326628,
                    0.13528717786438474,
                    0.13510438616686998,
                    0.11254724657869514,
                    0.18034179790610402,
                    0.0900864450593824,
                    0.04505412919413321,
                    0.04491910489838896,
                    0.04516640598430223
                ],
                [
                    0.2706373877645518,
                    0.3155293183437223,
                    0.18042405585892063,
                    0.2929622366361521,
                    0.1125496504991661,
                    0.2706352744472018,
                    0.13516643277362894,
                    0.13522529908690997,
                    0.22476949763246795,
                    0.2034085903673502
                ],
                [
                    0.22548113642652182,
                    0.4962731261499962,
                    0.18042534372026905,
                    0.27039558165635574,
                    0.24777530497500683,
                    0.3610121294737791,
                    0.18025705073381942,
                    0.09012754996354325,
                    0.31482112261267703,
                    0.2939493380061497
                ],
                [
                    0.18034426054339225,
                    0.4510581844358157,
                    0.18042405585892063,
                    0.2703943074809976,
                    0.20267593334750011,
                    0.3610087263822157,
                    0.15771216935751725,
                    0.04505810951192868,
                    0.40495208659128523,
                    0.29395101628165304
                ],
                [
                    -0.04503551506503212,
                    0.3155252876974014,
                    0.04507658085109839,
                    0.09005377338315707,
                    0.06751474397299762,
                    0.22547525352009912,
                    0.04503443616373759,
                    1.2620773945093422e-06,
                    0.2247683841058603,
                    0.06775618357001843
                ],
                [
                    -0.0900479838193311,
                    0.13509877298659656,
                    -0.04505457158617773,
                    -0.04499167848468799,
                    0.022497294488369346,
                    0.02252664464018883,
                    -0.04501599742345519,
                    -0.022516943839304415,
                    0.08985031115897729,
                    -0.11282896282124796
                ]
            ]
        },
        "3": {
            "x": [
                0.0,
                1.0,
                2.0,
                3.0,
                4.0,
                6.0,
                8.0
            ],
            "y": [
                [
                    0.0,
                    0.0,
                    0.0,
                    0.0,
                    0.0,
                    0.0,
                    0.0,
                    0.0,
                    0.0,
                    0.0
                ],
                [
                    0.15778346178938873,
                    0.2705127424280641,
                    0.13535297321886777,
                    0.04501510781743534,
                    0.11254906528565672,
                    0.1352263234126177,
                    0.1802574716411754,
                    0.13523013068652695,
                    0.0898522663808684,
                    0.045176908952894584
                ],
                [
                    0.27063260089086305,
                    0.5417613543924061,
                    0.2708836252382788,
                    0.2703935361225697,
                    0.2928924694819119,
                    0.31581302042520965,
                    0.22537780039251334,
                    0.18034320271623727,
                    0.40494794324003375,
                    0.2713736425695736
                ],
                [
                    0.20291110108418875,
                    0.7229969716288313,
                    0.2708827087294061,
                    0.22527647401337186,
                    0.3380285587772555,
                    0.2706342841385758,
                    0.18025694796392117,
                    0.13522558808186935,
                    0.35987794602117623,
                    0.3166744685307408
                ],
                [
                    0.09012996530733962,
                    0.6776595520403249,
                    0.22568213769904966,
                    0.1801796196156789,
                    0.33802367078726464,
                    0.22547852401364482,
                    0.09008646569486586,
                    0.06759284781552884,
                    0.40495119419538617,
                    0.3166725188084109
                ],
                [
                    -0.04503405720912751,
                    0.225376959425051,
                    3.3804886122312805e-07,
                    0.02250626179807766,
                    0.11254912638263123,
                    3.3523836527882267e-06,
                    -0.04501707818010822,
                    -0.09005224357663338,
                    0.1797800456795784,
                    0.1355929295455849
                ],
                [
                    -3.868548864138788e-06,
                    -0.04501313150228822,
                    -0.13516186851018103,
                    1.2689558549494606e-06,
                    0.0,
                    1.4984263438932999e-06,
                    -0.0450186348921606,
                    -0.09005136623451254,
                    -0.06732584321522112,
                    0.045181387674463835
                ]
            ]
        },
        "4": {
            "x": [
                0.0,
                1.0,
                2.0,
                3.0,
                4.0,
                6.0,
                8.0
            ],
            "y": [
                [
                    0.0,
                    0.0,
                    0.0,
                    0.0,
                    0.0,
                    0.0,
                    0.0,
                    0.0,
                    0.0,
                    0.0
                ],
                [
                    0.13523085461098755,
                    0.09009106536284736,
                    0.18042357411402268,
                    0.1351063369680271,
                    0.1351039215610414,
                    0.13523016465026835,
                    0.13516532662338818,
                    0.13522599731961044,
                    0.11229571087660217,
                    0.06775252290193233
                ],
                [
                    0.18034474360106953,
                    0.22537946188482214,
                    0.22558024031827018,
                    0.3155331705221164,
                    0.22528196052280544,
                    0.18034539517978393,
                    0.18026208238140604,
                    0.15778506551958835,
                    0.15724420966286068,
                    0.11295061391143478
                ],
                [
                    0.09012945318040878,
                    0.2479473733756496,
                    0.18042435885543373,
                    0.22528124857006532,
                    0.22528078036056282,
                    0.09012879954645223,
                    0.09008646569486586,
                    2.862711502932269e-06,
                    0.11229295444017862,
                    0.022580095530078267
                ],
                [
                    -1.4185644022501886e-06,
                    0.18026270910052306,
                    0.04507125039689293,
                    0.13510959994860344,
                    0.1351084179972775,
                    -0.04503090798377399,
                    -0.04501557651609919,
                    -0.04503418971450829,
                    0.06735699545592055,
                    -0.06771836176104726
                ],
                [
                    -1.7359574490116714e-06,
                    -1.9000251748058083e-06,
                    -1.0945760210989697e-06,
                    4.067552518027817e-06,
                    0.09005150054135916,
                    -0.04503477702576433,
                    -0.04501758946067266,
                    0.022527853661012398,
                    -0.06732096651890995,
                    -0.20300012704288095
                ],
                [
                    2.2502264804824534e-06,
                    -0.13498048610876912,
                    0.09016699852713142,
                    0.04501735755806513,
                    0.045014219568513564,
                    0.04505482804358321,
                    -0.09000870203939612,
                    -0.09004686255427008,
                    -0.157001113269435,
                    -0.27057484727937653
                ]
            ]
        },
        "5": {
            "x": [
                0.0,
                1.0,
                2.0,
                3.0,
                4.0,
                6.0,
                8.0
            ],
            "y": [
                [
                    0.0,
                    0.0,
                    0.0,
                    0.0,
                    0.0,
                    0.0,
                    0.0,
                    0.0,
                    0.0,
                    0.0
                ],
                [
                    0.04505515190040185,
                    0.04503411823836073,
                    0.06765614120039509,
                    0.13510304083530067,
                    0.09000642679298643,
                    0.045057803452061174,
                    0.045032253404753114,
                    0.04505851874966976,
                    0.13473673259360808,
                    0.045152382005753056
                ],
                [
                    0.04505694978361424,
                    0.09008860054968676,
                    0.09021593990887264,
                    0.18018350984779502,
                    0.13503933276268407,
                    0.09012919691646408,
                    0.04503070463218736,
                    0.09012873304159745,
                    0.17968582808449585,
                    0.045156722773412705
                ],
                [
                    0.04505295171611279,
                    0.0900887563503317,
                    0.09021530114800543,
                    0.15764383962598635,
                    0.09000835309222263,
                    0.04505668268016502,
                    8.686290664527974e-07,
                    0.0450587597378988,
                    0.17968582808449585,
                    0.04515264050991072
                ],
                [
                    1.8539573088949268e-06,
                    0.0900887563503317,
                    0.045101389828916844,
                    0.18017911078167057,
                    0.06749925595798228,
                    1.6990776033898314e-06,
                    -1.0691703576093392e-06,
                    -1.8852810949043786e-06,
                    0.13473875367072885,
                    0.04515245568854183
                ],
                [
                    0.0450511015896613,
                    0.0900883624266528,
                    0.045095611157534715,
                    0.2027292463855588,
                    0.0449896306662701,
                    3.7790112653035557e-07,
                    -0.045017032921878836,
                    -1.6800885146439626e-06,
                    0.13473875367072885,
                    0.022576627243334438
                ],
                [
                    0.0450511015896613,
                    0.045039089074561056,
                    2.409919297563512e-06,
                    0.18018375388491442,
                    0.044991564629249414,
                    2.181054916755576e-06,
                    -0.04501789903273254,
                    0.04505825254424123,
                    0.11227040999242083,
                    7.689460718787733e-07
                ]
            ]
        },
        "6": {
            "x": [
                0.0,
                1.0,
                2.0,
                3.0,
                4.0,
                6.0,
                8.0
            ],
            "y": [
                [
                    0.0,
                    0.0,
                    0.0,
                    0.0,
                    0.0,
                    0.0,
                    0.0,
                    0.0,
                    0.0,
                    0.0
                ],
                [
                    0.045053619791706856,
                    0.0450385906777655,
                    0.04507585647383494,
                    0.1351063369680271,
                    0.09000317427205898,
                    0.04505772608036074,
                    0.09009076439006575,
                    0.09013166868557851,
                    -0.04488686156500071,
                    0.06775209731980543
                ],
                [
                    0.045056367127408375,
                    0.135168346230829,
                    0.13528627502227378,
                    0.1801819154643534,
                    0.09000581694780763,
                    0.09012736133519816,
                    0.135163657922023,
                    0.1352304568249361,
                    1.8885784794364646e-06,
                    0.04516640598430223
                ],
                [
                    1.4754558942398077e-06,
                    0.13516669211573593,
                    0.13528213445500573,
                    0.1351063369680271,
                    0.044991564629249414,
                    0.04505293109311026,
                    0.022516044153570197,
                    0.13522777007988457,
                    0.04491745947391085,
                    0.0677522674497341
                ],
                [
                    -2.5110928297822355e-06,
                    0.1351641840559733,
                    0.09016830998405707,
                    0.13510338469224545,
                    5.004512259043636e-07,
                    -1.0603101275319382e-06,
                    4.4772171045592835e-07,
                    0.09012864432800613,
                    0.0,
                    0.022578923425468703
                ],
                [
                    -3.929657232032424e-06,
                    4.218563828706223e-06,
                    0.04507469899998939,
                    0.09005248418560896,
                    -5.932320749635345e-07,
                    -3.430432647777426e-06,
                    -0.04501475377848163,
                    -1.2001543731043895e-06,
                    -0.17944371331714098,
                    -0.11283123138030217
                ],
                [
                    -4.247050278793907e-06,
                    -0.02250585562951285,
                    -3.927129484521119e-06,
                    0.09005315192801516,
                    0.04498880728171606,
                    -6.244197969795806e-07,
                    -0.022509222498510728,
                    1.6680342886377097e-06,
                    -0.269047090791728,
                    -0.06771878506094661
                ]
            ]
        }
    },
    "column1_row5_experiment_e": {
        "pure_tones": {
            "x": [
                80.00000000000001,
                113.13708498984762,
                159.99999999999994,
                226.2741699796951,
                319.9999999999999
            ],
            "y": [
                [
                    1.161006756291937,
                    1.048401993662221,
                    1.56252435483451,
                    1.9228567044379232,
                    3.312227942656666,
                    2.1427476247616,
                    3.363365764901796,
                    2.988340189110269,
                    0.9468490194274174,
                    1.2358803908842426
                ],
                [
                    0.6451111113923874,
                    0.7012540973091719,
                    0.934639632126693,
                    0.6379030004744527,
                    1.092668890018333,
                    0.6391625344128805,
                    1.0668469814565609,
                    0.8770210387290346,
                    0.7332479711174764,
                    0.6438489858661112
                ],
                [
                    0.35906418352889546,
                    0.46945437927544387,
                    0.6885703685122078,
                    0.44806380887952757,
                    0.6328995513447789,
                    0.38649499960341244,
                    0.5532323045907616,
                    0.5453024396140992,
                    0.4209809749640151,
                    0.38837227032794863
                ],
                [
                    0.31595554643533647,
                    0.4239603309548427,
                    0.5415447127604167,
                    0.3137996147197178,
                    0.4815118385740647,
                    0.3592442161000327,
                    0.3901082518601936,
                    0.4614786217817909,
                    0.31045519089585627,
                    0.3270440334812328
                ],
                [
                    0.24777682950693822,
                    0.27520413274732614,
                    0.37257490059088566,
                    0.2912828469782221,
                    0.4658858736314251,
                    0.24719918934418514,
                    0.3398522974322276,
                    0.37792960021659866,
                    0.3317149584488055,
                    0.27998415376016694
                ]
            ]
        },
        "transposed_tones": {
            "x": [
                80.00000000000001,
                113.13708498984762,
                159.99999999999994,
                226.2741699796951,
                319.9999999999999
            ],
            "y": [
                [
                    4.054784335819583,
                    66.84231487665437,
                    19.50587424346567,
                    9.615800880342224,
                    15.75940515811186,
                    30.916609521580742,
                    38.50419896990554,
                    47.89914513210006,
                    10.694599654750784,
                    11.089331481113861
                ],
                [
                    3.338794741230713,
                    50.57287092220735,
                    11.978987595738879,
                    6.033153354735048,
                    6.618128994291842,
                    5.881114681779156,
                    9.897795966205729,
                    14.008526205745907,
                    5.38390857797178,
                    11.847419228726032
                ],
                [
                    2.5761338387133264,
                    29.105441364184887,
                    10.138879703312455,
                    8.745413523482648,
                    10.967966317673751,
                    4.6426282168445026,
                    14.431274288202577,
                    15.577930238712227,
                    6.016223247140706,
                    9.02507337012158
                ],
                [
                    2.546075729411988,
                    24.85915662869239,
                    12.746257895189208,
                    6.512554485124422,
                    15.239779956187647,
                    4.1712684311037025,
                    38.02845724033769,
                    18.57911239186817,
                    21.82806615430473,
                    12.372235674111117
                ],
                [
                    4.972607669411732,
                    12.31769082284435,
                    19.241723839616814,
                    5.715302911425557,
                    22.636894581579337,
                    9.197318582383021,
                    23.127414671110277,
                    11.19935553228156,
                    14.092214901489813,
                    9.65443535722961
                ]
            ]
        }
    },
    "column2_row1_experiment_a": {
        "rand": {
            "x": [
                1,
                2,
                3,
                4,
                5,
                6,
                7,
                8,
                9,
                10,
                11,
                12,
                13,
                14,
                15,
                16,
                17,
                18,
                19,
                20,
                21,
                22,
                23,
                24,
                25,
                26,
                27,
                28,
                29,
                30
            ],
            "y": [
                [
                    0.26758435921701235,
                    0.32827058411853915,
                    0.27916091626530753,
                    0.24359540192984463,
                    0.2840288260187739,
                    0.24369604495924435,
                    0.2575678193351629,
                    0.27221566394598984,
                    0.3309531237714077,
                    0.23526050624347428
                ],
                [
                    0.3239436287770985,
                    0.3817430034361385,
                    0.33282118136460775,
                    0.2753885130579131,
                    0.2834380862086921,
                    0.2809032858885022,
                    0.2802345374635857,
                    0.3114294390937348,
                    0.37465142225111575,
                    0.2653173840630504
                ],
                [
                    0.4774771752508189,
                    0.5955555852591222,
                    0.5286545110591253,
                    0.33997781735251426,
                    0.3775905796365282,
                    0.4339754196599047,
                    0.39262948439102313,
                    0.5742900630464493,
                    0.6387945768192314,
                    0.32367766495831324
                ],
                [
                    4.220104828245665,
                    6.013036485789128,
                    4.695320923474916,
                    1.9480171650094538,
                    2.33874932172349,
                    4.669239487069065,
                    4.910351433481375,
                    5.676576318415923,
                    6.72380492924491,
                    1.0576732875355002
                ],
                [
                    10.71638792074824,
                    32.18522024406497,
                    10.95171814431989,
                    7.584750261504931,
                    9.068813278052227,
                    12.056654642475324,
                    11.227310441597405,
                    12.404666967443916,
                    29.73467846612736,
                    8.02981291517346
                ],
                [
                    13.083811264512596,
                    82.15730559848794,
                    15.68487474107318,
                    11.37750505463957,
                    20.532149240894736,
                    31.339364251613222,
                    22.911635750524674,
                    18.091850961585436,
                    49.24733081859658,
                    16.912815391924028
                ],
                [
                    27.94158103017982,
                    61.83452369091277,
                    66.55526028476466,
                    26.98877469851486,
                    34.74716480342978,
                    100.0,
                    95.1301223096712,
                    64.54949725395525,
                    87.35849029594155,
                    47.63557134685683
                ],
                [
                    52.92021321422422,
                    100.0,
                    43.13531138882418,
                    40.08985473193076,
                    45.769201609971866,
                    100.0,
                    100.0,
                    58.618059661282594,
                    60.08253096172406,
                    78.37109505859752
                ],
                [
                    57.08542840376925,
                    100.0,
                    100.0,
                    91.72629356518372,
                    100.0,
                    100.0,
                    100.0,
                    100.0,
                    100.0,
                    100.0
                ],
                [
                    70.41814473932492,
                    49.00145373143081,
                    100.0,
                    34.806090994208304,
                    100.0,
                    100.0,
                    83.38337895945921,
                    100.0,
                    38.71187866150993,
                    100.0
                ],
                [
                    29.34976347987806,
                    54.955834937555444,
                    59.49009718938981,
                    54.41530198586163,
                    91.31280866359485,
                    100.0,
                    100.0,
                    100.0,
                    49.54082921923499,
                    100.0
                ],
                [
                    100.0,
                    100.0,
                    67.89113450270024,
                    100.0,
                    55.7360005477385,
                    100.0,
                    100.0,
                    100.0,
                    100.0,
                    100.0
                ],
                [
                    95.04692475186766,
                    100.0,
                    100.0,
                    100.0,
                    100.0,
                    100.0,
                    66.59672521037947,
                    100.0,
                    100.0,
                    100.0
                ],
                [
                    36.326740425371696,
                    100.0,
                    100.0,
                    20.483039863979066,
                    100.0,
                    54.65343409217337,
                    100.0,
                    100.0,
                    100.0,
                    100.0
                ],
                [
                    100.0,
                    94.6201000273913,
                    100.0,
                    100.0,
                    100.0,
                    99.91782058788522,
                    100.0,
                    100.0,
                    100.0,
                    100.0
                ],
                [
                    91.04856143220572,
                    100.0,
                    85.20958810806955,
                    98.51196031020163,
                    100.0,
                    74.32244733482025,
                    92.83784573059236,
                    42.347674090792374,
                    100.0,
                    100.0
                ],
                [
                    35.67964372495172,
                    100.0,
                    54.65141009340169,
                    100.0,
                    53.63118100144517,
                    100.0,
                    100.0,
                    49.25656727148727,
                    55.1163697333626,
                    87.35526638875555
                ],
                [
                    74.32334037005232,
                    100.0,
                    100.0,
                    100.0,
                    100.0,
                    100.0,
                    100.0,
                    100.0,
                    100.0,
                    100.0
                ],
                [
                    100.0,
                    100.0,
                    100.0,
                    100.0,
                    100.0,
                    100.0,
                    100.0,
                    100.0,
                    100.0,
                    100.0
                ],
                [
                    100.0,
                    100.0,
                    100.0,
                    100.0,
                    100.0,
                    100.0,
                    100.0,
                    100.0,
                    100.0,
                    100.0
                ],
                [
                    100.0,
                    100.0,
                    100.0,
                    100.0,
                    100.0,
                    100.0,
                    100.0,
                    100.0,
                    100.0,
                    71.68386202276352
                ],
                [
                    100.0,
                    100.0,
                    100.0,
                    43.8641262198538,
                    100.0,
                    99.4082280989082,
                    100.0,
                    80.03565580813405,
                    41.49312336744805,
                    68.87069792457757
                ],
                [
                    54.42128903714493,
                    100.0,
                    67.07691958556377,
                    100.0,
                    100.0,
                    100.0,
                    100.0,
                    100.0,
                    100.0,
                    100.0
                ],
                [
                    53.43529170936972,
                    50.120372682467604,
                    72.79950914836489,
                    35.01338977361598,
                    42.93411229574791,
                    57.35029178543268,
                    100.0,
                    45.51917345068611,
                    44.26840999305337,
                    47.23027597935615
                ],
                [
                    100.0,
                    100.0,
                    100.0,
                    100.0,
                    100.0,
                    100.0,
                    100.0,
                    100.0,
                    100.0,
                    100.0
                ],
                [
                    100.0,
                    76.5567202073614,
                    79.91483801866748,
                    67.80625236795825,
                    82.8639362353298,
                    100.0,
                    100.0,
                    100.0,
                    81.89104000829263,
                    100.0
                ],
                [
                    100.0,
                    73.36395175405275,
                    100.0,
                    61.70486641465655,
                    96.94883691045733,
                    100.0,
                    100.0,
                    100.0,
                    61.359238364673985,
                    100.0
                ],
                [
                    100.0,
                    100.0,
                    100.0,
                    100.0,
                    100.0,
                    100.0,
                    100.0,
                    100.0,
                    100.0,
                    100.0
                ],
                [
                    100.0,
                    100.0,
                    100.0,
                    100.0,
                    100.0,
                    100.0,
                    100.0,
                    100.0,
                    99.66488835711837,
                    100.0
                ],
                [
                    100.0,
                    81.17211544803133,
                    100.0,
                    100.0,
                    100.0,
                    77.98532537765624,
                    100.0,
                    100.0,
                    100.0,
                    91.38874655295541
                ]
            ]
        },
        "sine": {
            "x": [
                1,
                2,
                3,
                4,
                5,
                6,
                7,
                8,
                9,
                10,
                11,
                12,
                13,
                14,
                15,
                16,
                17,
                18,
                19,
                20,
                21,
                22,
                23,
                24,
                25,
                26,
                27,
                28,
                29,
                30
            ],
            "y": [
                [
                    0.29154487573333243,
                    0.3228502139778132,
                    0.2900040643946983,
                    0.2665429538898769,
                    0.2857765768637753,
                    0.24976844397856196,
                    0.2681953617609832,
                    0.2908292445973865,
                    0.3509173980570483,
                    0.26840990209016335
                ],
                [
                    0.31661584524201397,
                    0.38602374456472194,
                    0.3497891277424734,
                    0.27041897679077403,
                    0.30637472997962845,
                    0.290459443389553,
                    0.30249013709456457,
                    0.31118857569887687,
                    0.38921685675085,
                    0.289329061167254
                ],
                [
                    0.5128456440859299,
                    0.5823280407050926,
                    0.6015706777353931,
                    0.380382902221576,
                    0.4223994498403584,
                    0.5127635511582114,
                    0.5032632535341421,
                    0.615385784122494,
                    0.7951894254302057,
                    0.365461360638085
                ],
                [
                    4.639199526021689,
                    5.595682653089386,
                    4.9530722512659935,
                    3.63085684455143,
                    3.6620698790991684,
                    6.975469126525602,
                    4.764012270934167,
                    6.047220309642385,
                    7.363779952667776,
                    1.5582420051328056
                ],
                [
                    7.904787473117463,
                    14.548462388963328,
                    13.432691175484342,
                    6.842529337430915,
                    8.718400851566575,
                    19.532310302060836,
                    13.832193000965361,
                    16.14170169872091,
                    15.385425848493071,
                    8.502419515876857
                ],
                [
                    12.428317967998339,
                    27.37697754506467,
                    55.17668966988533,
                    12.16515528169853,
                    23.036459973626467,
                    100.0,
                    33.18499167645524,
                    20.013916468487807,
                    93.35044644310106,
                    15.557445026436135
                ],
                [
                    18.269195044628667,
                    40.14639144524198,
                    100.0,
                    13.617542223760625,
                    97.12916660571022,
                    100.0,
                    100.0,
                    54.98262919519613,
                    100.0,
                    50.36978289764774
                ],
                [
                    12.972742776245456,
                    41.82037821502663,
                    23.93068355295534,
                    14.486549713460985,
                    100.0,
                    100.0,
                    100.0,
                    34.800964460558646,
                    100.0,
                    26.951296473816047
                ],
                [
                    14.767944490311473,
                    100.0,
                    100.0,
                    25.296583435846326,
                    61.95261970372676,
                    100.0,
                    65.64945964615826,
                    64.03691575506367,
                    100.0,
                    100.0
                ],
                [
                    21.518604932377453,
                    50.99117695916899,
                    39.29062588917354,
                    24.075531762509353,
                    100.0,
                    62.51834628820512,
                    100.0,
                    52.74991841852149,
                    100.0,
                    40.33542646715108
                ],
                [
                    19.584502890488295,
                    50.625800269922095,
                    73.3025098125651,
                    27.313160477515424,
                    42.61815500378362,
                    57.66591509034851,
                    100.0,
                    100.0,
                    49.02952754190979,
                    55.943530619106355
                ],
                [
                    26.717394140900193,
                    57.44746403650699,
                    94.21936661378427,
                    27.17742421375429,
                    27.846083415329268,
                    100.0,
                    97.43602527481092,
                    47.26919241143034,
                    51.71075531010039,
                    57.693004321498755
                ],
                [
                    21.18930289705727,
                    45.58016234139206,
                    41.39149355653328,
                    38.378603371536364,
                    100.0,
                    100.0,
                    100.0,
                    57.93488179985098,
                    100.0,
                    76.06908580926222
                ],
                [
                    39.80945613677737,
                    100.0,
                    100.0,
                    100.0,
                    100.0,
                    100.0,
                    100.0,
                    100.0,
                    100.0,
                    100.0
                ],
                [
                    24.49560252483545,
                    87.216963662164,
                    49.95230980201156,
                    33.60068794696359,
                    100.0,
                    78.23608839010694,
                    56.199610566835545,
                    100.0,
                    100.0,
                    81.41406162437276
                ],
                [
                    36.07694766621543,
                    100.0,
                    100.0,
                    32.508903891309934,
                    57.280079553155865,
                    100.0,
                    100.0,
                    100.0,
                    44.679768695941455,
                    64.8953187139635
                ],
                [
                    35.744013414785286,
                    100.0,
                    42.43803483145752,
                    60.56334408766196,
                    100.0,
                    61.23759750782851,
                    100.0,
                    100.0,
                    88.42882871368035,
                    35.47402819652806
                ],
                [
                    100.0,
                    100.0,
                    100.0,
                    100.0,
                    71.93829092026607,
                    100.0,
                    100.0,
                    100.0,
                    100.0,
                    100.0
                ],
                [
                    40.42118858068138,
                    100.0,
                    100.0,
                    100.0,
                    100.0,
                    100.0,
                    100.0,
                    100.0,
                    100.0,
                    100.0
                ],
                [
                    100.0,
                    100.0,
                    100.0,
                    66.9661606160434,
                    100.0,
                    81.97203487550011,
                    100.0,
                    100.0,
                    100.0,
                    100.0
                ],
                [
                    46.65992495272757,
                    100.0,
                    100.0,
                    100.0,
                    100.0,
                    24.992013144776095,
                    75.43379472910979,
                    100.0,
                    81.52464795349056,
                    86.6110227804936
                ],
                [
                    100.0,
                    56.52611024164288,
                    100.0,
                    100.0,
                    100.0,
                    93.06751599562745,
                    100.0,
                    100.0,
                    100.0,
                    100.0
                ],
                [
                    62.15467274316998,
                    100.0,
                    100.0,
                    100.0,
                    49.1169755146587,
                    70.26965154860565,
                    49.6472563972345,
                    86.70369009644372,
                    100.0,
                    100.0
                ],
                [
                    59.30264204899848,
                    100.0,
                    100.0,
                    62.03222342758006,
                    100.0,
                    100.0,
                    100.0,
                    100.0,
                    100.0,
                    100.0
                ],
                [
                    100.0,
                    100.0,
                    100.0,
                    100.0,
                    100.0,
                    100.0,
                    100.0,
                    100.0,
                    100.0,
                    100.0
                ],
                [
                    22.361349313296234,
                    46.372395522234385,
                    33.540209770234604,
                    41.8169638834535,
                    46.386139260364004,
                    85.60426401664608,
                    51.21465834679102,
                    69.63526743861246,
                    53.631810792883705,
                    55.360164876050014
                ],
                [
                    78.34839163033136,
                    80.2323479310532,
                    71.49334145196637,
                    100.0,
                    98.97614140451236,
                    100.0,
                    100.0,
                    100.0,
                    85.48708273426843,
                    100.0
                ],
                [
                    100.0,
                    100.0,
                    100.0,
                    100.0,
                    100.0,
                    93.36601465617156,
                    100.0,
                    100.0,
                    100.0,
                    61.985006133271646
                ],
                [
                    100.0,
                    100.0,
                    100.0,
                    100.0,
                    64.52063827715546,
                    100.0,
                    100.0,
                    100.0,
                    100.0,
                    100.0
                ],
                [
                    100.0,
                    100.0,
                    100.0,
                    100.0,
                    100.0,
                    100.0,
                    100.0,
                    100.0,
                    100.0,
                    100.0
                ]
            ]
        }
    },
    "column2_row2_experiment_b": {
        "high_harmonics": {
            "f0_in_hz": 125.0,
            "filter_position_in_hz": 3900.0,
            "x_bin_centers": [
                0.9090450000000001,
                0.9273168045000001,
                0.9459558722704502,
                0.9649695853030862,
                0.9843654739676784,
                1.0041512199944287,
                1.0243346595163167,
                1.0449237861725946,
                1.0659267542746638,
                1.0873518820355845,
                1.1092076548644998,
                1.131502728727276,
                1.1542459335746944,
                1.1774462768395457,
                1.2011129470040207,
                1.2252553172388014,
                1.2498829491153014,
                1.2750055963925186,
                1.3006332088800083,
                1.3267759363784966,
                1.3534441326997042,
                1.3806483597669683,
                1.4083993917982844,
                1.43670821957343,
                1.465586054786856,
                1.4950443344880715,
                1.525094725611282,
                1.5557491295960686,
                1.5870196871009494,
                1.6189187828116784,
                1.6514590503461934,
                1.6846533772581518,
                1.7185149101410406,
                1.7530570598348756,
                1.7882935067375567,
                1.8242382062229816,
                1.8609053941680633,
                1.8983095925908415,
                1.9364656154019175,
                1.9753885742714958,
                2.015093884614353,
                2.0555972716951016,
                2.096914776856173,
                2.1390627638709825,
                2.182057925424789,
                2.2259172897258273,
                2.2706582272493163,
                2.3162984576170276
            ],
            "y_bin_heights": [
                [
                    2.218700475435816,
                    7.861635220125786,
                    2.6859504132231407,
                    3.669724770642202,
                    4.63768115942029,
                    1.4953271028037383,
                    2.922755741127349,
                    4.522613065326633,
                    3.1531531531531534,
                    4.914004914004914
                ],
                [
                    2.0602218700475436,
                    4.40251572327044,
                    5.1652892561983474,
                    2.981651376146789,
                    3.7681159420289854,
                    1.6822429906542056,
                    1.4613778705636744,
                    2.512562814070352,
                    2.7027027027027026,
                    3.194103194103194
                ],
                [
                    3.803486529318542,
                    4.40251572327044,
                    4.338842975206612,
                    2.981651376146789,
                    5.217391304347826,
                    1.1214953271028036,
                    2.7139874739039667,
                    6.28140703517588,
                    3.3783783783783785,
                    3.194103194103194
                ],
                [
                    4.437400950871632,
                    2.830188679245283,
                    3.71900826446281,
                    5.275229357798165,
                    2.898550724637681,
                    2.05607476635514,
                    2.5052192066805845,
                    3.7688442211055277,
                    4.72972972972973,
                    4.6683046683046685
                ],
                [
                    5.071315372424722,
                    4.716981132075472,
                    3.512396694214876,
                    5.504587155963303,
                    5.217391304347826,
                    2.4299065420560746,
                    2.2964509394572024,
                    5.778894472361809,
                    4.72972972972973,
                    4.914004914004914
                ],
                [
                    4.437400950871632,
                    3.7735849056603774,
                    3.3057851239669422,
                    3.8990825688073394,
                    4.63768115942029,
                    1.1214953271028036,
                    2.922755741127349,
                    3.5175879396984926,
                    5.18018018018018,
                    4.176904176904177
                ],
                [
                    4.754358161648177,
                    3.7735849056603774,
                    2.479338842975207,
                    4.587155963302752,
                    3.7681159420289854,
                    1.1214953271028036,
                    3.549060542797495,
                    3.2663316582914574,
                    3.3783783783783785,
                    3.9312039312039313
                ],
                [
                    3.803486529318542,
                    2.830188679245283,
                    2.8925619834710745,
                    3.4403669724770642,
                    3.1884057971014492,
                    1.8691588785046729,
                    2.5052192066805845,
                    4.0201005025125625,
                    4.504504504504505,
                    4.422604422604422
                ],
                [
                    4.27892234548336,
                    2.830188679245283,
                    3.0991735537190084,
                    4.81651376146789,
                    3.7681159420289854,
                    3.177570093457944,
                    2.2964509394572024,
                    2.763819095477387,
                    4.2792792792792795,
                    2.457002457002457
                ],
                [
                    2.218700475435816,
                    2.830188679245283,
                    3.71900826446281,
                    5.275229357798165,
                    2.608695652173913,
                    0.5607476635514018,
                    2.922755741127349,
                    2.0100502512562812,
                    4.504504504504505,
                    3.6855036855036856
                ],
                [
                    3.803486529318542,
                    3.1446540880503147,
                    3.512396694214876,
                    2.981651376146789,
                    3.7681159420289854,
                    1.6822429906542056,
                    3.3402922755741127,
                    3.0150753768844223,
                    4.2792792792792795,
                    4.176904176904177
                ],
                [
                    1.901743264659271,
                    2.5157232704402515,
                    2.6859504132231407,
                    3.8990825688073394,
                    4.057971014492754,
                    1.1214953271028036,
                    2.7139874739039667,
                    2.512562814070352,
                    3.6036036036036037,
                    3.43980343980344
                ],
                [
                    2.0602218700475436,
                    2.20125786163522,
                    1.4462809917355373,
                    3.2110091743119265,
                    3.1884057971014492,
                    1.1214953271028036,
                    3.3402922755741127,
                    1.5075376884422111,
                    2.4774774774774775,
                    2.7027027027027026
                ],
                [
                    1.901743264659271,
                    2.830188679245283,
                    3.3057851239669422,
                    1.146788990825688,
                    1.7391304347826086,
                    1.6822429906542056,
                    1.0438413361169103,
                    1.7587939698492463,
                    1.8018018018018018,
                    1.9656019656019657
                ],
                [
                    2.0602218700475436,
                    3.459119496855346,
                    2.479338842975207,
                    1.834862385321101,
                    2.028985507246377,
                    3.177570093457944,
                    3.549060542797495,
                    2.0100502512562812,
                    3.1531531531531534,
                    3.9312039312039313
                ],
                [
                    3.803486529318542,
                    1.8867924528301887,
                    3.512396694214876,
                    1.3761467889908257,
                    2.318840579710145,
                    4.859813084112149,
                    2.7139874739039667,
                    1.5075376884422111,
                    3.1531531531531534,
                    3.6855036855036856
                ],
                [
                    2.0602218700475436,
                    3.459119496855346,
                    3.0991735537190084,
                    1.834862385321101,
                    1.4492753623188406,
                    6.542056074766355,
                    1.4613778705636744,
                    1.5075376884422111,
                    2.9279279279279278,
                    3.6855036855036856
                ],
                [
                    2.218700475435816,
                    2.5157232704402515,
                    2.272727272727273,
                    0.6880733944954128,
                    2.608695652173913,
                    3.925233644859813,
                    3.549060542797495,
                    0.7537688442211056,
                    2.2522522522522523,
                    3.194103194103194
                ],
                [
                    1.2678288431061806,
                    1.8867924528301887,
                    2.272727272727273,
                    0.9174311926605505,
                    1.7391304347826086,
                    7.289719626168225,
                    1.6701461377870563,
                    1.256281407035176,
                    2.4774774774774775,
                    2.211302211302211
                ],
                [
                    1.901743264659271,
                    0.9433962264150944,
                    3.512396694214876,
                    0.9174311926605505,
                    2.318840579710145,
                    8.411214953271028,
                    0.8350730688935282,
                    0.7537688442211056,
                    1.5765765765765767,
                    3.43980343980344
                ],
                [
                    1.2678288431061806,
                    2.830188679245283,
                    2.272727272727273,
                    1.3761467889908257,
                    2.028985507246377,
                    4.859813084112149,
                    2.5052192066805845,
                    2.512562814070352,
                    0.9009009009009009,
                    0.4914004914004914
                ],
                [
                    2.0602218700475436,
                    1.2578616352201257,
                    2.272727272727273,
                    1.6055045871559632,
                    1.4492753623188406,
                    5.981308411214953,
                    1.8789144050104385,
                    1.256281407035176,
                    1.5765765765765767,
                    1.4742014742014742
                ],
                [
                    2.0602218700475436,
                    1.2578616352201257,
                    1.4462809917355373,
                    1.146788990825688,
                    2.028985507246377,
                    6.728971962616822,
                    2.0876826722338206,
                    0.7537688442211056,
                    1.1261261261261262,
                    0.4914004914004914
                ],
                [
                    1.5847860538827259,
                    0.31446540880503143,
                    1.0330578512396693,
                    1.146788990825688,
                    1.7391304347826086,
                    5.794392523364486,
                    3.9665970772442587,
                    3.7688442211055277,
                    0.45045045045045046,
                    1.71990171990172
                ],
                [
                    0.9508716323296355,
                    0.31446540880503143,
                    1.2396694214876034,
                    0.9174311926605505,
                    0.5797101449275363,
                    4.672897196261682,
                    1.8789144050104385,
                    1.7587939698492463,
                    1.5765765765765767,
                    1.2285012285012284
                ],
                [
                    1.901743264659271,
                    1.5723270440251573,
                    1.4462809917355373,
                    1.3761467889908257,
                    2.318840579710145,
                    2.9906542056074765,
                    3.9665970772442587,
                    3.0150753768844223,
                    1.1261261261261262,
                    0.9828009828009828
                ],
                [
                    1.901743264659271,
                    0.9433962264150944,
                    3.0991735537190084,
                    1.146788990825688,
                    1.7391304347826086,
                    1.4953271028037383,
                    3.549060542797495,
                    4.271356783919598,
                    0.6756756756756757,
                    1.71990171990172
                ],
                [
                    2.3771790808240887,
                    0.31446540880503143,
                    1.2396694214876034,
                    2.0642201834862384,
                    0.5797101449275363,
                    1.308411214953271,
                    3.3402922755741127,
                    2.512562814070352,
                    0.6756756756756757,
                    0.7371007371007371
                ],
                [
                    2.8526148969889067,
                    1.5723270440251573,
                    1.0330578512396693,
                    2.7522935779816513,
                    2.028985507246377,
                    1.4953271028037383,
                    3.1315240083507305,
                    1.256281407035176,
                    1.8018018018018018,
                    0.7371007371007371
                ],
                [
                    2.0602218700475436,
                    1.8867924528301887,
                    1.0330578512396693,
                    1.6055045871559632,
                    2.028985507246377,
                    0.5607476635514018,
                    2.922755741127349,
                    1.7587939698492463,
                    0.45045045045045046,
                    1.71990171990172
                ],
                [
                    1.4263074484944533,
                    1.2578616352201257,
                    1.4462809917355373,
                    2.522935779816514,
                    1.1594202898550725,
                    0.7476635514018691,
                    1.8789144050104385,
                    2.0100502512562812,
                    0.45045045045045046,
                    0.7371007371007371
                ],
                [
                    1.5847860538827259,
                    0.6289308176100629,
                    0.2066115702479339,
                    2.293577981651376,
                    2.608695652173913,
                    0.18691588785046728,
                    1.0438413361169103,
                    2.2613065326633164,
                    1.3513513513513513,
                    1.4742014742014742
                ],
                [
                    1.109350237717908,
                    1.5723270440251573,
                    0.0,
                    1.834862385321101,
                    1.7391304347826086,
                    0.18691588785046728,
                    0.6263048016701461,
                    0.7537688442211056,
                    0.6756756756756757,
                    1.2285012285012284
                ],
                [
                    1.7432646592709984,
                    2.20125786163522,
                    0.4132231404958678,
                    0.9174311926605505,
                    1.4492753623188406,
                    0.9345794392523364,
                    1.4613778705636744,
                    2.763819095477387,
                    0.22522522522522523,
                    1.4742014742014742
                ],
                [
                    1.109350237717908,
                    1.5723270440251573,
                    0.2066115702479339,
                    1.6055045871559632,
                    1.7391304347826086,
                    1.1214953271028036,
                    1.0438413361169103,
                    2.0100502512562812,
                    0.45045045045045046,
                    0.9828009828009828
                ],
                [
                    1.2678288431061806,
                    1.2578616352201257,
                    0.2066115702479339,
                    1.146788990825688,
                    0.8695652173913043,
                    0.0,
                    0.0,
                    1.256281407035176,
                    0.6756756756756757,
                    0.9828009828009828
                ],
                [
                    0.4754358161648177,
                    0.6289308176100629,
                    0.8264462809917356,
                    1.3761467889908257,
                    3.1884057971014492,
                    0.0,
                    1.6701461377870563,
                    1.7587939698492463,
                    2.027027027027027,
                    1.2285012285012284
                ],
                [
                    0.6339144215530903,
                    0.6289308176100629,
                    0.4132231404958678,
                    0.45871559633027525,
                    0.5797101449275363,
                    0.0,
                    0.4175365344467641,
                    1.7587939698492463,
                    1.5765765765765767,
                    0.0
                ],
                [
                    0.7923930269413629,
                    1.2578616352201257,
                    0.2066115702479339,
                    1.146788990825688,
                    0.2898550724637681,
                    0.5607476635514018,
                    0.8350730688935282,
                    1.0050251256281406,
                    1.8018018018018018,
                    2.211302211302211
                ],
                [
                    0.6339144215530903,
                    0.9433962264150944,
                    0.2066115702479339,
                    0.9174311926605505,
                    0.0,
                    0.18691588785046728,
                    0.8350730688935282,
                    1.256281407035176,
                    1.5765765765765767,
                    0.2457002457002457
                ],
                [
                    0.9508716323296355,
                    0.9433962264150944,
                    0.8264462809917356,
                    0.6880733944954128,
                    0.2898550724637681,
                    0.37383177570093457,
                    0.6263048016701461,
                    1.256281407035176,
                    0.6756756756756757,
                    1.2285012285012284
                ],
                [
                    0.9508716323296355,
                    1.8867924528301887,
                    1.4462809917355373,
                    0.45871559633027525,
                    0.8695652173913043,
                    0.5607476635514018,
                    0.8350730688935282,
                    1.256281407035176,
                    1.8018018018018018,
                    0.9828009828009828
                ],
                [
                    1.5847860538827259,
                    0.6289308176100629,
                    1.2396694214876034,
                    1.3761467889908257,
                    0.5797101449275363,
                    0.37383177570093457,
                    0.4175365344467641,
                    0.5025125628140703,
                    0.6756756756756757,
                    0.7371007371007371
                ],
                [
                    1.7432646592709984,
                    0.9433962264150944,
                    2.272727272727273,
                    0.6880733944954128,
                    0.8695652173913043,
                    0.37383177570093457,
                    0.6263048016701461,
                    0.5025125628140703,
                    1.1261261261261262,
                    0.2457002457002457
                ],
                [
                    1.901743264659271,
                    1.5723270440251573,
                    1.859504132231405,
                    1.834862385321101,
                    0.5797101449275363,
                    0.7476635514018691,
                    3.549060542797495,
                    1.0050251256281406,
                    1.8018018018018018,
                    0.4914004914004914
                ],
                [
                    1.5847860538827259,
                    1.5723270440251573,
                    3.0991735537190084,
                    1.6055045871559632,
                    0.0,
                    0.37383177570093457,
                    1.2526096033402923,
                    0.5025125628140703,
                    2.027027027027027,
                    0.9828009828009828
                ],
                [
                    0.7923930269413629,
                    1.5723270440251573,
                    2.272727272727273,
                    0.9174311926605505,
                    0.5797101449275363,
                    0.5607476635514018,
                    0.6263048016701461,
                    0.25125628140703515,
                    1.5765765765765767,
                    0.2457002457002457
                ],
                [
                    0.6339144215530903,
                    1.5723270440251573,
                    3.71900826446281,
                    1.834862385321101,
                    1.1594202898550725,
                    0.37383177570093457,
                    2.7139874739039667,
                    0.0,
                    0.9009009009009009,
                    1.2285012285012284
                ]
            ]
        },
        "low_harmonics": {
            "f0_in_hz": 125.0,
            "filter_position_in_hz": 125.0,
            "x_bin_centers": [
                0.9090450000000001,
                0.9273168045000001,
                0.9459558722704502,
                0.9649695853030862,
                0.9843654739676784,
                1.0041512199944287,
                1.0243346595163167,
                1.0449237861725946,
                1.0659267542746638,
                1.0873518820355845,
                1.1092076548644998,
                1.131502728727276,
                1.1542459335746944,
                1.1774462768395457,
                1.2011129470040207,
                1.2252553172388014,
                1.2498829491153014,
                1.2750055963925186,
                1.3006332088800083,
                1.3267759363784966,
                1.3534441326997042,
                1.3806483597669683,
                1.4083993917982844,
                1.43670821957343,
                1.465586054786856,
                1.4950443344880715,
                1.525094725611282,
                1.5557491295960686,
                1.5870196871009494,
                1.6189187828116784,
                1.6514590503461934,
                1.6846533772581518,
                1.7185149101410406,
                1.7530570598348756,
                1.7882935067375567,
                1.8242382062229816,
                1.8609053941680633,
                1.8983095925908415,
                1.9364656154019175,
                1.9753885742714958,
                2.015093884614353,
                2.0555972716951016,
                2.096914776856173,
                2.1390627638709825,
                2.182057925424789,
                2.2259172897258273,
                2.2706582272493163,
                2.3162984576170276
            ],
            "y_bin_heights": [
                [
                    0.0,
                    0.0,
                    0.0,
                    0.0,
                    0.0,
                    0.0,
                    0.0,
                    0.0,
                    0.0,
                    0.0
                ],
                [
                    0.0,
                    0.0,
                    0.0,
                    0.0,
                    0.0,
                    0.0,
                    0.0,
                    0.0,
                    0.0,
                    0.0
                ],
                [
                    0.0,
                    0.0,
                    0.0,
                    0.0,
                    0.0,
                    0.0,
                    0.0,
                    0.0,
                    0.0,
                    0.0
                ],
                [
                    0.0,
                    0.0,
                    0.0,
                    0.0,
                    0.0,
                    0.0,
                    0.0,
                    0.0,
                    0.0,
                    0.0
                ],
                [
                    14.044943820224718,
                    19.325842696629213,
                    8.426966292134832,
                    8.651685393258427,
                    18.314606741573034,
                    12.92134831460674,
                    6.853932584269663,
                    24.49438202247191,
                    12.696629213483146,
                    10.786516853932584
                ],
                [
                    85.95505617977528,
                    80.67415730337079,
                    91.57303370786516,
                    91.34831460674157,
                    81.68539325842697,
                    87.07865168539325,
                    93.14606741573034,
                    75.50561797752809,
                    87.30337078651685,
                    89.21348314606742
                ],
                [
                    0.0,
                    0.0,
                    0.0,
                    0.0,
                    0.0,
                    0.0,
                    0.0,
                    0.0,
                    0.0,
                    0.0
                ],
                [
                    0.0,
                    0.0,
                    0.0,
                    0.0,
                    0.0,
                    0.0,
                    0.0,
                    0.0,
                    0.0,
                    0.0
                ],
                [
                    0.0,
                    0.0,
                    0.0,
                    0.0,
                    0.0,
                    0.0,
                    0.0,
                    0.0,
                    0.0,
                    0.0
                ],
                [
                    0.0,
                    0.0,
                    0.0,
                    0.0,
                    0.0,
                    0.0,
                    0.0,
                    0.0,
                    0.0,
                    0.0
                ],
                [
                    0.0,
                    0.0,
                    0.0,
                    0.0,
                    0.0,
                    0.0,
                    0.0,
                    0.0,
                    0.0,
                    0.0
                ],
                [
                    0.0,
                    0.0,
                    0.0,
                    0.0,
                    0.0,
                    0.0,
                    0.0,
                    0.0,
                    0.0,
                    0.0
                ],
                [
                    0.0,
                    0.0,
                    0.0,
                    0.0,
                    0.0,
                    0.0,
                    0.0,
                    0.0,
                    0.0,
                    0.0
                ],
                [
                    0.0,
                    0.0,
                    0.0,
                    0.0,
                    0.0,
                    0.0,
                    0.0,
                    0.0,
                    0.0,
                    0.0
                ],
                [
                    0.0,
                    0.0,
                    0.0,
                    0.0,
                    0.0,
                    0.0,
                    0.0,
                    0.0,
                    0.0,
                    0.0
                ],
                [
                    0.0,
                    0.0,
                    0.0,
                    0.0,
                    0.0,
                    0.0,
                    0.0,
                    0.0,
                    0.0,
                    0.0
                ],
                [
                    0.0,
                    0.0,
                    0.0,
                    0.0,
                    0.0,
                    0.0,
                    0.0,
                    0.0,
                    0.0,
                    0.0
                ],
                [
                    0.0,
                    0.0,
                    0.0,
                    0.0,
                    0.0,
                    0.0,
                    0.0,
                    0.0,
                    0.0,
                    0.0
                ],
                [
                    0.0,
                    0.0,
                    0.0,
                    0.0,
                    0.0,
                    0.0,
                    0.0,
                    0.0,
                    0.0,
                    0.0
                ],
                [
                    0.0,
                    0.0,
                    0.0,
                    0.0,
                    0.0,
                    0.0,
                    0.0,
                    0.0,
                    0.0,
                    0.0
                ],
                [
                    0.0,
                    0.0,
                    0.0,
                    0.0,
                    0.0,
                    0.0,
                    0.0,
                    0.0,
                    0.0,
                    0.0
                ],
                [
                    0.0,
                    0.0,
                    0.0,
                    0.0,
                    0.0,
                    0.0,
                    0.0,
                    0.0,
                    0.0,
                    0.0
                ],
                [
                    0.0,
                    0.0,
                    0.0,
                    0.0,
                    0.0,
                    0.0,
                    0.0,
                    0.0,
                    0.0,
                    0.0
                ],
                [
                    0.0,
                    0.0,
                    0.0,
                    0.0,
                    0.0,
                    0.0,
                    0.0,
                    0.0,
                    0.0,
                    0.0
                ],
                [
                    0.0,
                    0.0,
                    0.0,
                    0.0,
                    0.0,
                    0.0,
                    0.0,
                    0.0,
                    0.0,
                    0.0
                ],
                [
                    0.0,
                    0.0,
                    0.0,
                    0.0,
                    0.0,
                    0.0,
                    0.0,
                    0.0,
                    0.0,
                    0.0
                ],
                [
                    0.0,
                    0.0,
                    0.0,
                    0.0,
                    0.0,
                    0.0,
                    0.0,
                    0.0,
                    0.0,
                    0.0
                ],
                [
                    0.0,
                    0.0,
                    0.0,
                    0.0,
                    0.0,
                    0.0,
                    0.0,
                    0.0,
                    0.0,
                    0.0
                ],
                [
                    0.0,
                    0.0,
                    0.0,
                    0.0,
                    0.0,
                    0.0,
                    0.0,
                    0.0,
                    0.0,
                    0.0
                ],
                [
                    0.0,
                    0.0,
                    0.0,
                    0.0,
                    0.0,
                    0.0,
                    0.0,
                    0.0,
                    0.0,
                    0.0
                ],
                [
                    0.0,
                    0.0,
                    0.0,
                    0.0,
                    0.0,
                    0.0,
                    0.0,
                    0.0,
                    0.0,
                    0.0
                ],
                [
                    0.0,
                    0.0,
                    0.0,
                    0.0,
                    0.0,
                    0.0,
                    0.0,
                    0.0,
                    0.0,
                    0.0
                ],
                [
                    0.0,
                    0.0,
                    0.0,
                    0.0,
                    0.0,
                    0.0,
                    0.0,
                    0.0,
                    0.0,
                    0.0
                ],
                [
                    0.0,
                    0.0,
                    0.0,
                    0.0,
                    0.0,
                    0.0,
                    0.0,
                    0.0,
                    0.0,
                    0.0
                ],
                [
                    0.0,
                    0.0,
                    0.0,
                    0.0,
                    0.0,
                    0.0,
                    0.0,
                    0.0,
                    0.0,
                    0.0
                ],
                [
                    0.0,
                    0.0,
                    0.0,
                    0.0,
                    0.0,
                    0.0,
                    0.0,
                    0.0,
                    0.0,
                    0.0
                ],
                [
                    0.0,
                    0.0,
                    0.0,
                    0.0,
                    0.0,
                    0.0,
                    0.0,
                    0.0,
                    0.0,
                    0.0
                ],
                [
                    0.0,
                    0.0,
                    0.0,
                    0.0,
                    0.0,
                    0.0,
                    0.0,
                    0.0,
                    0.0,
                    0.0
                ],
                [
                    0.0,
                    0.0,
                    0.0,
                    0.0,
                    0.0,
                    0.0,
                    0.0,
                    0.0,
                    0.0,
                    0.0
                ],
                [
                    0.0,
                    0.0,
                    0.0,
                    0.0,
                    0.0,
                    0.0,
                    0.0,
                    0.0,
                    0.0,
                    0.0
                ],
                [
                    0.0,
                    0.0,
                    0.0,
                    0.0,
                    0.0,
                    0.0,
                    0.0,
                    0.0,
                    0.0,
                    0.0
                ],
                [
                    0.0,
                    0.0,
                    0.0,
                    0.0,
                    0.0,
                    0.0,
                    0.0,
                    0.0,
                    0.0,
                    0.0
                ],
                [
                    0.0,
                    0.0,
                    0.0,
                    0.0,
                    0.0,
                    0.0,
                    0.0,
                    0.0,
                    0.0,
                    0.0
                ],
                [
                    0.0,
                    0.0,
                    0.0,
                    0.0,
                    0.0,
                    0.0,
                    0.0,
                    0.0,
                    0.0,
                    0.0
                ],
                [
                    0.0,
                    0.0,
                    0.0,
                    0.0,
                    0.0,
                    0.0,
                    0.0,
                    0.0,
                    0.0,
                    0.0
                ],
                [
                    0.0,
                    0.0,
                    0.0,
                    0.0,
                    0.0,
                    0.0,
                    0.0,
                    0.0,
                    0.0,
                    0.0
                ],
                [
                    0.0,
                    0.0,
                    0.0,
                    0.0,
                    0.0,
                    0.0,
                    0.0,
                    0.0,
                    0.0,
                    0.0
                ],
                [
                    0.0,
                    0.0,
                    0.0,
                    0.0,
                    0.0,
                    0.0,
                    0.0,
                    0.0,
                    0.0,
                    0.0
                ]
            ]
        }
    },
    "column2_row3_experiment_c": {
        "high_harmonics": {
            "x": [
                0.0,
                4.0,
                8.0,
                12.0,
                16.0,
                20.0,
                24.0
            ],
            "y": [
                [
                    0.0,
                    0.0,
                    0.0,
                    0.0,
                    0.0,
                    0.0,
                    0.0,
                    0.0,
                    0.0,
                    0.0
                ],
                [
                    0.2716158356192775,
                    -0.7113609216228891,
                    -0.5016905690705585,
                    0.45249121294105,
                    0.04519766035410905,
                    0.4967311237310973,
                    -0.4484267788171774,
                    0.5424960961477462,
                    -0.43057325144943714,
                    -0.44459866533283554
                ],
                [
                    0.40770460530562,
                    -1.0648738416787928,
                    0.5501437206012538,
                    0.3618314003851097,
                    0.4528986404038504,
                    0.49672616636615063,
                    1.1542994884168696,
                    0.9968286968355209,
                    -1.2433428996800284,
                    0.17839948742901002
                ],
                [
                    0.4985320338795348,
                    -0.986439516318061,
                    0.7341864917025369,
                    0.5886384772866828,
                    0.7711463575969965,
                    0.8141140946394827,
                    0.24991608949989086,
                    1.042381797825853,
                    -1.4985632002805733,
                    -0.8871901344016304
                ],
                [
                    0.31696019790315644,
                    -0.514336806922616,
                    0.4123282491383624,
                    0.6340638482240897,
                    1.7779208321348816,
                    1.360543535541975,
                    -0.1995220950631733,
                    1.407490292517282,
                    -0.6451374386438582,
                    -2.028638726248327
                ],
                [
                    5.327573940894226e-07,
                    0.6771640509903829,
                    0.5961269338559512,
                    0.6795084009485662,
                    5.524359932275459,
                    1.7723213271640825,
                    0.5505680894684719,
                    1.819814850087284,
                    -0.43057515436637406,
                    -2.0286342033362175
                ],
                [
                    -0.18066770756768386,
                    0.43757564271004945,
                    0.18304887041161932,
                    0.8159594523511995,
                    7.158004361386494,
                    2.878578053338109,
                    1.3057450727158564,
                    2.0956336521871797,
                    0.04317091453497479,
                    -2.290149583663027
                ]
            ]
        },
        "low_harmonics": {
            "x": [
                0.0,
                4.0,
                8.0,
                12.0,
                16.0,
                20.0,
                24.0
            ],
            "y": [
                [
                    0.0,
                    0.0,
                    0.0,
                    0.0,
                    0.0,
                    0.0,
                    0.0,
                    0.0,
                    0.0,
                    0.0
                ],
                [
                    0.9500213786007906,
                    0.9941357622018342,
                    0.9504523005394443,
                    0.9500196588133026,
                    0.9487329287058528,
                    0.9500149008714786,
                    0.9504519833198355,
                    0.9504521526047554,
                    0.9049840921040011,
                    0.949593862175689
                ],
                [
                    1.909090563392565,
                    1.952341328679479,
                    1.9558684256696384,
                    1.909090695237928,
                    1.9065052921806078,
                    1.863209380363477,
                    1.9099491294825433,
                    1.9099537349357167,
                    1.8640520158659137,
                    1.9540966670749171
                ],
                [
                    2.8309765026824003,
                    3.0122657093554324,
                    2.9249405020772103,
                    2.877285351315214,
                    2.8733948574651103,
                    2.784675286203322,
                    2.8785891834431343,
                    2.924939410963471,
                    2.785941199004124,
                    2.9222978770310775
                ],
                [
                    3.7145087220133157,
                    4.083254166470342,
                    3.9032430985375086,
                    3.8547020241261403,
                    3.8494851111929553,
                    3.6678108925963717,
                    3.9032369678785015,
                    3.996892930726875,
                    3.809662956406729,
                    3.9464880098579576
                ],
                [
                    4.605641765455496,
                    5.11813480122277,
                    4.9381184242593505,
                    4.935887432012384,
                    4.787740929453244,
                    4.51148060378247,
                    5.080039270274287,
                    5.174752877247197,
                    4.796389985221228,
                    4.933662007042811
                ],
                [
                    5.504456643196746,
                    6.163339293377054,
                    6.031080712277557,
                    6.123892336966053,
                    5.734506062056708,
                    5.409479950393085,
                    6.6538781456275995,
                    6.653870779084008,
                    5.792514099127263,
                    6.073369489465417
                ]
            ]
        }
    },
    "column2_row4_experiment_d": {
        "1": {
            "x": [
                0.0,
                1.0,
                2.0,
                3.0,
                4.0,
                6.0,
                8.0
            ],
            "y": [
                [
                    0.0,
                    0.0,
                    0.0,
                    0.0,
                    0.0,
                    0.0,
                    0.0,
                    0.0,
                    0.0,
                    0.0
                ],
                [
                    0.1802622399065677,
                    0.1351648678914673,
                    0.09020708501073676,
                    0.13528708331427922,
                    0.0675306968569703,
                    0.13516796497679195,
                    0.045038383714248564,
                    0.09004741350753825,
                    0.18009868149922592,
                    0.13522613842301698
                ],
                [
                    0.27051817062933337,
                    0.33825811229469216,
                    0.22567821150645778,
                    0.18042431452839552,
                    0.18017997371831895,
                    0.1802664655486662,
                    0.13516319885416866,
                    0.09005156594644448,
                    0.3153846471061056,
                    0.2706305157525014
                ],
                [
                    0.22538133749067357,
                    0.3608484787353153,
                    0.15792533307991413,
                    0.20300323774817944,
                    0.27038858765335155,
                    0.27051378271613613,
                    0.1802641251738673,
                    0.1801805197557897,
                    0.4508561034121178,
                    0.31581068605594353
                ],
                [
                    0.2705141384382771,
                    0.3834464470353294,
                    0.18050568559021088,
                    0.1804264410254433,
                    0.22527546439127272,
                    0.3156694964404336,
                    0.18026484379947694,
                    0.18018141815195088,
                    0.49605136477154305,
                    0.27063219820580836
                ],
                [
                    0.1802667353449725,
                    0.4060441080847336,
                    0.18050045857878277,
                    0.18042091084254938,
                    0.13510372177828353,
                    0.270518657800215,
                    0.180265581432215,
                    0.2252741805165263,
                    0.5412708945424338,
                    0.22547864418866254
                ],
                [
                    0.1351653975818009,
                    0.2705157571971071,
                    0.1353435207456823,
                    0.09017521536809547,
                    0.04501457986272753,
                    0.13516659642636245,
                    0.13516775750430682,
                    0.1801805197557897,
                    0.4508555809670322,
                    0.1803357174249785
                ]
            ]
        },
        "12": {
            "x": [
                0.0,
                1.0,
                2.0,
                3.0,
                4.0,
                6.0,
                8.0
            ],
            "y": [
                [
                    0.0,
                    0.0,
                    0.0,
                    0.0,
                    0.0,
                    0.0,
                    0.0,
                    0.0,
                    0.0,
                    0.0
                ],
                [
                    3.365664955623515e-07,
                    -1.3809791335195332e-06,
                    -9.242158567346337e-07,
                    2.2231259996785546e-07,
                    1.8945063248176908e-06,
                    1.0237025009907086e-06,
                    -0.022505381866366914,
                    1.4270251215142693e-06,
                    0.0,
                    0.022527059359153112
                ],
                [
                    -2.1289998849982616e-06,
                    3.490792292726308e-06,
                    1.0967433019121176e-06,
                    2.14929479927517e-06,
                    2.0129445734706763e-06,
                    -8.28481982767526e-07,
                    -1.2940354433277346e-06,
                    2.4450138109699537e-06,
                    3.911141167600718e-07,
                    0.02252471382548496
                ],
                [
                    0.0,
                    3.490792292726308e-06,
                    -1.5511977814186562e-06,
                    3.2465999735276085e-06,
                    0.02250837627246116,
                    -4.1688492602443006e-07,
                    -0.04501028103224647,
                    2.4450138109699537e-06,
                    -8.077001010242668e-07,
                    0.02252471382548496
                ],
                [
                    -0.0225078873950027,
                    1.4287462637985193e-06,
                    -1.31639873302003e-06,
                    6.22584472503851e-07,
                    1.3914496335698523e-06,
                    5.616241718908732e-07,
                    -0.04501028103224647,
                    0.0,
                    -2.2699092627753714e-07,
                    -0.022524780799377836
                ],
                [
                    0.0,
                    -9.516427735278832e-07,
                    -1.956861531593468e-06,
                    0.0,
                    3.4399696949849456e-06,
                    -4.1688492602443006e-07,
                    -0.02250553893177981,
                    4.4598444937093973e-07,
                    -2.6451339794619777e-06,
                    0.0225245058512063
                ],
                [
                    -6.074837567426883e-07,
                    3.142725609306396e-06,
                    0.022546509413300733,
                    0.0,
                    7.650212885401686e-07,
                    5.616241718908732e-07,
                    -1.46355229022066e-06,
                    1.4270251215142693e-06,
                    -2.2699092627753714e-07,
                    0.0225241119275274
                ]
            ]
        },
        "2": {
            "x": [
                0.0,
                1.0,
                2.0,
                3.0,
                4.0,
                6.0,
                8.0
            ],
            "y": [
                [
                    0.0,
                    0.0,
                    0.0,
                    0.0,
                    0.0,
                    0.0,
                    0.0,
                    0.0,
                    0.0,
                    0.0
                ],
                [
                    0.22537868342865613,
                    0.18026192111753858,
                    0.15795823231894868,
                    0.22558183623445005,
                    0.13510518493658727,
                    0.22537940626087188,
                    0.0675642960295571,
                    0.04501599742345519,
                    0.22517107626107888,
                    0.2480545024859251
                ],
                [
                    0.315670417285138,
                    0.4512667831083763,
                    0.20313349839287703,
                    0.31595700260300047,
                    0.27039181296937015,
                    0.3608480709592524,
                    0.18026105691315814,
                    0.09005122145297345,
                    0.36052123368004807,
                    0.40622262039842083
                ],
                [
                    0.3382599040365656,
                    0.7230005877941905,
                    0.24833097460604375,
                    0.3611775489718642,
                    0.40586168390550553,
                    0.40604765914510577,
                    0.1351703532041243,
                    0.13510290122205648,
                    0.4960508192023338,
                    0.5873023715704007
                ],
                [
                    0.24794648484345339,
                    0.8137485376844177,
                    0.2031316417388329,
                    0.2255849443546295,
                    0.40586168390550553,
                    0.31567233789406624,
                    0.13516966342461043,
                    0.09004946481508116,
                    0.586510535245711,
                    0.4967261740599291
                ],
                [
                    0.022518480642958166,
                    0.8591480391996594,
                    0.022548933873338832,
                    0.04507795790866116,
                    0.2252770520712365,
                    4.238231719855268e-06,
                    0.04503956283770699,
                    2.4450138109699537e-06,
                    0.4960508192023338,
                    0.1352216760731253
                ],
                [
                    -0.04501557387864069,
                    0.36085222798138833,
                    -0.06762346586360211,
                    -4.002718725359955e-07,
                    0.13510113535563137,
                    -0.09000328776332356,
                    3.2296692994981946e-06,
                    -2.5465621605880173e-07,
                    0.18009569400362146,
                    -0.04503579783146733
                ]
            ]
        },
        "3": {
            "x": [
                0.0,
                1.0,
                2.0,
                3.0,
                4.0,
                6.0,
                8.0
            ],
            "y": [
                [
                    0.0,
                    0.0,
                    0.0,
                    0.0,
                    0.0,
                    0.0,
                    0.0,
                    0.0,
                    0.0,
                    0.0
                ],
                [
                    0.1802636464754771,
                    0.09008594192987454,
                    0.15795397542766956,
                    0.18042532209968207,
                    0.22527558891293276,
                    0.1351682858890392,
                    0.18026235094860146,
                    0.1801809461126654,
                    0.1801010541385888,
                    0.09017575497748556
                ],
                [
                    0.31567180725605565,
                    0.3608482515905217,
                    0.3387849253386814,
                    0.36117353152596243,
                    0.40586345203107765,
                    0.27051777793904364,
                    0.29309580108123645,
                    0.24783383285635102,
                    0.36052079176174534,
                    0.33856729622937964
                ],
                [
                    0.1802620965420325,
                    0.3382568496955385,
                    0.2483287507003052,
                    0.2255833396963116,
                    0.40585894918045295,
                    0.1802678000594729,
                    0.1802646418149891,
                    0.13510532115455468,
                    0.40567690800025624,
                    0.27076272760297126
                ],
                [
                    2.8842110984250713e-06,
                    0.4060446707718092,
                    0.11279910226655453,
                    0.02254044257449969,
                    0.18018199467747759,
                    0.0900958898669314,
                    0.04503853976939318,
                    2.6996700270287555e-06,
                    0.3605221841039668,
                    0.18042652720647956
                ],
                [
                    0.022518480642958166,
                    0.09008752404799872,
                    -0.11267881979552648,
                    -0.13510302214716793,
                    0.045012826059190936,
                    -0.09000406969261532,
                    -0.0450134555500282,
                    -0.08996631532671012,
                    0.18009893596762758,
                    -0.18009391158716948
                ],
                [
                    0.09008761178396044,
                    -0.09000797371675387,
                    -0.15771458128828547,
                    -0.09008731491404556,
                    -0.044994317432286435,
                    -0.045013654666588965,
                    -0.09000354323889345,
                    -0.08996588171754483,
                    0.02249590038010535,
                    -0.09009052541368892
                ]
            ]
        },
        "4": {
            "x": [
                0.0,
                1.0,
                2.0,
                3.0,
                4.0,
                6.0,
                8.0
            ],
            "y": [
                [
                    0.0,
                    0.0,
                    0.0,
                    0.0,
                    0.0,
                    0.0,
                    0.0,
                    0.0,
                    0.0,
                    0.0
                ],
                [
                    0.09009248260126976,
                    0.13516157724222394,
                    0.18050404743993442,
                    0.13528686424654765,
                    0.11257585123052999,
                    0.13516613434803335,
                    0.18026774095429188,
                    0.22527564638840714,
                    0.20263410121745887,
                    0.18033948543873132
                ],
                [
                    0.09009248260126976,
                    0.270513937699841,
                    0.270874163370304,
                    0.18042407387118814,
                    0.2252779585820306,
                    0.13516925825226056,
                    0.22538068575812742,
                    0.2703905747726274,
                    0.3153836142168265,
                    0.18034001518947898
                ],
                [
                    -0.04501388547983437,
                    0.3608478898804084,
                    0.09020771310991091,
                    0.04507825031151502,
                    0.22527648764853847,
                    3.6622509293204875e-06,
                    0.09009198035169355,
                    0.04501869016172416,
                    0.3153846471061056,
                    0.09012895849117158
                ],
                [
                    -0.09000742077496887,
                    0.27051464486317733,
                    -6.330877066335061e-07,
                    -0.09008707070340383,
                    0.1801784712578203,
                    -0.13497742129407547,
                    -0.045010096252539905,
                    -0.02249495452553385,
                    0.22517258802614395,
                    -0.04503429037206391
                ],
                [
                    -0.09000641017988259,
                    -0.04501780789348225,
                    -0.04507805319360329,
                    -0.04505346775816843,
                    0.09004998760274341,
                    -0.09000490202992889,
                    -0.09000354323889345,
                    -0.08996262545526568,
                    2.0285610807802001e-07,
                    -0.09005006149051253
                ],
                [
                    -0.045014763182870066,
                    -0.22487082518250084,
                    0.04509506516894728,
                    -0.04505103666182941,
                    0.13510057093293334,
                    3.924999839699517e-06,
                    -0.09000763114734275,
                    1.6883988063209898e-06,
                    -0.08992653287428765,
                    -0.0450374373025742
                ]
            ]
        },
        "5": {
            "x": [
                0.0,
                1.0,
                2.0,
                3.0,
                4.0,
                6.0,
                8.0
            ],
            "y": [
                [
                    0.0,
                    0.0,
                    0.0,
                    0.0,
                    0.0,
                    0.0,
                    0.0,
                    0.0,
                    0.0,
                    0.0
                ],
                [
                    0.045037059745506536,
                    0.09009008383921646,
                    0.04511599027472722,
                    5.244018105587944e-06,
                    0.045016367136394564,
                    0.04503466912548945,
                    0.09008661898844728,
                    0.13510495936107964,
                    0.02250997467217708,
                    0.09017122825890951
                ],
                [
                    0.04503687265312556,
                    0.1351680305779652,
                    0.09025358733566434,
                    0.022540006783047795,
                    0.09004911636207696,
                    0.04503745115157526,
                    0.045037773869069764,
                    0.20272572176716147,
                    0.04501536566556513,
                    0.09017653017637305
                ],
                [
                    0.045032720214219335,
                    0.13516980132684858,
                    0.09025134981376991,
                    1.0305955258915755e-06,
                    0.09005165249088096,
                    0.04503514996344418,
                    0.04503594563150021,
                    0.1801749919859289,
                    4.558818469613257e-06,
                    0.09017700883109225
                ],
                [
                    2.8842110984250713e-06,
                    0.09009259759234228,
                    0.045112417521539924,
                    -0.0450522195296745,
                    0.045018231149831944,
                    -1.4405874270151386e-06,
                    3.741458924261254e-06,
                    0.09004883776413061,
                    -0.022494226476127976,
                    0.09017731259714952
                ],
                [
                    2.8842110984250713e-06,
                    0.09009008383921646,
                    1.6951556506550336e-06,
                    -7.071883506293286e-07,
                    1.7144329944596137e-06,
                    -0.045012336909786954,
                    -0.045012471001590726,
                    0.04501313150228822,
                    -0.04499250250372666,
                    0.04508089050018331
                ],
                [
                    0.022518480642958166,
                    0.04503897780063543,
                    -0.045094240432212274,
                    1.0305955258915755e-06,
                    0.02250723249890979,
                    2.080544729055056e-06,
                    -0.045015672859507694,
                    0.09004380284807112,
                    -0.04499250250372666,
                    5.584476525516413e-06
                ]
            ]
        },
        "6": {
            "x": [
                0.0,
                1.0,
                2.0,
                3.0,
                4.0,
                6.0,
                8.0
            ],
            "y": [
                [
                    0.0,
                    0.0,
                    0.0,
                    0.0,
                    0.0,
                    0.0,
                    0.0,
                    0.0,
                    0.0,
                    0.0
                ],
                [
                    0.045035913928180016,
                    0.04503440033295489,
                    0.045096906148963806,
                    4.941915155848298e-06,
                    0.09004745465007019,
                    0.045038292126623525,
                    0.045032720214219335,
                    0.09004849473949186,
                    0.1350389354043139,
                    0.04507558350628654
                ],
                [
                    0.045036265169368817,
                    0.045033182399392996,
                    0.09021290012193507,
                    0.045075617101374796,
                    0.1125763229347187,
                    0.045037847121533026,
                    0.04503788531745301,
                    0.1351063333332168,
                    0.13503861801126713,
                    0.04508058502305538
                ],
                [
                    2.956521037156268e-06,
                    0.09008515580557627,
                    0.1353480864639299,
                    -0.04504943352788829,
                    0.06753204157702539,
                    3.5211321560701947e-06,
                    6.098451788005832e-07,
                    0.13510185560695798,
                    0.09001025836478913,
                    0.04508016818310913
                ],
                [
                    3.365664955623515e-07,
                    0.0900876695587021,
                    0.13534590007531383,
                    0.0,
                    0.04501184705276129,
                    -0.04501146074505796,
                    -0.04501256941144166,
                    0.09005219930453184,
                    0.044992881516562666,
                    0.04507746111882818
                ],
                [
                    1.8290056312264547e-06,
                    0.04503421324057391,
                    0.04509678608901418,
                    -0.045050974420244555,
                    0.04501134230680931,
                    -0.045011827583781805,
                    -0.09000686490810356,
                    0.04501248852843309,
                    -0.04497350705288794,
                    2.5637978883774615e-06
                ],
                [
                    3.743820346319149e-06,
                    -3.976390866661239e-06,
                    5.993935161124897e-07,
                    1.0305955258915755e-06,
                    0.04501514758220285,
                    -0.045011827583781805,
                    -0.045016445311661435,
                    -2.5446897214953523e-06,
                    -0.04497611637044119,
                    -0.0450524022487086
                ]
            ]
        }
    },
    "column2_row5_experiment_e": {
        "pure_tones": {
            "x": [
                80.00000000000001,
                113.13708498984762,
                159.99999999999994,
                226.2741699796951,
                319.9999999999999
            ],
            "y": [
                [
                    1.1955384847517678,
                    1.078386744700889,
                    1.4474402928670473,
                    1.2960513315942594,
                    2.4939224789692025,
                    1.0397759731518734,
                    2.09048787441882,
                    3.3935709274439794,
                    0.8877436460540569,
                    1.3791056425475485
                ],
                [
                    0.54811272505668,
                    0.6407458329276158,
                    0.8629295278927319,
                    0.5997639020910531,
                    1.1950484829770263,
                    0.4664305432305443,
                    0.8764451781615898,
                    1.650410653186482,
                    0.6166555857233613,
                    0.5610631245037756
                ],
                [
                    0.36662110762398953,
                    0.39351340605051366,
                    0.46147930957654987,
                    0.3770625006566553,
                    0.5794310759094148,
                    0.37761828367333744,
                    0.5058158869193987,
                    0.6118334526603952,
                    0.41325639691287586,
                    0.3155070722863503
                ],
                [
                    0.2746765328400793,
                    0.3390154817062821,
                    0.37730499745693197,
                    0.2888239995953514,
                    0.44795374259220283,
                    0.29387669994016025,
                    0.3755659971653864,
                    0.5354604987502483,
                    0.3750032107828949,
                    0.29653895205327807
                ],
                [
                    0.24454676236800812,
                    0.29269088852422254,
                    0.3235913315138615,
                    0.2456091920678656,
                    0.3521704608474439,
                    0.2691876999906819,
                    0.3571619713720134,
                    0.32423669972148367,
                    0.3230767555643102,
                    0.19503248792376907
                ]
            ]
        },
        "transposed_tones": {
            "x": [
                80.00000000000001,
                113.13708498984762,
                159.99999999999994,
                226.2741699796951,
                319.9999999999999
            ],
            "y": [
                [
                    50.44449480948991,
                    100.0,
                    49.098395302204686,
                    70.15551477319902,
                    81.92831338416454,
                    94.13155935227535,
                    80.98424315785815,
                    81.96892035801,
                    64.10766373488433,
                    65.54757172475394
                ],
                [
                    47.71882734604598,
                    98.46361831260401,
                    80.872944627585,
                    68.44165969671606,
                    74.54760811666632,
                    100.0,
                    82.75499966800263,
                    100.0,
                    78.74023107695169,
                    80.27770540951343
                ],
                [
                    62.444378818105506,
                    100.0,
                    100.0,
                    98.78715631184215,
                    100.0,
                    92.02432804306163,
                    100.0,
                    89.78676026175428,
                    100.0,
                    96.44179309541937
                ],
                [
                    78.6483562222786,
                    78.15013774131509,
                    74.08025125320114,
                    63.440307646607145,
                    79.7916495469389,
                    100.0,
                    94.02018692978203,
                    100.0,
                    95.86721556078292,
                    89.95901965280964
                ],
                [
                    24.59744563625026,
                    39.50103556731399,
                    34.724202713624244,
                    26.74565709844671,
                    37.04059473662026,
                    21.448084238298495,
                    29.15013282287349,
                    27.301282552709544,
                    51.99943372647996,
                    35.765778783573
                ]
            ]
        }
    },
    "column3_row1_experiment_a": {
        "rand": {
            "x": [
                1,
                2,
                3,
                4,
                5,
                6,
                7,
                8,
                9,
                10,
                11,
                12,
                13,
                14,
                15,
                16,
                17,
                18,
                19,
                20,
                21,
                22,
                23,
                24,
                25,
                26,
                27,
                28,
                29,
                30
            ],
            "y": [
                [
                    0.3217151758555526,
                    0.9859373556960547,
                    0.43298180468672975,
                    0.3903736633467669,
                    0.32669297386443297,
                    0.3067677176808601,
                    0.2717837443391632,
                    0.35968899615741734,
                    0.4996647761571877,
                    0.3565497345428601
                ],
                [
                    0.3246486647197876,
                    0.9447562876603433,
                    0.40280883927873506,
                    0.36321958291413015,
                    0.3193515030873808,
                    0.305055428057872,
                    0.27347790840858177,
                    0.3493624394689708,
                    0.4931463463445954,
                    0.3716352178718988
                ],
                [
                    0.317106830777053,
                    0.9679875616062964,
                    0.4195691029392634,
                    0.3500551055247303,
                    0.31185620975370715,
                    0.3025011812785557,
                    0.2708649260656772,
                    0.35588186173526687,
                    0.4841351004236539,
                    0.3618729299623558
                ],
                [
                    0.3265098067603014,
                    1.0129713255991262,
                    0.41877779425297684,
                    0.35782525111339114,
                    0.3380013798059046,
                    0.30942000343806636,
                    0.2775555339052872,
                    0.38043157984977627,
                    0.4868581396999513,
                    0.36766525542169365
                ],
                [
                    0.3260590816893275,
                    0.9874106851437018,
                    0.4301892959533662,
                    0.3829205882238296,
                    0.34921936330929576,
                    0.3134367855373987,
                    0.28750376589182985,
                    0.3880497157357567,
                    0.4922337982005097,
                    0.34158279856790824
                ],
                [
                    0.33188197001565267,
                    1.0362776694435607,
                    0.44297539706746825,
                    0.3817983088542981,
                    0.39662251475431937,
                    0.32222966197934777,
                    0.3124854067736151,
                    0.4093993344454683,
                    0.5026422792702302,
                    0.3513768457174998
                ],
                [
                    0.34063169962324724,
                    1.1108551222712,
                    0.45187509789112285,
                    0.4060383224268668,
                    0.41692077432142416,
                    0.3375004850373074,
                    0.3475614666187978,
                    0.44485701389511656,
                    0.5484280733974004,
                    0.3722160872087684
                ],
                [
                    0.3596433946921261,
                    1.1985884999059733,
                    0.48361343892254416,
                    0.423012049007687,
                    0.49087848445315246,
                    0.36145086964268475,
                    0.3859466382249643,
                    0.4829684947951438,
                    0.5837733490270522,
                    0.3586025514550222
                ],
                [
                    0.3533379827167772,
                    1.2373506567606465,
                    0.49887960345486754,
                    0.4315811357741228,
                    0.6139867559821267,
                    0.38556208677673987,
                    0.4297927541866587,
                    0.5505484458584612,
                    0.665730552398763,
                    0.39795581709363986
                ],
                [
                    0.3476950043006547,
                    1.2781987481036907,
                    0.523060934438648,
                    0.4953137844516338,
                    0.6855586003165417,
                    0.3995514743949444,
                    0.4700030628049865,
                    0.6083895681207563,
                    0.7210218646925106,
                    0.435776760908493
                ],
                [
                    0.35307904766344966,
                    1.2599894221725423,
                    0.541621341506955,
                    0.4982814217227091,
                    0.7303341447253222,
                    0.42737971017732673,
                    0.5312909657949785,
                    0.6631900264681667,
                    0.773250890955362,
                    0.4503586609894485
                ],
                [
                    0.36596045364105456,
                    1.256598166361958,
                    0.5203945232785175,
                    0.5382630972539503,
                    0.8367126875269226,
                    0.41884959980594244,
                    0.5764304762654164,
                    0.6762767440381041,
                    0.7551485543855526,
                    0.47669632670479617
                ],
                [
                    0.37502875374030287,
                    1.2247359072200066,
                    0.5312999454005617,
                    0.578419569382212,
                    0.8819445838861719,
                    0.4259572437154806,
                    0.6281224886268564,
                    0.7223341582123866,
                    0.7632045865948819,
                    0.47671212369930877
                ],
                [
                    0.36310838669712986,
                    1.2358421128275658,
                    0.5398944451544974,
                    0.5686782957611398,
                    1.0183167710459922,
                    0.4487490910581636,
                    0.642679385715237,
                    0.7819759698376615,
                    0.8261422278848444,
                    0.5148167671759116
                ],
                [
                    0.37190834527645633,
                    1.3181369585872915,
                    0.5454498054320822,
                    0.5723815625027862,
                    1.0102879627796444,
                    0.4568992771431181,
                    0.669298371086609,
                    0.7639387582269422,
                    0.8229875501281873,
                    0.5163347800552646
                ],
                [
                    0.38011990716201155,
                    1.287876896897926,
                    0.5206452625556599,
                    0.6079913040949374,
                    1.0752280449903429,
                    0.4757586399893135,
                    0.7255924176702038,
                    0.7490601594661951,
                    0.8500357127478299,
                    0.5485953093439357
                ],
                [
                    0.3754198165392277,
                    1.3728702487155375,
                    0.5753370773735268,
                    0.5509629999303519,
                    1.1534797160642056,
                    0.4845110743209924,
                    0.7529337334928282,
                    0.7757842967745092,
                    0.8571793773748578,
                    0.5575952119314947
                ],
                [
                    0.38373133982541513,
                    1.392920723470865,
                    0.5769795082302165,
                    0.5988557965409191,
                    1.2174409072740524,
                    0.5107258530639539,
                    0.7762167071239485,
                    0.7835787503600027,
                    0.9705794043788347,
                    0.548917663412335
                ],
                [
                    0.3876866282770858,
                    1.4053945342713836,
                    0.5807696095949916,
                    0.5924231250578438,
                    1.2099926701389683,
                    0.5038074658149861,
                    0.8626572311861881,
                    0.7792530996548866,
                    0.9363807398992529,
                    0.5465687836258545
                ],
                [
                    0.37980872229906243,
                    1.3869978222727883,
                    0.5966931108950204,
                    0.579590203811959,
                    1.2786167140018136,
                    0.5287498174438106,
                    0.8031462021479688,
                    0.787549347403519,
                    0.9837076079516239,
                    0.5549604794018377
                ],
                [
                    0.38398648485850484,
                    1.470088760823538,
                    0.5984213006192417,
                    0.5552780552350838,
                    1.3893786724784098,
                    0.5088578108458891,
                    0.8665794424481349,
                    0.7812929248783608,
                    0.989631833110356,
                    0.5413145988426197
                ],
                [
                    0.39233004521344417,
                    1.495109909781859,
                    0.6246070376216466,
                    0.5329976828832926,
                    1.3731530536627985,
                    0.5231939733182831,
                    0.8327605033551275,
                    0.8009957681952116,
                    1.0347252457019271,
                    0.5409549586185995
                ],
                [
                    0.395293200848607,
                    1.5308513790767424,
                    0.6188510374122576,
                    0.5380898574255517,
                    1.3410518483528702,
                    0.5193630914852152,
                    0.8474454013793449,
                    0.7812828107018144,
                    1.0791598005610887,
                    0.5617940083161391
                ],
                [
                    0.3977798843574821,
                    1.6080957908384588,
                    0.6507847464810645,
                    0.5386916422687521,
                    1.4683594678488632,
                    0.5269180336929675,
                    0.8798851413423708,
                    0.8117997169981577,
                    1.1592510481332001,
                    0.5620321105495469
                ],
                [
                    0.40808450288296716,
                    1.6424317365965513,
                    0.6555265256092377,
                    0.5699769277355947,
                    1.433355058547384,
                    0.5413831870960445,
                    0.9089899111459295,
                    0.8343934317139465,
                    1.1740326455779553,
                    0.5576255331361907
                ],
                [
                    0.3993174987998669,
                    1.6606655986954775,
                    0.6565987977432415,
                    0.5665300318676909,
                    1.4138497692279899,
                    0.5510299313000376,
                    0.9184954715457103,
                    0.8185358074553963,
                    1.1562411431622581,
                    0.5909134318771871
                ],
                [
                    0.4080992982203676,
                    1.8973763767430178,
                    0.6345237810140361,
                    0.5487235841227976,
                    1.4437356726302677,
                    0.5629915613144237,
                    0.9247620906088431,
                    0.8187966457106151,
                    1.313342543635822,
                    0.5933170069609753
                ],
                [
                    0.41592827613864664,
                    1.8215403301278708,
                    0.6763164828645417,
                    0.557222242091322,
                    1.538546579796793,
                    0.5657366828253053,
                    0.9665565439824477,
                    0.7847721509068329,
                    1.2628225394548886,
                    0.6125348800400235
                ],
                [
                    0.412108462687165,
                    1.8244674976330417,
                    0.6812768933379553,
                    0.5603860158606704,
                    1.6469777718660887,
                    0.6042888433636496,
                    0.9594497969294269,
                    0.8426337969256923,
                    1.4624387533549938,
                    0.6393201469964229
                ],
                [
                    0.40737951940791145,
                    2.128313862919208,
                    0.6962460114070348,
                    0.5787958250175046,
                    1.6483618230226929,
                    0.586353990006183,
                    0.972884233324344,
                    0.8233495451988568,
                    1.3501398889182101,
                    0.6291981129462668
                ]
            ]
        },
        "sine": {
            "x": [
                1,
                2,
                3,
                4,
                5,
                6,
                7,
                8,
                9,
                10,
                11,
                12,
                13,
                14,
                15,
                16,
                17,
                18,
                19,
                20,
                21,
                22,
                23,
                24,
                25,
                26,
                27,
                28,
                29,
                30
            ],
            "y": [
                [
                    0.3682347302140056,
                    0.8351517973459145,
                    0.40319665306078917,
                    0.2804084999549113,
                    0.38433370118979954,
                    0.4004632200132144,
                    0.28537230375506306,
                    0.404472703134816,
                    0.4249745201453229,
                    0.33522611284972814
                ],
                [
                    0.37895017595573427,
                    0.8242326967175122,
                    0.40630190171732217,
                    0.26520753117122914,
                    0.396485773381272,
                    0.40745950267022407,
                    0.29007979997288713,
                    0.41292750818243,
                    0.4199120348549685,
                    0.33598027638962397
                ],
                [
                    0.4085331223460103,
                    0.8275734459148336,
                    0.3938874612881645,
                    0.2804902789846894,
                    0.43468392422476326,
                    0.42239484683521294,
                    0.2980670096171308,
                    0.4349390853889677,
                    0.41736579187048456,
                    0.32260560433741153
                ],
                [
                    0.4211500373124812,
                    0.8237994643638274,
                    0.4003229834990148,
                    0.29396808127103885,
                    0.45953251339128737,
                    0.43976106108402924,
                    0.31056292838591193,
                    0.4548351438396454,
                    0.4034322247935603,
                    0.3186130668147493
                ],
                [
                    0.45116140343610395,
                    0.8482723299290111,
                    0.4048357097100884,
                    0.3163948046745822,
                    0.517130221775839,
                    0.44732746833517173,
                    0.3118409151786224,
                    0.508995857417096,
                    0.40340632576031443,
                    0.30373054711121233
                ],
                [
                    0.47401335048224663,
                    0.8779474034210971,
                    0.42899423566909706,
                    0.3568289415245184,
                    0.5852060444041759,
                    0.4598457223084517,
                    0.35154822360998567,
                    0.5354497901410143,
                    0.43346361864946753,
                    0.2946849245128365
                ],
                [
                    0.464036575669199,
                    0.9097249195849005,
                    0.4672579785766186,
                    0.3836126538042581,
                    0.6709547149653707,
                    0.4926647737958831,
                    0.3807419865183462,
                    0.5732749288472769,
                    0.45280275394771363,
                    0.30911524732403506
                ],
                [
                    0.48986057209971284,
                    0.9364647014744668,
                    0.48260678807042473,
                    0.40943172177211523,
                    0.7357725723995662,
                    0.5005844067374756,
                    0.41583698456318835,
                    0.6299266412269641,
                    0.45964451046577043,
                    0.31713053058514734
                ],
                [
                    0.48522788981783976,
                    0.9621159627635602,
                    0.4944388627965912,
                    0.46504582105455194,
                    0.7663140849547478,
                    0.534979284354433,
                    0.4736129800663303,
                    0.6608557513137543,
                    0.4742039435274316,
                    0.321952148114971
                ],
                [
                    0.5048891437474402,
                    0.9600197231830254,
                    0.5355936420756633,
                    0.49861177621590763,
                    0.8227720516301753,
                    0.5449919836972601,
                    0.4913831309941157,
                    0.6875919170326608,
                    0.4869908994698631,
                    0.3503964752218295
                ],
                [
                    0.48643518324329793,
                    1.00562645643381,
                    0.5536711673446881,
                    0.5553988339935603,
                    0.8561089798585979,
                    0.5521462190150341,
                    0.5085833836807291,
                    0.7560785476963232,
                    0.4817389487906471,
                    0.35592072326055185
                ],
                [
                    0.4974898127894167,
                    1.0282259751165994,
                    0.5317221841935029,
                    0.5879682918873892,
                    0.853660653535076,
                    0.5433551114961641,
                    0.5290972269445182,
                    0.7902274066653218,
                    0.47330097927116865,
                    0.38515585752061154
                ],
                [
                    0.49626669720247085,
                    1.0479716919989153,
                    0.589571143878981,
                    0.594282593812615,
                    0.8529045879005533,
                    0.5297151695395501,
                    0.5757813998840235,
                    0.8364109250601629,
                    0.4768008469590099,
                    0.40257187999751665
                ],
                [
                    0.4733375567364182,
                    1.041513569483652,
                    0.5846521507430199,
                    0.6099098574373398,
                    0.8237718699817143,
                    0.5507873244116683,
                    0.5919190497695294,
                    0.818379908956268,
                    0.4787807506827901,
                    0.4094827926375875
                ],
                [
                    0.4657893552633576,
                    1.0644908299923952,
                    0.5836291550935903,
                    0.6447841381808878,
                    0.9230546629854028,
                    0.5536321510123916,
                    0.5982190622607811,
                    0.8183467443661744,
                    0.48181701402625554,
                    0.4270756528074217
                ],
                [
                    0.4748558239861142,
                    1.1149058428035228,
                    0.5722364009056037,
                    0.6130847245277391,
                    0.9548614239893026,
                    0.5324053442006401,
                    0.6030487062009598,
                    0.8221632713281718,
                    0.48058982680329515,
                    0.4169544043912272
                ],
                [
                    0.4684968617739861,
                    1.127371427811845,
                    0.5872303091954816,
                    0.6144105998673807,
                    0.9633661797010037,
                    0.519233938086932,
                    0.6336782943428678,
                    0.8267333352834045,
                    0.47768566021015474,
                    0.41678277935230446
                ],
                [
                    0.4490133492245421,
                    1.133406986790738,
                    0.6026869836975962,
                    0.6184776221165642,
                    1.022738009103821,
                    0.5310130208984419,
                    0.6381118789327198,
                    0.7755089727467042,
                    0.49906592549469336,
                    0.4373337134295864
                ],
                [
                    0.4304475224935664,
                    1.1806536218715733,
                    0.5937199775302328,
                    0.5833631331944434,
                    1.0429526806249299,
                    0.5336167446870925,
                    0.6480894489107942,
                    0.773683504946799,
                    0.48215543589163107,
                    0.4214452654210477
                ],
                [
                    0.4571891400231129,
                    1.175143090247411,
                    0.6123581285397729,
                    0.5670874366873467,
                    0.9951607207618093,
                    0.5436216839347552,
                    0.6718061545634978,
                    0.7393706928244722,
                    0.49428119631699696,
                    0.4482233963487112
                ],
                [
                    0.45542860482579994,
                    1.1558281719215877,
                    0.60714364911665,
                    0.5605911269893128,
                    1.0322484900640012,
                    0.5588214572456417,
                    0.6873367865256831,
                    0.7462122184237028,
                    0.5020031340939662,
                    0.4545542019568189
                ],
                [
                    0.4498084749141022,
                    1.1352281359627407,
                    0.6191504711478678,
                    0.593752842896278,
                    1.0278322243464508,
                    0.5565179344666131,
                    0.6980028657396707,
                    0.7749852269413999,
                    0.5369225737020071,
                    0.46474273079385714
                ],
                [
                    0.4492183999143674,
                    1.1596019463169063,
                    0.6125324941610661,
                    0.5766517355304946,
                    1.0399251627005395,
                    0.539334409016319,
                    0.6842374071274383,
                    0.7659733246075854,
                    0.5536948403192133,
                    0.4563661683686686
                ],
                [
                    0.4742623668615455,
                    1.1455453430490523,
                    0.6198613156306368,
                    0.5924641176541391,
                    0.9806067853049084,
                    0.5575439001095218,
                    0.7303568095767675,
                    0.7400791622360262,
                    0.5299458527812151,
                    0.46279281706475184
                ],
                [
                    0.4566583863410498,
                    1.1876481511155852,
                    0.6182858731209396,
                    0.5646958909574664,
                    0.9793282865454709,
                    0.556450145699788,
                    0.7073008697370795,
                    0.7646745867037588,
                    0.551812093180194,
                    0.4926837149832768
                ],
                [
                    0.48635934877410036,
                    1.2202885169758089,
                    0.610514779918555,
                    0.5811233740840916,
                    0.984451838975948,
                    0.5788646200795058,
                    0.7299972360457423,
                    0.7563116809026909,
                    0.5598245136966908,
                    0.5219351879027242
                ],
                [
                    0.4820922073868452,
                    1.2192636380142836,
                    0.5961734610045911,
                    0.5778027686685361,
                    0.9639376537351602,
                    0.5823164317498836,
                    0.7214431888195065,
                    0.7498066132841734,
                    0.5536433972593853,
                    0.5060343270445876
                ],
                [
                    0.47646662856744515,
                    1.1945322202651192,
                    0.6287309635607006,
                    0.5682540414706954,
                    0.9826675201575583,
                    0.5733281005524161,
                    0.7486932274400698,
                    0.7829808448631816,
                    0.5787001537738191,
                    0.5063049549945512
                ],
                [
                    0.47975733798484343,
                    1.2075718162814133,
                    0.6396653332866342,
                    0.6068170087091397,
                    0.9928965186375459,
                    0.5948549467255733,
                    0.7616265018056917,
                    0.7700405570911473,
                    0.582393604502937,
                    0.5009545012134263
                ],
                [
                    0.4962758488833216,
                    1.2304600045752878,
                    0.6209039927924226,
                    0.5696994670499425,
                    0.9705055314367423,
                    0.5866402737449024,
                    0.7916927502576316,
                    0.79782599653785,
                    0.5822505073639264,
                    0.5167813067667592
                ]
            ]
        }
    },
    "column3_row2_experiment_b": {
        "high_harmonics": {
            "f0_in_hz": 125.0,
            "filter_position_in_hz": 3900.0,
            "x_bin_centers": [
                0.9090450000000001,
                0.9273168045000001,
                0.9459558722704502,
                0.9649695853030862,
                0.9843654739676784,
                1.0041512199944287,
                1.0243346595163167,
                1.0449237861725946,
                1.0659267542746638,
                1.0873518820355845,
                1.1092076548644998,
                1.131502728727276,
                1.1542459335746944,
                1.1774462768395457,
                1.2011129470040207,
                1.2252553172388014,
                1.2498829491153014,
                1.2750055963925186,
                1.3006332088800083,
                1.3267759363784966,
                1.3534441326997042,
                1.3806483597669683,
                1.4083993917982844,
                1.43670821957343,
                1.465586054786856,
                1.4950443344880715,
                1.525094725611282,
                1.5557491295960686,
                1.5870196871009494,
                1.6189187828116784,
                1.6514590503461934,
                1.6846533772581518,
                1.7185149101410406,
                1.7530570598348756,
                1.7882935067375567,
                1.8242382062229816,
                1.8609053941680633,
                1.8983095925908415,
                1.9364656154019175,
                1.9753885742714958,
                2.015093884614353,
                2.0555972716951016,
                2.096914776856173,
                2.1390627638709825,
                2.182057925424789,
                2.2259172897258273,
                2.2706582272493163,
                2.3162984576170276
            ],
            "y_bin_heights": [
                [
                    0.0,
                    0.0,
                    0.0,
                    0.0,
                    0.0,
                    0.0,
                    0.0,
                    0.0,
                    0.0,
                    0.0
                ],
                [
                    0.0,
                    0.0,
                    0.0,
                    0.0,
                    0.0,
                    0.0,
                    0.0,
                    0.0,
                    0.0,
                    0.0
                ],
                [
                    0.0,
                    0.0,
                    0.0,
                    0.0,
                    0.0,
                    0.0,
                    0.0,
                    0.0,
                    0.0,
                    0.0
                ],
                [
                    0.0,
                    0.0,
                    0.0,
                    0.0,
                    0.0,
                    0.11235955056179775,
                    0.0,
                    0.0,
                    0.0,
                    0.0
                ],
                [
                    4.044943820224719,
                    1.1235955056179776,
                    2.5842696629213484,
                    0.0,
                    0.33707865168539325,
                    2.696629213483146,
                    13.595505617977528,
                    2.4719101123595504,
                    0.7865168539325843,
                    7.873090481786134
                ],
                [
                    17.415730337078653,
                    2.134831460674157,
                    2.5842696629213484,
                    0.0,
                    1.348314606741573,
                    4.719101123595506,
                    11.685393258426966,
                    5.955056179775281,
                    23.48314606741573,
                    5.287896592244419
                ],
                [
                    0.0,
                    0.0,
                    0.11235955056179775,
                    0.0,
                    0.0,
                    0.0,
                    0.0,
                    0.898876404494382,
                    2.247191011235955,
                    0.0
                ],
                [
                    0.0,
                    0.0,
                    0.0,
                    0.0,
                    0.0,
                    0.0,
                    0.0,
                    0.0,
                    0.0,
                    0.0
                ],
                [
                    0.0,
                    0.0,
                    0.0,
                    0.0,
                    0.0,
                    0.0,
                    0.0,
                    0.0,
                    0.0,
                    0.0
                ],
                [
                    0.0,
                    0.0,
                    0.0,
                    0.0,
                    0.0,
                    0.0,
                    0.0,
                    0.0,
                    0.0,
                    0.0
                ],
                [
                    0.0,
                    0.0,
                    0.0,
                    0.0,
                    0.0,
                    0.0,
                    0.0,
                    0.0,
                    0.0,
                    0.0
                ],
                [
                    0.0,
                    0.0,
                    0.0,
                    0.0,
                    0.0,
                    0.0,
                    0.0,
                    0.0,
                    0.0,
                    0.0
                ],
                [
                    0.0,
                    0.0,
                    0.0,
                    0.0,
                    0.0,
                    0.0,
                    0.0,
                    0.0,
                    0.0,
                    0.0
                ],
                [
                    0.0,
                    0.0,
                    0.0,
                    0.0,
                    0.0,
                    0.0,
                    0.0,
                    0.0,
                    0.0,
                    0.0
                ],
                [
                    0.0,
                    0.0,
                    0.0,
                    0.0,
                    0.0,
                    0.0,
                    0.0,
                    0.0,
                    0.0,
                    0.0
                ],
                [
                    0.0,
                    0.0,
                    0.0,
                    0.0,
                    0.0,
                    0.0,
                    0.0,
                    0.0,
                    0.0,
                    0.0
                ],
                [
                    0.0,
                    0.0,
                    0.0,
                    0.0,
                    0.0,
                    0.0,
                    0.0,
                    0.0,
                    0.0,
                    0.0
                ],
                [
                    0.0,
                    0.0,
                    0.0,
                    0.0,
                    0.0,
                    0.0,
                    0.0,
                    0.0,
                    0.0,
                    0.0
                ],
                [
                    0.0,
                    0.0,
                    0.0,
                    0.0,
                    0.0,
                    0.0,
                    0.0,
                    0.0,
                    0.0,
                    0.0
                ],
                [
                    0.0,
                    0.0,
                    0.0,
                    0.0,
                    0.0,
                    0.0,
                    0.0,
                    0.0,
                    0.0,
                    0.0
                ],
                [
                    0.0,
                    0.0,
                    0.0,
                    0.0,
                    0.0,
                    0.0,
                    0.0,
                    0.0,
                    0.0,
                    0.0
                ],
                [
                    0.0,
                    0.0,
                    0.0,
                    0.0,
                    0.0,
                    0.0,
                    0.0,
                    0.0,
                    0.0,
                    0.0
                ],
                [
                    0.0,
                    0.0,
                    0.0,
                    0.0,
                    0.0,
                    0.0,
                    0.0,
                    0.0,
                    0.0,
                    0.0
                ],
                [
                    0.0,
                    0.0,
                    0.0,
                    0.0,
                    0.0,
                    0.0,
                    0.0,
                    0.0,
                    0.0,
                    0.0
                ],
                [
                    0.0,
                    0.0,
                    0.0,
                    0.0,
                    0.0,
                    0.0,
                    0.0,
                    0.0,
                    0.0,
                    0.0
                ],
                [
                    0.0,
                    0.0,
                    0.0,
                    0.0,
                    0.0,
                    0.0,
                    0.0,
                    0.0,
                    0.0,
                    0.0
                ],
                [
                    0.0,
                    0.0,
                    0.0,
                    0.0,
                    0.0,
                    0.0,
                    0.0,
                    0.0,
                    0.0,
                    0.0
                ],
                [
                    0.0,
                    0.0,
                    0.0,
                    0.0,
                    0.0,
                    0.0,
                    0.0,
                    0.0,
                    0.0,
                    0.0
                ],
                [
                    0.0,
                    0.0,
                    0.0,
                    0.0,
                    0.0,
                    0.0,
                    0.0,
                    0.0,
                    0.0,
                    0.0
                ],
                [
                    0.0,
                    0.0,
                    0.0,
                    0.0,
                    0.0,
                    0.0,
                    0.0,
                    0.0,
                    0.0,
                    0.0
                ],
                [
                    0.0,
                    0.0,
                    0.0,
                    0.0,
                    0.0,
                    0.0,
                    0.0,
                    0.0,
                    0.0,
                    0.0
                ],
                [
                    0.0,
                    0.0,
                    0.0,
                    0.0,
                    0.0,
                    0.0,
                    0.0,
                    0.0,
                    0.0,
                    0.0
                ],
                [
                    0.0,
                    0.0,
                    0.0,
                    0.0,
                    0.0,
                    0.0,
                    0.0,
                    0.0,
                    0.0,
                    0.0
                ],
                [
                    0.0,
                    0.0,
                    0.0,
                    0.0,
                    0.0,
                    0.0,
                    0.0,
                    0.0,
                    0.0,
                    0.0
                ],
                [
                    0.0,
                    0.0,
                    0.0,
                    0.0,
                    0.0,
                    0.0,
                    0.0,
                    0.0,
                    0.0,
                    0.0
                ],
                [
                    0.0,
                    0.0,
                    0.0,
                    0.0,
                    0.0,
                    0.0,
                    0.0,
                    0.0,
                    0.0,
                    0.0
                ],
                [
                    0.0,
                    0.0,
                    0.0,
                    0.0,
                    0.0,
                    0.0,
                    0.0,
                    0.0,
                    0.0,
                    0.0
                ],
                [
                    0.0,
                    0.0,
                    0.0,
                    0.0,
                    0.0,
                    0.0,
                    0.0,
                    0.0,
                    0.0,
                    0.0
                ],
                [
                    0.0,
                    3.8202247191011236,
                    0.0,
                    0.0,
                    0.6741573033707865,
                    0.0,
                    1.0112359550561798,
                    0.0,
                    0.0,
                    0.23501762632197415
                ],
                [
                    49.10112359550562,
                    22.247191011235955,
                    31.01123595505618,
                    22.02247191011236,
                    50.78651685393258,
                    30.786516853932586,
                    35.50561797752809,
                    34.49438202247191,
                    27.191011235955056,
                    59.106933019976495
                ],
                [
                    29.43820224719101,
                    62.92134831460674,
                    63.70786516853933,
                    77.75280898876404,
                    45.50561797752809,
                    60.89887640449438,
                    38.20224719101124,
                    54.49438202247191,
                    46.06741573033708,
                    27.497062279670974
                ],
                [
                    0.0,
                    7.752808988764045,
                    0.0,
                    0.2247191011235955,
                    1.348314606741573,
                    0.7865168539325843,
                    0.0,
                    1.6853932584269662,
                    0.2247191011235955,
                    0.0
                ],
                [
                    0.0,
                    0.0,
                    0.0,
                    0.0,
                    0.0,
                    0.0,
                    0.0,
                    0.0,
                    0.0,
                    0.0
                ],
                [
                    0.0,
                    0.0,
                    0.0,
                    0.0,
                    0.0,
                    0.0,
                    0.0,
                    0.0,
                    0.0,
                    0.0
                ],
                [
                    0.0,
                    0.0,
                    0.0,
                    0.0,
                    0.0,
                    0.0,
                    0.0,
                    0.0,
                    0.0,
                    0.0
                ],
                [
                    0.0,
                    0.0,
                    0.0,
                    0.0,
                    0.0,
                    0.0,
                    0.0,
                    0.0,
                    0.0,
                    0.0
                ],
                [
                    0.0,
                    0.0,
                    0.0,
                    0.0,
                    0.0,
                    0.0,
                    0.0,
                    0.0,
                    0.0,
                    0.0
                ],
                [
                    0.0,
                    0.0,
                    0.0,
                    0.0,
                    0.0,
                    0.0,
                    0.0,
                    0.0,
                    0.0,
                    0.0
                ]
            ]
        },
        "low_harmonics": {
            "f0_in_hz": 125.0,
            "filter_position_in_hz": 125.0,
            "x_bin_centers": [
                0.9090450000000001,
                0.9273168045000001,
                0.9459558722704502,
                0.9649695853030862,
                0.9843654739676784,
                1.0041512199944287,
                1.0243346595163167,
                1.0449237861725946,
                1.0659267542746638,
                1.0873518820355845,
                1.1092076548644998,
                1.131502728727276,
                1.1542459335746944,
                1.1774462768395457,
                1.2011129470040207,
                1.2252553172388014,
                1.2498829491153014,
                1.2750055963925186,
                1.3006332088800083,
                1.3267759363784966,
                1.3534441326997042,
                1.3806483597669683,
                1.4083993917982844,
                1.43670821957343,
                1.465586054786856,
                1.4950443344880715,
                1.525094725611282,
                1.5557491295960686,
                1.5870196871009494,
                1.6189187828116784,
                1.6514590503461934,
                1.6846533772581518,
                1.7185149101410406,
                1.7530570598348756,
                1.7882935067375567,
                1.8242382062229816,
                1.8609053941680633,
                1.8983095925908415,
                1.9364656154019175,
                1.9753885742714958,
                2.015093884614353,
                2.0555972716951016,
                2.096914776856173,
                2.1390627638709825,
                2.182057925424789,
                2.2259172897258273,
                2.2706582272493163,
                2.3162984576170276
            ],
            "y_bin_heights": [
                [
                    0.0,
                    0.5988023952095808,
                    0.0,
                    0.0,
                    0.0,
                    0.0,
                    0.0,
                    1.556420233463035,
                    1.1804384485666104,
                    0.0
                ],
                [
                    0.11235955056179775,
                    0.3992015968063872,
                    0.0,
                    0.0,
                    0.0,
                    0.0,
                    0.0,
                    0.7782101167315175,
                    1.5177065767284992,
                    0.0
                ],
                [
                    0.0,
                    1.596806387225549,
                    0.0,
                    0.0,
                    0.0,
                    0.0,
                    0.0,
                    0.0,
                    4.5531197301854975,
                    0.0
                ],
                [
                    0.11235955056179775,
                    1.596806387225549,
                    1.9187358916478556,
                    0.11235955056179775,
                    1.0123734533183353,
                    3.146067415730337,
                    0.7891770011273957,
                    1.9455252918287937,
                    14.165261382799326,
                    0.0
                ],
                [
                    33.48314606741573,
                    1.996007984031936,
                    32.50564334085779,
                    35.39325842696629,
                    41.84476940382452,
                    38.651685393258425,
                    35.51296505073281,
                    26.070038910505836,
                    17.875210792580102,
                    29.325842696629213
                ],
                [
                    58.31460674157304,
                    1.3972055888223553,
                    54.966139954853276,
                    63.48314606741573,
                    50.0562429696288,
                    53.258426966292134,
                    48.252536640360766,
                    34.43579766536965,
                    21.41652613827993,
                    67.30337078651685
                ],
                [
                    1.1235955056179776,
                    2.594810379241517,
                    10.045146726862303,
                    0.898876404494382,
                    5.286839145106861,
                    4.831460674157303,
                    13.979706877113866,
                    6.031128404669261,
                    11.129848229342327,
                    3.3707865168539324
                ],
                [
                    0.0,
                    3.592814371257485,
                    0.0,
                    0.0,
                    0.3374578177727784,
                    0.11235955056179775,
                    0.0,
                    0.0,
                    2.1922428330522767,
                    0.0
                ],
                [
                    0.0,
                    1.7964071856287425,
                    0.0,
                    0.0,
                    0.0,
                    0.0,
                    0.0,
                    0.19455252918287938,
                    0.6745362563237775,
                    0.0
                ],
                [
                    0.0,
                    1.3972055888223553,
                    0.0,
                    0.0,
                    0.0,
                    0.0,
                    0.0,
                    0.5836575875486382,
                    0.0,
                    0.0
                ],
                [
                    0.0,
                    0.7984031936127745,
                    0.0,
                    0.0,
                    0.0,
                    0.0,
                    0.0,
                    0.38910505836575876,
                    0.16863406408094436,
                    0.0
                ],
                [
                    0.0,
                    2.395209580838323,
                    0.0,
                    0.0,
                    0.0,
                    0.0,
                    0.0,
                    0.5836575875486382,
                    0.0,
                    0.0
                ],
                [
                    0.0,
                    0.7984031936127745,
                    0.0,
                    0.0,
                    0.0,
                    0.0,
                    0.0,
                    0.0,
                    0.0,
                    0.0
                ],
                [
                    0.0,
                    3.193612774451098,
                    0.0,
                    0.0,
                    0.0,
                    0.0,
                    0.0,
                    0.19455252918287938,
                    0.16863406408094436,
                    0.0
                ],
                [
                    0.0,
                    1.596806387225549,
                    0.0,
                    0.0,
                    0.0,
                    0.0,
                    0.0,
                    0.38910505836575876,
                    0.3372681281618887,
                    0.0
                ],
                [
                    0.0,
                    2.1956087824351296,
                    0.0,
                    0.0,
                    0.0,
                    0.0,
                    0.0,
                    0.9727626459143969,
                    1.0118043844856661,
                    0.0
                ],
                [
                    0.11235955056179775,
                    1.7964071856287425,
                    0.0,
                    0.0,
                    0.0,
                    0.0,
                    0.0,
                    1.3618677042801557,
                    0.8431703204047217,
                    0.0
                ],
                [
                    0.11235955056179775,
                    1.1976047904191616,
                    0.0,
                    0.0,
                    0.0,
                    0.0,
                    0.0,
                    0.19455252918287938,
                    1.0118043844856661,
                    0.0
                ],
                [
                    0.2247191011235955,
                    2.395209580838323,
                    0.0,
                    0.0,
                    0.0,
                    0.0,
                    0.0,
                    0.19455252918287938,
                    0.6745362563237775,
                    0.0
                ],
                [
                    0.0,
                    1.7964071856287425,
                    0.0,
                    0.0,
                    0.0,
                    0.0,
                    0.0,
                    0.19455252918287938,
                    0.3372681281618887,
                    0.0
                ],
                [
                    0.0,
                    2.9940119760479043,
                    0.0,
                    0.0,
                    0.0,
                    0.0,
                    0.0,
                    0.19455252918287938,
                    0.5059021922428331,
                    0.0
                ],
                [
                    0.0,
                    0.998003992015968,
                    0.0,
                    0.0,
                    0.0,
                    0.0,
                    0.0,
                    0.0,
                    0.8431703204047217,
                    0.0
                ],
                [
                    0.0,
                    0.3992015968063872,
                    0.0,
                    0.0,
                    0.0,
                    0.0,
                    0.0,
                    0.38910505836575876,
                    0.3372681281618887,
                    0.0
                ],
                [
                    0.0,
                    0.1996007984031936,
                    0.0,
                    0.0,
                    0.0,
                    0.0,
                    0.0,
                    0.38910505836575876,
                    0.5059021922428331,
                    0.0
                ],
                [
                    0.0,
                    0.3992015968063872,
                    0.0,
                    0.0,
                    0.0,
                    0.0,
                    0.0,
                    0.0,
                    0.0,
                    0.0
                ],
                [
                    0.0,
                    0.998003992015968,
                    0.0,
                    0.0,
                    0.0,
                    0.0,
                    0.0,
                    2.529182879377432,
                    0.16863406408094436,
                    0.0
                ],
                [
                    0.0,
                    1.7964071856287425,
                    0.0,
                    0.0,
                    0.0,
                    0.0,
                    0.0,
                    0.9727626459143969,
                    0.8431703204047217,
                    0.0
                ],
                [
                    0.0,
                    3.7924151696606785,
                    0.0,
                    0.0,
                    0.0,
                    0.0,
                    0.0,
                    0.0,
                    0.3372681281618887,
                    0.0
                ],
                [
                    0.0,
                    4.790419161676646,
                    0.0,
                    0.0,
                    0.0,
                    0.0,
                    0.0,
                    0.19455252918287938,
                    0.16863406408094436,
                    0.0
                ],
                [
                    0.0,
                    5.788423153692615,
                    0.0,
                    0.0,
                    0.0,
                    0.0,
                    0.0,
                    1.1673151750972763,
                    0.0,
                    0.0
                ],
                [
                    0.0,
                    7.584830339321357,
                    0.0,
                    0.0,
                    0.0,
                    0.0,
                    0.0,
                    2.140077821011673,
                    0.0,
                    0.0
                ],
                [
                    0.0,
                    8.582834331337326,
                    0.11286681715575621,
                    0.0,
                    0.0,
                    0.0,
                    0.0,
                    1.556420233463035,
                    0.0,
                    0.0
                ],
                [
                    0.0,
                    3.992015968063872,
                    0.0,
                    0.0,
                    0.0,
                    0.0,
                    0.0,
                    0.0,
                    0.16863406408094436,
                    0.0
                ],
                [
                    0.0,
                    2.9940119760479043,
                    0.0,
                    0.0,
                    0.0,
                    0.0,
                    0.0,
                    0.0,
                    0.16863406408094436,
                    0.0
                ],
                [
                    0.0,
                    3.992015968063872,
                    0.0,
                    0.0,
                    0.0,
                    0.0,
                    0.0,
                    0.38910505836575876,
                    0.0,
                    0.0
                ],
                [
                    0.0,
                    1.3972055888223553,
                    0.0,
                    0.0,
                    0.0,
                    0.0,
                    0.0,
                    0.0,
                    0.0,
                    0.0
                ],
                [
                    0.0,
                    1.3972055888223553,
                    0.0,
                    0.0,
                    0.0,
                    0.0,
                    0.0,
                    0.0,
                    0.0,
                    0.0
                ],
                [
                    0.0,
                    2.395209580838323,
                    0.11286681715575621,
                    0.0,
                    0.0,
                    0.0,
                    0.0,
                    0.0,
                    0.0,
                    0.0
                ],
                [
                    0.0,
                    2.395209580838323,
                    0.0,
                    0.0,
                    0.2249718785151856,
                    0.0,
                    0.0,
                    0.19455252918287938,
                    0.8431703204047217,
                    0.0
                ],
                [
                    4.382022471910112,
                    2.395209580838323,
                    0.11286681715575621,
                    0.0,
                    0.7874015748031497,
                    0.0,
                    0.5636978579481398,
                    3.307392996108949,
                    3.87858347386172,
                    0.0
                ],
                [
                    1.9101123595505618,
                    1.996007984031936,
                    0.0,
                    0.11235955056179775,
                    0.4499437570303712,
                    0.0,
                    0.7891770011273957,
                    7.198443579766537,
                    6.913996627318719,
                    0.0
                ],
                [
                    0.11235955056179775,
                    1.596806387225549,
                    0.22573363431151242,
                    0.0,
                    0.0,
                    0.0,
                    0.11273957158962795,
                    1.7509727626459144,
                    2.69814502529511,
                    0.0
                ],
                [
                    0.0,
                    1.1976047904191616,
                    0.0,
                    0.0,
                    0.0,
                    0.0,
                    0.0,
                    0.19455252918287938,
                    0.8431703204047217,
                    0.0
                ],
                [
                    0.0,
                    0.3992015968063872,
                    0.0,
                    0.0,
                    0.0,
                    0.0,
                    0.0,
                    0.19455252918287938,
                    0.3372681281618887,
                    0.0
                ],
                [
                    0.0,
                    0.0,
                    0.0,
                    0.0,
                    0.0,
                    0.0,
                    0.0,
                    0.19455252918287938,
                    0.3372681281618887,
                    0.0
                ],
                [
                    0.0,
                    0.0,
                    0.0,
                    0.0,
                    0.0,
                    0.0,
                    0.0,
                    0.19455252918287938,
                    0.0,
                    0.0
                ],
                [
                    0.0,
                    0.0,
                    0.0,
                    0.0,
                    0.0,
                    0.0,
                    0.0,
                    0.38910505836575876,
                    0.3372681281618887,
                    0.0
                ],
                [
                    0.0,
                    0.3992015968063872,
                    0.0,
                    0.0,
                    0.0,
                    0.0,
                    0.0,
                    0.38910505836575876,
                    0.5059021922428331,
                    0.0
                ]
            ]
        }
    },
    "column3_row3_experiment_c": {
        "high_harmonics": {
            "x": [
                0.0,
                4.0,
                8.0,
                12.0,
                16.0,
                20.0,
                24.0
            ],
            "y": [
                [
                    0.0,
                    0.0,
                    0.0,
                    0.0,
                    0.0,
                    0.0,
                    0.0,
                    0.0,
                    0.0,
                    0.0
                ],
                [
                    0.09000915201760767,
                    -6.304060259809674e-06,
                    0.045054715446557675,
                    0.18083288689883625,
                    0.1353511280207053,
                    0.0900874042389978,
                    0.13504541585919172,
                    0.1352244753744296,
                    -1.4031233205868965e-06,
                    0.09009516938592427
                ],
                [
                    0.18009948419346086,
                    -5.5240380937293665e-06,
                    0.0450611815346835,
                    0.36199329178308803,
                    0.18050622287080856,
                    0.13517018228623873,
                    0.2702728993804031,
                    0.1803447962086131,
                    -5.152257920859604e-07,
                    0.1351727917932187
                ],
                [
                    0.22517786403758722,
                    -4.219775753933064e-06,
                    0.09013434579850665,
                    0.6343488239303376,
                    0.22568768593641597,
                    0.22537860871258922,
                    0.3605305449568626,
                    0.2706380238511229,
                    1.434336736855224e-06,
                    0.2705179694579333
                ],
                [
                    0.2702715911542175,
                    -0.044794071877487074,
                    0.09013550397548806,
                    0.770803154043296,
                    -0.04507068465196133,
                    0.270512822367663,
                    0.45086709730478,
                    0.3158162534420509,
                    1.136473280510808e-06,
                    0.36085146145386704
                ],
                [
                    0.3153841528796641,
                    -0.08956530863243606,
                    0.13522644782676776,
                    0.9530275044613803,
                    8.211347394204704e-06,
                    0.2705189958957607,
                    0.5865164320211693,
                    0.36101350493410134,
                    2.158871442253796e-06,
                    0.45126667695792216
                ],
                [
                    0.3153861179955674,
                    -0.13431472562566338,
                    0.09013591214922628,
                    1.1812693148681812,
                    0.0451032708875793,
                    0.31567071565668287,
                    0.6317758254666773,
                    0.40622834159568677,
                    2.776463984083266e-06,
                    0.4512701091344997
                ]
            ]
        },
        "low_harmonics": {
            "x": [
                0.0,
                4.0,
                8.0,
                12.0,
                16.0,
                20.0,
                24.0
            ],
            "y": [
                [
                    0.0,
                    0.0,
                    0.0,
                    0.0,
                    0.0,
                    0.0,
                    0.0,
                    0.0,
                    0.0,
                    0.0
                ],
                [
                    0.8130125631702008,
                    0.8130186949062728,
                    0.8137577017228218,
                    0.9041599004837637,
                    0.7683769690663133,
                    0.8137577250099249,
                    0.8587663747426708,
                    0.8137506175715757,
                    0.8576045327398263,
                    0.8141169278771339
                ],
                [
                    1.5412660835248146,
                    1.6326642682379362,
                    1.6341485588787195,
                    1.6791566064307206,
                    1.6341416651990734,
                    1.634146781550035,
                    1.6334086963414651,
                    1.6341361178775038,
                    1.7225897696863148,
                    1.589103424312282
                ],
                [
                    2.3208022958495302,
                    2.5050988571649695,
                    2.5073666943228092,
                    2.5062320786300125,
                    2.4150986221881636,
                    2.4612237942292885,
                    2.4601105591902823,
                    2.415092517761117,
                    2.548922033492023,
                    2.3239550587523947
                ],
                [
                    2.9672903589288526,
                    3.3385532364060766,
                    3.248550596671462,
                    3.293555196462501,
                    3.2020687663630714,
                    3.202068073880597,
                    3.247080791674725,
                    3.1556011208976544,
                    3.335539618448142,
                    3.1105620133566454
                ],
                [
                    3.617876006487696,
                    4.178796288840582,
                    3.995096703445841,
                    4.040099943593708,
                    3.9482820508650507,
                    3.854709717396785,
                    3.9932912630316766,
                    3.8547005171519393,
                    4.128210930807262,
                    3.8096676014661655
                ],
                [
                    4.225678495161683,
                    4.884240004324814,
                    4.605647591145113,
                    4.697771452473984,
                    4.747049085834677,
                    4.511479031345557,
                    4.603571148162121,
                    4.511475110019442,
                    4.879830494401594,
                    4.513512483832173
                ]
            ]
        }
    },
    "column3_row4_experiment_d": {
        "1": {
            "x": [
                0.0,
                1.0,
                2.0,
                3.0,
                4.0,
                6.0,
                8.0
            ],
            "y": [
                [
                    0.0,
                    0.0,
                    0.0,
                    0.0,
                    0.0,
                    0.0,
                    0.0,
                    0.0,
                    0.0,
                    0.0
                ],
                [
                    0.04491150672547467,
                    -0.06756163168864465,
                    -1.376769219185725e-06,
                    0.022567905887049412,
                    0.0898067171876285,
                    0.0450342461922702,
                    9.051028831974506e-07,
                    -0.022514230307622896,
                    -2.225306988790088e-06,
                    0.0
                ],
                [
                    0.08984537940582499,
                    -0.022526339584461874,
                    0.09021188815116288,
                    -0.09020929765285565,
                    0.13474088125814593,
                    0.04503577454164359,
                    0.022507712049851053,
                    2.2194252270180126e-06,
                    0.04494985706978055,
                    3.852203539544963e-06
                ],
                [
                    0.02245683799086462,
                    -0.022526339584461874,
                    0.04510084812196202,
                    -0.09020992665183994,
                    0.11227244607283471,
                    0.06756192985528811,
                    9.051028831974506e-07,
                    2.9175436940531707e-06,
                    0.022474156473452023,
                    0.02259945861294188
                ],
                [
                    0.04491314963276111,
                    0.0676007562067422,
                    0.04509637083106617,
                    -4.109955033688713e-06,
                    0.13473833706303584,
                    0.06756192985528811,
                    2.252870742625035e-06,
                    2.6286629681016027e-06,
                    0.04494803901682809,
                    3.852203539544963e-06
                ],
                [
                    0.08984968592291132,
                    -0.02252702799203063,
                    4.552899503865171e-06,
                    -0.09020992665183994,
                    0.13473709986557864,
                    0.0900914978922292,
                    0.04501221676570066,
                    -0.045028776691263095,
                    0.04494985706978055,
                    1.9814485904268153e-06
                ],
                [
                    0.08984968592291132,
                    0.06760272895248771,
                    0.09021425800099589,
                    -0.0902160332121122,
                    0.13474166339357285,
                    0.1126270538861002,
                    0.0450126905288466,
                    2.6355518422671587e-06,
                    0.04495236535463698,
                    3.2257405876146006e-06
                ]
            ]
        },
        "12": {
            "x": [
                0.0,
                1.0,
                2.0,
                3.0,
                4.0,
                6.0,
                8.0
            ],
            "y": [
                [
                    0.0,
                    0.0,
                    0.0,
                    0.0,
                    0.0,
                    0.0,
                    0.0,
                    0.0,
                    0.0,
                    0.0
                ],
                [
                    0.2697865655376127,
                    0.9738336234601302,
                    0.135349892004483,
                    -0.15788485455593138,
                    0.5174932716709602,
                    0.04503529210418278,
                    0.045015981192847665,
                    0.20281580652470999,
                    0.2925615005671809,
                    0.09041650766235501
                ],
                [
                    0.35987550388430334,
                    0.9510834784954941,
                    1.598362601912262e-06,
                    -0.22547471081418297,
                    0.35970977581682917,
                    -1.3787872991666283e-06,
                    0.04501275152354817,
                    0.4060437585623853,
                    0.17993429244705034,
                    0.2261931173400319
                ],
                [
                    0.2697842641727641,
                    0.7919425124843135,
                    0.02255109888827167,
                    -0.2705148900764942,
                    -1.5993515354306709e-06,
                    -0.045014543798753026,
                    -0.044993432861824334,
                    -0.06751488681555229,
                    0.17993481276137463,
                    0.06780522631470287
                ],
                [
                    0.06738377915686417,
                    0.29342075519484634,
                    0.02255038089354386,
                    -0.36052469301846835,
                    0.04489417883833369,
                    -0.09000758123624658,
                    -0.08996870465411183,
                    -0.6283637526730392,
                    0.17993048181944135,
                    -0.22568211136913263
                ],
                [
                    0.17977767323053362,
                    -1.0090690522792212,
                    -0.20267521338835667,
                    -0.40549255480711277,
                    0.13473940230146375,
                    -0.04501486834452023,
                    -0.17985333325989772,
                    -0.5388368218851282,
                    -0.1122954679024305,
                    -0.2707574706100484
                ],
                [
                    0.06738377915686417,
                    -0.875116004767537,
                    -0.36003315478398157,
                    -0.315529403862548,
                    -2.0427529856537063e-06,
                    -0.04501754171338601,
                    -0.08996705894389878,
                    -0.04501797987514122,
                    -0.17961333481516972,
                    -0.31581667045160977
                ]
            ]
        },
        "2": {
            "x": [
                0.0,
                1.0,
                2.0,
                3.0,
                4.0,
                6.0,
                8.0
            ],
            "y": [
                [
                    0.0,
                    0.0,
                    0.0,
                    0.0,
                    0.0,
                    0.0,
                    0.0,
                    0.0,
                    0.0,
                    0.0
                ],
                [
                    0.04491896390857264,
                    -0.04505591829830219,
                    0.09020733525165901,
                    -0.09021627379302975,
                    0.31467804651665265,
                    0.13516278036720597,
                    0.02250796383185158,
                    0.09008890037662837,
                    -0.022476228904455997,
                    -0.04518040304476918
                ],
                [
                    0.04491398886767528,
                    -2.397897325534526e-06,
                    0.1353469191987123,
                    0.04513698171750848,
                    0.13474147415937382,
                    0.09009178439688875,
                    0.04501479227418592,
                    0.09008458104594502,
                    0.022474035419360883,
                    -2.3147382055555e-07
                ],
                [
                    0.13480505957801392,
                    -2.397897325534526e-06,
                    0.1579240212546076,
                    0.045136212771436604,
                    0.26966236534895927,
                    0.1351682093560021,
                    0.09004769824388356,
                    0.13515889835134332,
                    0.06744778510835092,
                    3.493255230080372e-07
                ],
                [
                    0.08985212585289348,
                    0.0450731502386474,
                    0.18050066911406143,
                    0.09029191469220889,
                    0.40476439659315416,
                    0.15771361698270292,
                    0.09004939337782103,
                    0.0900881642056631,
                    0.06745304432018984,
                    -0.04517681482896238
                ],
                [
                    0.04491765648422297,
                    0.02253598134606652,
                    0.135348837637769,
                    -1.1788322333656717e-06,
                    0.359713677413024,
                    0.1802629865684623,
                    0.0900526529599695,
                    0.13516045287647105,
                    0.11244220074490818,
                    -0.0451760193908157
                ],
                [
                    0.044914228799234235,
                    0.0450731502386474,
                    0.04509090368781574,
                    0.045132129014585194,
                    0.2021825434618596,
                    0.13516668229840534,
                    0.09005256614325569,
                    0.11262440103597221,
                    0.06745212194229766,
                    -0.06775677242492532
                ]
            ]
        },
        "3": {
            "x": [
                0.0,
                1.0,
                2.0,
                3.0,
                4.0,
                6.0,
                8.0
            ],
            "y": [
                [
                    0.0,
                    0.0,
                    0.0,
                    0.0,
                    0.0,
                    0.0,
                    0.0,
                    0.0,
                    0.0,
                    0.0
                ],
                [
                    0.17976893549215522,
                    0.15781598390311055,
                    0.1353474959393023,
                    0.045136050653607054,
                    1.8657084777107258e-06,
                    0.045034218924949077,
                    0.09005008631002107,
                    0.09013412850685047,
                    0.02247884973357217,
                    -0.04517770374880546
                ],
                [
                    0.31481613725007207,
                    0.20295228757189931,
                    0.18050365415472244,
                    0.045137962107101824,
                    0.1348018087836783,
                    0.045037009683670526,
                    0.13510588980608798,
                    0.13523053722667955,
                    0.13495223332563766,
                    -3.391359196858179e-06
                ],
                [
                    0.2247654788643325,
                    0.2932850695506103,
                    0.15792506745092155,
                    0.045137624562679134,
                    0.13480260550452539,
                    0.1351688192011809,
                    0.18018266264143679,
                    0.1803447806227953,
                    0.13495223332563766,
                    1.3669436260688173e-06
                ],
                [
                    0.17977262961851714,
                    0.27069754353027026,
                    0.18050365415472244,
                    0.09029466718435251,
                    0.2697827827690576,
                    0.11262795023593855,
                    0.2027293735624714,
                    0.18034749273851666,
                    0.20249245793211407,
                    1.3669436260688173e-06
                ],
                [
                    0.08984401668510933,
                    0.27069754353027026,
                    0.09021061430194059,
                    0.022567616302715553,
                    0.17977497516601787,
                    0.06756282620512646,
                    0.1801814100356277,
                    0.09013504655372576,
                    0.15746138787026387,
                    -0.045178592538611256
                ],
                [
                    0.08984401668510933,
                    0.24810964157819634,
                    9.092004485677929e-07,
                    -0.04511423248390836,
                    0.1348018087836783,
                    1.5365862996163937e-06,
                    0.09005073790568613,
                    5.23546384645357e-06,
                    0.08994842770964467,
                    -0.06775566386392277
                ]
            ]
        },
        "4": {
            "x": [
                0.0,
                1.0,
                2.0,
                3.0,
                4.0,
                6.0,
                8.0
            ],
            "y": [
                [
                    0.0,
                    0.0,
                    0.0,
                    0.0,
                    0.0,
                    0.0,
                    0.0,
                    0.0,
                    0.0,
                    0.0
                ],
                [
                    0.17977769801484178,
                    0.1803844040977492,
                    0.0450965050737019,
                    -3.1213221800663977e-06,
                    0.08980852697513458,
                    0.13516339021238477,
                    0.09004654135899984,
                    0.13516053781713433,
                    0.13491900416064806,
                    1.3669436260688173e-06
                ],
                [
                    0.31482095487380285,
                    0.15781419453226453,
                    0.09021123495906637,
                    0.11288130876739874,
                    0.08980852697513458,
                    0.1351688192011809,
                    0.13510357931392392,
                    0.18025984934780026,
                    0.13492099785632478,
                    -1.2546027746418442e-06
                ],
                [
                    0.31481755810972745,
                    0.1803844040977492,
                    0.09021201534940262,
                    0.09029363004373835,
                    0.1347407858792582,
                    0.18026331894570186,
                    0.13510554328705693,
                    0.22537652739169817,
                    0.17993824576713766,
                    0.04519837796080228
                ],
                [
                    0.26978550439379545,
                    0.20295364014122041,
                    0.04509727766585738,
                    0.09029351117714199,
                    0.13473971024828418,
                    0.13516731525959452,
                    0.1351066967837969,
                    0.22537613967714576,
                    0.22497356399958046,
                    0.09041275180226827
                ],
                [
                    0.08985113853458127,
                    0.29328737785030223,
                    0.0450965050737019,
                    0.0902919345868903,
                    0.17969393219430663,
                    0.045035989372787355,
                    0.1351025327369152,
                    0.1351634311089722,
                    0.2249717357620109,
                    0.0904118049326002
                ],
                [
                    0.04491370409325551,
                    0.33848357606196877,
                    0.02254731723203736,
                    0.15806991245778407,
                    0.2471648317981311,
                    0.04503514254210855,
                    8.916351776910858e-07,
                    0.09008425842888207,
                    0.22496955220894518,
                    0.04519496557211067
                ]
            ]
        },
        "5": {
            "x": [
                0.0,
                1.0,
                2.0,
                3.0,
                4.0,
                6.0,
                8.0
            ],
            "y": [
                [
                    0.0,
                    0.0,
                    0.0,
                    0.0,
                    0.0,
                    0.0,
                    0.0,
                    0.0,
                    0.0,
                    0.0
                ],
                [
                    -0.04489408497864622,
                    0.0,
                    0.04509637083106617,
                    -0.022567654945561323,
                    0.06736146756684536,
                    0.04503611333383217,
                    0.04501246854770119,
                    4.348794925473909e-06,
                    0.044953966229865916,
                    0.022589977333340838
                ],
                [
                    0.04491270765962707,
                    0.0,
                    0.04509512915908412,
                    1.0512792938711935e-06,
                    0.08982632379015654,
                    0.09008747171824522,
                    0.04501623297484819,
                    0.045055770326316774,
                    0.0899289783715142,
                    -0.022586606021800987
                ],
                [
                    0.044911338177475,
                    0.11273113658635825,
                    0.09021188815116288,
                    1.0512792938711935e-06,
                    0.13477014757199862,
                    0.04503577454164359,
                    0.04501623297484819,
                    3.328484042303126e-06,
                    0.1349218524779926,
                    -0.022588615205270418
                ],
                [
                    0.022455908497556187,
                    0.18042510675538453,
                    0.04510115188801929,
                    -0.06768488546133801,
                    0.11229554111089468,
                    0.0,
                    0.04501301756972048,
                    -0.04503027446119309,
                    0.17993540534587688,
                    -0.022589380609823212
                ],
                [
                    0.044912179671486085,
                    0.2255823452888453,
                    4.552899503865171e-06,
                    -0.06768285699656741,
                    0.04490331596837238,
                    -8.963498383529611e-07,
                    2.504652743151592e-06,
                    -0.09004828482922175,
                    0.22496887569111348,
                    -0.06774336472762287
                ],
                [
                    0.08984645311056971,
                    0.09017300682296599,
                    -0.04507067342490578,
                    -0.045126832780857586,
                    0.2472125957341481,
                    0.135167744386495,
                    -0.044991095334657005,
                    -0.04503027446119309,
                    0.22496887569111348,
                    -0.022589380609823212
                ]
            ]
        },
        "6": {
            "x": [
                0.0,
                1.0,
                2.0,
                3.0,
                4.0,
                6.0,
                8.0
            ],
            "y": [
                [
                    0.0,
                    0.0,
                    0.0,
                    0.0,
                    0.0,
                    0.0,
                    0.0,
                    0.0,
                    0.0,
                    0.0
                ],
                [
                    0.04491648176637203,
                    0.13528880308659577,
                    0.11278204652724097,
                    0.04513916907044306,
                    3.164440324443518e-06,
                    0.13516548109901827,
                    0.0900504776018593,
                    0.2028590109304182,
                    0.1349215473159121,
                    0.04519935367208372
                ],
                [
                    0.11232516625201455,
                    0.09017420401145601,
                    0.1353508724196799,
                    0.13547310296488865,
                    0.11227420998392434,
                    0.1351685121056661,
                    0.13510897891288562,
                    0.29315560031348614,
                    0.22496726926632732,
                    0.04519718836836867
                ],
                [
                    0.17977221772918878,
                    0.11273113658635825,
                    0.18050365493156997,
                    0.045137439867463755,
                    0.22467130117093576,
                    0.09009126723252817,
                    0.11257833587929217,
                    0.338326957095649,
                    0.3150982628948751,
                    0.04519734282346116
                ],
                [
                    0.08984968592291132,
                    0.2255823452888453,
                    0.1805057307717824,
                    -0.04511302535350294,
                    0.3146766176675175,
                    0.045037896235131714,
                    0.04501542594024893,
                    0.2931506122353869,
                    0.36019933427653655,
                    0.04519718836836867
                ],
                [
                    0.08984460643937092,
                    0.1352898481113719,
                    0.13535182345527755,
                    1.6138779898617218e-06,
                    0.3146777099501571,
                    0.09008952594878225,
                    -0.17985117795607847,
                    0.1577451658325189,
                    0.4053126587200008,
                    -0.04517471542490979
                ],
                [
                    -0.08976802461067207,
                    -0.1800962947772371,
                    0.1353468807854341,
                    -0.022557719930466933,
                    0.3371951484779657,
                    0.09008931797450359,
                    -0.2247664054265709,
                    0.0901095196548164,
                    0.08992259644256417,
                    -0.09033496026432974
                ]
            ]
        }
    },
    "column3_row5_experiment_e": {
        "pure_tones": {
            "x": [
                80.00000000000001,
                113.13708498984762,
                159.99999999999994,
                226.2741699796951,
                319.9999999999999
            ],
            "y": [
                [
                    100.0,
                    100.0,
                    77.62096653876416,
                    100.0,
                    9.363744275880299,
                    100.0,
                    100.0,
                    100.0,
                    90.14500042610459,
                    100.0
                ],
                [
                    9.55733368697668,
                    67.40742779624826,
                    12.863942277143497,
                    26.3941473217406,
                    7.54929010617725,
                    11.788671049933491,
                    48.84251066422537,
                    31.218664302251476,
                    6.177584385431496,
                    26.94197217275163
                ],
                [
                    15.409840220601078,
                    23.14629740336485,
                    4.866016659798843,
                    6.049443376000236,
                    12.377918329442029,
                    11.039308196936364,
                    9.275990454732877,
                    29.481468868581807,
                    3.192650618416564,
                    5.458381586426842
                ],
                [
                    2.168995118910308,
                    9.039947463872135,
                    2.41498761507812,
                    1.5796837651320257,
                    3.9475752175153582,
                    1.9834984427506441,
                    10.096109735107227,
                    100.0,
                    3.450221449065052,
                    1.181058535060955
                ],
                [
                    0.9835010339066511,
                    7.220492656860366,
                    1.4672037736885564,
                    0.7162092780202587,
                    1.8619195929856645,
                    1.3889739451325704,
                    2.895245768340587,
                    93.99120700579064,
                    0.7044493315041463,
                    1.509758044774332
                ]
            ]
        },
        "transposed_tones": {
            "x": [
                80.00000000000001,
                113.13708498984762,
                159.99999999999994,
                226.2741699796951,
                319.9999999999999
            ],
            "y": [
                [
                    1.2520423015311282,
                    1.691985965016125,
                    1.980557402782321,
                    1.2734213721426244,
                    1.6349270478362028,
                    1.2980759925929635,
                    1.2700076717429307,
                    1.9555536766676476,
                    0.9092752423846755,
                    0.8203396560540263
                ],
                [
                    0.6670586720126656,
                    1.6494991362235039,
                    0.9686721978949561,
                    0.7959099264085568,
                    1.1752355335375173,
                    0.8166687160743619,
                    0.9001165324362966,
                    1.196458338012552,
                    0.8439531133565158,
                    0.6539586485083003
                ],
                [
                    0.5428018574665873,
                    1.0866466410467592,
                    0.769919924997379,
                    0.671162508922241,
                    1.028453163333993,
                    0.6012602999087954,
                    0.8053873807141579,
                    0.8625789784828377,
                    0.5482102886847297,
                    0.4831334391631419
                ],
                [
                    0.37388119740401304,
                    0.9692142006825338,
                    0.5821557384067146,
                    0.488309210247495,
                    0.8555564611498288,
                    0.5049496049309924,
                    0.7114573830484696,
                    0.7631700253593938,
                    0.5044429747387953,
                    0.5369373060023577
                ],
                [
                    0.3659892568087127,
                    1.2363766336716149,
                    0.5673032317648872,
                    0.5659030567965261,
                    0.7548919708181437,
                    0.48373129086509714,
                    0.6534545451369594,
                    0.7873295535992064,
                    0.5501737863454075,
                    0.44094505404376366
                ]
            ]
        }
    },
    "column4_row1_experiment_a": {
        "rand": {
            "x": [
                1,
                2,
                3,
                4,
                5,
                6,
                7,
                8,
                9,
                10,
                11,
                12,
                13,
                14,
                15,
                16,
                17,
                18,
                19,
                20,
                21,
                22,
                23,
                24,
                25,
                26,
                27,
                28,
                29,
                30
            ],
            "y": [
                [
                    0.13514328023122413,
                    0.16365688768301828,
                    0.13464401898578407,
                    0.12627134117780112,
                    0.12978216541054569,
                    0.1307292922174808,
                    0.13311995028275705,
                    0.125980649035635,
                    0.1508931749507886,
                    0.13530256433831192
                ],
                [
                    0.13582163912709677,
                    0.16555628483933585,
                    0.136874506303024,
                    0.1255702837231399,
                    0.13342670935198203,
                    0.13501008226232517,
                    0.13450787118200241,
                    0.13071348583768827,
                    0.16339550798403815,
                    0.1409541223185949
                ],
                [
                    0.13625592296065495,
                    0.17473471233622492,
                    0.142659245607139,
                    0.12543202354728242,
                    0.12921602778513033,
                    0.12876768395565263,
                    0.13337052924854292,
                    0.12802731787380367,
                    0.17955155022268754,
                    0.13446303092567782
                ],
                [
                    0.13515561227220182,
                    0.19145583542263436,
                    0.1439552545732658,
                    0.12589769141151538,
                    0.13226836056106836,
                    0.12854241163572816,
                    0.13547716940970758,
                    0.13069909418597822,
                    0.19173741945287195,
                    0.13878186552625965
                ],
                [
                    0.14221975573007695,
                    0.20235627552100804,
                    0.15810939331875867,
                    0.12625779578014615,
                    0.13579768074308163,
                    0.136646996982523,
                    0.145538599668728,
                    0.13720901673201993,
                    0.2452530315657287,
                    0.1406788894527025
                ],
                [
                    0.15312815815399347,
                    0.31243338685401106,
                    0.19089705170636423,
                    0.13335038657084836,
                    0.17193612520847207,
                    0.13457922422208443,
                    0.20935300112985947,
                    0.1581485858327881,
                    0.3854631109238836,
                    0.157091540885815
                ],
                [
                    0.1909453080313059,
                    0.639716062234739,
                    0.24026461227234525,
                    0.1570382709434326,
                    0.2613846246182707,
                    0.1576620454534608,
                    0.41724796577547624,
                    0.1951855013793969,
                    0.6809454901457827,
                    0.18332594178160525
                ],
                [
                    0.24547523669912372,
                    2.406956207292286,
                    0.41280007409785086,
                    0.2071073163471965,
                    0.583492367002823,
                    0.1982239497181194,
                    1.4741805279746145,
                    0.31983013208189554,
                    1.6399502044358216,
                    0.2379540800177545
                ],
                [
                    0.3445414692338663,
                    5.045364958367911,
                    0.7627098789866368,
                    0.3351401032522123,
                    2.764504228538802,
                    0.2651985275036094,
                    3.4200927460037565,
                    0.6927344941237717,
                    2.515631901962888,
                    0.28616539820672204
                ],
                [
                    0.513779122091365,
                    6.230827623396886,
                    1.3554428100197942,
                    0.5387007803483388,
                    3.165444836839137,
                    0.35364037172178736,
                    4.189563508669899,
                    1.9932613172674092,
                    4.012212092882827,
                    0.37251605315757863
                ],
                [
                    0.7206362295000752,
                    6.015628481486032,
                    2.0597426561686167,
                    1.0363853907133578,
                    3.756210438746643,
                    0.4905194438374303,
                    5.101710953624265,
                    3.52515127007654,
                    4.6118814988145855,
                    0.4509410697430187
                ],
                [
                    1.0611371468877104,
                    8.375297288425948,
                    2.6632206613552585,
                    2.4564961190386345,
                    5.027903937545323,
                    0.6723565485486473,
                    5.738706449700187,
                    5.106496174849342,
                    4.354830882197315,
                    0.6266795444844697
                ],
                [
                    1.4920449505430489,
                    10.373577008158705,
                    3.6657633182591685,
                    3.3232490977557423,
                    5.7600617968482615,
                    0.80788596907208,
                    6.5649292631516785,
                    6.098161469677263,
                    5.78691060074745,
                    0.8023964048556033
                ],
                [
                    1.9967999217331325,
                    12.904788994167207,
                    4.007009120870449,
                    4.543466505655854,
                    7.219799968919386,
                    1.079317577610761,
                    7.1686135225169885,
                    7.131731964106721,
                    6.593508772089239,
                    1.5585385296271164
                ],
                [
                    2.6058256073540864,
                    11.906098118965584,
                    4.292014627988988,
                    4.934279205987754,
                    8.209548720673435,
                    1.2535622247679175,
                    8.528616799338726,
                    8.519903438557474,
                    7.1555362570987135,
                    2.3103915074826644
                ],
                [
                    3.0497853621899256,
                    12.44522340532746,
                    4.959653404694926,
                    5.5844318163181645,
                    8.369863071716837,
                    1.7276381044703972,
                    12.287589615942712,
                    10.193069375456629,
                    8.212657488570374,
                    2.353487685934237
                ],
                [
                    3.996846412011946,
                    15.331011750278739,
                    5.927204521691207,
                    7.207116012929734,
                    10.85492900215552,
                    2.666253489738578,
                    17.161789177186744,
                    15.57567071758857,
                    11.359951609272377,
                    4.229109037648548
                ],
                [
                    5.018989100204263,
                    23.627560741737486,
                    6.447608692397761,
                    8.968954684916369,
                    15.42021735381132,
                    3.0124016776037355,
                    18.343530627690757,
                    23.05721396684843,
                    13.937727748391264,
                    4.751827628249232
                ],
                [
                    5.911078999203077,
                    25.263721666245925,
                    8.386301024198637,
                    8.375125062167687,
                    11.754395158156358,
                    3.283774979900976,
                    14.991622864445102,
                    16.51815887936505,
                    11.316243973889526,
                    5.284831355845079
                ],
                [
                    6.222216234343966,
                    22.29865392334332,
                    8.021492140881188,
                    9.564030688541559,
                    15.287722541401203,
                    3.8823289569326214,
                    32.54181792800747,
                    25.991250561514057,
                    14.255037099329195,
                    5.923243658791142
                ],
                [
                    7.212507532062111,
                    44.91644272046498,
                    8.880937464360786,
                    12.627718378818207,
                    18.75719584950253,
                    4.897656919674949,
                    36.98074035450456,
                    32.38829767937199,
                    16.32884129069414,
                    7.972883080237339
                ],
                [
                    6.121294613843585,
                    23.253437612254952,
                    10.396515180406004,
                    13.089023887949013,
                    13.787077474999162,
                    5.303570386442825,
                    84.57344443024623,
                    38.635867006473596,
                    16.432157730142663,
                    6.95016214985947
                ],
                [
                    8.37754476930272,
                    48.57244403756814,
                    10.612299645961174,
                    16.451339880975198,
                    22.73407723821769,
                    4.993010006218233,
                    39.551572221924644,
                    21.905283568150985,
                    27.958517960557643,
                    7.3830826646669525
                ],
                [
                    8.423949981220114,
                    18.603831132288843,
                    8.98593137725423,
                    14.126450755883681,
                    17.13641414339867,
                    6.030553271739053,
                    27.326030601530665,
                    17.8630333295901,
                    14.662751199046541,
                    7.079165991501856
                ],
                [
                    9.361319906047964,
                    35.0378629726085,
                    13.112071268557532,
                    17.725424850878614,
                    27.842094998783544,
                    6.97971273515647,
                    88.68390754704402,
                    38.47686359248145,
                    22.576484965957885,
                    8.538864291064884
                ],
                [
                    10.295129875850051,
                    39.907872010340874,
                    13.928648620840358,
                    13.424827335436452,
                    15.898416228228559,
                    7.650544099700177,
                    20.58815882174947,
                    35.318208869590855,
                    19.861383687263437,
                    15.190491542442052
                ],
                [
                    10.300353791572006,
                    25.634244736745195,
                    13.368667151752682,
                    19.14087129090944,
                    25.458861394358856,
                    7.357250868636138,
                    25.618701320597108,
                    100.0,
                    17.542433607245844,
                    11.172963491815056
                ],
                [
                    12.157744036432911,
                    100.0,
                    19.379150079468474,
                    29.580985928925397,
                    28.59899312814542,
                    9.696233129119337,
                    50.39852072460731,
                    100.0,
                    56.60854521548744,
                    15.114647130698168
                ],
                [
                    15.047215344236253,
                    40.0816212116516,
                    15.492873933464043,
                    37.052380746585634,
                    18.899871222233703,
                    11.779285158731607,
                    37.33909590471128,
                    98.95506718053133,
                    65.71326693506077,
                    16.965984864154272
                ],
                [
                    15.55892540126656,
                    26.251267691772455,
                    21.77285842379807,
                    100.0,
                    25.23104809737785,
                    10.091536192338257,
                    100.0,
                    100.0,
                    68.30291398836832,
                    21.050215034153464
                ]
            ]
        },
        "sine": {
            "x": [
                1,
                2,
                3,
                4,
                5,
                6,
                7,
                8,
                9,
                10,
                11,
                12,
                13,
                14,
                15,
                16,
                17,
                18,
                19,
                20,
                21,
                22,
                23,
                24,
                25,
                26,
                27,
                28,
                29,
                30
            ],
            "y": [
                [
                    0.1321863800116428,
                    0.13936522281209593,
                    0.12997822598075487,
                    0.1255361475973598,
                    0.12912984593447893,
                    0.13156518547851317,
                    0.13541765558075827,
                    0.12576522290618108,
                    0.1456652037566139,
                    0.12624092327603736
                ],
                [
                    0.1299300270773031,
                    0.14321733053061886,
                    0.13031982707384523,
                    0.12586545606869542,
                    0.1321247853801575,
                    0.1276567614531174,
                    0.13837069022842693,
                    0.1271607190821623,
                    0.15047299281922885,
                    0.1288774221067433
                ],
                [
                    0.13720701899043514,
                    0.14560463419533742,
                    0.1383776734025867,
                    0.12900059000149736,
                    0.12997754919226717,
                    0.13102035678062451,
                    0.14125399289890303,
                    0.12873008377911319,
                    0.17202180951296953,
                    0.1323877820122978
                ],
                [
                    0.13687286553367706,
                    0.1430932877436025,
                    0.14064568243728123,
                    0.12900885577858212,
                    0.13114402560760025,
                    0.12886828861157731,
                    0.14575287011181776,
                    0.1291446993034878,
                    0.18702292366079729,
                    0.1323770637568291
                ],
                [
                    0.13880785665953008,
                    0.1560412552631805,
                    0.15399137818400002,
                    0.12797641745194765,
                    0.1404344386923533,
                    0.13506715115810394,
                    0.15150177800630735,
                    0.13246441907939713,
                    0.2353188176688139,
                    0.13277029564982773
                ],
                [
                    0.15566091415602282,
                    0.17941649178370608,
                    0.16780357981254013,
                    0.1372885556605189,
                    0.17154050839006554,
                    0.14252802892340544,
                    0.21471996294973686,
                    0.14694728115911276,
                    0.32207770747594894,
                    0.14769678888479446
                ],
                [
                    0.17803018507418597,
                    0.23285312435702976,
                    0.22515103279923865,
                    0.14907702663991684,
                    0.2538400504058608,
                    0.15320375593319147,
                    0.3690038986457514,
                    0.17862317810412393,
                    0.43929328187307914,
                    0.15206545710008224
                ],
                [
                    0.21932183317928033,
                    0.2752845857283307,
                    0.28513389578054693,
                    0.18214870825503687,
                    0.4127961874488553,
                    0.1996780338255384,
                    1.2440640782151353,
                    0.22109975159189943,
                    0.5501365667704399,
                    0.18058485396619897
                ],
                [
                    0.28228368798359915,
                    0.30241546046512596,
                    0.3916708185776985,
                    0.2141867329244917,
                    0.797971209031339,
                    0.25718284184785906,
                    2.9137879229253114,
                    0.2639105838499627,
                    0.6251706087183811,
                    0.19724815041465404
                ],
                [
                    0.3544338205610059,
                    0.36211990978304753,
                    0.5217092847092035,
                    0.2604319360593018,
                    1.1959988172382858,
                    0.33764527603820593,
                    3.2070109052759217,
                    0.3210613502464914,
                    0.7071794584555414,
                    0.2234011054993858
                ],
                [
                    0.4042759844523456,
                    0.38457053400377345,
                    0.6862260473136452,
                    0.31039773423896566,
                    1.5406403901302668,
                    0.4253584844734746,
                    3.5957228774112076,
                    0.38344664831786657,
                    0.7820637706836895,
                    0.2396753414577535
                ],
                [
                    0.45178984265462035,
                    0.46087495167256975,
                    0.7850455417196649,
                    0.37208672371084023,
                    1.6291335284532427,
                    0.5153316804385982,
                    4.028831092023685,
                    0.4585287888799728,
                    0.8178218698678529,
                    0.2271887748845522
                ],
                [
                    0.5037100898394743,
                    0.4749326682338182,
                    0.8943775748486856,
                    0.4121743655019383,
                    1.8790022424837187,
                    0.6645234567820238,
                    4.4197420693128535,
                    0.5592156633785267,
                    0.8672488066749086,
                    0.2609862809005265
                ],
                [
                    0.5861353038943093,
                    0.5191198394249544,
                    1.0370871791869032,
                    0.46592429519569956,
                    2.084214902364817,
                    0.770374196411767,
                    4.9432902286376486,
                    0.7578339127505846,
                    0.9117399292355707,
                    0.2755236808406692
                ],
                [
                    0.6276081762394438,
                    0.5306104759983992,
                    1.1507995932298754,
                    0.4760573179883616,
                    2.4269575105789114,
                    0.8953396024530073,
                    4.766635120005924,
                    0.8545165956410637,
                    0.8336013628900016,
                    0.29216270533309613
                ],
                [
                    0.702782073794261,
                    0.5853943891530119,
                    1.4432297190991832,
                    0.5422670013052888,
                    2.6844291399319204,
                    1.0051223347853253,
                    5.9411729519966485,
                    1.1311547432971667,
                    0.8984470904903118,
                    0.3023461312651287
                ],
                [
                    0.7599814809125987,
                    0.6506667559799899,
                    1.621676081850279,
                    0.6328160174273136,
                    2.941801591614721,
                    1.0757113125401065,
                    5.8006477096049665,
                    1.5035421802425974,
                    0.9170651646762956,
                    0.3086319494101989
                ],
                [
                    0.7683930320763909,
                    0.7152362192224235,
                    1.5525002349187933,
                    0.6476957095705603,
                    3.1923923262789233,
                    1.1974750342546496,
                    5.521662337780914,
                    1.6101303089279844,
                    0.9185637420919923,
                    0.32411340132018845
                ],
                [
                    0.8225379085718405,
                    0.7283093651164841,
                    1.7495050544106685,
                    0.6918319121201201,
                    3.2892767572528654,
                    1.2542709451578822,
                    5.740610466359484,
                    2.6780497610799774,
                    0.9044580990142967,
                    0.3259186843944295
                ],
                [
                    0.8497912248580446,
                    0.8465609128145328,
                    1.92600571433125,
                    0.7377311881860261,
                    3.334835649405042,
                    1.3037517575463575,
                    6.541467420624866,
                    2.459335353464714,
                    0.9365116075826994,
                    0.3233808812927135
                ],
                [
                    0.9579798484994749,
                    0.9723425042372938,
                    2.0823075970390934,
                    0.7909730645520243,
                    3.04857747211531,
                    1.376759709409669,
                    6.147740627146857,
                    2.6263895826105648,
                    0.9993647153312138,
                    0.331364149767066
                ],
                [
                    0.9696875132353475,
                    1.0581739918673445,
                    2.5065288397503953,
                    0.8468884199001617,
                    3.3067204894107203,
                    1.4687665241199446,
                    6.086445977322205,
                    3.1754639202232338,
                    0.9727785654633196,
                    0.3438768768007142
                ],
                [
                    1.0045375851549403,
                    1.204810616299774,
                    2.2922664060737277,
                    0.9579949203448491,
                    3.4173445984495316,
                    1.466467036751446,
                    6.383665551721737,
                    3.8198627873310307,
                    1.0650996643708683,
                    0.3612107022763342
                ],
                [
                    1.0333316433838664,
                    1.2676486415648425,
                    2.726110978129835,
                    1.0735339641437327,
                    3.645783305921369,
                    1.5868904447530523,
                    6.975832368941732,
                    3.588855613032624,
                    1.058452400772502,
                    0.3827276199958617
                ],
                [
                    1.113967772553979,
                    1.7050062344499017,
                    2.668794068596042,
                    1.21685112226,
                    3.4687173545664454,
                    1.8308960416696165,
                    7.1542431716464225,
                    4.142659103937559,
                    1.0748532568444158,
                    0.3913173577619529
                ],
                [
                    1.2526178490642015,
                    2.311380507293922,
                    2.8845551594632117,
                    1.4373851383143401,
                    3.4568175008031816,
                    1.7695893377353014,
                    6.855134206526215,
                    4.377099451046049,
                    1.079630205156083,
                    0.42498045936700707
                ],
                [
                    1.2874789110937443,
                    2.5423218993621384,
                    3.151796919174121,
                    1.741996048968065,
                    3.693078126866227,
                    1.9862726357088512,
                    6.916598986654016,
                    4.623042338646413,
                    1.2085034303319258,
                    0.43344391916335545
                ],
                [
                    1.35398256958002,
                    2.914994604868636,
                    3.79598247618781,
                    3.00655359161203,
                    3.6065488598766975,
                    2.005862583262922,
                    10.098846009067909,
                    5.622987443171275,
                    1.2436878355629017,
                    0.4952876393321557
                ],
                [
                    1.4787812178903952,
                    3.84796302352733,
                    3.9488014802974956,
                    2.8745467166139718,
                    4.008488530721374,
                    2.521688442485782,
                    8.549347091249588,
                    5.743981828897652,
                    1.214164073300323,
                    0.5628504504365348
                ],
                [
                    1.5763586937184408,
                    3.299704614498942,
                    3.8738721939245013,
                    2.760997785425867,
                    3.66534215138464,
                    2.8215144684839064,
                    10.36817077024946,
                    6.461522884901167,
                    1.3966266622727321,
                    0.6479220554899547
                ]
            ]
        }
    },
    "column4_row2_experiment_b": {
        "high_harmonics": {
            "f0_in_hz": 125.0,
            "filter_position_in_hz": 3900.0,
            "x_bin_centers": [
                0.9090450000000001,
                0.9273168045000001,
                0.9459558722704502,
                0.9649695853030862,
                0.9843654739676784,
                1.0041512199944287,
                1.0243346595163167,
                1.0449237861725946,
                1.0659267542746638,
                1.0873518820355845,
                1.1092076548644998,
                1.131502728727276,
                1.1542459335746944,
                1.1774462768395457,
                1.2011129470040207,
                1.2252553172388014,
                1.2498829491153014,
                1.2750055963925186,
                1.3006332088800083,
                1.3267759363784966,
                1.3534441326997042,
                1.3806483597669683,
                1.4083993917982844,
                1.43670821957343,
                1.465586054786856,
                1.4950443344880715,
                1.525094725611282,
                1.5557491295960686,
                1.5870196871009494,
                1.6189187828116784,
                1.6514590503461934,
                1.6846533772581518,
                1.7185149101410406,
                1.7530570598348756,
                1.7882935067375567,
                1.8242382062229816,
                1.8609053941680633,
                1.8983095925908415,
                1.9364656154019175,
                1.9753885742714958,
                2.015093884614353,
                2.0555972716951016,
                2.096914776856173,
                2.1390627638709825,
                2.182057925424789,
                2.2259172897258273,
                2.2706582272493163,
                2.3162984576170276
            ],
            "y_bin_heights": [
                [
                    0.0,
                    0.0,
                    0.0,
                    0.0,
                    0.0,
                    0.0,
                    0.0,
                    0.11325028312570781,
                    0.0,
                    0.0
                ],
                [
                    0.0,
                    0.0,
                    0.11560693641618497,
                    0.0,
                    0.0,
                    0.0,
                    0.0,
                    0.0,
                    0.0,
                    0.0
                ],
                [
                    0.0,
                    0.0,
                    0.0,
                    0.0,
                    0.22753128555176336,
                    0.11363636363636363,
                    0.0,
                    0.11325028312570781,
                    0.0,
                    0.0
                ],
                [
                    0.11299435028248588,
                    0.0,
                    0.0,
                    0.0,
                    0.4550625711035267,
                    0.0,
                    0.0,
                    0.33975084937712347,
                    0.2254791431792559,
                    0.0
                ],
                [
                    0.0,
                    0.2247191011235955,
                    0.0,
                    0.0,
                    0.3412969283276451,
                    0.22727272727272727,
                    0.0,
                    1.4722536806342015,
                    0.0,
                    0.0
                ],
                [
                    0.11299435028248588,
                    0.11235955056179775,
                    0.11560693641618497,
                    0.0,
                    0.4550625711035267,
                    0.0,
                    0.0,
                    1.1325028312570782,
                    0.0,
                    0.0
                ],
                [
                    0.0,
                    0.0,
                    0.0,
                    0.0,
                    0.4550625711035267,
                    0.0,
                    0.0,
                    0.11325028312570781,
                    0.0,
                    0.0
                ],
                [
                    0.0,
                    0.0,
                    0.11560693641618497,
                    0.0,
                    0.4550625711035267,
                    0.0,
                    0.1179245283018868,
                    0.22650056625141562,
                    0.11273957158962795,
                    0.0
                ],
                [
                    0.0,
                    0.11235955056179775,
                    0.11560693641618497,
                    0.11312217194570136,
                    0.22753128555176336,
                    0.0,
                    0.0,
                    0.0,
                    0.0,
                    0.0
                ],
                [
                    0.0,
                    0.0,
                    0.0,
                    0.0,
                    0.11376564277588168,
                    0.0,
                    0.0,
                    0.0,
                    0.0,
                    0.0
                ],
                [
                    0.0,
                    0.0,
                    0.0,
                    0.0,
                    0.0,
                    0.0,
                    0.0,
                    0.11325028312570781,
                    0.0,
                    0.0
                ],
                [
                    0.0,
                    0.0,
                    0.11560693641618497,
                    0.11312217194570136,
                    0.11376564277588168,
                    0.0,
                    0.0,
                    0.11325028312570781,
                    0.0,
                    0.0
                ],
                [
                    0.0,
                    0.0,
                    0.0,
                    0.0,
                    0.22753128555176336,
                    0.0,
                    0.1179245283018868,
                    0.0,
                    0.0,
                    0.0
                ],
                [
                    0.0,
                    0.0,
                    0.0,
                    0.0,
                    0.0,
                    0.0,
                    0.0,
                    0.0,
                    0.0,
                    0.0
                ],
                [
                    0.0,
                    0.0,
                    0.11560693641618497,
                    0.0,
                    0.11376564277588168,
                    0.0,
                    0.0,
                    0.33975084937712347,
                    0.0,
                    0.0
                ],
                [
                    0.0,
                    0.11235955056179775,
                    0.0,
                    0.0,
                    0.0,
                    0.0,
                    0.0,
                    0.11325028312570781,
                    0.0,
                    0.0
                ],
                [
                    0.0,
                    0.0,
                    0.11560693641618497,
                    0.11312217194570136,
                    0.0,
                    0.0,
                    0.1179245283018868,
                    0.0,
                    0.0,
                    0.0
                ],
                [
                    0.0,
                    0.0,
                    0.11560693641618497,
                    0.0,
                    0.0,
                    0.0,
                    0.1179245283018868,
                    0.0,
                    0.0,
                    0.0
                ],
                [
                    0.0,
                    0.0,
                    0.23121387283236994,
                    0.0,
                    0.0,
                    0.0,
                    0.4716981132075472,
                    0.0,
                    0.0,
                    0.0
                ],
                [
                    0.0,
                    0.0,
                    0.23121387283236994,
                    0.0,
                    0.0,
                    0.0,
                    0.7075471698113207,
                    0.0,
                    0.0,
                    0.0
                ],
                [
                    0.0,
                    0.0,
                    0.4624277456647399,
                    0.0,
                    0.0,
                    0.0,
                    0.35377358490566035,
                    0.0,
                    0.0,
                    0.0
                ],
                [
                    0.0,
                    0.11235955056179775,
                    0.11560693641618497,
                    0.0,
                    0.0,
                    0.0,
                    0.9433962264150944,
                    0.0,
                    0.11273957158962795,
                    0.0
                ],
                [
                    0.0,
                    0.33707865168539325,
                    0.0,
                    0.0,
                    0.22753128555176336,
                    0.0,
                    0.7075471698113207,
                    0.0,
                    0.11273957158962795,
                    0.0
                ],
                [
                    0.0,
                    0.2247191011235955,
                    0.11560693641618497,
                    0.0,
                    0.11376564277588168,
                    0.11363636363636363,
                    0.35377358490566035,
                    0.0,
                    0.11273957158962795,
                    0.0
                ],
                [
                    0.11299435028248588,
                    0.11235955056179775,
                    0.0,
                    0.0,
                    0.0,
                    0.0,
                    0.2358490566037736,
                    0.33975084937712347,
                    0.11273957158962795,
                    0.0
                ],
                [
                    0.0,
                    0.11235955056179775,
                    0.4624277456647399,
                    0.0,
                    0.11376564277588168,
                    0.0,
                    0.589622641509434,
                    0.11325028312570781,
                    0.0,
                    0.0
                ],
                [
                    0.0,
                    0.0,
                    0.0,
                    0.0,
                    0.0,
                    0.0,
                    0.2358490566037736,
                    0.11325028312570781,
                    0.0,
                    0.0
                ],
                [
                    0.0,
                    0.11235955056179775,
                    0.3468208092485549,
                    0.0,
                    0.0,
                    0.0,
                    0.1179245283018868,
                    0.0,
                    0.0,
                    0.0
                ],
                [
                    0.0,
                    0.0,
                    0.0,
                    0.0,
                    0.0,
                    0.0,
                    0.35377358490566035,
                    0.11325028312570781,
                    0.0,
                    0.0
                ],
                [
                    0.0,
                    0.0,
                    0.11560693641618497,
                    0.0,
                    0.0,
                    0.0,
                    0.2358490566037736,
                    0.0,
                    0.0,
                    0.0
                ],
                [
                    0.0,
                    0.0,
                    0.11560693641618497,
                    0.11312217194570136,
                    0.11376564277588168,
                    0.0,
                    0.35377358490566035,
                    0.0,
                    0.0,
                    0.0
                ],
                [
                    0.0,
                    0.0,
                    0.0,
                    0.0,
                    0.0,
                    0.0,
                    0.35377358490566035,
                    0.0,
                    0.0,
                    0.0
                ],
                [
                    0.0,
                    0.11235955056179775,
                    0.0,
                    0.0,
                    0.0,
                    0.0,
                    0.4716981132075472,
                    0.11325028312570781,
                    0.0,
                    0.0
                ],
                [
                    0.0,
                    0.0,
                    0.11560693641618497,
                    0.0,
                    0.11376564277588168,
                    0.0,
                    0.9433962264150944,
                    0.0,
                    0.0,
                    0.0
                ],
                [
                    0.0,
                    0.0,
                    0.23121387283236994,
                    0.0,
                    0.3412969283276451,
                    0.0,
                    2.0047169811320753,
                    0.11325028312570781,
                    0.0,
                    0.0
                ],
                [
                    0.0,
                    0.0,
                    0.4624277456647399,
                    0.0,
                    0.9101251422070534,
                    0.0,
                    3.6556603773584904,
                    0.22650056625141562,
                    0.0,
                    0.0
                ],
                [
                    0.0,
                    0.0,
                    0.3468208092485549,
                    0.0,
                    4.09556313993174,
                    0.0,
                    6.25,
                    0.22650056625141562,
                    0.0,
                    0.0
                ],
                [
                    0.0,
                    0.0,
                    3.468208092485549,
                    0.0,
                    11.149032992036405,
                    0.3409090909090909,
                    13.20754716981132,
                    0.11325028312570781,
                    0.2254791431792559,
                    0.0
                ],
                [
                    2.2598870056497176,
                    2.808988764044944,
                    13.641618497109826,
                    1.244343891402715,
                    19.681456200227533,
                    12.840909090909092,
                    19.81132075471698,
                    1.9252548131370328,
                    4.3968432919954905,
                    0.0
                ],
                [
                    37.40112994350282,
                    56.17977528089887,
                    37.34104046242775,
                    50.0,
                    25.369738339021616,
                    43.18181818181818,
                    20.63679245283019,
                    40.5436013590034,
                    38.89515219842165,
                    23.59550561797753
                ],
                [
                    53.898305084745765,
                    38.20224719101124,
                    35.49132947976879,
                    46.94570135746606,
                    21.274175199089875,
                    37.5,
                    14.858490566037736,
                    48.81087202718007,
                    44.983089064261556,
                    76.40449438202248
                ],
                [
                    5.988700564971752,
                    1.0112359550561798,
                    5.317919075144508,
                    1.3574660633484164,
                    9.215017064846416,
                    5.340909090909091,
                    7.900943396226415,
                    2.7180067950169877,
                    10.259301014656144,
                    0.0
                ],
                [
                    0.11299435028248588,
                    0.0,
                    0.4624277456647399,
                    0.0,
                    3.185437997724687,
                    0.3409090909090909,
                    2.7122641509433962,
                    0.11325028312570781,
                    0.3382187147688839,
                    0.0
                ],
                [
                    0.0,
                    0.11235955056179775,
                    0.0,
                    0.0,
                    0.3412969283276451,
                    0.0,
                    0.8254716981132075,
                    0.0,
                    0.11273957158962795,
                    0.0
                ],
                [
                    0.0,
                    0.0,
                    0.0,
                    0.0,
                    0.3412969283276451,
                    0.0,
                    0.1179245283018868,
                    0.11325028312570781,
                    0.0,
                    0.0
                ],
                [
                    0.0,
                    0.0,
                    0.0,
                    0.0,
                    0.22753128555176336,
                    0.0,
                    0.1179245283018868,
                    0.11325028312570781,
                    0.0,
                    0.0
                ],
                [
                    0.0,
                    0.0,
                    0.0,
                    0.0,
                    0.0,
                    0.0,
                    0.0,
                    0.0,
                    0.0,
                    0.0
                ],
                [
                    0.0,
                    0.0,
                    0.0,
                    0.0,
                    0.0,
                    0.0,
                    0.0,
                    0.0,
                    0.0,
                    0.0
                ]
            ]
        },
        "low_harmonics": {
            "f0_in_hz": 125.0,
            "filter_position_in_hz": 125.0,
            "x_bin_centers": [
                0.9090450000000001,
                0.9273168045000001,
                0.9459558722704502,
                0.9649695853030862,
                0.9843654739676784,
                1.0041512199944287,
                1.0243346595163167,
                1.0449237861725946,
                1.0659267542746638,
                1.0873518820355845,
                1.1092076548644998,
                1.131502728727276,
                1.1542459335746944,
                1.1774462768395457,
                1.2011129470040207,
                1.2252553172388014,
                1.2498829491153014,
                1.2750055963925186,
                1.3006332088800083,
                1.3267759363784966,
                1.3534441326997042,
                1.3806483597669683,
                1.4083993917982844,
                1.43670821957343,
                1.465586054786856,
                1.4950443344880715,
                1.525094725611282,
                1.5557491295960686,
                1.5870196871009494,
                1.6189187828116784,
                1.6514590503461934,
                1.6846533772581518,
                1.7185149101410406,
                1.7530570598348756,
                1.7882935067375567,
                1.8242382062229816,
                1.8609053941680633,
                1.8983095925908415,
                1.9364656154019175,
                1.9753885742714958,
                2.015093884614353,
                2.0555972716951016,
                2.096914776856173,
                2.1390627638709825,
                2.182057925424789,
                2.2259172897258273,
                2.2706582272493163,
                2.3162984576170276
            ],
            "y_bin_heights": [
                [
                    0.0,
                    0.0,
                    0.0,
                    0.0,
                    0.0,
                    0.0,
                    0.0,
                    0.0,
                    0.0,
                    0.0
                ],
                [
                    0.0,
                    0.0,
                    0.0,
                    0.0,
                    0.0,
                    0.0,
                    0.0,
                    0.0,
                    0.0,
                    0.0
                ],
                [
                    0.0,
                    0.0,
                    0.0,
                    0.0,
                    0.0,
                    0.0,
                    0.0,
                    0.0,
                    0.0,
                    0.0
                ],
                [
                    0.0,
                    0.0,
                    0.0,
                    0.0,
                    0.0,
                    0.0,
                    0.0,
                    0.0,
                    0.0,
                    0.0
                ],
                [
                    1.348314606741573,
                    4.269662921348314,
                    0.6741573033707865,
                    0.898876404494382,
                    0.6741573033707865,
                    1.0112359550561798,
                    7.865168539325842,
                    1.0112359550561798,
                    2.9213483146067416,
                    0.5617977528089888
                ],
                [
                    98.65168539325843,
                    95.50561797752809,
                    99.32584269662921,
                    99.10112359550561,
                    99.32584269662921,
                    98.98876404494382,
                    92.13483146067416,
                    98.98876404494382,
                    97.07865168539325,
                    99.43820224719101
                ],
                [
                    0.0,
                    0.0,
                    0.0,
                    0.0,
                    0.0,
                    0.0,
                    0.0,
                    0.0,
                    0.0,
                    0.0
                ],
                [
                    0.0,
                    0.0,
                    0.0,
                    0.0,
                    0.0,
                    0.0,
                    0.0,
                    0.0,
                    0.0,
                    0.0
                ],
                [
                    0.0,
                    0.0,
                    0.0,
                    0.0,
                    0.0,
                    0.0,
                    0.0,
                    0.0,
                    0.0,
                    0.0
                ],
                [
                    0.0,
                    0.0,
                    0.0,
                    0.0,
                    0.0,
                    0.0,
                    0.0,
                    0.0,
                    0.0,
                    0.0
                ],
                [
                    0.0,
                    0.0,
                    0.0,
                    0.0,
                    0.0,
                    0.0,
                    0.0,
                    0.0,
                    0.0,
                    0.0
                ],
                [
                    0.0,
                    0.0,
                    0.0,
                    0.0,
                    0.0,
                    0.0,
                    0.0,
                    0.0,
                    0.0,
                    0.0
                ],
                [
                    0.0,
                    0.0,
                    0.0,
                    0.0,
                    0.0,
                    0.0,
                    0.0,
                    0.0,
                    0.0,
                    0.0
                ],
                [
                    0.0,
                    0.0,
                    0.0,
                    0.0,
                    0.0,
                    0.0,
                    0.0,
                    0.0,
                    0.0,
                    0.0
                ],
                [
                    0.0,
                    0.0,
                    0.0,
                    0.0,
                    0.0,
                    0.0,
                    0.0,
                    0.0,
                    0.0,
                    0.0
                ],
                [
                    0.0,
                    0.0,
                    0.0,
                    0.0,
                    0.0,
                    0.0,
                    0.0,
                    0.0,
                    0.0,
                    0.0
                ],
                [
                    0.0,
                    0.0,
                    0.0,
                    0.0,
                    0.0,
                    0.0,
                    0.0,
                    0.0,
                    0.0,
                    0.0
                ],
                [
                    0.0,
                    0.0,
                    0.0,
                    0.0,
                    0.0,
                    0.0,
                    0.0,
                    0.0,
                    0.0,
                    0.0
                ],
                [
                    0.0,
                    0.0,
                    0.0,
                    0.0,
                    0.0,
                    0.0,
                    0.0,
                    0.0,
                    0.0,
                    0.0
                ],
                [
                    0.0,
                    0.0,
                    0.0,
                    0.0,
                    0.0,
                    0.0,
                    0.0,
                    0.0,
                    0.0,
                    0.0
                ],
                [
                    0.0,
                    0.0,
                    0.0,
                    0.0,
                    0.0,
                    0.0,
                    0.0,
                    0.0,
                    0.0,
                    0.0
                ],
                [
                    0.0,
                    0.0,
                    0.0,
                    0.0,
                    0.0,
                    0.0,
                    0.0,
                    0.0,
                    0.0,
                    0.0
                ],
                [
                    0.0,
                    0.0,
                    0.0,
                    0.0,
                    0.0,
                    0.0,
                    0.0,
                    0.0,
                    0.0,
                    0.0
                ],
                [
                    0.0,
                    0.0,
                    0.0,
                    0.0,
                    0.0,
                    0.0,
                    0.0,
                    0.0,
                    0.0,
                    0.0
                ],
                [
                    0.0,
                    0.0,
                    0.0,
                    0.0,
                    0.0,
                    0.0,
                    0.0,
                    0.0,
                    0.0,
                    0.0
                ],
                [
                    0.0,
                    0.0,
                    0.0,
                    0.0,
                    0.0,
                    0.0,
                    0.0,
                    0.0,
                    0.0,
                    0.0
                ],
                [
                    0.0,
                    0.0,
                    0.0,
                    0.0,
                    0.0,
                    0.0,
                    0.0,
                    0.0,
                    0.0,
                    0.0
                ],
                [
                    0.0,
                    0.0,
                    0.0,
                    0.0,
                    0.0,
                    0.0,
                    0.0,
                    0.0,
                    0.0,
                    0.0
                ],
                [
                    0.0,
                    0.0,
                    0.0,
                    0.0,
                    0.0,
                    0.0,
                    0.0,
                    0.0,
                    0.0,
                    0.0
                ],
                [
                    0.0,
                    0.0,
                    0.0,
                    0.0,
                    0.0,
                    0.0,
                    0.0,
                    0.0,
                    0.0,
                    0.0
                ],
                [
                    0.0,
                    0.0,
                    0.0,
                    0.0,
                    0.0,
                    0.0,
                    0.0,
                    0.0,
                    0.0,
                    0.0
                ],
                [
                    0.0,
                    0.0,
                    0.0,
                    0.0,
                    0.0,
                    0.0,
                    0.0,
                    0.0,
                    0.0,
                    0.0
                ],
                [
                    0.0,
                    0.0,
                    0.0,
                    0.0,
                    0.0,
                    0.0,
                    0.0,
                    0.0,
                    0.0,
                    0.0
                ],
                [
                    0.0,
                    0.0,
                    0.0,
                    0.0,
                    0.0,
                    0.0,
                    0.0,
                    0.0,
                    0.0,
                    0.0
                ],
                [
                    0.0,
                    0.0,
                    0.0,
                    0.0,
                    0.0,
                    0.0,
                    0.0,
                    0.0,
                    0.0,
                    0.0
                ],
                [
                    0.0,
                    0.0,
                    0.0,
                    0.0,
                    0.0,
                    0.0,
                    0.0,
                    0.0,
                    0.0,
                    0.0
                ],
                [
                    0.0,
                    0.0,
                    0.0,
                    0.0,
                    0.0,
                    0.0,
                    0.0,
                    0.0,
                    0.0,
                    0.0
                ],
                [
                    0.0,
                    0.0,
                    0.0,
                    0.0,
                    0.0,
                    0.0,
                    0.0,
                    0.0,
                    0.0,
                    0.0
                ],
                [
                    0.0,
                    0.0,
                    0.0,
                    0.0,
                    0.0,
                    0.0,
                    0.0,
                    0.0,
                    0.0,
                    0.0
                ],
                [
                    0.0,
                    0.0,
                    0.0,
                    0.0,
                    0.0,
                    0.0,
                    0.0,
                    0.0,
                    0.0,
                    0.0
                ],
                [
                    0.0,
                    0.2247191011235955,
                    0.0,
                    0.0,
                    0.0,
                    0.0,
                    0.0,
                    0.0,
                    0.0,
                    0.0
                ],
                [
                    0.0,
                    0.0,
                    0.0,
                    0.0,
                    0.0,
                    0.0,
                    0.0,
                    0.0,
                    0.0,
                    0.0
                ],
                [
                    0.0,
                    0.0,
                    0.0,
                    0.0,
                    0.0,
                    0.0,
                    0.0,
                    0.0,
                    0.0,
                    0.0
                ],
                [
                    0.0,
                    0.0,
                    0.0,
                    0.0,
                    0.0,
                    0.0,
                    0.0,
                    0.0,
                    0.0,
                    0.0
                ],
                [
                    0.0,
                    0.0,
                    0.0,
                    0.0,
                    0.0,
                    0.0,
                    0.0,
                    0.0,
                    0.0,
                    0.0
                ],
                [
                    0.0,
                    0.0,
                    0.0,
                    0.0,
                    0.0,
                    0.0,
                    0.0,
                    0.0,
                    0.0,
                    0.0
                ],
                [
                    0.0,
                    0.0,
                    0.0,
                    0.0,
                    0.0,
                    0.0,
                    0.0,
                    0.0,
                    0.0,
                    0.0
                ],
                [
                    0.0,
                    0.0,
                    0.0,
                    0.0,
                    0.0,
                    0.0,
                    0.0,
                    0.0,
                    0.0,
                    0.0
                ]
            ]
        }
    },
    "column4_row3_experiment_c": {
        "high_harmonics": {
            "x": [
                0.0,
                4.0,
                8.0,
                12.0,
                16.0,
                20.0,
                24.0
            ],
            "y": [
                [
                    0.0,
                    0.0,
                    0.0,
                    0.0,
                    0.0,
                    0.0,
                    0.0,
                    0.0,
                    0.0,
                    0.0
                ],
                [
                    0.22558632664196865,
                    5.877368274176398e-06,
                    0.1803468073924621,
                    0.27064024912642165,
                    0.22517936317478351,
                    0.27063673930575977,
                    0.27051446388968,
                    0.2705119955581699,
                    0.09013680476340857,
                    0.18018364151230487
                ],
                [
                    0.4969554842145297,
                    2.5369749800940866e-06,
                    0.3610199396968198,
                    0.542012833132979,
                    0.4960624101608235,
                    0.5420077793034896,
                    0.5417655311057474,
                    0.4965054430703829,
                    0.22548388031473476,
                    0.3606874750182419
                ],
                [
                    0.7236631285303992,
                    -0.1793605713180747,
                    0.5420128214518362,
                    0.7687265585594913,
                    0.7676771314354154,
                    0.7687175488501476,
                    0.7683659500767707,
                    0.723008169999573,
                    0.3158203888953821,
                    0.4962805415863722
                ],
                [
                    0.9508792380886726,
                    -0.3136771680633399,
                    0.6779753755831615,
                    1.041445813280778,
                    1.040026697399925,
                    0.9959346711717971,
                    0.9954817893795179,
                    0.9500168935388916,
                    0.40623321063165796,
                    0.541519462217345
                ],
                [
                    1.1786108374993898,
                    -0.40312477256041357,
                    0.7687220300346015,
                    1.3149060308349567,
                    1.2675568834044162,
                    1.2236627034727752,
                    1.1775446414188537,
                    1.0864759219253548,
                    0.49673277458513754,
                    0.586779445534532
                ],
                [
                    1.4068516953989296,
                    -0.5371324464603722,
                    0.8595419748148561,
                    1.5433551247404609,
                    1.495594874816141,
                    1.4062169283958292,
                    1.3599369263277565,
                    1.0864747833306923,
                    0.5420146972315852,
                    0.586779685828101
                ]
            ]
        },
        "low_harmonics": {
            "x": [
                0.0,
                4.0,
                8.0,
                12.0,
                16.0,
                20.0,
                24.0
            ],
            "y": [
                [
                    0.0,
                    0.0,
                    0.0,
                    0.0,
                    0.0,
                    0.0,
                    0.0,
                    0.0,
                    0.0,
                    0.0
                ],
                [
                    0.814121349949152,
                    0.8595459414838091,
                    0.8595457774075539,
                    0.8595342546845374,
                    0.8591530620491323,
                    0.7690718910493022,
                    0.8141219839857476,
                    0.8595431830503766,
                    0.8144905630576504,
                    0.8141232648326235
                ],
                [
                    1.6348767054177948,
                    1.7723212410083358,
                    1.7264904761514928,
                    1.6348744982389543,
                    1.7257016793678537,
                    1.5898242436324614,
                    1.634877441387099,
                    1.6806756459594534,
                    1.6814280481475723,
                    1.6348807769263733
                ],
                [
                    2.370065152309739,
                    2.6471259155465816,
                    2.600898099077812,
                    2.416180071907105,
                    2.553531893127384,
                    2.325011842989555,
                    2.416188207554305,
                    2.5084994111879078,
                    2.50962635391322,
                    2.462329458650702
                ],
                [
                    3.110566248971374,
                    3.529463614409041,
                    3.4362271783658187,
                    3.1570180858582657,
                    3.3881086100377242,
                    3.065519980652079,
                    3.157027237025632,
                    3.250014777395316,
                    3.2980182567000598,
                    3.2035128211196966
                ],
                [
                    3.7629166627228163,
                    4.419400052978864,
                    4.1844601290569905,
                    3.8096649517689034,
                    4.182572944953939,
                    3.811388532956144,
                    3.856445488495591,
                    3.9500619752237407,
                    4.0924802151854385,
                    3.950061715521768
                ],
                [
                    4.419392572544746,
                    5.316996443120437,
                    4.796394498529949,
                    4.513507339357342,
                    4.983146731129275,
                    4.46846214573551,
                    4.466450900796252,
                    4.607725162414678,
                    4.8930580068745,
                    4.654860823860127
                ]
            ]
        }
    },
    "column4_row4_experiment_d": {
        "1": {
            "x": [
                0.0,
                1.0,
                2.0,
                3.0,
                4.0,
                6.0,
                8.0
            ],
            "y": [
                [
                    0.0,
                    0.0,
                    0.0,
                    0.0,
                    0.0,
                    0.0,
                    0.0,
                    0.0,
                    0.0,
                    0.0
                ],
                [
                    0.045051923281672124,
                    0.045050766445965895,
                    3.6780545210057802e-06,
                    0.04504892776948777,
                    -4.824374608136672e-07,
                    4.223636971889544e-06,
                    1.0625360133409423e-06,
                    3.994231794451908e-06,
                    0.045071082139622895,
                    8.750088231757047e-07
                ],
                [
                    0.04505483049298753,
                    0.04504994428957276,
                    4.289486829955891e-06,
                    0.045050030392621454,
                    1.007640252792541e-06,
                    4.941915155848298e-06,
                    1.1801710786962794e-06,
                    0.04505333774796752,
                    0.045075502840992376,
                    0.045094210166656754
                ],
                [
                    2.256823177892997e-06,
                    0.045050974420244555,
                    3.560419455650443e-06,
                    0.04505043840367484,
                    1.007640252792541e-06,
                    2.2000229647767267e-06,
                    2.8907735828975767e-06,
                    4.579445303826146e-06,
                    0.09016529230627965,
                    0.04509625552918381
                ],
                [
                    9.269824038926622e-07,
                    0.04505119673284452,
                    1.935318584722623e-06,
                    0.04505065603664288,
                    2.2474482643808358e-06,
                    1.2482284939274724e-06,
                    1.3797124598924349e-06,
                    2.78202608580691e-06,
                    0.04507501456921241,
                    0.022549523510421332
                ],
                [
                    -1.355536094482801e-07,
                    0.04505605245896993,
                    1.935318584722623e-06,
                    0.04505265440812248,
                    5.488560332889136e-07,
                    1.2482284939274724e-06,
                    2.392376787341277e-06,
                    2.78202608580691e-06,
                    0.06762060565004423,
                    3.726833133266272e-06
                ],
                [
                    -2.215616226874939e-06,
                    0.045050610645320954,
                    -0.02251451441426519,
                    0.04504919983387029,
                    -3.3175351572545253e-06,
                    -4.800386611825136e-07,
                    1.1801710786962794e-06,
                    1.0392901495237528e-06,
                    0.04507305361895847,
                    2.8874912201132252e-06
                ]
            ]
        },
        "12": {
            "x": [
                0.0,
                1.0,
                2.0,
                3.0,
                4.0,
                6.0,
                8.0
            ],
            "y": [
                [
                    0.0,
                    0.0,
                    0.0,
                    0.0,
                    0.0,
                    0.0,
                    0.0,
                    0.0,
                    0.0,
                    0.0
                ],
                [
                    1.6251008709278203e-06,
                    -1.5110611230051418e-06,
                    1.6018550071106308e-06,
                    -3.806251865356991e-07,
                    -3.217823328460767e-06,
                    0.0450774352988082,
                    1.942277317479313e-06,
                    5.584521947932242e-07,
                    0.0,
                    5.392647624974378e-07
                ],
                [
                    5.62564857586878e-07,
                    -3.607236919278556e-06,
                    1.6018550071106308e-06,
                    -3.806251865356991e-07,
                    -1.9777051684655156e-06,
                    -1.2385698045513927e-06,
                    1.6251008709278203e-06,
                    1.1210170523801022e-06,
                    -4.703602197730916e-07,
                    -0.0450703706737105
                ],
                [
                    0.0,
                    -2.8907735828975767e-06,
                    2.5864651811702277e-06,
                    -4.6744190035363786e-07,
                    -1.9777051684655156e-06,
                    -1.3943704494923104e-06,
                    1.6251008709278203e-06,
                    4.0455371599912304e-07,
                    -1.963862592629928e-06,
                    -0.0450705428748604
                ],
                [
                    5.62564857586878e-07,
                    -4.011790635277679e-06,
                    2.5864651811702277e-06,
                    -1.7914106423821963e-06,
                    -5.488560332889136e-07,
                    0.0,
                    1.547175031646475e-06,
                    1.1210170523801022e-06,
                    -4.3446269859526154e-07,
                    -0.04507070885424064
                ],
                [
                    0.0,
                    -5.696786433695422e-06,
                    2.78202608580691e-06,
                    -9.658386959099374e-07,
                    -3.217823328460767e-06,
                    0.0,
                    5.62564857586878e-07,
                    -4.808379547305286e-07,
                    0.022534669516521014,
                    -0.04507097733755899
                ],
                [
                    6.981184670351581e-07,
                    -4.011790635277679e-06,
                    2.9815674670030656e-06,
                    -4.6744190035363786e-07,
                    -2.7557449993609318e-06,
                    1.169427438885151e-06,
                    2.8057300582862155e-07,
                    -4.808379547305286e-07,
                    -1.6597938023998893e-07,
                    -0.04507470692174209
                ]
            ]
        },
        "2": {
            "x": [
                0.0,
                1.0,
                2.0,
                3.0,
                4.0,
                6.0,
                8.0
            ],
            "y": [
                [
                    0.0,
                    0.0,
                    0.0,
                    0.0,
                    0.0,
                    0.0,
                    0.0,
                    0.0,
                    0.0,
                    0.0
                ],
                [
                    0.045058306401166814,
                    0.0901257583601556,
                    0.045055230620670045,
                    0.04505265440812248,
                    0.04503777623049182,
                    0.04507736942382169,
                    0.022527084360349475,
                    0.04505944591736469,
                    0.09016656724947321,
                    0.04509471620156401
                ],
                [
                    0.04505677700127278,
                    0.09013188953661255,
                    0.04505475058200886,
                    0.045054485846874326,
                    0.09009262929321815,
                    0.04507521973136294,
                    0.04505268983739946,
                    0.045057890486309704,
                    0.09017206630115414,
                    0.09021189876184191
                ],
                [
                    0.04505312061421113,
                    0.1352268134193847,
                    5.8228125210946224e-06,
                    0.0450543497233048,
                    0.09009262929321815,
                    6.22584472503851e-07,
                    0.04505186264362507,
                    0.04505459019123928,
                    0.13528656906869926,
                    0.09021189876184191
                ],
                [
                    1.7427359362831574e-06,
                    0.13522488411203404,
                    3.6447681165396872e-06,
                    0.04505043840367484,
                    0.09008728770561752,
                    -0.022525142058199193,
                    0.022527084360349475,
                    2.148348964808866e-06,
                    0.13528191893359282,
                    0.045098741655235565
                ],
                [
                    -1.935318584722623e-06,
                    0.06759105621214119,
                    0.0,
                    0.04504919983387029,
                    0.045035870067082984,
                    -0.045049875250049304,
                    5.229309298082629e-07,
                    -0.045029797743473904,
                    0.09016750364818694,
                    1.9157355925225605e-07
                ],
                [
                    -0.022516449732849914,
                    -4.280223191682753e-06,
                    -0.022514547700669657,
                    0.022524265749949757,
                    0.045034603465057166,
                    0.0,
                    5.229309298082629e-07,
                    -0.04503191338049009,
                    0.04507070885424064,
                    -0.04507287370693269
                ]
            ]
        },
        "3": {
            "x": [
                0.0,
                1.0,
                2.0,
                3.0,
                4.0,
                6.0,
                8.0
            ],
            "y": [
                [
                    0.0,
                    0.0,
                    0.0,
                    0.0,
                    0.0,
                    0.0,
                    0.0,
                    0.0,
                    0.0,
                    0.0
                ],
                [
                    0.09012954243048248,
                    0.09013059489497664,
                    0.04505327451268992,
                    0.090126282848334,
                    0.13516355420751908,
                    5.023983395413545e-06,
                    0.04505407861100985,
                    0.09012963002616067,
                    0.13528453214995664,
                    0.09021215732480556
                ],
                [
                    0.0901320341723678,
                    0.22547569574652693,
                    0.045057005094638974,
                    0.09012877459021933,
                    0.20281935735905293,
                    0.04507573283763605,
                    0.09012944580167337,
                    0.09013395244338229,
                    0.2255776866391947,
                    0.13535091580977796
                ],
                [
                    1.6617043116506913e-06,
                    0.22547455137016126,
                    8.520169458292592e-07,
                    0.090126282848334,
                    0.18026150874907254,
                    3.024287373559753e-06,
                    0.04505649642826695,
                    0.04505546867072213,
                    0.22557826165758624,
                    0.09021339040400611
                ],
                [
                    -2.524020999039589e-06,
                    0.22547919177897313,
                    1.5389847879410112e-07,
                    0.04505198845630026,
                    0.15771361698270292,
                    -7.023512611503691e-07,
                    0.022527905957284766,
                    0.045053815955577836,
                    0.22557847364679245,
                    0.04509585839523257
                ],
                [
                    -2.1826051860851514e-06,
                    0.0901276625643087,
                    -0.04503334762819411,
                    0.022524646375136292,
                    0.09008782136988303,
                    -1.2524432717597733e-06,
                    8.215969352909358e-07,
                    -0.045031984028913064,
                    0.09016767190545695,
                    -0.04507087711151064
                ],
                [
                    4.1754546120653657e-07,
                    -3.994231794451908e-06,
                    -0.06754149453256753,
                    -1.915054283374573e-06,
                    0.045035413592350804,
                    0.0,
                    -8.390252006218457e-07,
                    -0.0450328053942915,
                    -0.04505627725751671,
                    1.1421936685629408e-06
                ]
            ]
        },
        "4": {
            "x": [
                0.0,
                1.0,
                2.0,
                3.0,
                4.0,
                6.0,
                8.0
            ],
            "y": [
                [
                    0.0,
                    0.0,
                    0.0,
                    0.0,
                    0.0,
                    0.0,
                    0.0,
                    0.0,
                    0.0,
                    0.0
                ],
                [
                    0.09013258884410125,
                    0.13522557941392926,
                    0.09013374978485794,
                    0.09012980594782995,
                    0.0900928977765365,
                    0.045077496891742494,
                    0.045057204231225695,
                    0.09013356404554104,
                    0.13528725113058873,
                    0.09021399308730721
                ],
                [
                    0.06759356427886522,
                    0.22547881536154724,
                    0.1352306854091055,
                    0.13522215775233126,
                    0.22537699703478326,
                    0.045079314331411324,
                    0.09012701035845971,
                    0.09013480215705258,
                    0.22558037071880543,
                    0.1353477023904724
                ],
                [
                    1.2629572940792144e-06,
                    0.31580829664133175,
                    3.994231794451908e-06,
                    0.04505160783111373,
                    0.202819409782311,
                    1.4562027725872895e-06,
                    0.04505222641854867,
                    0.04505352326576098,
                    0.27075682555643793,
                    0.04510070042909138
                ],
                [
                    -0.045032725931488216,
                    0.27063508035258393,
                    -0.045033231178643746,
                    -1.9785030233587797e-06,
                    0.13516545977802455,
                    -0.04505099124451267,
                    1.8527717038085978e-06,
                    -4.808379547305286e-07,
                    0.22557722831363528,
                    0.0
                ],
                [
                    4.3447148462272267e-07,
                    0.09013005065170132,
                    -0.045029797743473904,
                    -4.479232535631317e-06,
                    0.045036265169368817,
                    0.0,
                    6.405659951636e-07,
                    -0.04503069562621373,
                    0.09016572676897824,
                    -8.331614637507867e-07
                ],
                [
                    8.520169458292592e-07,
                    -0.04504010394471092,
                    0.04505436787863931,
                    -3.806251865356991e-07,
                    0.04503667706029657,
                    3.4545742521874256e-06,
                    -1.2560684199136585e-06,
                    2.105627226439699e-06,
                    -1.7312127034985192e-06,
                    5.298014993201927e-06
                ]
            ]
        },
        "5": {
            "x": [
                0.0,
                1.0,
                2.0,
                3.0,
                4.0,
                6.0,
                8.0
            ],
            "y": [
                [
                    0.0,
                    0.0,
                    0.0,
                    0.0,
                    0.0,
                    0.0,
                    0.0,
                    0.0,
                    0.0,
                    0.0
                ],
                [
                    0.09012894568986458,
                    0.09013009649818109,
                    0.0901332163207132,
                    0.09012677723197064,
                    0.09009084565725659,
                    0.04508129718656763,
                    0.04505628863130259,
                    0.045057816291422303,
                    0.1352828661790462,
                    0.04510057502613703
                ],
                [
                    0.045053550901089756,
                    0.13522619278051548,
                    0.09013335403552315,
                    0.09012590222314747,
                    0.13516911855645064,
                    0.04507969872937588,
                    0.04505810951192868,
                    0.045054990463111816,
                    0.180423195418707,
                    0.0902137011520328
                ],
                [
                    6.981184670351581e-07,
                    0.1352249852932893,
                    0.04505436787863931,
                    0.04504940780814895,
                    0.13516540735476648,
                    3.024287373559753e-06,
                    0.0450527660236322,
                    2.664391020451573e-06,
                    0.1804228602538504,
                    0.04510074974489267
                ],
                [
                    -1.9020321802565299e-06,
                    0.0901302733897303,
                    -0.045029539781555494,
                    -3.2226618738029345e-06,
                    0.09008759905728306,
                    -0.02252536437079916,
                    1.5668048408690183e-06,
                    -8.627420307327771e-07,
                    0.1352866165315437,
                    4.471694352012334e-06
                ],
                [
                    -1.0392901495237528e-06,
                    0.09012465918996035,
                    2.148348964808866e-06,
                    -5.8560989255607154e-06,
                    3.016390384746881e-06,
                    -2.2231259996785546e-07,
                    0.0,
                    -0.04503210614329961,
                    0.045076273203172215,
                    -0.04507173151326413
                ],
                [
                    0.022528186530290595,
                    0.0901313947492169,
                    4.579445303826146e-06,
                    0.04505285622093194,
                    0.045033231178643746,
                    0.022539859479296667,
                    -2.8199185175825647e-07,
                    0.04505459019123928,
                    0.045075151843685615,
                    2.8932918378632433e-06
                ]
            ]
        },
        "6": {
            "x": [
                0.0,
                1.0,
                2.0,
                3.0,
                4.0,
                6.0,
                8.0
            ],
            "y": [
                [
                    0.0,
                    0.0,
                    0.0,
                    0.0,
                    0.0,
                    0.0,
                    0.0,
                    0.0,
                    0.0,
                    0.0
                ],
                [
                    0.04505727165245585,
                    0.09012692957048057,
                    0.09012963002616067,
                    0.090126282848334,
                    0.1351634786956608,
                    0.04508089691469509,
                    0.04505810951192868,
                    0.045057816291422303,
                    0.13528549524665992,
                    0.04510021525324494
                ],
                [
                    0.04505327032808393,
                    0.09012834384406625,
                    0.09013369452832351,
                    0.09012715785715718,
                    0.1351642141145339,
                    0.04507822585760138,
                    0.09013298727176398,
                    0.04505934569131634,
                    0.22557735240254445,
                    0.04510021525324494
                ],
                [
                    0.0,
                    0.13522372436442687,
                    0.045054138897899,
                    -1.797419218019236e-06,
                    0.04503437192361329,
                    -1.3297728231331796e-06,
                    0.04505401425212613,
                    2.148348964808866e-06,
                    0.22558040971677082,
                    0.045098741655235565
                ],
                [
                    -1.3198631553523743e-06,
                    0.13522608446348455,
                    2.080062617426659e-06,
                    -5.783603147513361e-06,
                    -0.045010861786338674,
                    -9.863593961045858e-07,
                    -7.164633363809791e-07,
                    -0.04503074412564975,
                    0.18042453118379254,
                    -0.045071512867379065
                ],
                [
                    1.2666020258178534e-06,
                    0.0901299605771284,
                    0.022529704028050435,
                    0.0,
                    -0.02250671805523824,
                    -4.002718725359955e-07,
                    -0.0450361230421048,
                    1.6018550071106308e-06,
                    0.0,
                    -0.04507357473623419
                ],
                [
                    -2.1826051860851514e-06,
                    -3.3934583947570207e-06,
                    3.459775077319094e-06,
                    0.0,
                    -6.301014391363324e-07,
                    4.319330683344447e-06,
                    -1.6018550071106308e-06,
                    8.853916707296516e-07,
                    -0.09009306375591675,
                    1.8888129792588026e-06
                ]
            ]
        }
    },
    "column4_row5_experiment_e": {
        "pure_tones": {
            "x": [
                80.00000000000001,
                113.13708498984762,
                159.99999999999994,
                226.2741699796951,
                319.9999999999999
            ],
            "y": [
                [
                    14.452446783699454,
                    4.202148192099373,
                    14.778282923889593,
                    18.27093233752786,
                    17.02339744562301,
                    18.13984412453652,
                    13.386554287859942,
                    18.5834985683322,
                    5.663859755644945,
                    15.231805918970435
                ],
                [
                    1.430313471721439,
                    2.348147799532026,
                    1.4930022066591702,
                    2.4500019257692607,
                    9.550316792425264,
                    2.0814553290492523,
                    29.006170624142694,
                    1.567819525007155,
                    1.3995238426699594,
                    1.8093125598085122
                ],
                [
                    0.24669454396846588,
                    0.5325338736507348,
                    0.40687100991461744,
                    0.460219369085088,
                    1.5177702988223905,
                    0.3301262286533945,
                    1.8155442767141343,
                    0.4164058925187271,
                    0.572992560367541,
                    0.39276464301146236
                ],
                [
                    0.18314155003444693,
                    0.27741537490300744,
                    0.19963818638764158,
                    0.24551579215582509,
                    0.37850807833158223,
                    0.1739419390881662,
                    0.5430087417432206,
                    0.2178583010508704,
                    0.2304181168502989,
                    0.19935271956907355
                ],
                [
                    0.14957999988605383,
                    0.18274595857791678,
                    0.15156648810398038,
                    0.18056716907467396,
                    0.19537377031804132,
                    0.15075883512676846,
                    0.24013306418873948,
                    0.18219527082164402,
                    0.18503659684551096,
                    0.15098259477219855
                ]
            ]
        },
        "transposed_tones": {
            "x": [
                80.00000000000001,
                113.13708498984762,
                159.99999999999994,
                226.2741699796951,
                319.9999999999999
            ],
            "y": [
                [
                    7.386630487612236,
                    12.557857034534914,
                    26.872943134718536,
                    24.266296836048546,
                    6.8684184853649395,
                    7.556412129912911,
                    20.664749017743596,
                    24.019177443564786,
                    6.8258560057382995,
                    7.923643419803658
                ],
                [
                    13.764669374045381,
                    10.26224790114992,
                    12.456300758105534,
                    15.118450323762357,
                    6.964049297421631,
                    12.102924855145105,
                    16.946814799709475,
                    14.10751184998781,
                    6.811735606723622,
                    13.157705184674544
                ],
                [
                    3.52271713258131,
                    5.70960831011233,
                    6.286128088781362,
                    6.178947187688552,
                    3.1919429992364665,
                    4.64259213150379,
                    6.190131354721321,
                    8.969897181324022,
                    2.9353004180571185,
                    3.1991992755319494
                ],
                [
                    1.7363795175110242,
                    2.975437274773188,
                    4.651680438437309,
                    3.3078347417679534,
                    4.286828966718283,
                    2.497065399822843,
                    13.459242098275176,
                    4.906035540617791,
                    1.7274332595421955,
                    2.0178549858697057
                ],
                [
                    1.1781051898492159,
                    4.703706579303563,
                    2.52748039988974,
                    2.263202832959121,
                    8.731345017673188,
                    2.5873173455775316,
                    69.01512198585418,
                    4.823761909105712,
                    1.196476979008202,
                    1.015501688225224
                ]
            ]
        }
    },
    "column5_row1_experiment_a": {
        "rand": {
            "x": [
                1,
                2,
                3,
                4,
                5,
                6,
                7,
                8,
                9,
                10,
                11,
                12,
                13,
                14,
                15,
                16,
                17,
                18,
                19,
                20,
                21,
                22,
                23,
                24,
                25,
                26,
                27,
                28,
                29,
                30
            ],
            "y": [
                [
                    100.0,
                    100.0,
                    100.0,
                    100.0,
                    82.14941767582323,
                    100.0,
                    51.65252137916332,
                    100.0,
                    53.74168012572748,
                    100.0
                ],
                [
                    100.0,
                    100.0,
                    100.0,
                    100.0,
                    100.0,
                    100.0,
                    100.0,
                    100.0,
                    66.34711201380908,
                    80.7372702860392
                ],
                [
                    100.0,
                    100.0,
                    100.0,
                    76.14741957223121,
                    100.0,
                    100.0,
                    100.0,
                    100.0,
                    100.0,
                    100.0
                ],
                [
                    68.82416999140908,
                    64.0762484816874,
                    100.0,
                    69.06167112612634,
                    100.0,
                    100.0,
                    77.91461747582515,
                    100.0,
                    95.4033592144024,
                    100.0
                ],
                [
                    100.0,
                    100.0,
                    100.0,
                    100.0,
                    100.0,
                    100.0,
                    43.534888563226424,
                    100.0,
                    75.5331731218719,
                    76.00387526485191
                ],
                [
                    100.0,
                    100.0,
                    58.449116507796596,
                    100.0,
                    95.8358352681423,
                    86.44445742658564,
                    52.008188930358045,
                    78.51133182618484,
                    36.7623431020527,
                    100.0
                ],
                [
                    100.0,
                    100.0,
                    100.0,
                    100.0,
                    100.0,
                    100.0,
                    72.08951119796993,
                    51.3244614596461,
                    100.0,
                    100.0
                ],
                [
                    100.0,
                    65.98665744802531,
                    100.0,
                    100.0,
                    100.0,
                    60.38227665749021,
                    65.11010990416288,
                    100.0,
                    100.0,
                    100.0
                ],
                [
                    100.0,
                    100.0,
                    40.47057963509131,
                    59.567028336961094,
                    100.0,
                    57.75405823914066,
                    43.80686284262382,
                    100.0,
                    100.0,
                    100.0
                ],
                [
                    100.0,
                    69.78661568977626,
                    55.56543121588279,
                    100.0,
                    35.67562376779586,
                    59.57285331984272,
                    41.7793954914446,
                    55.79045132499606,
                    48.511742622142414,
                    100.0
                ],
                [
                    100.0,
                    100.0,
                    28.059587205106958,
                    100.0,
                    28.46826232608943,
                    100.0,
                    84.00359989848143,
                    86.22337059368357,
                    100.0,
                    41.41274441755534
                ],
                [
                    23.118742644442722,
                    100.0,
                    23.729055885055008,
                    100.0,
                    26.359244310956058,
                    41.83992572660035,
                    57.14428098081283,
                    100.0,
                    50.3290788684073,
                    28.028712128507518
                ],
                [
                    22.84828898208329,
                    50.66608916455664,
                    16.840492866601465,
                    100.0,
                    13.393813926283261,
                    67.94794028766154,
                    58.2285725397079,
                    49.613745655250575,
                    100.0,
                    100.0
                ],
                [
                    23.499593546343604,
                    100.0,
                    20.477135137341598,
                    100.0,
                    12.329462454114765,
                    63.59737115100035,
                    33.990006217898106,
                    72.78300725222596,
                    100.0,
                    100.0
                ],
                [
                    19.93425589337638,
                    100.0,
                    12.28236563674954,
                    100.0,
                    14.384428741035704,
                    82.57617127696214,
                    22.815265827122477,
                    56.648831453093315,
                    36.392895083334366,
                    54.824335007905496
                ],
                [
                    21.062467518853435,
                    100.0,
                    13.292896689982019,
                    55.66238618447403,
                    12.312088300719317,
                    43.67793751352947,
                    25.619809397925756,
                    22.929494527505792,
                    58.60657142841588,
                    75.6582497441867
                ],
                [
                    13.282564481052324,
                    100.0,
                    13.669912594849757,
                    34.4816208705617,
                    13.96153485176523,
                    21.71722448591413,
                    29.70635648394697,
                    37.13963648215855,
                    42.88990213522442,
                    24.55474316736159
                ],
                [
                    11.988766084963803,
                    100.0,
                    15.156795328628498,
                    57.9588189410834,
                    15.944621738419205,
                    68.05434046455927,
                    34.38330657830078,
                    34.59898805055567,
                    100.0,
                    88.40863006716287
                ],
                [
                    12.277925783955563,
                    100.0,
                    9.700011253833239,
                    25.17719439712732,
                    13.346416515447737,
                    35.175778826285075,
                    24.0070944920033,
                    100.0,
                    60.61331123739011,
                    44.7266814215405
                ],
                [
                    9.935858357447344,
                    100.0,
                    9.224600162020023,
                    36.37761331565054,
                    9.7358493708747,
                    32.28310753610852,
                    60.33177664602193,
                    24.723825490522202,
                    36.165139975514215,
                    25.147695767162432
                ],
                [
                    11.222394826011891,
                    100.0,
                    8.106208729084765,
                    37.07961029893055,
                    10.622189647743896,
                    52.47892362240778,
                    44.75382165798644,
                    35.597243067221264,
                    100.0,
                    28.027823908974515
                ],
                [
                    11.107460227678061,
                    100.0,
                    6.166970301479179,
                    20.473594019771724,
                    10.401277564485184,
                    25.139330732859925,
                    22.40378402957776,
                    32.246023816279376,
                    53.651574856872415,
                    21.229613963529825
                ],
                [
                    10.72336040065011,
                    40.5209917302244,
                    6.647675822705391,
                    23.88275469754013,
                    9.387786969376252,
                    38.433618429468765,
                    34.215464559045884,
                    37.137756395877204,
                    23.986134573371306,
                    27.308173315891885
                ],
                [
                    8.079372310857316,
                    100.0,
                    6.345040551660826,
                    34.599553455848636,
                    7.68883877691685,
                    43.912335654058666,
                    20.454823552867463,
                    23.516407510136872,
                    63.14736493831497,
                    25.822306200036664
                ],
                [
                    8.781357979026266,
                    30.757831319888982,
                    5.903678662417888,
                    16.397385237865283,
                    7.587453914155437,
                    23.11124949764727,
                    26.216825582718407,
                    25.652167259725815,
                    31.47368568022369,
                    17.263238572316446
                ],
                [
                    7.96762844966004,
                    34.55590098485701,
                    5.648639552974033,
                    17.206714099328167,
                    8.615551037784241,
                    17.763013987360758,
                    14.90953041259933,
                    29.977170609650816,
                    58.97238717760604,
                    25.829439736642016
                ],
                [
                    7.606958551274466,
                    41.50189114032841,
                    4.9714004329226595,
                    12.540599240714583,
                    8.679781871760275,
                    18.812646007896745,
                    15.983050035575358,
                    21.386586378530822,
                    27.32575819961409,
                    16.99915651030532
                ],
                [
                    8.174612256492068,
                    21.51029472418632,
                    5.578206712507505,
                    15.514721873536223,
                    7.618036282754099,
                    16.816187007934943,
                    13.023775663490314,
                    43.695124138949915,
                    60.1238346747559,
                    19.36438391795683
                ],
                [
                    6.569624221030614,
                    51.57560727179012,
                    5.0126737916557,
                    14.138127034786274,
                    7.4198992247963504,
                    18.42995383673065,
                    12.629262541263907,
                    31.936893691767974,
                    22.792551637072364,
                    15.161377947070868
                ],
                [
                    7.0305133770884645,
                    17.906565014278655,
                    4.041117744373742,
                    13.703974454536068,
                    7.4626379135268195,
                    10.806606765622435,
                    13.990210454030438,
                    13.740037020780054,
                    24.776764982422918,
                    10.761103344635131
                ]
            ]
        },
        "sine": {
            "x": [
                1,
                2,
                3,
                4,
                5,
                6,
                7,
                8,
                9,
                10,
                11,
                12,
                13,
                14,
                15,
                16,
                17,
                18,
                19,
                20,
                21,
                22,
                23,
                24,
                25,
                26,
                27,
                28,
                29,
                30
            ],
            "y": [
                [
                    100.0,
                    100.0,
                    100.0,
                    31.92037732155071,
                    67.46528753207771,
                    100.0,
                    31.773638838738453,
                    100.0,
                    12.789096912652365,
                    100.0
                ],
                [
                    100.0,
                    100.0,
                    100.0,
                    58.51771867478595,
                    50.04395594832043,
                    100.0,
                    40.965379595147795,
                    74.88740732892656,
                    8.904363950416338,
                    100.0
                ],
                [
                    100.0,
                    100.0,
                    100.0,
                    53.40433362742658,
                    40.92096545762046,
                    87.22973285563862,
                    31.964816727148097,
                    100.0,
                    7.911010479230851,
                    70.5207196292671
                ],
                [
                    100.0,
                    39.39179143798481,
                    100.0,
                    41.12154037928556,
                    100.0,
                    41.21573656192111,
                    17.655121167794086,
                    75.05142415926669,
                    5.759773671569061,
                    100.0
                ],
                [
                    100.0,
                    35.516675811665145,
[truncated: 281,654 more chars]
