# Supplementary material for: Deep neural network models reveal interplay of peripheral coding and stimulus statistics in pitch perception
Source: Nat Commun. 2021 Dec 14;12:7278. doi: 10.1038/s41467-021-27366-6 (PMC8671597; doi:10.1038/s41467-021-27366-6)
Supplement: Supplementary file 4 — Source Data [file 41467_2021_27366_MOESM4_ESM.zip › Source_Data_Saddler_etal_DNNPitchModel/README.txt]

DATA TO ACCOMPANY: "Deep neural network models reveal interplay of peripheral coding and stimulus statistics in pitch perception"

AUTHORS: Mark R. Saddler, Ray Gonzalez, Josh H. McDermott
CORRESPONDING AUTHOR: Mark R. Saddler (msaddler@mit.edu)

Source data for each figure are provided as human-readable and machine-parsable JSON files, which can be opened with any text editor. Unless otherwise noted in the FIGURE-SPECIFIC NOTES below, JSON files for each figure (or sub-figure) have the following nested structure:
{
    "figure_panel": {
        "legend_entry": {
            "x": "x-axis values",
            "y": "y-axis values"
        },
        ...
    },
    ...
}
The "figure_panel" level of nesting is omitted in JSON files that contain source data for only one figure panel. The full structure of fig02abcde.json is printed below as an example. Note that y-axis values are two-dimensional arrays. The first dimension aligns with the x-axis values and the second dimension corresponds to data points from individual networks. Human data is given in the same format, but with only one entry per x-axis value - the mean of the participants in the experiment - as we did not always have data from individual participants. Figures in the paper generally plot means with 95% confidence intervals bootstrapped across networks. For figures with log-scale y-axes (i.e., F0 discrimination thresholds), across-subject means and confidence intervals are computed using log10(y) values.


FIGURE-SPECIFIC NOTES:

Figure 01: fig01de.json
    Data in "fig01de.json" is structured as: {
        "architecture_number": {
            "median_f0_error": "source data for histogram in 1e",
            "x_training_steps": "x-axis values for 1d",
            "y_validation_set_accuracy": "y-axis values for 1d"
        },
        ...
    }
Figure 02: fig02abcde.json
Figure 03: fig03abcde.json, fig03f.json
Figure 04: fig04b.json, fig04c.json, fig04d.json
Figure 05: fig05c.json, fig05e.json
Figure 06: fig06d.json
Figure 07: fig07a.json, fig07c.json
Figure 08: fig08a.json, fig08b.json
Figure 09: fig09b.json, fig09c.json, fig09d.json
Supplementary Figure 01: supplementary_fig01.json
Supplementary Figure 02: supplementary_fig02.json
Supplementary Figure 03: supplementary_fig03.json
Supplementary Figure 04: supplementary_fig04a.json, supplementary_fig04b.json
    Data in "supplementary_fig04a.json" is structured as: {
        "x-axis label": "y-axis values",
        ...
    }
Supplementary Figure 05: supplementary_fig05.json
Supplementary Figure 06: supplementary_fig06b.json
Supplementary Figure 07: supplementary_fig07.json
Supplementary Figure 08: supplementary_fig08.json
Supplementary Figure 09: supplementary_fig09a.json, supplementary_fig09b.json
Supplementary Figure 10: supplementary_fig10b.json
Supplementary Figure 11: supplementary_fig11a.json, supplementary_fig11b.json
    Data in "supplementary_fig11a.json" is structured as: {
        "x-axis label": "y-axis values",
        ...
    }


EXAMPLE FILE STRUCTURE:

fig02abcde.json
|__ human_experiment_a/rand/x: float64 array with shape (6,)
|__ human_experiment_a/rand/y: float64 array with shape (6, 1)
|__ human_experiment_a/sine/x: float64 array with shape (6,)
|__ human_experiment_a/sine/y: float64 array with shape (6, 1)
|__ human_experiment_b/high_harmonics/f0_in_hz: float64 array with shape ()
|__ human_experiment_b/high_harmonics/filter_position_in_hz: float64 array with shape ()
|__ human_experiment_b/high_harmonics/x_bin_centers: float64 array with shape (48,)
|__ human_experiment_b/high_harmonics/y_bin_heights: float64 array with shape (48, 1)
|__ human_experiment_b/low_harmonics/f0_in_hz: float64 array with shape ()
|__ human_experiment_b/low_harmonics/filter_position_in_hz: float64 array with shape ()
|__ human_experiment_b/low_harmonics/x_bin_centers: float64 array with shape (48,)
|__ human_experiment_b/low_harmonics/y_bin_heights: float64 array with shape (48, 1)
|__ human_experiment_c/high_harmonics/x: float64 array with shape (4,)
|__ human_experiment_c/high_harmonics/y: float64 array with shape (4, 1)
|__ human_experiment_c/low_harmonics/x: float64 array with shape (4,)
|__ human_experiment_c/low_harmonics/y: float64 array with shape (4, 1)
|__ human_experiment_d/1/x: float64 array with shape (7,)
|__ human_experiment_d/1/y: float64 array with shape (7, 1)
|__ human_experiment_d/12/x: float64 array with shape (7,)
|__ human_experiment_d/12/y: float64 array with shape (7, 1)
|__ human_experiment_d/2/x: float64 array with shape (7,)
|__ human_experiment_d/2/y: float64 array with shape (7, 1)
|__ human_experiment_d/3/x: float64 array with shape (7,)
|__ human_experiment_d/3/y: float64 array with shape (7, 1)
|__ human_experiment_d/4/x: float64 array with shape (7,)
|__ human_experiment_d/4/y: float64 array with shape (7, 1)
|__ human_experiment_d/5/x: float64 array with shape (7,)
|__ human_experiment_d/5/y: float64 array with shape (7, 1)
|__ human_experiment_d/6/x: float64 array with shape (7,)
|__ human_experiment_d/6/y: float64 array with shape (7, 1)
|__ human_experiment_e/pure_tones/x: float64 array with shape (5,)
|__ human_experiment_e/pure_tones/y: float64 array with shape (5, 1)
|__ human_experiment_e/transposed_tones/x: float64 array with shape (5,)
|__ human_experiment_e/transposed_tones/y: float64 array with shape (5, 1)
|__ model_experiment_a/rand/x: int64 array with shape (30,)
|__ model_experiment_a/rand/y: float64 array with shape (30, 10)
|__ model_experiment_a/sine/x: int64 array with shape (30,)
|__ model_experiment_a/sine/y: float64 array with shape (30, 10)
|__ model_experiment_b/high_harmonics/f0_in_hz: float64 array with shape ()
|__ model_experiment_b/high_harmonics/filter_position_in_hz: float64 array with shape ()
|__ model_experiment_b/high_harmonics/x_bin_centers: float64 array with shape (48,)
|__ model_experiment_b/high_harmonics/y_bin_heights: float64 array with shape (48, 10)
|__ model_experiment_b/low_harmonics/f0_in_hz: float64 array with shape ()
|__ model_experiment_b/low_harmonics/filter_position_in_hz: float64 array with shape ()
|__ model_experiment_b/low_harmonics/x_bin_centers: float64 array with shape (48,)
|__ model_experiment_b/low_harmonics/y_bin_heights: float64 array with shape (48, 10)
|__ model_experiment_c/high_harmonics/x: float64 array with shape (7,)
|__ model_experiment_c/high_harmonics/y: float64 array with shape (7, 10)
|__ model_experiment_c/low_harmonics/x: float64 array with shape (7,)
|__ model_experiment_c/low_harmonics/y: float64 array with shape (7, 10)
|__ model_experiment_d/1/x: float64 array with shape (7,)
|__ model_experiment_d/1/y: float64 array with shape (7, 10)
|__ model_experiment_d/12/x: float64 array with shape (7,)
|__ model_experiment_d/12/y: float64 array with shape (7, 10)
|__ model_experiment_d/2/x: float64 array with shape (7,)
|__ model_experiment_d/2/y: float64 array with shape (7, 10)
|__ model_experiment_d/3/x: float64 array with shape (7,)
|__ model_experiment_d/3/y: float64 array with shape (7, 10)
|__ model_experiment_d/4/x: float64 array with shape (7,)
|__ model_experiment_d/4/y: float64 array with shape (7, 10)
|__ model_experiment_d/5/x: float64 array with shape (7,)
|__ model_experiment_d/5/y: float64 array with shape (7, 10)
|__ model_experiment_d/6/x: float64 array with shape (7,)
|__ model_experiment_d/6/y: float64 array with shape (7, 10)
|__ model_experiment_e/pure_tones/x: float64 array with shape (5,)
|__ model_experiment_e/pure_tones/y: float64 array with shape (5, 10)
|__ model_experiment_e/transposed_tones/x: float64 array with shape (5,)
|__ model_experiment_e/transposed_tones/y: float64 array with shape (5, 10)
