# Supplementary material for: Deep neural network models reveal interplay of peripheral coding and stimulus statistics in pitch perception
Source: Nat Commun. 2021 Dec 14;12:7278. doi: 10.1038/s41467-021-27366-6 (PMC8671597; doi:10.1038/s41467-021-27366-6)
Supplement: Supplementary file 4 — Source Data [file 41467_2021_27366_MOESM4_ESM.zip › Source_Data_Saddler_etal_DNNPitchModel/fig09b.json]

{
    "fc_top/unit_0036": {
        "harmonics_01-01": {
            "x": [
                80.0,
                80.28933327803702,
                80.57971297789632,
                80.87114288413603,
                81.1636267950019,
                81.45716852247654,
                81.75177189232933,
                82.04744074416612,
                82.34417893147936,
                82.64199032169827,
                82.9408787962393,
                83.24084825055665,
                83.5419025941931,
                83.84404575083096,
                84.14728165834316,
                84.45161426884457,
                84.75704754874363,
                85.06358547879385,
                85.37123205414589,
                85.67999128439948,
                85.98986719365571,
                86.30086382056959,
                86.6129852184025,
                86.92623545507516,
                87.24061861322062,
                87.55613879023738,
                87.87280009834294,
                88.19060666462727,
                88.50956263110666,
                88.8296721547777,
                89.15093940767139,
                89.47336857690769,
                89.79696386474984,
                90.12172948865935,
                90.44766968135086,
                90.7747886908473,
                91.10309078053533,
                91.4325802292208,
                91.76326133118462,
                92.09513839623861,
                92.42821574978183,
                92.76249773285683,
                93.0979887022062,
                93.4346930303295,
                93.77261510554013,
                94.1117593320225,
                94.45213012988958,
                94.79373193524034,
                95.13656920021768,
                95.48064639306638,
                95.8259679981914,
                96.17253851621625,
                96.52036246404174,
                96.8694443749048,
                97.21978879843752,
                97.57140030072651,
                97.92428346437241,
                98.2784428885496,
                98.6338831890661,
                98.99060899842377,
                99.34862496587871,
                99.70793575750184,
                100.06854605623964,
                100.43046056197528,
                100.79368399158986,
                101.1582210790238,
                101.52407657533865,
                101.89125524877898,
                102.25976188483443,
                102.62960128630226,
                103.00077827334975,
                103.37329768357718,
                103.74716437208077,
                104.12238321151604,
                104.49895909216123,
                104.87689692198116,
                105.25620162669101,
                105.63687814982073,
                106.0189314527793,
                106.40236651491949,
                106.78718833360276,
                107.17340192426423,
                107.56101232047834,
                107.95002457402416,
                108.34044375495141,
                108.7322749516465,
                109.12552327089881,
                109.52019383796724,
                109.91629179664713,
                110.31382230933713,
                110.71279055710656,
                111.11320173976299,
                111.51506107591993,
                111.9183738030649,
                112.32314517762758,
                112.72938047504849,
                113.13708498984761,
                113.54626403569343,
                113.95692294547226,
                114.3690670713576,
                114.78270178488002,
                115.19783247699709,
                115.61446455816373,
                116.0326034584026,
                116.45225462737498,
                116.87342353445176,
                117.29611566878468,
                117.72033653937794,
                118.14609167515995,
                118.5733866250554,
                119.00222695805766,
                119.43261826330118,
                119.86456615013452,
                120.29807624819334,
                120.73315420747383,
                121.1698056984063,
                121.60803641192919,
                122.04785205956307,
                122.48925837348521,
                122.93226110660429,
                123.37686603263526,
                123.82307894617475,
                124.27090566277643,
                124.72035201902696,
                125.17142387262192,
                125.62412710244229,
                126.07846760863092,
                126.53445131266955,
                126.99208415745595,
                127.45137210738136,
                127.91232114840817,
                128.37493728814812,
                128.83922655594034,
                129.30519500293016,
                129.77284870214785,
                130.24219374858782,
                130.71323625928798,
                131.1859823734096,
                131.6604382523172,
                132.13661007965888,
                132.61450406144698,
                133.0941264261389,
                133.57548342471827,
                134.05858133077646,
                134.54342644059432,
                135.0300250732242,
                135.51838357057247,
                136.00850829748188,
                136.50040564181484,
                136.99408201453647,
                137.48954384979822,
                137.9867976050217,
                138.4858497609829,
                138.9867068218965,
                139.4893753155009,
                139.99386179314303,
                140.50017282986397,
                141.00831502448438,
                141.5182949996908,
                142.0301194021217,
                142.5437949024543,
                143.05932819549136,
                143.57672600024858,
                144.09599506004201,
                144.61714214257614,
                145.14017404003192,
                145.66509756915525,
                146.1919195713461,
                146.72064691274738,
                147.25128648433463,
                147.78384520200566,
                148.31833000667083,
                148.85474786434344,
                149.39310576623052,
                149.933410728824,
                150.47566979399204,
                151.01989002907095,
                151.56607852695726,
                152.11424240620002,
                152.66438881109386,
                153.21652491177178,
                153.77065790429884,
                154.32679501076586,
                154.88494347938354,
                155.44511058457692,
                156.00730362708023,
                156.57152993403201,
                157.1377968590706,
                157.70611178243,
                158.27648211103607,
                158.84891527860302,
                159.42341874573034,
                160.0,
                160.57866655607404,
                161.15942595579259,
                161.74228576827207,
                162.32725359000375,
                162.91433704495307,
                163.50354378465866,
                164.09488148833225,
                164.6883578629587,
                165.28398064339655,
                165.88175759247858,
                166.48169650111328,
                167.0838051883862,
                167.68809150166192,
                168.29456331668626,
                168.90322853768913,
                169.51409509748726,
                170.1271709575877,
                170.74246410829178,
                171.35998256879896,
                171.9797343873114,
                172.60172764113918,
                173.225970436805,
                173.85247091015032,
                174.48123722644124,
                175.11227758047477,
                175.74560019668587,
                176.38121332925454,
                177.01912526221332,
                177.65934430955537,
                178.30187881534277,
                178.94673715381538,
                179.59392772949965,
                180.2434589773187,
                180.89533936270172,
                181.5495773816946,
                182.20618156107065,
                182.8651604584416,
                183.5265226623692,
                184.19027679247722,
                184.85643149956366,
                185.52499546571363,
                186.1959774044124,
                186.86938606065897,
                187.5452302110802,
                188.223518664045,
                188.90426025977916,
                189.5874638704807,
                190.27313840043536,
                190.96129278613276,
                191.65193599638275,
                192.3450770324325,
                193.04072492808348,
                193.73888874980958,
                194.43957759687504,
                195.142800601453,
                195.84856692874482,
                196.5568857770992,
                197.26776637813217,
                197.98121799684753,
                198.69724993175743,
                199.4158715150037,
                200.13709211247928,
                200.86092112395056,
                201.58736798317972,
                202.31644215804755,
                203.0481531506773,
                203.78251049755792,
                204.51952376966887,
                205.25920257260452,
                206.0015565466995,
                206.74659536715436,
                207.49432874416155,
                208.24476642303208,
                208.99791818432246,
                209.7537938439623,
                210.512403253382,
                211.27375629964143,
                212.0378629055586,
                212.80473302983899,
                213.57437666720546,
                214.34680384852845,
                215.12202464095665,
                215.9000491480483,
                216.68088750990282,
                217.464549903293,
                218.25104654179756,
                219.04038767593448,
                219.83258359329426,
                220.6276446186742,
                221.42558111421312,
                222.22640347952597,
                223.03012215183986,
                223.8367476061298,
                224.64629035525516,
                225.45876095009697,
                226.27416997969522,
                227.09252807138685,
                227.9138458909445,
                228.7381341427152,
                229.56540356976004,
                230.39566495399416,
                231.22892911632746,
                232.0652069168052,
                232.90450925474997,
                233.74684706890352,
                234.59223133756936,
                235.44067307875582,
                236.2921833503199,
                237.1467732501108,
                238.00445391611532,
                238.86523652660236,
                239.72913230026904,
                240.59615249638665,
                241.46630841494766,
                242.3396113968126,
                243.21607282385833,
                244.09570411912614,
                244.97851674697043,
                245.86452221320855,
                246.75373206527053,
                247.6461578923495,
                248.54181132555283,
                249.44070403805392,
                250.34284774524383,
                251.24825420488457,
                252.15693521726183,
                253.0689026253391,
                253.9841683149119,
                254.90274421476272,
                255.82464229681634,
                256.7498745762962,
                257.6784531118807,
                258.6103900058603,
                259.5456974042957,
                260.48438749717565,
                261.42647251857596,
                262.3719647468192,
                263.3208765046344,
                264.27322015931776,
                265.22900812289396,
                266.1882528522778,
                267.15096684943654,
                268.1171626615529,
                269.08685288118863,
                270.0600501464484,
                271.0367671411449,
                272.01701659496376,
                273.0008112836297,
                273.98816402907295,
                274.97908769959645,
                275.9735952100434,
                276.9716995219658,
                277.973413643793,
                278.9787506310018,
                279.98772358628605,
                281.00034565972794,
                282.01663004896875,
                283.0365899993816,
                284.0602388042434,
                285.0875898049086,
                286.11865639098266,
                287.15345200049717,
                288.19199012008403,
                289.2342842851523,
                290.28034808006385,
                291.3301951383105,
                292.3838391426922,
                293.44129382549477,
                294.50257296866926,
                295.56769040401133,
                296.63666001334167,
                297.7094957286869,
                298.78621153246104,
                299.866821457648,
                300.9513395879841,
                302.0397800581419,
                303.1321570539145,
                304.22848481240004,
                305.32877762218766,
                306.43304982354357,
                307.5413158085977,
                308.6535900215317,
                309.7698869587671,
                310.89022116915385,
                312.01460725416047,
                313.14305986806403,
                314.2755937181412,
                315.41222356485997,
                316.55296422207215,
                317.69783055720603,
                318.84683749146063,
                320.0,
                321.157333112148,
                322.31885191158517,
                323.48457153654414,
                324.6545071800075,
                325.82867408990614,
                327.0070875693173,
                328.18976297666444,
                329.3767157259174,
                330.5679612867931,
                331.76351518495716,
                332.96339300222655,
                334.1676103767724,
                335.3761830033238,
                336.58912663337253,
                337.80645707537826,
                339.0281901949744,
                340.2543419151754,
                341.48492821658357,
                342.7199651375978,
                343.9594687746228,
                345.20345528227836,
                346.45194087360994,
                347.70494182030063,
                348.9624744528825,
                350.2245551609494,
                351.49120039337174,
                352.76242665850907,
                354.03825052442653,
                355.31868861911073,
                356.60375763068555,
                357.89347430763064,
                359.1878554589993,
                360.4869179546374,
                361.7906787254034,
                363.0991547633892,
                364.4123631221413,
                365.7303209168831,
                367.0530453247384,
                368.38055358495444,
                369.71286299912725,
                371.04999093142726,
                372.3919548088248,
                373.73877212131794,
                375.0904604221604,
                376.44703732809,
                377.8085205195583,
                379.1749277409614,
                380.5462768008707,
                381.92258557226546,
                383.3038719927655,
                384.690154064865,
                386.0814498561669,
                387.47777749961915,
                388.8791551937501,
                390.285601202906,
                391.69713385748963,
                393.1137715541984,
                394.5355327562643,
                395.96243599369507,
                397.39449986351485,
                398.83174303000726,
                400.27418422495856,
                401.7218422479011,
                403.1747359663593,
                404.6328843160951,
                406.0963063013546,
                407.5650209951158,
                409.03904753933773,
                410.51840514520904,
                412.00311309339895,
                413.4931907343087,
                414.9886574883231,
                416.4895328460641,
                417.9958363686449,
                419.5075876879246,
                421.024806506764,
                422.54751259928287,
                424.0757258111172,
                425.6094660596779,
                427.1487533344109,
                428.6936076970569,
                430.24404928191325,
                431.8000982960966,
                433.36177501980563,
                434.92909980658595,
                436.5020930835951,
                438.08077535186897,
                439.66516718658846,
                441.2552892373484,
                442.85116222842623,
                444.4528069590519,
                446.0602443036797,
                447.6734952122596,
                449.29258071051026,
                450.91752190019395,
                452.54833995939043,
                454.18505614277365,
                455.827691781889,
                457.4762682854304,
                459.13080713952,
                460.7913299079883,
                462.4578582326549,
                464.1304138336103,
                465.80901850949994,
                467.49369413780704,
                469.18446267513866,
                470.88134615751164,
                472.5843667006398,
                474.29354650022157,
                476.00890783223065,
                477.7304730532047,
                479.45826460053803,
                481.1923049927733,
                482.9326168298953,
                484.6792227936251,
                486.43214564771665,
                488.1914082382523,
                489.9570334939408,
                491.7290444264171,
                493.50746413054105,
                495.29231578469887,
                497.08362265110566,
                498.88140807610785,
                500.6856954904876,
                502.49650840976915,
                504.31387043452366,
                506.13780525067807,
                507.9683366298238,
                509.80548842952544,
                511.6492845936326,
                513.4997491525924,
                515.3569062237614,
                517.2207800117205,
                519.0913948085914,
                520.9687749943513,
                522.8529450371518,
                524.7439294936383,
                526.6417530092688,
                528.5464403186354,
                530.4580162457879,
                532.3765057045556,
                534.3019336988731,
                536.2343253231058,
                538.1737057623773,
                540.1201002928967,
                542.0735342822898,
                544.0340331899275,
                546.0016225672593,
                547.9763280581459,
                549.9581753991929,
                551.9471904200867,
                553.9433990439315,
                555.946827287586,
                557.9575012620035,
                559.9754471725721,
                562.0006913194559,
                564.0332600979375,
                566.0731799987632,
                568.1204776084868,
                570.1751796098171,
                572.2373127819653,
                574.3069040009943,
                576.3839802401681,
                578.4685685703046,
                580.5606961601277,
                582.6603902766209,
                584.7676782853844,
                586.8825876509895,
                589.0051459373385,
                591.1353808080227,
                593.2733200266833,
                595.4189914573736,
                597.5724230649221,
                599.733642915296,
                601.9026791759679,
                604.0795601162838,
                606.264314107829,
                608.4569696248001,
                610.6575552443753,
                612.8660996470871,
                615.0826316171953,
                617.3071800430635,
                619.5397739175341,
                621.7804423383076,
                624.0292145083209,
                626.2861197361281,
                628.5511874362824,
                630.8244471297199,
                633.1059284441443,
                635.395661114412,
                637.6936749829213,
                640.0
            ],
            "y": [
                0.14253577589988708,
                0.1965349316596985,
                0.4316047728061676,
                0.47671955823898315,
                0.4397164285182953,
                0.3519018888473511,
                0.2428056299686432,
                0.32435715198516846,
                0.30359402298927307,
                0.25891414284706116,
                0.25836360454559326,
                0.4257751405239105,
                0.35227036476135254,
                0.3642110526561737,
                0.2442805916070938,
                0.3562416732311249,
                0.4453158974647522,
                0.5754519104957581,
                0.46485239267349243,
                0.5603151321411133,
                0.7332233190536499,
                0.5397190451622009,
                0.5733140110969543,
                0.5523198843002319,
                0.6553714275360107,
                0.6444704532623291,
                0.6464952826499939,
                0.7085384726524353,
                0.6372202038764954,
                0.6322493553161621,
                0.682686984539032,
                0.7864052057266235,
                0.8062931299209595,
                0.6623925566673279,
                0.7688131332397461,
                0.68156898021698,
                0.7377516627311707,
                0.742178201675415,
                0.7920681834220886,
                0.7945219874382019,
                0.7559148669242859,
                0.7771465182304382,
                0.8337792754173279,
                0.7424160838127136,
                0.7273193597793579,
                0.7646185755729675,
                0.6775872707366943,
                0.7535319924354553,
                0.6392428278923035,
                0.6275836825370789,
                0.7607458233833313,
                0.5957350730895996,
                0.5468997955322266,
                0.6885583400726318,
                0.5148259401321411,
                0.582753598690033,
                0.5345168709754944,
                0.5325605273246765,
                0.728097677230835,
                0.479246586561203,
                0.42124122381210327,
                0.5554381608963013,
                0.597526490688324,
                0.4515106678009033,
                0.4201039671897888,
                0.40324926376342773,
                0.49944573640823364,
                0.4366692304611206,
                0.3956667184829712,
                0.4347441792488098,
                0.27884507179260254,
                0.3629741966724396,
                0.28816112875938416,
                0.308195024728775,
                0.32118427753448486,
                0.223092183470726,
                0.2273339182138443,
                0.12261242419481277,
                0.17899073660373688,
                0.22273588180541992,
                0.20906350016593933,
                0.15823905169963837,
                0.22696901857852936,
                0.2242271453142166,
                0.26437458395957947,
                0.13025055825710297,
                0.0957823097705841,
                0.1640254110097885,
                0.20084431767463684,
                0.09576358646154404,
                0.25265341997146606,
                0.0923079177737236,
                0.13309425115585327,
                0.20408616960048676,
                0.14858891069889069,
                0.12092973291873932,
                0.1890266090631485,
                0.23980796337127686,
                0.15484313666820526,
                0.22137032449245453,
                0.23842266201972961,
                0.11075377464294434,
                0.19844545423984528,
                0.060504794120788574,
                0.11177005618810654,
                0.0806027501821518,
                0.1220998764038086,
                0.07907634973526001,
                0.15762026607990265,
                0.11525696516036987,
                0.15924757719039917,
                0.1591331511735916,
                0.08301486074924469,
                0.1122075766324997,
                0.13920630514621735,
                0.10323213785886765,
                0.10833156108856201,
                0.1181786060333252,
                0.06969281286001205,
                0.12231596559286118,
                0.010734016075730324,
                0.07955490052700043,
                0.11341630667448044,
                0.10268979519605637,
                0.11399991065263748,
                0.2101544588804245,
                0.12985847890377045,
                0.11979134380817413,
                0.1392359435558319,
                0.16052845120429993,
                0.17230278253555298,
                0.2519666850566864,
                0.13390745222568512,
                0.15175551176071167,
                0.1868036836385727,
                0.13228164613246918,
                0.18620379269123077,
                0.2346634566783905,
                0.15861372649669647,
                0.14464117586612701,
                0.19764511287212372,
                0.18369773030281067,
                0.2705105245113373,
                0.2787642776966095,
                0.26185354590415955,
                0.2848926782608032,
                0.1866835355758667,
                0.10975942760705948,
                0.3010620176792145,
                0.1634541153907776,
                0.23103103041648865,
                0.21893027424812317,
                0.27899399399757385,
                0.27115219831466675,
                0.18932458758354187,
                0.26274991035461426,
                0.2524162530899048,
                0.23391234874725342,
                0.20717957615852356,
                0.2229248434305191,
                0.23101507127285004,
                0.1964399367570877,
                0.26213762164115906,
                0.16595523059368134,
                0.20056845247745514,
                0.27121299505233765,
                0.21242475509643555,
                0.12866967916488647,
                0.1021362766623497,
                0.1846718192100525,
                0.15870408713817596,
                0.17614533007144928,
                0.260606050491333,
                0.2387484759092331,
                0.2397909015417099,
                0.3137083053588867,
                0.20704863965511322,
                0.2786175310611725,
                0.23010095953941345,
                0.21961209177970886,
                0.30331671237945557,
                0.20353932678699493,
                0.23437780141830444,
                0.16241005063056946,
                0.13111065328121185,
                0.10251221060752869,
                0.12955237925052643,
                0.14972564578056335,
                0.07087837159633636,
                0.1234099268913269,
                0.16452816128730774,
                0.13760806620121002,
                0.021162042394280434,
                0.057380542159080505,
                0.21131519973278046,
                0.23138928413391113,
                0.14772869646549225,
                0.17021435499191284,
                0.09411771595478058,
                0.06075510382652283,
                0.12763310968875885,
                0.19702500104904175,
                0.11559589952230453,
                0.16745170950889587,
                0.2446012943983078,
                0.1341494768857956,
                0.11385734379291534,
                0.1533956378698349,
                0.1641213744878769,
                0.19669482111930847,
                0.1938439905643463,
                0.25772473216056824,
                0.2003016173839569,
                0.285631388425827,
                0.2230508029460907,
                0.27267399430274963,
                0.24563337862491608,
                0.26184308528900146,
                0.24982155859470367,
                0.29780498147010803,
                0.35337990522384644,
                0.3090915381908417,
                0.40770453214645386,
                0.4807543456554413,
                0.4011782705783844,
                0.4369395673274994,
                0.39605891704559326,
                0.394975870847702,
                0.44914790987968445,
                0.5280125141143799,
                0.38133522868156433,
                0.4722479581832886,
                0.39652472734451294,
                0.45623722672462463,
                0.5056153535842896,
                0.5106073021888733,
                0.4114421010017395,
                0.4489153027534485,
                0.4408986270427704,
                0.34719428420066833,
                0.29724612832069397,
                0.28804874420166016,
                0.33597469329833984,
                0.3111615478992462,
                0.19163641333580017,
                0.20962612330913544,
                0.1404823660850525,
                0.19654229283332825,
                0.15204304456710815,
                0.1233617290854454,
                0.15454907715320587,
                0.14453528821468353,
                0.11651293188333511,
                0.11828581988811493,
                0.10394219309091568,
                0.139124795794487,
                0.1140538901090622,
                0.2185707837343216,
                0.12165350466966629,
                0.12577196955680847,
                0.11545318365097046,
                0.2130059003829956,
                0.10293857008218765,
                0.16557303071022034,
                0.2163577526807785,
                0.1818564236164093,
                0.24133074283599854,
                0.22558028995990753,
                0.14217478036880493,
                0.21256347000598907,
                0.19775620102882385,
                0.08805431425571442,
                0.3064860701560974,
                0.1429341435432434,
                0.1746407151222229,
                0.1330755352973938,
                0.22035327553749084,
                0.18249963223934174,
                0.15581558644771576,
                0.22845375537872314,
                0.14689883589744568,
                0.2381211221218109,
                0.2136986255645752,
                0.14558348059654236,
                0.16500450670719147,
                0.20632663369178772,
                0.23478198051452637,
                0.18750673532485962,
                0.2111501842737198,
                0.2333458811044693,
                0.24901960790157318,
                0.1939287930727005,
                0.2816134989261627,
                0.29464101791381836,
                0.2502721846103668,
                0.20178572833538055,
                0.29236602783203125,
                0.1780107319355011,
                0.12383722513914108,
                0.13002194464206696,
                0.12053325027227402,
                0.14243370294570923,
                0.09763672947883606,
                0.055909980088472366,
                0.1055857241153717,
                0.07569249719381332,
                0.16687214374542236,
                0.12531691789627075,
                0.04904617369174957,
                0.06244932487607002,
                0.019841017201542854,
                0.013435576111078262,
                0.06121327728033066,
                0.04756340757012367,
                0.04185272753238678,
                0.0765184536576271,
                0.10389953851699829,
                0.05939340218901634,
                0.052673231810331345,
                0.014798678457736969,
                0.10010809451341629,
                0.12454728037118912,
                0.07491994649171829,
                0.17238502204418182,
                -0.011444227769970894,
                0.0446089468896389,
                0.19881552457809448,
                0.12369536608457565,
                0.10966819524765015,
                0.10695859789848328,
                0.12702223658561707,
                0.13286322355270386,
                0.16254658997058868,
                0.12075294554233551,
                0.2793689966201782,
                0.25601208209991455,
                0.38614699244499207,
                0.33013424277305603,
                0.29202669858932495,
                0.37111377716064453,
                0.45694589614868164,
                0.41436266899108887,
                0.40407589077949524,
                0.40994662046432495,
                0.3260652720928192,
                0.4271763265132904,
                0.40808621048927307,
                0.2955862283706665,
                0.23283551633358002,
                0.26647627353668213,
                0.22544904053211212,
                0.1842326670885086,
                0.22532282769680023,
                0.1537555456161499,
                0.18840211629867554,
                0.22600619494915009,
                0.15361545979976654,
                0.1832849085330963,
                0.13192743062973022,
                0.21246489882469177,
                0.11984790116548538,
                0.12229439616203308,
                0.14708994328975677,
                0.12695108354091644,
                0.11102032661437988,
                0.14750465750694275,
                0.22749872505664825,
                0.17813168466091156,
                0.19110669195652008,
                0.12531349062919617,
                0.1604587286710739,
                0.12123458087444305,
                0.14949682354927063,
                0.13728700578212738,
                0.15233616530895233,
                0.05915139615535736,
                -0.0321030355989933,
                -0.05060330405831337,
                0.006845279596745968,
                -0.0182789396494627,
                -0.03860307112336159,
                -0.01805788278579712,
                0.043974023312330246,
                -0.01649952493607998,
                0.09479835629463196,
                0.06846587359905243,
                -0.025697695091366768,
                0.008337492123246193,
                -0.04743877798318863,
                0.1105017215013504,
                0.05810526758432388,
                0.07440946251153946,
                0.07265998423099518,
                0.11477679014205933,
                0.08620929718017578,
                0.1422777771949768,
                0.17500530183315277,
                0.08514027297496796,
                0.09074460715055466,
                0.05067753046751022,
                0.01953783817589283,
                0.053801506757736206,
                0.022502325475215912,
                0.07934350520372391,
                -0.07173466682434082,
                0.01778031699359417,
                0.0689501166343689,
                0.04797470197081566,
                0.07090261578559875,
                0.010369101539254189,
                0.011100438423454762,
                -0.05484407767653465,
                -0.08248104155063629,
                0.0393136702477932,
                0.037378035485744476,
                0.13729365170001984,
                0.14221768081188202,
                0.15617600083351135,
                0.19141723215579987,
                0.12990500032901764,
                0.03609957545995712,
                0.21746771037578583,
                0.07040371000766754,
                0.14120760560035706,
                0.0850353017449379,
                0.06308471411466599,
                0.10954748094081879,
                -0.0221799798309803,
                0.007858476601541042,
                -0.02152109332382679,
                0.018371980637311935,
                -0.06387759745121002,
                -0.005847317166626453,
                -0.016904324293136597,
                0.01130283996462822,
                -0.03005082532763481,
                0.0264756977558136,
                0.10555052757263184,
                0.08445002883672714,
                0.03573159873485565,
                0.03636828809976578,
                0.015652282163500786,
                -0.012527361512184143,
                -0.08883373439311981,
                -0.11512267589569092,
                -0.10867905616760254,
                -0.04283992946147919,
                0.0011543019209057093,
                -0.0026478595100343227,
                -0.03548949211835861,
                -0.05440034344792366,
                -0.0680665448307991,
                -0.08540048450231552,
                0.04624835401773453,
                -0.02892357110977173,
                -0.04713335260748863,
                0.07046393305063248,
                0.05860993266105652,
                -0.03252972289919853,
                -0.021332845091819763,
                -0.05007274076342583,
                -0.048670392483472824,
                -0.04262574389576912,
                -0.06890041381120682,
                -0.02917005866765976,
                -0.022032668814063072,
                -0.048352740705013275,
                0.03538123890757561,
                -0.05439525097608566,
                0.07114697992801666,
                0.06714785099029541,
                0.12419325113296509,
                0.04406512528657913,
                0.018314708024263382,
                0.10073646903038025,
                0.11513151228427887,
                0.051808685064315796,
                0.05301300436258316,
                0.10137984156608582,
                0.11203879117965698,
                0.04434874281287193,
                0.10182660073041916,
                0.06756950914859772,
                0.12152829766273499,
                0.09855233877897263,
                0.09769196063280106,
                0.20017705857753754,
                0.12057658284902573,
                0.10210280865430832,
                0.01347604114562273,
                -0.009062130935490131,
                0.024921977892518044,
                0.057427503168582916,
                0.06194533780217171,
                -0.054029129445552826,
                0.011833112686872482,
                0.08412711322307587,
                0.08287852257490158,
                0.12259421497583389,
                0.06287405639886856,
                0.08095896244049072,
                0.043530095368623734,
                0.025708230212330818,
                0.0869685560464859,
                0.05792594701051712,
                0.05828820914030075,
                0.02796756662428379,
                0.10323400795459747,
                0.002920442493632436,
                -0.02747299149632454,
                -0.03468296304345131,
                -0.03596440702676773,
                0.029441313818097115,
                -0.04247109591960907,
                -0.04943632706999779,
                -0.05058194324374199,
                -0.056422408670186996,
                0.007317459676414728,
                -0.14792881906032562,
                -0.04266131669282913,
                -0.15766121447086334,
                -0.16849613189697266,
                -0.09172499924898148,
                -0.04250243678689003,
                -0.016429569572210312,
                -0.1362278163433075,
                -0.09149564057588577,
                0.09200231730937958,
                0.04402075707912445,
                0.10213077813386917,
                0.003093443112447858,
                0.06230524927377701,
                0.04546469822525978,
                0.05264565721154213,
                0.14535899460315704,
                0.01773294433951378,
                -0.06245402991771698,
                -0.02267094887793064,
                0.043349478393793106,
                -0.0525398850440979,
                -0.06958059966564178,
                -0.0005404144758358598,
                -0.01264607347548008,
                -0.04050091281533241,
                -0.016515512019395828,
                0.02245834656059742,
                -0.023064954206347466,
                0.0019327574409544468,
                0.04018247500061989,
                0.012306374497711658,
                -0.0015702927485108376,
                0.0300484336912632,
                -0.006131354253739119,
                0.04512229189276695,
                0.03114391677081585,
                0.04990244656801224,
                0.0005314653390087187,
                0.049846138805150986,
                0.07038036733865738,
                -0.027326758950948715,
                0.05561314895749092,
                0.038419459015131,
                0.14495524764060974,
                0.0782560184597969,
                -0.04829683527350426,
                -0.04363016039133072,
                -0.025839757174253464,
                -0.010728977620601654,
                -0.04200895130634308,
                -0.09466913342475891,
                -0.11350161582231522,
                0.026513801887631416,
                0.011771359480917454,
                0.11354895681142807,
                0.07063049077987671,
                0.11518315970897675,
                0.149032860994339
            ]
        },
        "harmonics_01-09": {
            "x": [
                80.0,
                80.28933327803702,
                80.57971297789632,
                80.87114288413603,
                81.1636267950019,
                81.45716852247654,
                81.75177189232933,
                82.04744074416612,
                82.34417893147936,
                82.64199032169827,
                82.9408787962393,
                83.24084825055665,
                83.5419025941931,
                83.84404575083096,
                84.14728165834316,
                84.45161426884457,
                84.75704754874363,
                85.06358547879385,
                85.37123205414589,
                85.67999128439948,
                85.98986719365571,
                86.30086382056959,
                86.6129852184025,
                86.92623545507516,
                87.24061861322062,
                87.55613879023738,
                87.87280009834294,
                88.19060666462727,
                88.50956263110666,
                88.8296721547777,
                89.15093940767139,
                89.47336857690769,
                89.79696386474984,
                90.12172948865935,
                90.44766968135086,
                90.7747886908473,
                91.10309078053533,
                91.4325802292208,
                91.76326133118462,
                92.09513839623861,
                92.42821574978183,
                92.76249773285683,
                93.0979887022062,
                93.4346930303295,
                93.77261510554013,
                94.1117593320225,
                94.45213012988958,
                94.79373193524034,
                95.13656920021768,
                95.48064639306638,
                95.8259679981914,
                96.17253851621625,
                96.52036246404174,
                96.8694443749048,
                97.21978879843752,
                97.57140030072651,
                97.92428346437241,
                98.2784428885496,
                98.6338831890661,
                98.99060899842377,
                99.34862496587871,
                99.70793575750184,
                100.06854605623964,
                100.43046056197528,
                100.79368399158986,
                101.1582210790238,
                101.52407657533865,
                101.89125524877898,
                102.25976188483443,
                102.62960128630226,
                103.00077827334975,
                103.37329768357718,
                103.74716437208077,
                104.12238321151604,
                104.49895909216123,
                104.87689692198116,
                105.25620162669101,
                105.63687814982073,
                106.0189314527793,
                106.40236651491949,
                106.78718833360276,
                107.17340192426423,
                107.56101232047834,
                107.95002457402416,
                108.34044375495141,
                108.7322749516465,
                109.12552327089881,
                109.52019383796724,
                109.91629179664713,
                110.31382230933713,
                110.71279055710656,
                111.11320173976299,
                111.51506107591993,
                111.9183738030649,
                112.32314517762758,
                112.72938047504849,
                113.13708498984761,
                113.54626403569343,
                113.95692294547226,
                114.3690670713576,
                114.78270178488002,
                115.19783247699709,
                115.61446455816373,
                116.0326034584026,
                116.45225462737498,
                116.87342353445176,
                117.29611566878468,
                117.72033653937794,
                118.14609167515995,
                118.5733866250554,
                119.00222695805766,
                119.43261826330118,
                119.86456615013452,
                120.29807624819334,
                120.73315420747383,
                121.1698056984063,
                121.60803641192919,
                122.04785205956307,
                122.48925837348521,
                122.93226110660429,
                123.37686603263526,
                123.82307894617475,
                124.27090566277643,
                124.72035201902696,
                125.17142387262192,
                125.62412710244229,
                126.07846760863092,
                126.53445131266955,
                126.99208415745595,
                127.45137210738136,
                127.91232114840817,
                128.37493728814812,
                128.83922655594034,
                129.30519500293016,
                129.77284870214785,
                130.24219374858782,
                130.71323625928798,
                131.1859823734096,
                131.6604382523172,
                132.13661007965888,
                132.61450406144698,
                133.0941264261389,
                133.57548342471827,
                134.05858133077646,
                134.54342644059432,
                135.0300250732242,
                135.51838357057247,
                136.00850829748188,
                136.50040564181484,
                136.99408201453647,
                137.48954384979822,
                137.9867976050217,
                138.4858497609829,
                138.9867068218965,
                139.4893753155009,
                139.99386179314303,
                140.50017282986397,
                141.00831502448438,
                141.5182949996908,
                142.0301194021217,
                142.5437949024543,
                143.05932819549136,
                143.57672600024858,
                144.09599506004201,
                144.61714214257614,
                145.14017404003192,
                145.66509756915525,
                146.1919195713461,
                146.72064691274738,
                147.25128648433463,
                147.78384520200566,
                148.31833000667083,
                148.85474786434344,
                149.39310576623052,
                149.933410728824,
                150.47566979399204,
                151.01989002907095,
                151.56607852695726,
                152.11424240620002,
                152.66438881109386,
                153.21652491177178,
                153.77065790429884,
                154.32679501076586,
                154.88494347938354,
                155.44511058457692,
                156.00730362708023,
                156.57152993403201,
                157.1377968590706,
                157.70611178243,
                158.27648211103607,
                158.84891527860302,
                159.42341874573034,
                160.0,
                160.57866655607404,
                161.15942595579259,
                161.74228576827207,
                162.32725359000375,
                162.91433704495307,
                163.50354378465866,
                164.09488148833225,
                164.6883578629587,
                165.28398064339655,
                165.88175759247858,
                166.48169650111328,
                167.0838051883862,
                167.68809150166192,
                168.29456331668626,
                168.90322853768913,
                169.51409509748726,
                170.1271709575877,
                170.74246410829178,
                171.35998256879896,
                171.9797343873114,
                172.60172764113918,
                173.225970436805,
                173.85247091015032,
                174.48123722644124,
                175.11227758047477,
                175.74560019668587,
                176.38121332925454,
                177.01912526221332,
                177.65934430955537,
                178.30187881534277,
                178.94673715381538,
                179.59392772949965,
                180.2434589773187,
                180.89533936270172,
                181.5495773816946,
                182.20618156107065,
                182.8651604584416,
                183.5265226623692,
                184.19027679247722,
                184.85643149956366,
                185.52499546571363,
                186.1959774044124,
                186.86938606065897,
                187.5452302110802,
                188.223518664045,
                188.90426025977916,
                189.5874638704807,
                190.27313840043536,
                190.96129278613276,
                191.65193599638275,
                192.3450770324325,
                193.04072492808348,
                193.73888874980958,
                194.43957759687504,
                195.142800601453,
                195.84856692874482,
                196.5568857770992,
                197.26776637813217,
                197.98121799684753,
                198.69724993175743,
                199.4158715150037,
                200.13709211247928,
                200.86092112395056,
                201.58736798317972,
                202.31644215804755,
                203.0481531506773,
                203.78251049755792,
                204.51952376966887,
                205.25920257260452,
                206.0015565466995,
                206.74659536715436,
                207.49432874416155,
                208.24476642303208,
                208.99791818432246,
                209.7537938439623,
                210.512403253382,
                211.27375629964143,
                212.0378629055586,
                212.80473302983899,
                213.57437666720546,
                214.34680384852845,
                215.12202464095665,
                215.9000491480483,
                216.68088750990282,
                217.464549903293,
                218.25104654179756,
                219.04038767593448,
                219.83258359329426,
                220.6276446186742,
                221.42558111421312,
                222.22640347952597,
                223.03012215183986,
                223.8367476061298,
                224.64629035525516,
                225.45876095009697,
                226.27416997969522,
                227.09252807138685,
                227.9138458909445,
                228.7381341427152,
                229.56540356976004,
                230.39566495399416,
                231.22892911632746,
                232.0652069168052,
                232.90450925474997,
                233.74684706890352,
                234.59223133756936,
                235.44067307875582,
                236.2921833503199,
                237.1467732501108,
                238.00445391611532,
                238.86523652660236,
                239.72913230026904,
                240.59615249638665,
                241.46630841494766,
                242.3396113968126,
                243.21607282385833,
                244.09570411912614,
                244.97851674697043,
                245.86452221320855,
                246.75373206527053,
                247.6461578923495,
                248.54181132555283,
                249.44070403805392,
                250.34284774524383,
                251.24825420488457,
                252.15693521726183,
                253.0689026253391,
                253.9841683149119,
                254.90274421476272,
                255.82464229681634,
                256.7498745762962,
                257.6784531118807,
                258.6103900058603,
                259.5456974042957,
                260.48438749717565,
                261.42647251857596,
                262.3719647468192,
                263.3208765046344,
                264.27322015931776,
                265.22900812289396,
                266.1882528522778,
                267.15096684943654,
                268.1171626615529,
                269.08685288118863,
                270.0600501464484,
                271.0367671411449,
                272.01701659496376,
                273.0008112836297,
                273.98816402907295,
                274.97908769959645,
                275.9735952100434,
                276.9716995219658,
                277.973413643793,
                278.9787506310018,
                279.98772358628605,
                281.00034565972794,
                282.01663004896875,
                283.0365899993816,
                284.0602388042434,
                285.0875898049086,
                286.11865639098266,
                287.15345200049717,
                288.19199012008403,
                289.2342842851523,
                290.28034808006385,
                291.3301951383105,
                292.3838391426922,
                293.44129382549477,
                294.50257296866926,
                295.56769040401133,
                296.63666001334167,
                297.7094957286869,
                298.78621153246104,
                299.866821457648,
                300.9513395879841,
                302.0397800581419,
                303.1321570539145,
                304.22848481240004,
                305.32877762218766,
                306.43304982354357,
                307.5413158085977,
                308.6535900215317,
                309.7698869587671,
                310.89022116915385,
                312.01460725416047,
                313.14305986806403,
                314.2755937181412,
                315.41222356485997,
                316.55296422207215,
                317.69783055720603,
                318.84683749146063,
                320.0,
                321.157333112148,
                322.31885191158517,
                323.48457153654414,
                324.6545071800075,
                325.82867408990614,
                327.0070875693173,
                328.18976297666444,
                329.3767157259174,
                330.5679612867931,
                331.76351518495716,
                332.96339300222655,
                334.1676103767724,
                335.3761830033238,
                336.58912663337253,
                337.80645707537826,
                339.0281901949744,
                340.2543419151754,
                341.48492821658357,
                342.7199651375978,
                343.9594687746228,
                345.20345528227836,
                346.45194087360994,
                347.70494182030063,
                348.9624744528825,
                350.2245551609494,
                351.49120039337174,
                352.76242665850907,
                354.03825052442653,
                355.31868861911073,
                356.60375763068555,
                357.89347430763064,
                359.1878554589993,
                360.4869179546374,
                361.7906787254034,
                363.0991547633892,
                364.4123631221413,
                365.7303209168831,
                367.0530453247384,
                368.38055358495444,
                369.71286299912725,
                371.04999093142726,
                372.3919548088248,
                373.73877212131794,
                375.0904604221604,
                376.44703732809,
                377.8085205195583,
                379.1749277409614,
                380.5462768008707,
                381.92258557226546,
                383.3038719927655,
                384.690154064865,
                386.0814498561669,
                387.47777749961915,
                388.8791551937501,
                390.285601202906,
                391.69713385748963,
                393.1137715541984,
                394.5355327562643,
                395.96243599369507,
                397.39449986351485,
                398.83174303000726,
                400.27418422495856,
                401.7218422479011,
                403.1747359663593,
                404.6328843160951,
                406.0963063013546,
                407.5650209951158,
                409.03904753933773,
                410.51840514520904,
                412.00311309339895,
                413.4931907343087,
                414.9886574883231,
                416.4895328460641,
                417.9958363686449,
                419.5075876879246,
                421.024806506764,
                422.54751259928287,
                424.0757258111172,
                425.6094660596779,
                427.1487533344109,
                428.6936076970569,
                430.24404928191325,
                431.8000982960966,
                433.36177501980563,
                434.92909980658595,
                436.5020930835951,
                438.08077535186897,
                439.66516718658846,
                441.2552892373484,
                442.85116222842623,
                444.4528069590519,
                446.0602443036797,
                447.6734952122596,
                449.29258071051026,
                450.91752190019395,
                452.54833995939043,
                454.18505614277365,
                455.827691781889,
                457.4762682854304,
                459.13080713952,
                460.7913299079883,
                462.4578582326549,
                464.1304138336103,
                465.80901850949994,
                467.49369413780704,
                469.18446267513866,
                470.88134615751164,
                472.5843667006398,
                474.29354650022157,
                476.00890783223065,
                477.7304730532047,
                479.45826460053803,
                481.1923049927733,
                482.9326168298953,
                484.6792227936251,
                486.43214564771665,
                488.1914082382523,
                489.9570334939408,
                491.7290444264171,
                493.50746413054105,
                495.29231578469887,
                497.08362265110566,
                498.88140807610785,
                500.6856954904876,
                502.49650840976915,
                504.31387043452366,
                506.13780525067807,
                507.9683366298238,
                509.80548842952544,
                511.6492845936326,
                513.4997491525924,
                515.3569062237614,
                517.2207800117205,
                519.0913948085914,
                520.9687749943513,
                522.8529450371518,
                524.7439294936383,
                526.6417530092688,
                528.5464403186354,
                530.4580162457879,
                532.3765057045556,
                534.3019336988731,
                536.2343253231058,
                538.1737057623773,
                540.1201002928967,
                542.0735342822898,
                544.0340331899275,
                546.0016225672593,
                547.9763280581459,
                549.9581753991929,
                551.9471904200867,
                553.9433990439315,
                555.946827287586,
                557.9575012620035,
                559.9754471725721,
                562.0006913194559,
                564.0332600979375,
                566.0731799987632,
                568.1204776084868,
                570.1751796098171,
                572.2373127819653,
                574.3069040009943,
                576.3839802401681,
                578.4685685703046,
                580.5606961601277,
                582.6603902766209,
                584.7676782853844,
                586.8825876509895,
                589.0051459373385,
                591.1353808080227,
                593.2733200266833,
                595.4189914573736,
                597.5724230649221,
                599.733642915296,
                601.9026791759679,
                604.0795601162838,
                606.264314107829,
                608.4569696248001,
                610.6575552443753,
                612.8660996470871,
                615.0826316171953,
                617.3071800430635,
                619.5397739175341,
                621.7804423383076,
                624.0292145083209,
                626.2861197361281,
                628.5511874362824,
                630.8244471297199,
                633.1059284441443,
                635.395661114412,
                637.6936749829213,
                640.0
            ],
            "y": [
                0.24178197979927063,
                0.28204038739204407,
                0.20629458129405975,
                0.22061830759048462,
                0.2724471688270569,
                0.3300471007823944,
                0.26532313227653503,
                0.24074126780033112,
                0.22922183573246002,
                0.22104422748088837,
                0.2994201183319092,
                0.25683802366256714,
                0.18968601524829865,
                0.2844719886779785,
                0.31005531549453735,
                0.3717406094074249,
                0.2668849229812622,
                0.3119109570980072,
                0.27042579650878906,
                0.29398009181022644,
                0.33561939001083374,
                0.404828280210495,
                0.4726581275463104,
                0.5205717086791992,
                0.49609696865081787,
                0.45826512575149536,
                0.41433054208755493,
                0.6362230181694031,
                0.413610577583313,
                0.6599061489105225,
                0.7071491479873657,
                0.7133223414421082,
                0.6054736375808716,
                0.7635900378227234,
                0.8982146382331848,
                0.9209464192390442,
                0.8292519450187683,
                0.8485974669456482,
                0.8249793648719788,
                0.7896231412887573,
                0.9652271866798401,
                0.8596528768539429,
                0.7371864914894104,
                0.632887065410614,
                0.5947039127349854,
                0.46977874636650085,
                0.41077518463134766,
                0.41914787888526917,
                0.3961866796016693,
                0.3676243722438812,
                0.41232091188430786,
                0.34675225615501404,
                0.33736416697502136,
                0.22863437235355377,
                0.27989956736564636,
                0.27402463555336,
                0.4091159999370575,
                0.49442189931869507,
                0.4085577130317688,
                0.45830056071281433,
                0.3254593014717102,
                0.22050753235816956,
                0.1674727350473404,
                0.13172899186611176,
                0.15245042741298676,
                0.17257888615131378,
                0.12797993421554565,
                0.10087976604700089,
                0.20725126564502716,
                0.2018468827009201,
                -0.00034687708830460906,
                0.118998222053051,
                0.2602018117904663,
                0.22255903482437134,
                0.10387273877859116,
                0.029920946806669235,
                -0.005749594420194626,
                -0.027142124250531197,
                -0.02935953065752983,
                -0.09941795468330383,
                0.0038136858493089676,
                0.06953088939189911,
                0.07168234884738922,
                0.10291838645935059,
                0.10401895642280579,
                0.13814349472522736,
                0.05864175409078598,
                0.08501318842172623,
                0.10958882421255112,
                0.1470974236726761,
                0.1345047652721405,
                0.09635933488607407,
                0.07601708918809891,
                -0.07042548060417175,
                0.024644549936056137,
                0.048920612782239914,
                -0.039458658546209335,
                0.0006234909524209797,
                -0.028876181691884995,
                0.03514595702290535,
                0.0252597127109766,
                0.056949175894260406,
                0.0798676460981369,
                0.09974386543035507,
                0.12545675039291382,
                0.06754359602928162,
                0.1259334683418274,
                0.10283944010734558,
                0.14275293052196503,
                0.05020469054579735,
                0.06020865961909294,
                0.02261972986161709,
                0.014261169359087944,
                0.09332700073719025,
                -0.06152965500950813,
                0.01788664050400257,
                0.0890514925122261,
                0.1460195630788803,
                0.12960530817508698,
                0.059090595692396164,
                0.21440942585468292,
                0.12866345047950745,
                0.06047973036766052,
                -0.10080058872699738,
                -0.0709172934293747,
                -0.03386620804667473,
                -0.013090142048895359,
                0.03809530287981033,
                -0.05066223442554474,
                0.020956173539161682,
                0.007319577969610691,
                0.11620807647705078,
                0.07963968068361282,
                0.07213041186332703,
                0.055729981511831284,
                0.014556758105754852,
                0.13673795759677887,
                0.025539640337228775,
                -0.02190360054373741,
                -0.017423689365386963,
                0.020169395953416824,
                -0.03697734326124191,
                0.08571141213178635,
                0.06403442472219467,
                0.019389620050787926,
                0.05958814546465874,
                0.014410792849957943,
                -0.037306953221559525,
                0.045489925891160965,
                0.023990357294678688,
                0.024997511878609657,
                0.03101971372961998,
                0.014998788014054298,
                0.084209144115448,
                0.08421938121318817,
                0.12065663188695908,
                -0.019324779510498047,
                0.07380161434412003,
                0.04611713066697121,
                0.041863348335027695,
                0.02889181859791279,
                0.056455910205841064,
                0.09688346832990646,
                0.021246595308184624,
                0.14651033282279968,
                0.1382683366537094,
                0.1563595086336136,
                0.10901127010583878,
                0.11795885860919952,
                0.12141577154397964,
                0.09869632124900818,
                0.08310845494270325,
                0.19323480129241943,
                0.05038217455148697,
                0.0726986676454544,
                0.08992859721183777,
                0.10017990320920944,
                0.07877897471189499,
                0.08669458329677582,
                0.1971898227930069,
                0.11798202246427536,
                0.08889975398778915,
                0.15215730667114258,
                0.10108619928359985,
                0.13624347746372223,
                0.09793424606323242,
                0.10562250763177872,
                0.05420823395252228,
                -0.014664018526673317,
                0.05610959976911545,
                0.02911631390452385,
                -0.005622461903840303,
                -0.06131022796034813,
                0.014090757817029953,
                -0.01799762062728405,
                -0.044466666877269745,
                0.07503657788038254,
                0.05352276191115379,
                0.057068608701229095,
                0.02045024186372757,
                0.019862039014697075,
                0.05408419296145439,
                0.10533690452575684,
                -0.032517414540052414,
                0.0013584198895841837,
                -0.01757563278079033,
                0.01383909396827221,
                0.04753386601805687,
                -0.059421051293611526,
                0.000544366252142936,
                0.024365253746509552,
                0.15101569890975952,
                0.1306518167257309,
                0.16611500084400177,
                0.08275848627090454,
                0.07255052030086517,
                0.11460292339324951,
                0.08865204453468323,
                0.09000822901725769,
                0.21270444989204407,
                0.05281798169016838,
                0.12389535456895828,
                0.3252294361591339,
                0.27185073494911194,
                0.22489820420742035,
                0.18189089000225067,
                0.2949114739894867,
                0.4101499617099762,
                0.34220826625823975,
                0.3902522623538971,
                0.339201956987381,
                0.3096848428249359,
                0.4207378327846527,
                0.24978123605251312,
                0.17037416994571686,
                0.14055310189723969,
                0.11084489524364471,
                0.10858941823244095,
                0.018489809706807137,
                0.04558589681982994,
                0.041078832000494,
                0.046507012099027634,
                0.04767296835780144,
                0.06799187511205673,
                -0.0012568702222779393,
                0.036999888718128204,
                0.03789679333567619,
                0.1095602884888649,
                0.08480977267026901,
                0.14906731247901917,
                0.11764074862003326,
                0.021367184817790985,
                -0.010767625644803047,
                -0.053810812532901764,
                -0.08597570657730103,
                0.06558489799499512,
                -0.08190851658582687,
                -0.04227289929986,
                0.06192324683070183,
                0.030869441106915474,
                0.07734732329845428,
                0.0804264172911644,
                0.058151811361312866,
                0.02486657351255417,
                0.10880869626998901,
                0.01670636050403118,
                -0.0019360542064532638,
                0.009735171683132648,
                0.02574940212070942,
                -0.06988073140382767,
                -0.03477064520120621,
                -0.0682661160826683,
                -0.13309714198112488,
                -0.004086904227733612,
                -0.04996803030371666,
                -0.012880692258477211,
                -0.005140886642038822,
                -0.0355122871696949,
                0.008226481266319752,
                -0.04612090438604355,
                0.1849002093076706,
                0.09189271181821823,
                0.04063869267702103,
                0.09977185726165771,
                0.021947450935840607,
                0.012191914021968842,
                0.11830931156873703,
                -0.009218564257025719,
                0.09864053875207901,
                0.05458144098520279,
                0.02689385414123535,
                -0.01612021028995514,
                -0.08629795908927917,
                -0.06184391304850578,
                -0.015192229300737381,
                0.12842479348182678,
                0.19823789596557617,
                0.1298489272594452,
                0.07971750199794769,
                0.12523791193962097,
                0.070924311876297,
                -0.006896501407027245,
                -0.06509159505367279,
                -0.04639706388115883,
                -0.02206890843808651,
                0.021347934380173683,
                -0.04008869081735611,
                -0.01718241535127163,
                -0.09614874422550201,
                -0.059565674513578415,
                -0.009746209718286991,
                -0.0991579070687294,
                -0.04740309715270996,
                -0.09623442590236664,
                -0.08636753261089325,
                -0.02612304873764515,
                -0.05079840123653412,
                -0.07416239380836487,
                0.006651701871305704,
                -0.04809696227312088,
                -0.0855688825249672,
                -0.01927793025970459,
                0.04434656351804733,
                0.15146160125732422,
                0.06579586118459702,
                0.10187243670225143,
                0.075200155377388,
                0.04748200252652168,
                0.1261608898639679,
                0.015226359479129314,
                0.052343908697366714,
                0.06434687972068787,
                0.006519641261547804,
                0.009389393962919712,
                0.09564139693975449,
                0.08584760874509811,
                0.0337468720972538,
                0.0071895532310009,
                0.09717490524053574,
                0.16621094942092896,
                0.12907521426677704,
                0.19656367599964142,
                0.2652175724506378,
                0.22107088565826416,
                0.3548460006713867,
                0.2887560725212097,
                0.24326984584331512,
                0.13353335857391357,
                0.22012943029403687,
                0.1475946456193924,
                0.08848974108695984,
                0.08672585338354111,
                0.08676305413246155,
                0.020969565957784653,
                0.06673702597618103,
                0.0608583502471447,
                0.07144156098365784,
                0.15508607029914856,
                0.1380465179681778,
                0.039641864597797394,
                0.12417677789926529,
                0.05421732738614082,
                0.005833749659359455,
                -0.029509123414754868,
                0.05461180582642555,
                0.0629628524184227,
                0.06230321153998375,
                0.024865036830306053,
                0.08861839771270752,
                -0.01862560398876667,
                0.010645166970789433,
                -0.02225411869585514,
                0.07142089307308197,
                -0.005850896704941988,
                0.04943843558430672,
                -0.019431106746196747,
                -0.0296043548732996,
                -0.0284420233219862,
                -0.10153425484895706,
                0.0008697166340425611,
                -0.058147404342889786,
                -0.08291158080101013,
                -0.0487094521522522,
                -0.1050540879368782,
                -0.08658792078495026,
                -0.16172954440116882,
                -0.14417046308517456,
                0.016625598073005676,
                -0.04894931986927986,
                0.09466788172721863,
                0.13059218227863312,
                0.045394543558359146,
                0.06343144923448563,
                0.015504801645874977,
                0.019439246505498886,
                0.03008834831416607,
                0.07455876469612122,
                -0.028535688295960426,
                0.04799275100231171,
                0.022535040974617004,
                -0.11839097738265991,
                -0.060393840074539185,
                -0.057508327066898346,
                -0.09432418644428253,
                -0.05933515354990959,
                -0.11731386184692383,
                0.03184790164232254,
                0.12419499456882477,
                0.11524517834186554,
                0.15639524161815643,
                -0.017537560313940048,
                -0.027537358924746513,
                0.015827877447009087,
                0.059885334223508835,
                0.06552717834711075,
                0.05093279480934143,
                -0.007533465977758169,
                0.0846666544675827,
                0.16876381635665894,
                0.19752685725688934,
                0.33017706871032715,
                0.1415337771177292,
                0.12889336049556732,
                0.09352456778287888,
                0.03126687929034233,
                -0.07505618780851364,
                0.012088245712220669,
                0.06387394666671753,
                -0.05059370771050453,
                0.002097509568557143,
                -0.057103898376226425,
                -0.03619740530848503,
                0.014765393920242786,
                -0.02593473345041275,
                0.026227567344903946,
                0.08407530933618546,
                -0.006694612093269825,
                0.02436935529112816,
                0.12438672035932541,
                -0.007587729953229427,
                -0.0465206578373909,
                -0.053857311606407166,
                -0.011996328830718994,
                -0.009455976076424122,
                -0.08224131166934967,
                -0.09208208322525024,
                -0.05901682376861572,
                -0.07647474110126495,
                -0.19319158792495728,
                -0.1349412500858307,
                0.011610730551183224,
                0.05132533982396126,
                0.07821681350469589,
                -0.02556692063808441,
                -0.03257715329527855,
                0.022016191855072975,
                -0.10363828390836716,
                -0.14883004128932953,
                -0.11156674474477768,
                -0.01826554723083973,
                -0.13867242634296417,
                0.0012774047208949924,
                0.02804417721927166,
                0.03509240970015526,
                0.06968706101179123,
                -0.028189923614263535,
                0.02834831364452839,
                -0.15260443091392517,
                -0.01476580835878849,
                -0.04000500217080116,
                -0.013721389696002007,
                -0.012194321490824223,
                -0.06539727002382278,
                0.02195228822529316,
                0.050713006407022476,
                0.04803586006164551,
                0.03599308803677559,
                -0.035277873277664185,
                0.12359731644392014,
                0.08603616803884506,
                0.05602481588721275,
                0.06267758458852768,
                0.07385960221290588,
                0.08902434259653091,
                0.057482942938804626,
                0.08502782136201859,
                -0.018585210666060448,
                0.007462017238140106,
                -0.03862934559583664,
                -0.09690584987401962,
                -0.17332817614078522,
                -0.17643208801746368,
                -0.1357307732105255,
                -0.06014658883213997,
                -0.06703177839517593,
                0.0010721428552642465,
                -0.005586375016719103,
                -0.0012317915679886937,
                -0.03961002081632614,
                -0.04012571647763252,
                -0.10881006717681885,
                -0.04067930206656456,
                0.014747017994523048,
                -0.10576120764017105,
                -0.1017208844423294,
                -0.04353056848049164,
                -0.05369491130113602,
                -0.14702799916267395,
                -0.14005161821842194,
                -0.1810930371284485,
                -0.24584543704986572,
                -0.13648277521133423,
                -0.21679125726222992,
                -0.08775452524423599,
                -0.14882497489452362,
                -0.13848839700222015,
                -0.159151092171669,
                -0.1304563283920288,
                -0.13632124662399292,
                -0.17615912854671478,
                -0.18807947635650635,
                -0.12028824537992477,
                -0.1826152503490448,
                -0.25467008352279663,
                -0.23351439833641052,
                -0.2056904137134552,
                -0.08648698776960373,
                0.002776592969894409,
                -0.08973059803247452,
                -0.021517569199204445,
                -0.026543766260147095,
                -0.07124233990907669,
                -0.00457428302615881,
                -0.024149270728230476,
                -0.03734499216079712,
                -0.10943025350570679,
                0.002377664903178811,
                -0.0791793242096901,
                -0.15272928774356842,
                -0.14287139475345612,
                -0.21814550459384918,
                -0.12504640221595764,
                -0.1452842354774475,
                -0.17729182541370392,
                -0.10695979744195938,
                -0.17308881878852844,
                -0.06251044571399689,
                -0.0692603662610054,
                -0.10919631272554398,
                -0.1061476469039917,
                -0.0646105706691742,
                0.05130329728126526,
                0.10238626599311829,
                0.05405254662036896,
                0.05744478479027748,
                0.014679916203022003,
                -0.027228157967329025,
                -0.08788370341062546,
                -0.07007401436567307,
                -0.05430471897125244,
                0.014632465317845345,
                -0.020938975736498833,
                0.07564704865217209,
                -0.11014184355735779,
                -0.031152799725532532,
                -0.09800279140472412,
                -0.0937035009264946,
                -0.049255091696977615,
                -0.03229420632123947,
                -0.10276561230421066,
                -0.024473432451486588,
                0.013060903176665306,
                -0.06444470584392548,
                0.005484870169311762,
                -0.01674356870353222,
                0.023152446374297142,
                -0.00027619011234492064
            ]
        },
        "harmonics_02-10": {
            "x": [
                80.0,
                80.28933327803702,
                80.57971297789632,
                80.87114288413603,
                81.1636267950019,
                81.45716852247654,
                81.75177189232933,
                82.04744074416612,
                82.34417893147936,
                82.64199032169827,
                82.9408787962393,
                83.24084825055665,
                83.5419025941931,
                83.84404575083096,
                84.14728165834316,
                84.45161426884457,
                84.75704754874363,
                85.06358547879385,
                85.37123205414589,
                85.67999128439948,
                85.98986719365571,
                86.30086382056959,
                86.6129852184025,
                86.92623545507516,
                87.24061861322062,
                87.55613879023738,
                87.87280009834294,
                88.19060666462727,
                88.50956263110666,
                88.8296721547777,
                89.15093940767139,
                89.47336857690769,
                89.79696386474984,
                90.12172948865935,
                90.44766968135086,
                90.7747886908473,
                91.10309078053533,
                91.4325802292208,
                91.76326133118462,
                92.09513839623861,
                92.42821574978183,
                92.76249773285683,
                93.0979887022062,
                93.4346930303295,
                93.77261510554013,
                94.1117593320225,
                94.45213012988958,
                94.79373193524034,
                95.13656920021768,
                95.48064639306638,
                95.8259679981914,
                96.17253851621625,
                96.52036246404174,
                96.8694443749048,
                97.21978879843752,
                97.57140030072651,
                97.92428346437241,
                98.2784428885496,
                98.6338831890661,
                98.99060899842377,
                99.34862496587871,
                99.70793575750184,
                100.06854605623964,
                100.43046056197528,
                100.79368399158986,
                101.1582210790238,
                101.52407657533865,
                101.89125524877898,
                102.25976188483443,
                102.62960128630226,
                103.00077827334975,
                103.37329768357718,
                103.74716437208077,
                104.12238321151604,
                104.49895909216123,
                104.87689692198116,
                105.25620162669101,
                105.63687814982073,
                106.0189314527793,
                106.40236651491949,
                106.78718833360276,
                107.17340192426423,
                107.56101232047834,
                107.95002457402416,
                108.34044375495141,
                108.7322749516465,
                109.12552327089881,
                109.52019383796724,
                109.91629179664713,
                110.31382230933713,
                110.71279055710656,
                111.11320173976299,
                111.51506107591993,
                111.9183738030649,
                112.32314517762758,
                112.72938047504849,
                113.13708498984761,
                113.54626403569343,
                113.95692294547226,
                114.3690670713576,
                114.78270178488002,
                115.19783247699709,
                115.61446455816373,
                116.0326034584026,
                116.45225462737498,
                116.87342353445176,
                117.29611566878468,
                117.72033653937794,
                118.14609167515995,
                118.5733866250554,
                119.00222695805766,
                119.43261826330118,
                119.86456615013452,
                120.29807624819334,
                120.73315420747383,
                121.1698056984063,
                121.60803641192919,
                122.04785205956307,
                122.48925837348521,
                122.93226110660429,
                123.37686603263526,
                123.82307894617475,
                124.27090566277643,
                124.72035201902696,
                125.17142387262192,
                125.62412710244229,
                126.07846760863092,
                126.53445131266955,
                126.99208415745595,
                127.45137210738136,
                127.91232114840817,
                128.37493728814812,
                128.83922655594034,
                129.30519500293016,
                129.77284870214785,
                130.24219374858782,
                130.71323625928798,
                131.1859823734096,
                131.6604382523172,
                132.13661007965888,
                132.61450406144698,
                133.0941264261389,
                133.57548342471827,
                134.05858133077646,
                134.54342644059432,
                135.0300250732242,
                135.51838357057247,
                136.00850829748188,
                136.50040564181484,
                136.99408201453647,
                137.48954384979822,
                137.9867976050217,
                138.4858497609829,
                138.9867068218965,
                139.4893753155009,
                139.99386179314303,
                140.50017282986397,
                141.00831502448438,
                141.5182949996908,
                142.0301194021217,
                142.5437949024543,
                143.05932819549136,
                143.57672600024858,
                144.09599506004201,
                144.61714214257614,
                145.14017404003192,
                145.66509756915525,
                146.1919195713461,
                146.72064691274738,
                147.25128648433463,
                147.78384520200566,
                148.31833000667083,
                148.85474786434344,
                149.39310576623052,
                149.933410728824,
                150.47566979399204,
                151.01989002907095,
                151.56607852695726,
                152.11424240620002,
                152.66438881109386,
                153.21652491177178,
                153.77065790429884,
                154.32679501076586,
                154.88494347938354,
                155.44511058457692,
                156.00730362708023,
                156.57152993403201,
                157.1377968590706,
                157.70611178243,
                158.27648211103607,
                158.84891527860302,
                159.42341874573034,
                160.0,
                160.57866655607404,
                161.15942595579259,
                161.74228576827207,
                162.32725359000375,
                162.91433704495307,
                163.50354378465866,
                164.09488148833225,
                164.6883578629587,
                165.28398064339655,
                165.88175759247858,
                166.48169650111328,
                167.0838051883862,
                167.68809150166192,
                168.29456331668626,
                168.90322853768913,
                169.51409509748726,
                170.1271709575877,
                170.74246410829178,
                171.35998256879896,
                171.9797343873114,
                172.60172764113918,
                173.225970436805,
                173.85247091015032,
                174.48123722644124,
                175.11227758047477,
                175.74560019668587,
                176.38121332925454,
                177.01912526221332,
                177.65934430955537,
                178.30187881534277,
                178.94673715381538,
                179.59392772949965,
                180.2434589773187,
                180.89533936270172,
                181.5495773816946,
                182.20618156107065,
                182.8651604584416,
                183.5265226623692,
                184.19027679247722,
                184.85643149956366,
                185.52499546571363,
                186.1959774044124,
                186.86938606065897,
                187.5452302110802,
                188.223518664045,
                188.90426025977916,
                189.5874638704807,
                190.27313840043536,
                190.96129278613276,
                191.65193599638275,
                192.3450770324325,
                193.04072492808348,
                193.73888874980958,
                194.43957759687504,
                195.142800601453,
                195.84856692874482,
                196.5568857770992,
                197.26776637813217,
                197.98121799684753,
                198.69724993175743,
                199.4158715150037,
                200.13709211247928,
                200.86092112395056,
                201.58736798317972,
                202.31644215804755,
                203.0481531506773,
                203.78251049755792,
                204.51952376966887,
                205.25920257260452,
                206.0015565466995,
                206.74659536715436,
                207.49432874416155,
                208.24476642303208,
                208.99791818432246,
                209.7537938439623,
                210.512403253382,
                211.27375629964143,
                212.0378629055586,
                212.80473302983899,
                213.57437666720546,
                214.34680384852845,
                215.12202464095665,
                215.9000491480483,
                216.68088750990282,
                217.464549903293,
                218.25104654179756,
                219.04038767593448,
                219.83258359329426,
                220.6276446186742,
                221.42558111421312,
                222.22640347952597,
                223.03012215183986,
                223.8367476061298,
                224.64629035525516,
                225.45876095009697,
                226.27416997969522,
                227.09252807138685,
                227.9138458909445,
                228.7381341427152,
                229.56540356976004,
                230.39566495399416,
                231.22892911632746,
                232.0652069168052,
                232.90450925474997,
                233.74684706890352,
                234.59223133756936,
                235.44067307875582,
                236.2921833503199,
                237.1467732501108,
                238.00445391611532,
                238.86523652660236,
                239.72913230026904,
                240.59615249638665,
                241.46630841494766,
                242.3396113968126,
                243.21607282385833,
                244.09570411912614,
                244.97851674697043,
                245.86452221320855,
                246.75373206527053,
                247.6461578923495,
                248.54181132555283,
                249.44070403805392,
                250.34284774524383,
                251.24825420488457,
                252.15693521726183,
                253.0689026253391,
                253.9841683149119,
                254.90274421476272,
                255.82464229681634,
                256.7498745762962,
                257.6784531118807,
                258.6103900058603,
                259.5456974042957,
                260.48438749717565,
                261.42647251857596,
                262.3719647468192,
                263.3208765046344,
                264.27322015931776,
                265.22900812289396,
                266.1882528522778,
                267.15096684943654,
                268.1171626615529,
                269.08685288118863,
                270.0600501464484,
                271.0367671411449,
                272.01701659496376,
                273.0008112836297,
                273.98816402907295,
                274.97908769959645,
                275.9735952100434,
                276.9716995219658,
                277.973413643793,
                278.9787506310018,
                279.98772358628605,
                281.00034565972794,
                282.01663004896875,
                283.0365899993816,
                284.0602388042434,
                285.0875898049086,
                286.11865639098266,
                287.15345200049717,
                288.19199012008403,
                289.2342842851523,
                290.28034808006385,
                291.3301951383105,
                292.3838391426922,
                293.44129382549477,
                294.50257296866926,
                295.56769040401133,
                296.63666001334167,
                297.7094957286869,
                298.78621153246104,
                299.866821457648,
                300.9513395879841,
                302.0397800581419,
                303.1321570539145,
                304.22848481240004,
                305.32877762218766,
                306.43304982354357,
                307.5413158085977,
                308.6535900215317,
                309.7698869587671,
                310.89022116915385,
                312.01460725416047,
                313.14305986806403,
                314.2755937181412,
                315.41222356485997,
                316.55296422207215,
                317.69783055720603,
                318.84683749146063,
                320.0,
                321.157333112148,
                322.31885191158517,
                323.48457153654414,
                324.6545071800075,
                325.82867408990614,
                327.0070875693173,
                328.18976297666444,
                329.3767157259174,
                330.5679612867931,
                331.76351518495716,
                332.96339300222655,
                334.1676103767724,
                335.3761830033238,
                336.58912663337253,
                337.80645707537826,
                339.0281901949744,
                340.2543419151754,
                341.48492821658357,
                342.7199651375978,
                343.9594687746228,
                345.20345528227836,
                346.45194087360994,
                347.70494182030063,
                348.9624744528825,
                350.2245551609494,
                351.49120039337174,
                352.76242665850907,
                354.03825052442653,
                355.31868861911073,
                356.60375763068555,
                357.89347430763064,
                359.1878554589993,
                360.4869179546374,
                361.7906787254034,
                363.0991547633892,
                364.4123631221413,
                365.7303209168831,
                367.0530453247384,
                368.38055358495444,
                369.71286299912725,
                371.04999093142726,
                372.3919548088248,
                373.73877212131794,
                375.0904604221604,
                376.44703732809,
                377.8085205195583,
                379.1749277409614,
                380.5462768008707,
                381.92258557226546,
                383.3038719927655,
                384.690154064865,
                386.0814498561669,
                387.47777749961915,
                388.8791551937501,
                390.285601202906,
                391.69713385748963,
                393.1137715541984,
                394.5355327562643,
                395.96243599369507,
                397.39449986351485,
                398.83174303000726,
                400.27418422495856,
                401.7218422479011,
                403.1747359663593,
                404.6328843160951,
                406.0963063013546,
                407.5650209951158,
                409.03904753933773,
                410.51840514520904,
                412.00311309339895,
                413.4931907343087,
                414.9886574883231,
                416.4895328460641,
                417.9958363686449,
                419.5075876879246,
                421.024806506764,
                422.54751259928287,
                424.0757258111172,
                425.6094660596779,
                427.1487533344109,
                428.6936076970569,
                430.24404928191325,
                431.8000982960966,
                433.36177501980563,
                434.92909980658595,
                436.5020930835951,
                438.08077535186897,
                439.66516718658846,
                441.2552892373484,
                442.85116222842623,
                444.4528069590519,
                446.0602443036797,
                447.6734952122596,
                449.29258071051026,
                450.91752190019395,
                452.54833995939043,
                454.18505614277365,
                455.827691781889,
                457.4762682854304,
                459.13080713952,
                460.7913299079883,
                462.4578582326549,
                464.1304138336103,
                465.80901850949994,
                467.49369413780704,
                469.18446267513866,
                470.88134615751164,
                472.5843667006398,
                474.29354650022157,
                476.00890783223065,
                477.7304730532047,
                479.45826460053803,
                481.1923049927733,
                482.9326168298953,
                484.6792227936251,
                486.43214564771665,
                488.1914082382523,
                489.9570334939408,
                491.7290444264171,
                493.50746413054105,
                495.29231578469887,
                497.08362265110566,
                498.88140807610785,
                500.6856954904876,
                502.49650840976915,
                504.31387043452366,
                506.13780525067807,
                507.9683366298238,
                509.80548842952544,
                511.6492845936326,
                513.4997491525924,
                515.3569062237614,
                517.2207800117205,
                519.0913948085914,
                520.9687749943513,
                522.8529450371518,
                524.7439294936383,
                526.6417530092688,
                528.5464403186354,
                530.4580162457879,
                532.3765057045556,
                534.3019336988731,
                536.2343253231058,
                538.1737057623773,
                540.1201002928967,
                542.0735342822898,
                544.0340331899275,
                546.0016225672593,
                547.9763280581459,
                549.9581753991929,
                551.9471904200867,
                553.9433990439315,
                555.946827287586,
                557.9575012620035,
                559.9754471725721,
                562.0006913194559,
                564.0332600979375,
                566.0731799987632,
                568.1204776084868,
                570.1751796098171,
                572.2373127819653,
                574.3069040009943,
                576.3839802401681,
                578.4685685703046,
                580.5606961601277,
                582.6603902766209,
                584.7676782853844,
                586.8825876509895,
                589.0051459373385,
                591.1353808080227,
                593.2733200266833,
                595.4189914573736,
                597.5724230649221,
                599.733642915296,
                601.9026791759679,
                604.0795601162838,
                606.264314107829,
                608.4569696248001,
                610.6575552443753,
                612.8660996470871,
                615.0826316171953,
                617.3071800430635,
                619.5397739175341,
                621.7804423383076,
                624.0292145083209,
                626.2861197361281,
                628.5511874362824,
                630.8244471297199,
                633.1059284441443,
                635.395661114412,
                637.6936749829213,
                640.0
            ],
            "y": [
                0.09666690975427628,
                0.18970273435115814,
                0.1800580620765686,
                0.27223435044288635,
                0.21299351751804352,
                0.26480382680892944,
                0.27826473116874695,
                0.273156076669693,
                0.32130804657936096,
                0.2086004912853241,
                0.22228620946407318,
                0.2643592655658722,
                0.09753549844026566,
                0.24023935198783875,
                0.2608622610569,
                0.26018667221069336,
                0.22789019346237183,
                0.2697753608226776,
                0.252914160490036,
                0.27546003460884094,
                0.3658323585987091,
                0.39970338344573975,
                0.4944166839122772,
                0.45392268896102905,
                0.44600042700767517,
                0.4290553629398346,
                0.40201857686042786,
                0.46984848380088806,
                0.38633331656455994,
                0.4385359585285187,
                0.59828782081604,
                0.7442607283592224,
                0.6125463843345642,
                0.7449806332588196,
                0.6842449307441711,
                0.8457570672035217,
                0.9527778029441833,
                1.0,
                0.9536536335945129,
                0.6439440250396729,
                0.696601927280426,
                0.4532105624675751,
                0.516901433467865,
                0.40037402510643005,
                0.3130022883415222,
                0.1975005716085434,
                0.36955878138542175,
                0.3954119086265564,
                0.3467086851596832,
                0.33033084869384766,
                0.3825973570346832,
                0.23018376529216766,
                0.2595282196998596,
                0.23065829277038574,
                0.19825440645217896,
                0.1939011514186859,
                0.1444893628358841,
                0.29264387488365173,
                0.3189660310745239,
                0.30753469467163086,
                0.17381538450717926,
                0.19854074716567993,
                0.18510743975639343,
                0.0854484960436821,
                0.0864696055650711,
                0.1848440170288086,
                0.30905061960220337,
                0.21472011506557465,
                0.18939507007598877,
                0.13688921928405762,
                0.24045072495937347,
                0.21997788548469543,
                0.1275523453950882,
                0.09457563608884811,
                0.03470930457115173,
                0.04769344627857208,
                -0.00904249120503664,
                0.002930188085883856,
                0.011224492453038692,
                -0.0679628923535347,
                0.027001140639185905,
                0.0020227329805493355,
                0.029563773423433304,
                0.003468030598014593,
                0.12022043764591217,
                0.09800218045711517,
                0.2718290388584137,
                0.196539506316185,
                0.1678205132484436,
                0.07582702487707138,
                0.22259201109409332,
                0.17822584509849548,
                0.08953352272510529,
                0.1154009997844696,
                0.13007234036922455,
                0.07629112154245377,
                0.12059469521045685,
                0.11802488565444946,
                0.11998718976974487,
                0.2039952129125595,
                0.11097276210784912,
                0.11434976011514664,
                0.1320813000202179,
                0.038388609886169434,
                0.16840772330760956,
                0.18226979672908783,
                0.09253375232219696,
                0.1000172346830368,
                0.09612834453582764,
                0.09615232050418854,
                0.15892212092876434,
                0.16730380058288574,
                0.0028425599448382854,
                0.08376288414001465,
                0.13375598192214966,
                0.10325902700424194,
                0.17575779557228088,
                0.10134197771549225,
                0.06516330689191818,
                0.08716835826635361,
                0.01832468807697296,
                0.017963817343115807,
                -0.01868346333503723,
                0.014008508995175362,
                -0.004803836811333895,
                0.05690596625208855,
                0.028130831196904182,
                -0.0275998767465353,
                0.03489178791642189,
                0.004352168645709753,
                0.08656352758407593,
                0.06611046940088272,
                0.15945930778980255,
                0.09518987685441971,
                0.09302909672260284,
                0.13385730981826782,
                0.04537202790379524,
                -0.07475002110004425,
                -0.07820732891559601,
                -0.05044231191277504,
                -0.08069422096014023,
                0.045404985547065735,
                -0.029461830854415894,
                -0.009060949087142944,
                -0.01994067244231701,
                -0.012991555035114288,
                0.04299832880496979,
                0.007350166328251362,
                0.025659142062067986,
                0.12208084762096405,
                0.04328286647796631,
                0.08998630195856094,
                0.10401038825511932,
                0.17217157781124115,
                0.06388577818870544,
                0.031842757016420364,
                0.06698404252529144,
                0.09402710944414139,
                0.14277863502502441,
                0.07645954936742783,
                0.042284008115530014,
                0.013041612692177296,
                0.17027665674686432,
                0.10464905947446823,
                0.07757586985826492,
                0.033114176243543625,
                0.08469528704881668,
                0.06556207686662674,
                0.0816192775964737,
                0.09266117215156555,
                0.030337903648614883,
                0.03974911943078041,
                0.05650494992733002,
                0.0760943815112114,
                0.15710939466953278,
                0.09686624258756638,
                0.14085978269577026,
                -0.008086822926998138,
                0.07653345167636871,
                0.036099307239055634,
                0.1016559898853302,
                0.025183847174048424,
                0.002489218022674322,
                0.07192056626081467,
                -0.07651527971029282,
                -0.06055803596973419,
                -0.03314226493239403,
                -0.07089220732450485,
                -0.1449989378452301,
                -0.16906268894672394,
                -0.14671652019023895,
                -0.09984367340803146,
                -0.07564292848110199,
                -0.08859018981456757,
                0.03605771064758301,
                -0.06267254054546356,
                -0.02580343559384346,
                0.038387347012758255,
                0.01242727879434824,
                0.06568799167871475,
                0.02840093895792961,
                0.09938248991966248,
                -0.013416789472103119,
                -0.05225544050335884,
                0.0037828751374036074,
                -0.04772299900650978,
                -0.036431603133678436,
                -0.08219151943922043,
                0.03223470225930214,
                0.06208427995443344,
                0.0029200720600783825,
                -0.06072104722261429,
                0.059222664684057236,
                0.02721269056200981,
                -0.002722940407693386,
                0.020170988515019417,
                0.04186196252703667,
                0.04749239608645439,
                -0.08914558589458466,
                -0.012095958925783634,
                -0.0033087709452956915,
                0.0684758871793747,
                0.15401706099510193,
                0.10941774398088455,
                0.1219797283411026,
                0.1568664312362671,
                0.09187968075275421,
                0.1725800335407257,
                0.22477436065673828,
                0.2645692825317383,
                0.4294845759868622,
                0.3014155924320221,
                0.22993996739387512,
                0.1763029843568802,
                0.10207677632570267,
                0.07797868549823761,
                0.033483777195215225,
                -0.026753880083560944,
                0.12151234596967697,
                0.06631503254175186,
                0.07461103796958923,
                -0.010420048609375954,
                0.05868798494338989,
                0.033731576055288315,
                -0.07879983633756638,
                -0.02655411697924137,
                -0.02788410522043705,
                0.015028243884444237,
                0.1006544679403305,
                0.09041980654001236,
                0.05340681970119476,
                -0.0441584587097168,
                -0.0071290782652795315,
                -0.1218361184000969,
                -0.14661651849746704,
                -0.06318087130784988,
                -0.033376481384038925,
                0.024061327800154686,
                -0.0723065584897995,
                -0.06720076501369476,
                0.01512041687965393,
                -0.006857221946120262,
                0.13503001630306244,
                0.07758139073848724,
                0.0065689245238900185,
                -0.03308992460370064,
                -0.13277143239974976,
                -0.0571124367415905,
                -0.011550682596862316,
                -0.02296428196132183,
                -0.06899146735668182,
                -0.0776139572262764,
                -0.0571696013212204,
                -0.034285541623830795,
                0.005740706343203783,
                0.02555440180003643,
                -0.012765753082931042,
                0.029966117814183235,
                -0.020568616688251495,
                -0.048788558691740036,
                0.017709659412503242,
                -0.04395948722958565,
                -0.1500237137079239,
                -0.008563108742237091,
                -0.017424825578927994,
                -0.004978536162525415,
                -0.06321749091148376,
                -0.06082082912325859,
                -0.01195580791682005,
                0.014462602324783802,
                -0.13703911006450653,
                -0.08735495060682297,
                -0.15149113535881042,
                -0.12893065810203552,
                -0.11181701719760895,
                -0.058356013149023056,
                -0.026055414229631424,
                -0.009534403681755066,
                -0.038898441940546036,
                -0.03308248147368431,
                -0.1021544486284256,
                -0.06599485874176025,
                -0.09016868472099304,
                -0.13995349407196045,
                -0.0305840652436018,
                -0.07311645150184631,
                0.03597861900925636,
                0.02682589739561081,
                0.01510392315685749,
                0.03399890288710594,
                0.041187357157468796,
                0.007951518520712852,
                0.02496904693543911,
                -0.09774930775165558,
                0.010069213807582855,
                -0.1008429005742073,
                -0.006971943192183971,
                -0.041347503662109375,
                -0.07537668943405151,
                -0.06782634556293488,
                -0.013329978100955486,
                -0.06485480815172195,
                0.015892794355750084,
                0.02368081547319889,
                0.03359369933605194,
                -0.021305497735738754,
                0.07994217425584793,
                8.326995157403871e-05,
                -0.1063482016324997,
                -0.10753248631954193,
                -0.1627461016178131,
                -0.13914242386817932,
                -0.036899812519550323,
                -0.07281394302845001,
                0.012276615016162395,
                -0.08756189048290253,
                -0.01631770096719265,
                -0.06551868468523026,
                0.08244626969099045,
                0.10589347779750824,
                0.16403630375862122,
                0.23129642009735107,
                0.11567877978086472,
                0.15111595392227173,
                0.06007729843258858,
                0.14494206011295319,
                0.19188192486763,
                0.15941640734672546,
                0.08772909641265869,
                0.06548844277858734,
                0.01276350673288107,
                -0.00718910014256835,
                -0.03577079996466637,
                -0.0402204766869545,
                -0.05498056858778,
                -0.04796513915061951,
                0.045533258467912674,
                -0.037637859582901,
                0.04638535529375076,
                -0.001284575555473566,
                -0.05770708620548248,
                -0.016503427177667618,
                0.02532881870865822,
                0.06337422132492065,
                0.07975354045629501,
                0.0503818579018116,
                0.04547842592000961,
                -0.0388304777443409,
                -0.019112197682261467,
                0.014485578052699566,
                -0.024514172226190567,
                -0.09873710572719574,
                -0.10891707241535187,
                -0.061973098665475845,
                -0.08145773410797119,
                -0.06508470326662064,
                -0.037095628678798676,
                -0.07259044796228409,
                -0.10004100948572159,
                0.03582333028316498,
                -0.07555244117975235,
                0.09553205221891403,
                0.05618346855044365,
                -0.03812192752957344,
                -0.04421362280845642,
                -0.12849551439285278,
                -0.0963372215628624,
                -0.06900035589933395,
                0.02187427692115307,
                0.05485237389802933,
                0.06570083647966385,
                0.028000332415103912,
                0.008112026378512383,
                0.01908857375383377,
                0.00680586276575923,
                0.0023248784709721804,
                -0.03295651078224182,
                0.05173039808869362,
                -0.016806133091449738,
                0.04325060546398163,
                0.025219155475497246,
                0.021392373368144035,
                -0.004975191783159971,
                -0.07186193764209747,
                -0.07824502885341644,
                -0.11553260684013367,
                0.05121690034866333,
                0.19931648671627045,
                0.11525348573923111,
                0.12095041573047638,
                0.03640172258019447,
                0.055099006742239,
                -0.009453644044697285,
                -0.05297713354229927,
                0.06750024110078812,
                -0.0009005933534353971,
                0.01734204962849617,
                0.07914875447750092,
                0.20492348074913025,
                0.19409820437431335,
                0.13349023461341858,
                0.1597820371389389,
                0.0958939865231514,
                0.024867523461580276,
                0.03625549376010895,
                0.07143771648406982,
                0.12553027272224426,
                0.0407840833067894,
                0.01868624985218048,
                -0.06390056759119034,
                0.020378638058900833,
                0.006096343044191599,
                -0.10456489771604538,
                -0.09042955935001373,
                -0.0018897528061643243,
                -0.03835761174559593,
                -0.013012394309043884,
                0.01470764260739088,
                0.11099296808242798,
                0.09813164919614792,
                0.025621898472309113,
                0.004934105556458235,
                0.0747770369052887,
                0.05068911984562874,
                -0.043893974274396896,
                -0.014541598968207836,
                -0.006356271915137768,
                -0.033834416419267654,
                0.03029116429388523,
                0.018257630988955498,
                0.032127685844898224,
                -0.00739337457343936,
                0.05067814514040947,
                0.00020149337069597095,
                -0.03613533079624176,
                -0.03036748617887497,
                0.006156604737043381,
                -0.10388635843992233,
                -0.09333891421556473,
                -0.13358549773693085,
                0.008015592582523823,
                0.03474514186382294,
                0.013999327085912228,
                0.02208649180829525,
                -0.08616382628679276,
                -0.04226607456803322,
                0.032415829598903656,
                -0.050378747284412384,
                -0.08757759630680084,
                -0.060849640518426895,
                0.031198035925626755,
                -0.047924965620040894,
                0.01125528197735548,
                -0.05910634621977806,
                -0.0235733799636364,
                0.01987157203257084,
                0.03645207732915878,
                -0.05226372182369232,
                -0.057246360927820206,
                -0.007493084296584129,
                0.09359464049339294,
                0.07142502814531326,
                0.12712432444095612,
                -0.007555045653134584,
                -0.0037266691215336323,
                0.13037340342998505,
                0.12196163088083267,
                0.146201491355896,
                0.05891845375299454,
                -0.014071271754801273,
                0.014458456076681614,
                -0.02110092155635357,
                -0.08178607374429703,
                -0.14813457429409027,
                -0.09681350737810135,
                -0.040570858865976334,
                -0.004357203841209412,
                -0.051518749445676804,
                -0.030700862407684326,
                -0.0022647858131676912,
                -0.0011801531072705984,
                -0.06677353382110596,
                -0.09264513105154037,
                -0.026551436632871628,
                -0.026271769776940346,
                -0.11164835095405579,
                -0.03153408318758011,
                -0.07721780985593796,
                -0.1720779687166214,
                -0.1890544444322586,
                -0.11635030061006546,
                -0.02895684726536274,
                0.009084376506507397,
                -0.06112701818346977,
                -0.026754174381494522,
                0.027236085385084152,
                -0.11033199727535248,
                -0.04668622836470604,
                -0.07581580430269241,
                0.026014097034931183,
                -0.09944994747638702,
                -0.1244797483086586,
                0.010166502557694912,
                -0.16833394765853882,
                -0.09871596097946167,
                0.1562255322933197,
                0.009518607519567013,
                -0.01617368869483471,
                0.05826576054096222,
                0.008349049836397171,
                0.09126211702823639,
                0.08282291144132614,
                0.011245395988225937,
                0.14211420714855194,
                0.09275420010089874,
                0.06532413512468338,
                0.06423616409301758,
                -0.07772242277860641,
                -0.07931747287511826,
                -0.10493932664394379,
                0.022251097485423088,
                0.009027700871229172,
                -0.01391600538045168,
                -0.11352923512458801,
                -0.04740196093916893,
                -0.0022600828669965267,
                -0.11135947704315186,
                -0.06412817537784576,
                -0.0005192701937630773,
                0.01683102734386921,
                -0.01595439575612545,
                0.01875488832592964,
                0.016771605238318443,
                -0.03931963071227074,
                -0.056501686573028564,
                -0.16614289581775665,
                -0.08117351680994034,
                -0.015115532092750072,
                -0.1874871850013733,
                -0.044244784861803055,
                0.02131611295044422,
                -0.06432133167982101,
                -0.06706196069717407,
                0.024232124909758568,
                0.018979251384735107,
                0.009780085645616055,
                0.11563532054424286,
                -0.06302256137132645,
                0.07840754836797714,
                -0.06233303248882294,
                -0.1876610964536667,
                -0.0445881187915802,
                -0.015018071047961712,
                -0.013622145168483257,
                0.013822391629219055,
                -0.03424915298819542,
                -0.0803217962384224
            ]
        },
        "harmonics_04-12": {
            "x": [
                80.0,
                80.28933327803702,
                80.57971297789632,
                80.87114288413603,
                81.1636267950019,
                81.45716852247654,
                81.75177189232933,
                82.04744074416612,
                82.34417893147936,
                82.64199032169827,
                82.9408787962393,
                83.24084825055665,
                83.5419025941931,
                83.84404575083096,
                84.14728165834316,
                84.45161426884457,
                84.75704754874363,
                85.06358547879385,
                85.37123205414589,
                85.67999128439948,
                85.98986719365571,
                86.30086382056959,
                86.6129852184025,
                86.92623545507516,
                87.24061861322062,
                87.55613879023738,
                87.87280009834294,
                88.19060666462727,
                88.50956263110666,
                88.8296721547777,
                89.15093940767139,
                89.47336857690769,
                89.79696386474984,
                90.12172948865935,
                90.44766968135086,
                90.7747886908473,
                91.10309078053533,
                91.4325802292208,
                91.76326133118462,
                92.09513839623861,
                92.42821574978183,
                92.76249773285683,
                93.0979887022062,
                93.4346930303295,
                93.77261510554013,
                94.1117593320225,
                94.45213012988958,
                94.79373193524034,
                95.13656920021768,
                95.48064639306638,
                95.8259679981914,
                96.17253851621625,
                96.52036246404174,
                96.8694443749048,
                97.21978879843752,
                97.57140030072651,
                97.92428346437241,
                98.2784428885496,
                98.6338831890661,
                98.99060899842377,
                99.34862496587871,
                99.70793575750184,
                100.06854605623964,
                100.43046056197528,
                100.79368399158986,
                101.1582210790238,
                101.52407657533865,
                101.89125524877898,
                102.25976188483443,
                102.62960128630226,
                103.00077827334975,
                103.37329768357718,
                103.74716437208077,
                104.12238321151604,
                104.49895909216123,
                104.87689692198116,
                105.25620162669101,
                105.63687814982073,
                106.0189314527793,
                106.40236651491949,
                106.78718833360276,
                107.17340192426423,
                107.56101232047834,
                107.95002457402416,
                108.34044375495141,
                108.7322749516465,
                109.12552327089881,
                109.52019383796724,
                109.91629179664713,
                110.31382230933713,
                110.71279055710656,
                111.11320173976299,
                111.51506107591993,
                111.9183738030649,
                112.32314517762758,
                112.72938047504849,
                113.13708498984761,
                113.54626403569343,
                113.95692294547226,
                114.3690670713576,
                114.78270178488002,
                115.19783247699709,
                115.61446455816373,
                116.0326034584026,
                116.45225462737498,
                116.87342353445176,
                117.29611566878468,
                117.72033653937794,
                118.14609167515995,
                118.5733866250554,
                119.00222695805766,
                119.43261826330118,
                119.86456615013452,
                120.29807624819334,
                120.73315420747383,
                121.1698056984063,
                121.60803641192919,
                122.04785205956307,
                122.48925837348521,
                122.93226110660429,
                123.37686603263526,
                123.82307894617475,
                124.27090566277643,
                124.72035201902696,
                125.17142387262192,
                125.62412710244229,
                126.07846760863092,
                126.53445131266955,
                126.99208415745595,
                127.45137210738136,
                127.91232114840817,
                128.37493728814812,
                128.83922655594034,
                129.30519500293016,
                129.77284870214785,
                130.24219374858782,
                130.71323625928798,
                131.1859823734096,
                131.6604382523172,
                132.13661007965888,
                132.61450406144698,
                133.0941264261389,
                133.57548342471827,
                134.05858133077646,
                134.54342644059432,
                135.0300250732242,
                135.51838357057247,
                136.00850829748188,
                136.50040564181484,
                136.99408201453647,
                137.48954384979822,
                137.9867976050217,
                138.4858497609829,
                138.9867068218965,
                139.4893753155009,
                139.99386179314303,
                140.50017282986397,
                141.00831502448438,
                141.5182949996908,
                142.0301194021217,
                142.5437949024543,
                143.05932819549136,
                143.57672600024858,
                144.09599506004201,
                144.61714214257614,
                145.14017404003192,
                145.66509756915525,
                146.1919195713461,
                146.72064691274738,
                147.25128648433463,
                147.78384520200566,
                148.31833000667083,
                148.85474786434344,
                149.39310576623052,
                149.933410728824,
                150.47566979399204,
                151.01989002907095,
                151.56607852695726,
                152.11424240620002,
                152.66438881109386,
                153.21652491177178,
                153.77065790429884,
                154.32679501076586,
                154.88494347938354,
                155.44511058457692,
                156.00730362708023,
                156.57152993403201,
                157.1377968590706,
                157.70611178243,
                158.27648211103607,
                158.84891527860302,
                159.42341874573034,
                160.0,
                160.57866655607404,
                161.15942595579259,
                161.74228576827207,
                162.32725359000375,
                162.91433704495307,
                163.50354378465866,
                164.09488148833225,
                164.6883578629587,
                165.28398064339655,
                165.88175759247858,
                166.48169650111328,
                167.0838051883862,
                167.68809150166192,
                168.29456331668626,
                168.90322853768913,
                169.51409509748726,
                170.1271709575877,
                170.74246410829178,
                171.35998256879896,
                171.9797343873114,
                172.60172764113918,
                173.225970436805,
                173.85247091015032,
                174.48123722644124,
                175.11227758047477,
                175.74560019668587,
                176.38121332925454,
                177.01912526221332,
                177.65934430955537,
                178.30187881534277,
                178.94673715381538,
                179.59392772949965,
                180.2434589773187,
                180.89533936270172,
                181.5495773816946,
                182.20618156107065,
                182.8651604584416,
                183.5265226623692,
                184.19027679247722,
                184.85643149956366,
                185.52499546571363,
                186.1959774044124,
                186.86938606065897,
                187.5452302110802,
                188.223518664045,
                188.90426025977916,
                189.5874638704807,
                190.27313840043536,
                190.96129278613276,
                191.65193599638275,
                192.3450770324325,
                193.04072492808348,
                193.73888874980958,
                194.43957759687504,
                195.142800601453,
                195.84856692874482,
                196.5568857770992,
                197.26776637813217,
                197.98121799684753,
                198.69724993175743,
                199.4158715150037,
                200.13709211247928,
                200.86092112395056,
                201.58736798317972,
                202.31644215804755,
                203.0481531506773,
                203.78251049755792,
                204.51952376966887,
                205.25920257260452,
                206.0015565466995,
                206.74659536715436,
                207.49432874416155,
                208.24476642303208,
                208.99791818432246,
                209.7537938439623,
                210.512403253382,
                211.27375629964143,
                212.0378629055586,
                212.80473302983899,
                213.57437666720546,
                214.34680384852845,
                215.12202464095665,
                215.9000491480483,
                216.68088750990282,
                217.464549903293,
                218.25104654179756,
                219.04038767593448,
                219.83258359329426,
                220.6276446186742,
                221.42558111421312,
                222.22640347952597,
                223.03012215183986,
                223.8367476061298,
                224.64629035525516,
                225.45876095009697,
                226.27416997969522,
                227.09252807138685,
                227.9138458909445,
                228.7381341427152,
                229.56540356976004,
                230.39566495399416,
                231.22892911632746,
                232.0652069168052,
                232.90450925474997,
                233.74684706890352,
                234.59223133756936,
                235.44067307875582,
                236.2921833503199,
                237.1467732501108,
                238.00445391611532,
                238.86523652660236,
                239.72913230026904,
                240.59615249638665,
                241.46630841494766,
                242.3396113968126,
                243.21607282385833,
                244.09570411912614,
                244.97851674697043,
                245.86452221320855,
                246.75373206527053,
                247.6461578923495,
                248.54181132555283,
                249.44070403805392,
                250.34284774524383,
                251.24825420488457,
                252.15693521726183,
                253.0689026253391,
                253.9841683149119,
                254.90274421476272,
                255.82464229681634,
                256.7498745762962,
                257.6784531118807,
                258.6103900058603,
                259.5456974042957,
                260.48438749717565,
                261.42647251857596,
                262.3719647468192,
                263.3208765046344,
                264.27322015931776,
                265.22900812289396,
                266.1882528522778,
                267.15096684943654,
                268.1171626615529,
                269.08685288118863,
                270.0600501464484,
                271.0367671411449,
                272.01701659496376,
                273.0008112836297,
                273.98816402907295,
                274.97908769959645,
                275.9735952100434,
                276.9716995219658,
                277.973413643793,
                278.9787506310018,
                279.98772358628605,
                281.00034565972794,
                282.01663004896875,
                283.0365899993816,
                284.0602388042434,
                285.0875898049086,
                286.11865639098266,
                287.15345200049717,
                288.19199012008403,
                289.2342842851523,
                290.28034808006385,
                291.3301951383105,
                292.3838391426922,
                293.44129382549477,
                294.50257296866926,
                295.56769040401133,
                296.63666001334167,
                297.7094957286869,
                298.78621153246104,
                299.866821457648,
                300.9513395879841,
                302.0397800581419,
                303.1321570539145,
                304.22848481240004,
                305.32877762218766,
                306.43304982354357,
                307.5413158085977,
                308.6535900215317,
                309.7698869587671,
                310.89022116915385,
                312.01460725416047,
                313.14305986806403,
                314.2755937181412,
                315.41222356485997,
                316.55296422207215,
                317.69783055720603,
                318.84683749146063,
                320.0,
                321.157333112148,
                322.31885191158517,
                323.48457153654414,
                324.6545071800075,
                325.82867408990614,
                327.0070875693173,
                328.18976297666444,
                329.3767157259174,
                330.5679612867931,
                331.76351518495716,
                332.96339300222655,
                334.1676103767724,
                335.3761830033238,
                336.58912663337253,
                337.80645707537826,
                339.0281901949744,
                340.2543419151754,
                341.48492821658357,
                342.7199651375978,
                343.9594687746228,
                345.20345528227836,
                346.45194087360994,
                347.70494182030063,
                348.9624744528825,
                350.2245551609494,
                351.49120039337174,
                352.76242665850907,
                354.03825052442653,
                355.31868861911073,
                356.60375763068555,
                357.89347430763064,
                359.1878554589993,
                360.4869179546374,
                361.7906787254034,
                363.0991547633892,
                364.4123631221413,
                365.7303209168831,
                367.0530453247384,
                368.38055358495444,
                369.71286299912725,
                371.04999093142726,
                372.3919548088248,
                373.73877212131794,
                375.0904604221604,
                376.44703732809,
                377.8085205195583,
                379.1749277409614,
                380.5462768008707,
                381.92258557226546,
                383.3038719927655,
                384.690154064865,
                386.0814498561669,
                387.47777749961915,
                388.8791551937501,
                390.285601202906,
                391.69713385748963,
                393.1137715541984,
                394.5355327562643,
                395.96243599369507,
                397.39449986351485,
                398.83174303000726,
                400.27418422495856,
                401.7218422479011,
                403.1747359663593,
                404.6328843160951,
                406.0963063013546,
                407.5650209951158,
                409.03904753933773,
                410.51840514520904,
                412.00311309339895,
                413.4931907343087,
                414.9886574883231,
                416.4895328460641,
                417.9958363686449,
                419.5075876879246,
                421.024806506764,
                422.54751259928287,
                424.0757258111172,
                425.6094660596779,
                427.1487533344109,
                428.6936076970569,
                430.24404928191325,
                431.8000982960966,
                433.36177501980563,
                434.92909980658595,
                436.5020930835951,
                438.08077535186897,
                439.66516718658846,
                441.2552892373484,
                442.85116222842623,
                444.4528069590519,
                446.0602443036797,
                447.6734952122596,
                449.29258071051026,
                450.91752190019395,
                452.54833995939043,
                454.18505614277365,
                455.827691781889,
                457.4762682854304,
                459.13080713952,
                460.7913299079883,
                462.4578582326549,
                464.1304138336103,
                465.80901850949994,
                467.49369413780704,
                469.18446267513866,
                470.88134615751164,
                472.5843667006398,
                474.29354650022157,
                476.00890783223065,
                477.7304730532047,
                479.45826460053803,
                481.1923049927733,
                482.9326168298953,
                484.6792227936251,
                486.43214564771665,
                488.1914082382523,
                489.9570334939408,
                491.7290444264171,
                493.50746413054105,
                495.29231578469887,
                497.08362265110566,
                498.88140807610785,
                500.6856954904876,
                502.49650840976915,
                504.31387043452366,
                506.13780525067807,
                507.9683366298238,
                509.80548842952544,
                511.6492845936326,
                513.4997491525924,
                515.3569062237614,
                517.2207800117205,
                519.0913948085914,
                520.9687749943513,
                522.8529450371518,
                524.7439294936383,
                526.6417530092688,
                528.5464403186354,
                530.4580162457879,
                532.3765057045556,
                534.3019336988731,
                536.2343253231058,
                538.1737057623773,
                540.1201002928967,
                542.0735342822898,
                544.0340331899275,
                546.0016225672593,
                547.9763280581459,
                549.9581753991929,
                551.9471904200867,
                553.9433990439315,
                555.946827287586,
                557.9575012620035,
                559.9754471725721,
                562.0006913194559,
                564.0332600979375,
                566.0731799987632,
                568.1204776084868,
                570.1751796098171,
                572.2373127819653,
                574.3069040009943,
                576.3839802401681,
                578.4685685703046,
                580.5606961601277,
                582.6603902766209,
                584.7676782853844,
                586.8825876509895,
                589.0051459373385,
                591.1353808080227,
                593.2733200266833,
                595.4189914573736,
                597.5724230649221,
                599.733642915296,
                601.9026791759679,
                604.0795601162838,
                606.264314107829,
                608.4569696248001,
                610.6575552443753,
                612.8660996470871,
                615.0826316171953,
                617.3071800430635,
                619.5397739175341,
                621.7804423383076,
                624.0292145083209,
                626.2861197361281,
                628.5511874362824,
                630.8244471297199,
                633.1059284441443,
                635.395661114412,
                637.6936749829213,
                640.0
            ],
            "y": [
                0.17866723239421844,
                0.0493694506585598,
                0.1818213164806366,
                0.08349703252315521,
                0.12007487565279007,
                0.02805476449429989,
                0.10967233031988144,
                0.024675317108631134,
                0.2390638142824173,
                0.1113034188747406,
                0.10770244896411896,
                0.16580359637737274,
                0.10145119577646255,
                0.08262871950864792,
                -0.009163000620901585,
                0.1366017609834671,
                0.0793195366859436,
                0.171057790517807,
                0.03906124457716942,
                0.1811433881521225,
                0.20560701191425323,
                0.19801735877990723,
                0.19453798234462738,
                0.20736829936504364,
                0.15218386054039001,
                0.11042492836713791,
                0.13153870403766632,
                0.19785642623901367,
                0.2693466544151306,
                0.1707780808210373,
                0.2790815532207489,
                0.3356446921825409,
                0.39378657937049866,
                0.3977387845516205,
                0.3254845440387726,
                0.4762495160102844,
                0.42657092213630676,
                0.5095152854919434,
                0.5293458700180054,
                0.4761369526386261,
                0.4577794671058655,
                0.4171387553215027,
                0.46361419558525085,
                0.3899596035480499,
                0.29446423053741455,
                0.3680069148540497,
                0.2043810337781906,
                0.11945445835590363,
                0.21305760741233826,
                0.25593411922454834,
                0.16016188263893127,
                0.17559756338596344,
                0.16577981412410736,
                0.18419477343559265,
                0.2099512666463852,
                0.2103683054447174,
                0.1965361386537552,
                0.13098151981830597,
                0.14517757296562195,
                0.21875935792922974,
                0.14246158301830292,
                0.09824513643980026,
                0.20403128862380981,
                0.1884908378124237,
                0.25610464811325073,
                0.18245039880275726,
                0.16515584290027618,
                0.26444852352142334,
                0.22131659090518951,
                0.18735697865486145,
                0.16689400374889374,
                0.11345522105693817,
                0.031255703419446945,
                0.07809655368328094,
                0.06053692102432251,
                -0.005774546414613724,
                -0.0838724672794342,
                -0.05963233485817909,
                -0.057427819818258286,
                -0.031635165214538574,
                -0.009787541814148426,
                0.04405495896935463,
                0.10078848898410797,
                0.11068949103355408,
                0.06089971214532852,
                0.02598603442311287,
                0.07539539039134979,
                0.038104746490716934,
                0.10952988266944885,
                0.07258476316928864,
                0.0899171307682991,
                0.05701235681772232,
                0.040653422474861145,
                0.05771389976143837,
                0.01661580055952072,
                -0.021036023274064064,
                0.005480331368744373,
                -0.07930798828601837,
                -0.041140396147966385,
                0.04180438071489334,
                0.0319061204791069,
                0.16183896362781525,
                0.1320941299200058,
                0.13718301057815552,
                0.14130078256130219,
                0.014078617095947266,
                -0.012721015140414238,
                -0.028434105217456818,
                -0.03278882056474686,
                -0.11457227915525436,
                -0.06467311084270477,
                -0.0729239210486412,
                -0.009616759605705738,
                -0.005760615225881338,
                0.14885975420475006,
                0.012884200550615788,
                0.03274855017662048,
                0.05197242647409439,
                -0.0054589672945439816,
                0.015824468806385994,
                -0.009523245505988598,
                -0.012380004860460758,
                -0.014552881009876728,
                0.0058558639138937,
                -0.012915187515318394,
                -0.017891868948936462,
                0.037467509508132935,
                -0.012091773562133312,
                -0.019613735377788544,
                0.015232756733894348,
                0.08770251274108887,
                -0.05864730477333069,
                -0.08975070714950562,
                -0.03521650657057762,
                -0.021074317395687103,
                -0.016875941306352615,
                -0.06409136205911636,
                -0.0945446640253067,
                -0.16611014306545258,
                -0.1602005511522293,
                -0.15652528405189514,
                -0.1652069389820099,
                -0.062161289155483246,
                -0.11002963781356812,
                -0.033323511481285095,
                -0.01673162169754505,
                0.06257452815771103,
                0.0010175260249525309,
                -0.04869111254811287,
                -0.03999185189604759,
                -0.05394778400659561,
                -0.1440466195344925,
                -0.10325305908918381,
                -0.1565847396850586,
                -0.21467261016368866,
                -0.13172826170921326,
                -0.14042533934116364,
                -0.04492514953017235,
                0.006788212805986404,
                -0.05664604902267456,
                -0.04266953095793724,
                -0.010434149764478207,
                0.020035136491060257,
                -0.01860968954861164,
                -0.01193168293684721,
                -0.05575655400753021,
                -0.062496453523635864,
                -0.11109527200460434,
                -0.07484957575798035,
                -0.019341811537742615,
                -0.05493886396288872,
                -0.0016150634037330747,
                -0.01658339612185955,
                -0.06424012780189514,
                -0.09581007063388824,
                -0.11189302057027817,
                -0.1030450165271759,
                -0.08465683460235596,
                -0.07986772060394287,
                -0.10636843740940094,
                -0.15705673396587372,
                -0.028801988810300827,
                0.03767012059688568,
                0.030832117423415184,
                -0.12573304772377014,
                -0.07307135313749313,
                -0.06580739468336105,
                -0.07124990969896317,
                -0.12793560326099396,
                -0.09727536141872406,
                -0.13629066944122314,
                -0.07068561762571335,
                -0.1601136177778244,
                -0.10953148454427719,
                -0.06148862466216087,
                -0.15159869194030762,
                -0.08685178309679031,
                -0.04890540987253189,
                -0.06308247148990631,
                -0.06225496903061867,
                -0.15221481025218964,
                -0.16715343296527863,
                -0.13100875914096832,
                -0.19900427758693695,
                -0.21559257805347443,
                -0.15865452587604523,
                -0.1384088397026062,
                -0.14846476912498474,
                -0.015315722674131393,
                0.027489151805639267,
                -0.030344780534505844,
                -0.0677284225821495,
                -0.11666802316904068,
                -0.03402133285999298,
                -0.04508666321635246,
                -0.010239997878670692,
                0.011373425833880901,
                -0.05716071277856827,
                -0.07654445618391037,
                -0.08844602108001709,
                -0.09664341807365417,
                -0.12270750850439072,
                0.06682401895523071,
                0.0055485921911895275,
                0.09306371957063675,
                0.10288597643375397,
                0.016344724223017693,
                0.09991485625505447,
                0.13377003371715546,
                0.13402481377124786,
                0.073618084192276,
                0.04579978436231613,
                0.023134464398026466,
                -0.00048412097385153174,
                0.034595586359500885,
                0.09736617654561996,
                0.04419557750225067,
                0.034214749932289124,
                -0.020183978602290154,
                0.10509298741817474,
                -0.01811789907515049,
                -0.024480348452925682,
                -0.04470556601881981,
                -0.09473887085914612,
                -0.029314476996660233,
                0.04279082641005516,
                0.12083176523447037,
                0.04858896881341934,
                0.09544168412685394,
                0.011343244463205338,
                0.002567203715443611,
                0.019024228677153587,
                0.011435627937316895,
                -0.039734918624162674,
                -0.02234805002808571,
                -0.015681836754083633,
                -0.025797422975301743,
                0.03241240978240967,
                0.11910322308540344,
                0.025409089401364326,
                0.11037873476743698,
                -0.0033485209569334984,
                -0.002871093573048711,
                -0.11826512962579727,
                -0.09894797950983047,
                -0.03321516513824463,
                -0.03007468208670616,
                -0.1116454228758812,
                -0.0863824188709259,
                -0.11618504673242569,
                0.02919990010559559,
                -0.0046328771859407425,
                -0.046294525265693665,
                -0.04303508996963501,
                0.07779142260551453,
                -0.05558503419160843,
                -0.038119345903396606,
                0.0053499178029596806,
                -0.036199379712343216,
                -0.0759710893034935,
                -0.10672453045845032,
                -0.05761624500155449,
                -0.04779461398720741,
                -0.08416824042797089,
                -0.07306107133626938,
                -0.011501509696245193,
                -0.1032729223370552,
                -0.020747732371091843,
                0.008771596476435661,
                -0.005688206758350134,
                -0.07130082696676254,
                -0.11830180883407593,
                -0.0619976706802845,
                -0.012566808611154556,
                -0.0010572049068287015,
                -0.005653137341141701,
                0.014815984293818474,
                -0.024004295468330383,
                -0.1142953559756279,
                -0.07108443975448608,
                -0.12267856299877167,
                -0.07224764674901962,
                -0.136880025267601,
                -0.11340752243995667,
                -0.08781574666500092,
                -0.06478360295295715,
                0.0011566209141165018,
                -0.021020470187067986,
                -0.06097928434610367,
                -0.06802098453044891,
                -0.029158104211091995,
                -0.07676870375871658,
                -0.027639105916023254,
                0.011006358079612255,
                -0.010035129263997078,
                -0.05330345034599304,
                -0.0593569241464138,
                -0.16170242428779602,
                -0.06128832697868347,
                -0.0512438528239727,
                0.06594542413949966,
                -0.021265463903546333,
                0.09223748743534088,
                -0.051783885806798935,
                -0.014509381726384163,
                0.011043713428080082,
                -0.07216404378414154,
                0.08890736848115921,
                -0.050995729863643646,
                -0.009917049668729305,
                -0.0955730751156807,
                0.010473106987774372,
                -0.03642475605010986,
                -1.489716214564396e-05,
                0.08779098838567734,
                -0.0034470537211745977,
                0.04149977117776871,
                0.029949378222227097,
                0.1651882827281952,
                -0.01570095494389534,
                0.03150090575218201,
                0.09845929592847824,
                0.16568775475025177,
                0.10460753738880157,
                0.17679181694984436,
                0.09890774637460709,
                0.12597529590129852,
                0.17066353559494019,
                0.1153532937169075,
                0.062474947422742844,
                0.009427876211702824,
                -0.032872289419174194,
                -0.02427861839532852,
                -0.06719999015331268,
                -0.0442441888153553,
                0.01854644902050495,
                0.07277531921863556,
                0.045576125383377075,
                -0.03587958589196205,
                -0.03712201490998268,
                -0.055138472467660904,
                0.017260266467928886,
                0.016088325530290604,
                0.013407477177679539,
                0.10060460865497589,
                0.05272027105093002,
                -0.055685147643089294,
                -0.08304425328969955,
                -0.02255645953118801,
                0.0274212546646595,
                0.013423965312540531,
                0.057378172874450684,
                0.028686730191111565,
                0.014110875315964222,
                -0.0020143776200711727,
                -0.029696328565478325,
                -0.02125593088567257,
                -0.010420187376439571,
                0.021671172231435776,
                -0.04591011255979538,
                -0.019304631277918816,
                -0.05086849629878998,
                -0.043155036866664886,
                -0.04375099018216133,
                0.028299815952777863,
                0.09071726351976395,
                0.12380129098892212,
                0.05091572552919388,
                0.0491020493209362,
                -0.007215624209493399,
                0.03408114239573479,
                0.06310416013002396,
                0.030738864094018936,
                -0.07984509319067001,
                -0.026128478348255157,
                0.04486020654439926,
                -0.010236847214400768,
                0.017202487215399742,
                0.014269139617681503,
                -0.019656695425510406,
                0.00519320135936141,
                -0.13173486292362213,
                -0.1164981871843338,
                -0.06316951662302017,
                -0.013932517729699612,
                -0.07394479960203171,
                0.04779043421149254,
                0.011128649115562439,
                0.013899353332817554,
                -0.04033144190907478,
                0.03307072073221207,
                0.06448925286531448,
                0.11907348781824112,
                0.07643137872219086,
                0.12276647239923477,
                0.006711102090775967,
                -0.015350235626101494,
                -0.018380481749773026,
                0.04556969180703163,
                0.12281861156225204,
                0.0476347841322422,
                -0.0020260759629309177,
                -0.05049104988574982,
                0.08808115869760513,
                0.0416547954082489,
                -0.010395174846053123,
                0.04716785252094269,
                0.045218098908662796,
                0.0640331357717514,
                -0.021859124302864075,
                -0.07438164949417114,
                -0.0024780260864645243,
                -0.09406045079231262,
                -0.11062219738960266,
                -0.062380351126194,
                0.0028902499470859766,
                -0.03679339960217476,
                -0.05187462642788887,
                0.012730306945741177,
                -0.02156727947294712,
                0.0072155785746872425,
                -0.06721919029951096,
                0.004152644891291857,
                0.040205217897892,
                -0.015944812446832657,
                -0.05160950869321823,
                -0.09726632386445999,
                -0.04845491051673889,
                -0.035051073879003525,
                0.015883302316069603,
                0.05309300497174263,
                -0.023271579295396805,
                -0.09190455824136734,
                -0.08386436104774475,
                -0.15267175436019897,
                -0.05861350893974304,
                -0.16659370064735413,
                -0.11531322449445724,
                -0.21179695427417755,
                -0.168893501162529,
                -0.13119353353977203,
                -0.07819811254739761,
                -0.06333178281784058,
                0.0021640481427311897,
                -0.07130730897188187,
                -0.1020016297698021,
                -0.04795905947685242,
                -0.04902438446879387,
                0.006367415189743042,
                0.0338095985352993,
                -0.062040794640779495,
                -0.045495644211769104,
                0.01132204569876194,
                0.04670950397849083,
                -0.013227018527686596,
                0.01285465992987156,
                -0.0394851490855217,
                -0.00569168571382761,
                -0.039595428854227066,
                -0.0010162565158680081,
                0.12502750754356384,
                0.04892999678850174,
                -0.027289453893899918,
                0.006645507644861937,
                -0.06600742787122726,
                -0.02103509195148945,
                0.009657135233283043,
                -0.008655221201479435,
                -0.11414477229118347,
                -0.061885520815849304,
                -0.037024520337581635,
                -0.06096629798412323,
                -0.13752628862857819,
                -0.1019015684723854,
                -0.1215871125459671,
                -0.007301002740859985,
                -0.018659917637705803,
                -0.029853088781237602,
                0.08672666549682617,
                -0.08453501760959625,
                -0.058360595256090164,
                -0.048733294010162354,
                -0.029518578201532364,
                -0.06440272182226181,
                -0.009760833345353603,
                -0.01786431111395359,
                -0.1008758395910263,
                -0.13016349077224731,
                -0.11983723938465118,
                -0.08583870530128479,
                -0.06495650857686996,
                -0.14918339252471924,
                -0.010304068215191364,
                0.02189941518008709,
                -0.05382124334573746,
                -0.014371507801115513,
                -0.08668480068445206,
                -0.0939674898982048,
                -0.1666763871908188,
                -0.039519306272268295,
                -0.14759236574172974,
                -0.09075655788183212,
                -0.15888957679271698,
                -0.11157780885696411,
                -0.2079254537820816,
                -0.09360625594854355,
                -0.09714484959840775,
                -0.12670516967773438,
                -0.05516546592116356,
                -0.09695222228765488,
                -0.0452982597053051,
                -0.0444362498819828,
                -0.023591121658682823,
                -0.02442949265241623,
                -0.032319869846105576,
                -0.03726402670145035,
                -0.053597379475831985,
                -0.10128862410783768,
                -0.0441993772983551,
                -0.10406061261892319,
                -0.005030663218349218,
                -0.06148337572813034,
                0.004437382332980633,
                -0.17873522639274597,
                -0.05175323784351349,
                -0.10709551721811295,
                -0.012752032838761806,
                -0.016010357066988945,
                -0.05628220736980438,
                -0.020779745653271675,
                0.0025693560019135475,
                -0.06499768793582916,
                -0.0015481518348678946,
                -0.05567893385887146,
                0.020350702106952667,
                -0.0963476374745369,
                -0.04393913224339485,
                0.03757806494832039,
                0.001999695086851716,
                -0.013576259836554527,
                0.019428357481956482,
                -0.04106250777840614,
                -0.06581814587116241,
                -0.026988554745912552,
                0.035572633147239685,
                -0.010232612490653992,
                -0.06494192779064178,
                -0.0483461394906044,
                -0.052103906869888306,
                -0.09256713837385178,
                -0.07831598073244095,
                -0.11045122146606445,
                -0.023130128160119057,
                -0.04308890923857689,
                -0.1150444969534874,
                -0.16468405723571777,
                -0.17294898629188538
            ]
        },
        "harmonics_06-14": {
            "x": [
                80.0,
                80.28933327803702,
                80.57971297789632,
                80.87114288413603,
                81.1636267950019,
                81.45716852247654,
                81.75177189232933,
                82.04744074416612,
                82.34417893147936,
                82.64199032169827,
                82.9408787962393,
                83.24084825055665,
                83.5419025941931,
                83.84404575083096,
                84.14728165834316,
                84.45161426884457,
                84.75704754874363,
                85.06358547879385,
                85.37123205414589,
                85.67999128439948,
                85.98986719365571,
                86.30086382056959,
                86.6129852184025,
                86.92623545507516,
                87.24061861322062,
                87.55613879023738,
                87.87280009834294,
                88.19060666462727,
                88.50956263110666,
                88.8296721547777,
                89.15093940767139,
                89.47336857690769,
                89.79696386474984,
                90.12172948865935,
                90.44766968135086,
                90.7747886908473,
                91.10309078053533,
                91.4325802292208,
                91.76326133118462,
                92.09513839623861,
                92.42821574978183,
                92.76249773285683,
                93.0979887022062,
                93.4346930303295,
                93.77261510554013,
                94.1117593320225,
                94.45213012988958,
                94.79373193524034,
                95.13656920021768,
                95.48064639306638,
                95.8259679981914,
                96.17253851621625,
                96.52036246404174,
                96.8694443749048,
                97.21978879843752,
                97.57140030072651,
                97.92428346437241,
                98.2784428885496,
                98.6338831890661,
                98.99060899842377,
                99.34862496587871,
                99.70793575750184,
                100.06854605623964,
                100.43046056197528,
                100.79368399158986,
                101.1582210790238,
                101.52407657533865,
                101.89125524877898,
                102.25976188483443,
                102.62960128630226,
                103.00077827334975,
                103.37329768357718,
                103.74716437208077,
                104.12238321151604,
                104.49895909216123,
                104.87689692198116,
                105.25620162669101,
                105.63687814982073,
                106.0189314527793,
                106.40236651491949,
                106.78718833360276,
                107.17340192426423,
                107.56101232047834,
                107.95002457402416,
                108.34044375495141,
                108.7322749516465,
                109.12552327089881,
                109.52019383796724,
                109.91629179664713,
                110.31382230933713,
                110.71279055710656,
                111.11320173976299,
                111.51506107591993,
                111.9183738030649,
                112.32314517762758,
                112.72938047504849,
                113.13708498984761,
                113.54626403569343,
                113.95692294547226,
                114.3690670713576,
                114.78270178488002,
                115.19783247699709,
                115.61446455816373,
                116.0326034584026,
                116.45225462737498,
                116.87342353445176,
                117.29611566878468,
                117.72033653937794,
                118.14609167515995,
                118.5733866250554,
                119.00222695805766,
                119.43261826330118,
                119.86456615013452,
                120.29807624819334,
                120.73315420747383,
                121.1698056984063,
                121.60803641192919,
                122.04785205956307,
                122.48925837348521,
                122.93226110660429,
                123.37686603263526,
                123.82307894617475,
                124.27090566277643,
                124.72035201902696,
                125.17142387262192,
                125.62412710244229,
                126.07846760863092,
                126.53445131266955,
                126.99208415745595,
                127.45137210738136,
                127.91232114840817,
                128.37493728814812,
                128.83922655594034,
                129.30519500293016,
                129.77284870214785,
                130.24219374858782,
                130.71323625928798,
                131.1859823734096,
                131.6604382523172,
                132.13661007965888,
                132.61450406144698,
                133.0941264261389,
                133.57548342471827,
                134.05858133077646,
                134.54342644059432,
                135.0300250732242,
                135.51838357057247,
                136.00850829748188,
                136.50040564181484,
                136.99408201453647,
                137.48954384979822,
                137.9867976050217,
                138.4858497609829,
                138.9867068218965,
                139.4893753155009,
                139.99386179314303,
                140.50017282986397,
                141.00831502448438,
                141.5182949996908,
                142.0301194021217,
                142.5437949024543,
                143.05932819549136,
                143.57672600024858,
                144.09599506004201,
                144.61714214257614,
                145.14017404003192,
                145.66509756915525,
                146.1919195713461,
                146.72064691274738,
                147.25128648433463,
                147.78384520200566,
                148.31833000667083,
                148.85474786434344,
                149.39310576623052,
                149.933410728824,
                150.47566979399204,
                151.01989002907095,
                151.56607852695726,
                152.11424240620002,
                152.66438881109386,
                153.21652491177178,
                153.77065790429884,
                154.32679501076586,
                154.88494347938354,
                155.44511058457692,
                156.00730362708023,
                156.57152993403201,
                157.1377968590706,
                157.70611178243,
                158.27648211103607,
                158.84891527860302,
                159.42341874573034,
                160.0,
                160.57866655607404,
                161.15942595579259,
                161.74228576827207,
                162.32725359000375,
                162.91433704495307,
                163.50354378465866,
                164.09488148833225,
                164.6883578629587,
                165.28398064339655,
                165.88175759247858,
                166.48169650111328,
                167.0838051883862,
                167.68809150166192,
                168.29456331668626,
                168.90322853768913,
                169.51409509748726,
                170.1271709575877,
                170.74246410829178,
                171.35998256879896,
                171.9797343873114,
                172.60172764113918,
                173.225970436805,
                173.85247091015032,
                174.48123722644124,
                175.11227758047477,
                175.74560019668587,
                176.38121332925454,
                177.01912526221332,
                177.65934430955537,
                178.30187881534277,
                178.94673715381538,
                179.59392772949965,
                180.2434589773187,
                180.89533936270172,
                181.5495773816946,
                182.20618156107065,
                182.8651604584416,
                183.5265226623692,
                184.19027679247722,
                184.85643149956366,
                185.52499546571363,
                186.1959774044124,
                186.86938606065897,
                187.5452302110802,
                188.223518664045,
                188.90426025977916,
                189.5874638704807,
                190.27313840043536,
                190.96129278613276,
                191.65193599638275,
                192.3450770324325,
                193.04072492808348,
                193.73888874980958,
                194.43957759687504,
                195.142800601453,
                195.84856692874482,
                196.5568857770992,
                197.26776637813217,
                197.98121799684753,
                198.69724993175743,
                199.4158715150037,
                200.13709211247928,
                200.86092112395056,
                201.58736798317972,
                202.31644215804755,
                203.0481531506773,
                203.78251049755792,
                204.51952376966887,
                205.25920257260452,
                206.0015565466995,
                206.74659536715436,
                207.49432874416155,
                208.24476642303208,
                208.99791818432246,
                209.7537938439623,
                210.512403253382,
                211.27375629964143,
                212.0378629055586,
                212.80473302983899,
                213.57437666720546,
                214.34680384852845,
                215.12202464095665,
                215.9000491480483,
                216.68088750990282,
                217.464549903293,
                218.25104654179756,
                219.04038767593448,
                219.83258359329426,
                220.6276446186742,
                221.42558111421312,
                222.22640347952597,
                223.03012215183986,
                223.8367476061298,
                224.64629035525516,
                225.45876095009697,
                226.27416997969522,
                227.09252807138685,
                227.9138458909445,
                228.7381341427152,
                229.56540356976004,
                230.39566495399416,
                231.22892911632746,
                232.0652069168052,
                232.90450925474997,
                233.74684706890352,
                234.59223133756936,
                235.44067307875582,
                236.2921833503199,
                237.1467732501108,
                238.00445391611532,
                238.86523652660236,
                239.72913230026904,
                240.59615249638665,
                241.46630841494766,
                242.3396113968126,
                243.21607282385833,
                244.09570411912614,
                244.97851674697043,
                245.86452221320855,
                246.75373206527053,
                247.6461578923495,
                248.54181132555283,
                249.44070403805392,
                250.34284774524383,
                251.24825420488457,
                252.15693521726183,
                253.0689026253391,
                253.9841683149119,
                254.90274421476272,
                255.82464229681634,
                256.7498745762962,
                257.6784531118807,
                258.6103900058603,
                259.5456974042957,
                260.48438749717565,
                261.42647251857596,
                262.3719647468192,
                263.3208765046344,
                264.27322015931776,
                265.22900812289396,
                266.1882528522778,
                267.15096684943654,
                268.1171626615529,
                269.08685288118863,
                270.0600501464484,
                271.0367671411449,
                272.01701659496376,
                273.0008112836297,
                273.98816402907295,
                274.97908769959645,
                275.9735952100434,
                276.9716995219658,
                277.973413643793,
                278.9787506310018,
                279.98772358628605,
                281.00034565972794,
                282.01663004896875,
                283.0365899993816,
                284.0602388042434,
                285.0875898049086,
                286.11865639098266,
                287.15345200049717,
                288.19199012008403,
                289.2342842851523,
                290.28034808006385,
                291.3301951383105,
                292.3838391426922,
                293.44129382549477,
                294.50257296866926,
                295.56769040401133,
                296.63666001334167,
                297.7094957286869,
                298.78621153246104,
                299.866821457648,
                300.9513395879841,
                302.0397800581419,
                303.1321570539145,
                304.22848481240004,
                305.32877762218766,
                306.43304982354357,
                307.5413158085977,
                308.6535900215317,
                309.7698869587671,
                310.89022116915385,
                312.01460725416047,
                313.14305986806403,
                314.2755937181412,
                315.41222356485997,
                316.55296422207215,
                317.69783055720603,
                318.84683749146063,
                320.0,
                321.157333112148,
                322.31885191158517,
                323.48457153654414,
                324.6545071800075,
                325.82867408990614,
                327.0070875693173,
                328.18976297666444,
                329.3767157259174,
                330.5679612867931,
                331.76351518495716,
                332.96339300222655,
                334.1676103767724,
                335.3761830033238,
                336.58912663337253,
                337.80645707537826,
                339.0281901949744,
                340.2543419151754,
                341.48492821658357,
                342.7199651375978,
                343.9594687746228,
                345.20345528227836,
                346.45194087360994,
                347.70494182030063,
                348.9624744528825,
                350.2245551609494,
                351.49120039337174,
                352.76242665850907,
                354.03825052442653,
                355.31868861911073,
                356.60375763068555,
                357.89347430763064,
                359.1878554589993,
                360.4869179546374,
                361.7906787254034,
                363.0991547633892,
                364.4123631221413,
                365.7303209168831,
                367.0530453247384,
                368.38055358495444,
                369.71286299912725,
                371.04999093142726,
                372.3919548088248,
                373.73877212131794,
                375.0904604221604,
                376.44703732809,
                377.8085205195583,
                379.1749277409614,
                380.5462768008707,
                381.92258557226546,
                383.3038719927655,
                384.690154064865,
                386.0814498561669,
                387.47777749961915,
                388.8791551937501,
                390.285601202906,
                391.69713385748963,
                393.1137715541984,
                394.5355327562643,
                395.96243599369507,
                397.39449986351485,
                398.83174303000726,
                400.27418422495856,
                401.7218422479011,
                403.1747359663593,
                404.6328843160951,
                406.0963063013546,
                407.5650209951158,
                409.03904753933773,
                410.51840514520904,
                412.00311309339895,
                413.4931907343087,
                414.9886574883231,
                416.4895328460641,
                417.9958363686449,
                419.5075876879246,
                421.024806506764,
                422.54751259928287,
                424.0757258111172,
                425.6094660596779,
                427.1487533344109,
                428.6936076970569,
                430.24404928191325,
                431.8000982960966,
                433.36177501980563,
                434.92909980658595,
                436.5020930835951,
                438.08077535186897,
                439.66516718658846,
                441.2552892373484,
                442.85116222842623,
                444.4528069590519,
                446.0602443036797,
                447.6734952122596,
                449.29258071051026,
                450.91752190019395,
                452.54833995939043,
                454.18505614277365,
                455.827691781889,
                457.4762682854304,
                459.13080713952,
                460.7913299079883,
                462.4578582326549,
                464.1304138336103,
                465.80901850949994,
                467.49369413780704,
                469.18446267513866,
                470.88134615751164,
                472.5843667006398,
                474.29354650022157,
                476.00890783223065,
                477.7304730532047,
                479.45826460053803,
                481.1923049927733,
                482.9326168298953,
                484.6792227936251,
                486.43214564771665,
                488.1914082382523,
                489.9570334939408,
                491.7290444264171,
                493.50746413054105,
                495.29231578469887,
                497.08362265110566,
                498.88140807610785,
                500.6856954904876,
                502.49650840976915,
                504.31387043452366,
                506.13780525067807,
                507.9683366298238,
                509.80548842952544,
                511.6492845936326,
                513.4997491525924,
                515.3569062237614,
                517.2207800117205,
                519.0913948085914,
                520.9687749943513,
                522.8529450371518,
                524.7439294936383,
                526.6417530092688,
                528.5464403186354,
                530.4580162457879,
                532.3765057045556,
                534.3019336988731,
                536.2343253231058,
                538.1737057623773,
                540.1201002928967,
                542.0735342822898,
                544.0340331899275,
                546.0016225672593,
                547.9763280581459,
                549.9581753991929,
                551.9471904200867,
                553.9433990439315,
                555.946827287586,
                557.9575012620035,
                559.9754471725721,
                562.0006913194559,
                564.0332600979375,
                566.0731799987632,
                568.1204776084868,
                570.1751796098171,
                572.2373127819653,
                574.3069040009943,
                576.3839802401681,
                578.4685685703046,
                580.5606961601277,
                582.6603902766209,
                584.7676782853844,
                586.8825876509895,
                589.0051459373385,
                591.1353808080227,
                593.2733200266833,
                595.4189914573736,
                597.5724230649221,
                599.733642915296,
                601.9026791759679,
                604.0795601162838,
                606.264314107829,
                608.4569696248001,
                610.6575552443753,
                612.8660996470871,
                615.0826316171953,
                617.3071800430635,
                619.5397739175341,
                621.7804423383076,
                624.0292145083209,
                626.2861197361281,
                628.5511874362824,
                630.8244471297199,
                633.1059284441443,
                635.395661114412,
                637.6936749829213,
                640.0
            ],
            "y": [
                0.07475370168685913,
                0.04160416126251221,
                0.0954597145318985,
                0.10592303425073624,
                0.0840170681476593,
                0.13528166711330414,
                0.0821705237030983,
                0.12314555794000626,
                0.1543702334165573,
                0.17836879193782806,
                0.1693268120288849,
                0.19800005853176117,
                0.08642463386058807,
                0.20291733741760254,
                0.09709278494119644,
                0.09605327993631363,
                0.10908134281635284,
                0.09874341636896133,
                0.14581602811813354,
                0.22046896815299988,
                0.11361201107501984,
                0.1092790886759758,
                0.16970428824424744,
                0.1016417145729065,
                0.05365081503987312,
                0.1276388168334961,
                0.05334031209349632,
                -0.011220800690352917,
                -0.008455433882772923,
                0.02153935469686985,
                0.025065943598747253,
                0.06400182843208313,
                0.08278240263462067,
                0.2155483514070511,
                0.29389849305152893,
                0.34244608879089355,
                0.37558263540267944,
                0.3009943962097168,
                0.22765573859214783,
                0.2669484615325928,
                0.17370900511741638,
                0.2689545750617981,
                0.21172723174095154,
                0.18538975715637207,
                0.07363889366388321,
                0.11034441739320755,
                0.06709897518157959,
                0.053117215633392334,
                -0.01185849029570818,
                -0.07480039447546005,
                -0.061068471521139145,
                -0.07061024010181427,
                -0.019349355250597,
                -0.011767396703362465,
                0.0380997359752655,
                0.024355759844183922,
                0.06837300211191177,
                0.08133698254823685,
                0.1359155774116516,
                0.12598870694637299,
                0.16967737674713135,
                0.22359155118465424,
                0.11136981099843979,
                0.1841326802968979,
                0.1382950395345688,
                0.05992131680250168,
                0.13552778959274292,
                0.1265905648469925,
                0.12023840099573135,
                0.10506575554609299,
                0.14365924894809723,
                0.014822185039520264,
                -0.03729991614818573,
                -0.029940491542220116,
                0.0013112955493852496,
                -0.043271761387586594,
                -0.024928495287895203,
                -0.0046903882175683975,
                -0.08657365292310715,
                -0.038099728524684906,
                -0.007078741677105427,
                0.03439468890428543,
                0.10580804944038391,
                0.025188127532601357,
                -0.016094353049993515,
                -0.02473825216293335,
                0.019748952239751816,
                0.039943646639585495,
                -0.0010506996186450124,
                -0.011388061568140984,
                -0.018504902720451355,
                -0.024322358891367912,
                -0.06320692598819733,
                -0.09592152386903763,
                -0.1376037448644638,
                -0.16484616696834564,
                -0.10401041805744171,
                -0.1523999273777008,
                -0.10373106598854065,
                -0.04836902394890785,
                -0.0967516228556633,
                -0.06379814445972443,
                -0.046468786895275116,
                0.07004997879266739,
                0.13077925145626068,
                0.12537646293640137,
                -0.01652710884809494,
                -0.06402187049388885,
                -0.11886503547430038,
                -0.14737756550312042,
                -0.12354328483343124,
                -0.15416641533374786,
                -0.1249978318810463,
                -0.10659494251012802,
                -0.022202100604772568,
                0.02747628651559353,
                -0.03664417937397957,
                -0.00851540919393301,
                0.03016328625380993,
                -0.009596925228834152,
                -0.005412660539150238,
                -0.0773603767156601,
                -0.06392233073711395,
                -0.060713231563568115,
                -0.032436441630125046,
                -0.04054667800664902,
                -0.008126728236675262,
                -0.03497614711523056,
                -0.035019662231206894,
                -0.03751697763800621,
                -0.07321064174175262,
                0.026879260316491127,
                0.06496597081422806,
                0.1579199731349945,
                0.08323024958372116,
                0.10441165417432785,
                -0.004677736200392246,
                -0.0002979246783070266,
                -0.019362153485417366,
                -0.11207316815853119,
                -0.08360177278518677,
                -0.12845320999622345,
                -0.10831348598003387,
                -0.1421952098608017,
                -0.09108848869800568,
                -0.07782147824764252,
                -0.10730140656232834,
                -0.015081574209034443,
                0.01009481493383646,
                0.054743070155382156,
                -0.04345804452896118,
                -0.007076472509652376,
                0.027285747230052948,
                -0.05311129614710808,
                -0.04037429019808769,
                0.011358434334397316,
                -0.01649954728782177,
                -0.057330090552568436,
                -0.05016976594924927,
                -0.042793724685907364,
                -0.04449779912829399,
                -0.06019146367907524,
                -0.09418122470378876,
                -0.09390810877084732,
                -0.09458128362894058,
                0.007880233228206635,
                -0.04368157312273979,
                -0.10342501848936081,
                -0.09657839685678482,
                -0.047152530401945114,
                -0.06782472133636475,
                -0.03731922805309296,
                -0.09010699391365051,
                0.00579720688983798,
                -0.0910172089934349,
                -0.0334908552467823,
                -0.03752954304218292,
                -0.04903387278318405,
                -0.11824306845664978,
                -0.08819837868213654,
                -0.01578531786799431,
                -0.10295873135328293,
                -0.02456921525299549,
                -0.05195046216249466,
                -0.08973689377307892,
                -0.15277090668678284,
                -0.10171834379434586,
                -0.1423286646604538,
                -0.1346345990896225,
                -0.0598103366792202,
                -0.15690119564533234,
                -0.24419771134853363,
                -0.2231447398662567,
                -0.19975794851779938,
                -0.19345103204250336,
                -0.15580913424491882,
                -0.05737251043319702,
                0.02589298225939274,
                0.07500971853733063,
                0.04417065531015396,
                0.010622425004839897,
                0.03680676966905594,
                0.03659727796912193,
                -0.02041608653962612,
                -0.11510773003101349,
                -0.14192266762256622,
                -0.0716942623257637,
                -0.05250535532832146,
                -0.046700991690158844,
                -0.06309276074171066,
                -0.06758586317300797,
                0.020057102665305138,
                -0.028089668601751328,
                0.016278168186545372,
                0.02106412500143051,
                0.06323643773794174,
                0.13018858432769775,
                0.08807537704706192,
                0.06375287473201752,
                -0.041850946843624115,
                0.09266900271177292,
                0.12618441879749298,
                0.13532070815563202,
                0.140279620885849,
                0.21000756323337555,
                0.15535269677639008,
                0.18600718677043915,
                0.2331903725862503,
                0.24911770224571228,
                0.35858649015426636,
                0.31204327940940857,
                0.24108931422233582,
                0.2580535113811493,
                0.15067355334758759,
                0.12945431470870972,
                0.1667879968881607,
                0.19665347039699554,
                0.1801988035440445,
                0.07997578382492065,
                0.08251339942216873,
                0.0604509674012661,
                0.038925886154174805,
                -0.005950711667537689,
                -0.007868112064898014,
                0.07132630050182343,
                0.14074234664440155,
                0.12019509822130203,
                0.09609091281890869,
                0.08658245950937271,
                0.057153813540935516,
                0.11002323776483536,
                0.024690693244338036,
                0.10323583334684372,
                0.04569553956389427,
                0.07175052165985107,
                0.07795015722513199,
                0.012953674420714378,
                -0.04168263450264931,
                0.042344026267528534,
                -0.00568580674007535,
                0.03184621408581734,
                0.07369472831487656,
                -0.01755647361278534,
                0.04537753388285637,
                0.00877622701227665,
                -0.1332034170627594,
                0.07158038020133972,
                0.04944121092557907,
                -0.0123562291264534,
                0.04498216509819031,
                0.12821225821971893,
                0.1602979153394699,
                0.20640744268894196,
                0.04211157560348511,
                0.08536224067211151,
                0.08009203523397446,
                0.1804298609495163,
                0.10670946538448334,
                0.1982758492231369,
                -0.0005248368252068758,
                -0.011386847123503685,
                -0.029162703081965446,
                0.04222027212381363,
                0.05000719800591469,
                0.01809498481452465,
                -0.038182493299245834,
                -0.06558950990438461,
                -0.07221077382564545,
                0.05394260212779045,
                -0.04452255368232727,
                -0.12634363770484924,
                -0.04514334723353386,
                -0.06168142706155777,
                0.04148631915450096,
                0.019447240978479385,
                0.16509829461574554,
                0.1561284363269806,
                0.02974826470017433,
                0.025366444140672684,
                -0.019574642181396484,
                -0.060327913612127304,
                -0.029274832457304,
                0.002944645471870899,
                -0.044441357254981995,
                -0.14477132260799408,
                -0.07357519865036011,
                -0.006944054737687111,
                -0.10104121267795563,
                0.0132801104336977,
                0.00756047572940588,
                -0.009258982725441456,
                -0.02143002673983574,
                0.04811962693929672,
                -0.02381071075797081,
                0.002206279430538416,
                -0.05423888936638832,
                0.03653205186128616,
                0.044794000685214996,
                -0.03444003313779831,
                -0.027637694031000137,
                0.02847488597035408,
                0.003759545972570777,
                -0.04850105568766594,
                0.00869274977594614,
                0.05650048702955246,
                0.010246244259178638,
                -0.05436946451663971,
                -0.06234779953956604,
                -0.10948313027620316,
                -0.015711456537246704,
                -0.049931712448596954,
                -0.05126797780394554,
                -0.08342168480157852,
                0.010546655394136906,
                -0.00944205466657877,
                0.013740064576268196,
                0.05739535018801689,
                0.17350247502326965,
                0.11497785151004791,
                0.10112778097391129,
                0.1417497843503952,
                0.17396801710128784,
                0.12862205505371094,
                0.026476962491869926,
                0.08515053987503052,
                0.0479789637029171,
                0.09298890829086304,
                -0.03557974845170975,
                0.003485322231426835,
                0.013534681871533394,
                0.08954662829637527,
                -0.03378340229392052,
                -0.0489807091653347,
                -0.1017627939581871,
                -0.09433864057064056,
                -0.0072935582138597965,
                0.018175946548581123,
                -0.04095932096242905,
                0.07783909142017365,
                0.02216433733701706,
                0.035722725093364716,
                0.14691701531410217,
                0.06733035296201706,
                -0.02754848450422287,
                0.00546934362500906,
                -0.022179298102855682,
                0.09947161376476288,
                0.060690462589263916,
                0.0051879845559597015,
                0.14283403754234314,
                0.008843029849231243,
                -0.03600384667515755,
                -0.034714650362730026,
                -0.02112032286822796,
                -0.11001650243997574,
                0.018030598759651184,
                -0.0816580131649971,
                -0.06766358762979507,
                -0.08987545222043991,
                -0.10366259515285492,
                0.11275666952133179,
                -0.07432550191879272,
                0.02777625247836113,
                -0.01531707588583231,
                -0.024830808863043785,
                0.016346050426363945,
                -0.03329921513795853,
                -0.08204246312379837,
                -0.06374945491552353,
                0.0650237426161766,
                0.007274329196661711,
                0.022417135536670685,
                0.05275508761405945,
                -0.013420064933598042,
                0.012302125804126263,
                -0.005758821498602629,
                -0.07378502935171127,
                -0.03698199987411499,
                0.032249998301267624,
                -0.024033769965171814,
                0.004184458404779434,
                0.0015598260797560215,
                -0.0025876823347061872,
                0.0006069520022720098,
                -0.033347297459840775,
                0.02370842918753624,
                0.08879315108060837,
                -0.0022529393900185823,
                -0.00570170721039176,
                0.05254581570625305,
                0.026162415742874146,
                0.016708428040146828,
                -0.1630670428276062,
                -0.03797629848122597,
                0.04076531156897545,
                0.02301398664712906,
                -0.10004860162734985,
                0.059729572385549545,
                0.01279852818697691,
                0.02681647799909115,
                0.13283805549144745,
                0.022592006251215935,
                -0.0075227743946015835,
                0.053177814930677414,
                -0.06988417357206345,
                -0.13834220170974731,
                -0.05780453234910965,
                0.005302337929606438,
                -0.007564185187220573,
                0.05728995427489281,
                0.03358221426606178,
                -0.029856760054826736,
                0.13352641463279724,
                0.009917880408465862,
                0.03237675875425339,
                0.011860682629048824,
                0.079039566218853,
                -0.011675884015858173,
                0.09932529181241989,
                0.09630171209573746,
                -0.0003631902509368956,
                0.01533057913184166,
                0.1337229609489441,
                0.08815271407365799,
                0.09965889155864716,
                -0.034035634249448776,
                0.014813841320574284,
                0.07739955931901932,
                0.14988815784454346,
                0.03391677141189575,
                0.1345292180776596,
                -0.022305907681584358,
                0.08908486366271973,
                0.06707362830638885,
                0.13479848206043243,
                0.07609973847866058,
                0.09589856117963791,
                0.04153471812605858,
                0.10294585675001144,
                -0.026762880384922028,
                0.02448263019323349,
                0.01715279556810856,
                0.002634492702782154,
                -0.063289575278759,
                0.045855287462472916,
                0.011173181235790253,
                0.039697155356407166,
                0.04798926040530205,
                0.04016967862844467,
                -0.0008653542608954012,
                -0.006156520452350378,
                0.047491662204265594,
                0.049845293164253235,
                0.0889565646648407,
                0.04077943041920662,
                -0.00916600227355957,
                0.18629300594329834,
                0.04116319492459297,
                0.10675357282161713,
                0.01940522901713848,
                0.02136986516416073,
                0.10253515094518661,
                0.06707854568958282,
                0.07145299762487411,
                0.0347873754799366,
                0.04842846468091011,
                0.08878489583730698,
                0.03786161541938782,
                -0.0011411261511966586,
                0.001944442163221538,
                0.029724618420004845,
                -0.13454054296016693,
                -0.017156852409243584,
                0.011605046689510345,
                -0.09236397594213486,
                0.0020639169961214066,
                -0.1188550591468811,
                -0.005344155710190535,
                -0.07925723493099213,
                0.04986170679330826,
                -0.026763733476400375,
                0.00019648099259939045,
                -0.03256072849035263,
                -0.01779717579483986,
                0.1484207659959793,
                0.015170197933912277,
                0.09697425365447998,
                -0.006015629041939974,
                0.11000758409500122,
                -0.0029189158231019974,
                -0.030281445011496544,
                0.023362144827842712,
                0.003240907797589898,
                0.020254673436284065,
                -0.043224677443504333,
                -0.003703443566337228,
                -0.0708533525466919,
                -0.0027796735521405935,
                0.004545513540506363,
                0.0675448626279831,
                0.021744051948189735,
                -0.06267450749874115,
                0.05247507616877556,
                -0.05006852746009827,
                0.11673197150230408,
                0.00019204855198040605,
                -0.051106832921504974,
                0.03473714739084244,
                0.08305792510509491,
                0.06294646859169006,
                0.07230566442012787,
                -0.056145355105400085,
                0.04470648616552353,
                0.09640023112297058,
                0.08051332831382751,
                0.011363794095814228,
                -0.007925302721560001,
                -0.038027793169021606,
                -0.13173224031925201,
                -0.07584362477064133,
                -0.06997696310281754,
                -0.1493314951658249,
                -0.0033486168831586838,
                -0.0818815529346466,
                -0.051961638033390045,
                0.044500645250082016,
                0.04289896786212921,
                0.1482008546590805,
                -0.04048078879714012,
                0.046882499009370804,
                0.07011672854423523,
                0.11327002197504044,
                0.03530936315655708,
                0.10419993102550507,
                0.02868412435054779,
                0.15577511489391327,
                -0.024614742025732994,
                0.10195650160312653,
                -0.016657648608088493,
                0.10013534873723984,
                -0.0858357846736908,
                0.009575254283845425,
                0.06527367234230042,
                0.09281919151544571,
                -0.08027524501085281,
                0.03590457886457443,
                -0.16497761011123657,
                -0.09924924373626709,
                0.09447092562913895,
                0.042912982404232025,
                -0.11093738675117493,
                0.12148704379796982,
                -0.02000935934484005,
                0.03844354674220085,
                -0.010546598583459854,
                -0.013895063661038876,
                -0.09941420704126358
            ]
        }
    },
    "fc_top/unit_0162": {
        "harmonics_01-01": {
            "x": [
                80.0,
                80.28933327803702,
                80.57971297789632,
                80.87114288413603,
                81.1636267950019,
                81.45716852247654,
                81.75177189232933,
                82.04744074416612,
                82.34417893147936,
                82.64199032169827,
                82.9408787962393,
                83.24084825055665,
                83.5419025941931,
                83.84404575083096,
                84.14728165834316,
                84.45161426884457,
                84.75704754874363,
                85.06358547879385,
                85.37123205414589,
                85.67999128439948,
                85.98986719365571,
                86.30086382056959,
                86.6129852184025,
                86.92623545507516,
                87.24061861322062,
                87.55613879023738,
                87.87280009834294,
                88.19060666462727,
                88.50956263110666,
                88.8296721547777,
                89.15093940767139,
                89.47336857690769,
                89.79696386474984,
                90.12172948865935,
                90.44766968135086,
                90.7747886908473,
                91.10309078053533,
                91.4325802292208,
                91.76326133118462,
                92.09513839623861,
                92.42821574978183,
                92.76249773285683,
                93.0979887022062,
                93.4346930303295,
                93.77261510554013,
                94.1117593320225,
                94.45213012988958,
                94.79373193524034,
                95.13656920021768,
                95.48064639306638,
                95.8259679981914,
                96.17253851621625,
                96.52036246404174,
                96.8694443749048,
                97.21978879843752,
                97.57140030072651,
                97.92428346437241,
                98.2784428885496,
                98.6338831890661,
                98.99060899842377,
                99.34862496587871,
                99.70793575750184,
                100.06854605623964,
                100.43046056197528,
                100.79368399158986,
                101.1582210790238,
                101.52407657533865,
                101.89125524877898,
                102.25976188483443,
                102.62960128630226,
                103.00077827334975,
                103.37329768357718,
                103.74716437208077,
                104.12238321151604,
                104.49895909216123,
                104.87689692198116,
                105.25620162669101,
                105.63687814982073,
                106.0189314527793,
                106.40236651491949,
                106.78718833360276,
                107.17340192426423,
                107.56101232047834,
                107.95002457402416,
                108.34044375495141,
                108.7322749516465,
                109.12552327089881,
                109.52019383796724,
                109.91629179664713,
                110.31382230933713,
                110.71279055710656,
                111.11320173976299,
                111.51506107591993,
                111.9183738030649,
                112.32314517762758,
                112.72938047504849,
                113.13708498984761,
                113.54626403569343,
                113.95692294547226,
                114.3690670713576,
                114.78270178488002,
                115.19783247699709,
                115.61446455816373,
                116.0326034584026,
                116.45225462737498,
                116.87342353445176,
                117.29611566878468,
                117.72033653937794,
                118.14609167515995,
                118.5733866250554,
                119.00222695805766,
                119.43261826330118,
                119.86456615013452,
                120.29807624819334,
                120.73315420747383,
                121.1698056984063,
                121.60803641192919,
                122.04785205956307,
                122.48925837348521,
                122.93226110660429,
                123.37686603263526,
                123.82307894617475,
                124.27090566277643,
                124.72035201902696,
                125.17142387262192,
                125.62412710244229,
                126.07846760863092,
                126.53445131266955,
                126.99208415745595,
                127.45137210738136,
                127.91232114840817,
                128.37493728814812,
                128.83922655594034,
                129.30519500293016,
                129.77284870214785,
                130.24219374858782,
                130.71323625928798,
                131.1859823734096,
                131.6604382523172,
                132.13661007965888,
                132.61450406144698,
                133.0941264261389,
                133.57548342471827,
                134.05858133077646,
                134.54342644059432,
                135.0300250732242,
                135.51838357057247,
                136.00850829748188,
                136.50040564181484,
                136.99408201453647,
                137.48954384979822,
                137.9867976050217,
                138.4858497609829,
                138.9867068218965,
                139.4893753155009,
                139.99386179314303,
                140.50017282986397,
                141.00831502448438,
                141.5182949996908,
                142.0301194021217,
                142.5437949024543,
                143.05932819549136,
                143.57672600024858,
                144.09599506004201,
                144.61714214257614,
                145.14017404003192,
                145.66509756915525,
                146.1919195713461,
                146.72064691274738,
                147.25128648433463,
                147.78384520200566,
                148.31833000667083,
                148.85474786434344,
                149.39310576623052,
                149.933410728824,
                150.47566979399204,
                151.01989002907095,
                151.56607852695726,
                152.11424240620002,
                152.66438881109386,
                153.21652491177178,
                153.77065790429884,
                154.32679501076586,
                154.88494347938354,
                155.44511058457692,
                156.00730362708023,
                156.57152993403201,
                157.1377968590706,
                157.70611178243,
                158.27648211103607,
                158.84891527860302,
                159.42341874573034,
                160.0,
                160.57866655607404,
                161.15942595579259,
                161.74228576827207,
                162.32725359000375,
                162.91433704495307,
                163.50354378465866,
                164.09488148833225,
                164.6883578629587,
                165.28398064339655,
                165.88175759247858,
                166.48169650111328,
                167.0838051883862,
                167.68809150166192,
                168.29456331668626,
                168.90322853768913,
                169.51409509748726,
                170.1271709575877,
                170.74246410829178,
                171.35998256879896,
                171.9797343873114,
                172.60172764113918,
                173.225970436805,
                173.85247091015032,
                174.48123722644124,
                175.11227758047477,
                175.74560019668587,
                176.38121332925454,
                177.01912526221332,
                177.65934430955537,
                178.30187881534277,
                178.94673715381538,
                179.59392772949965,
                180.2434589773187,
                180.89533936270172,
                181.5495773816946,
                182.20618156107065,
                182.8651604584416,
                183.5265226623692,
                184.19027679247722,
                184.85643149956366,
                185.52499546571363,
                186.1959774044124,
                186.86938606065897,
                187.5452302110802,
                188.223518664045,
                188.90426025977916,
                189.5874638704807,
                190.27313840043536,
                190.96129278613276,
                191.65193599638275,
                192.3450770324325,
                193.04072492808348,
                193.73888874980958,
                194.43957759687504,
                195.142800601453,
                195.84856692874482,
                196.5568857770992,
                197.26776637813217,
                197.98121799684753,
                198.69724993175743,
                199.4158715150037,
                200.13709211247928,
                200.86092112395056,
                201.58736798317972,
                202.31644215804755,
                203.0481531506773,
                203.78251049755792,
                204.51952376966887,
                205.25920257260452,
                206.0015565466995,
                206.74659536715436,
                207.49432874416155,
                208.24476642303208,
                208.99791818432246,
                209.7537938439623,
                210.512403253382,
                211.27375629964143,
                212.0378629055586,
                212.80473302983899,
                213.57437666720546,
                214.34680384852845,
                215.12202464095665,
                215.9000491480483,
                216.68088750990282,
                217.464549903293,
                218.25104654179756,
                219.04038767593448,
                219.83258359329426,
                220.6276446186742,
                221.42558111421312,
                222.22640347952597,
                223.03012215183986,
                223.8367476061298,
                224.64629035525516,
                225.45876095009697,
                226.27416997969522,
                227.09252807138685,
                227.9138458909445,
                228.7381341427152,
                229.56540356976004,
                230.39566495399416,
                231.22892911632746,
                232.0652069168052,
                232.90450925474997,
                233.74684706890352,
                234.59223133756936,
                235.44067307875582,
                236.2921833503199,
                237.1467732501108,
                238.00445391611532,
                238.86523652660236,
                239.72913230026904,
                240.59615249638665,
                241.46630841494766,
                242.3396113968126,
                243.21607282385833,
                244.09570411912614,
                244.97851674697043,
                245.86452221320855,
                246.75373206527053,
                247.6461578923495,
                248.54181132555283,
                249.44070403805392,
                250.34284774524383,
                251.24825420488457,
                252.15693521726183,
                253.0689026253391,
                253.9841683149119,
                254.90274421476272,
                255.82464229681634,
                256.7498745762962,
                257.6784531118807,
                258.6103900058603,
                259.5456974042957,
                260.48438749717565,
                261.42647251857596,
                262.3719647468192,
                263.3208765046344,
                264.27322015931776,
                265.22900812289396,
                266.1882528522778,
                267.15096684943654,
                268.1171626615529,
                269.08685288118863,
                270.0600501464484,
                271.0367671411449,
                272.01701659496376,
                273.0008112836297,
                273.98816402907295,
                274.97908769959645,
                275.9735952100434,
                276.9716995219658,
                277.973413643793,
                278.9787506310018,
                279.98772358628605,
                281.00034565972794,
                282.01663004896875,
                283.0365899993816,
                284.0602388042434,
                285.0875898049086,
                286.11865639098266,
                287.15345200049717,
                288.19199012008403,
                289.2342842851523,
                290.28034808006385,
                291.3301951383105,
                292.3838391426922,
                293.44129382549477,
                294.50257296866926,
                295.56769040401133,
                296.63666001334167,
                297.7094957286869,
                298.78621153246104,
                299.866821457648,
                300.9513395879841,
                302.0397800581419,
                303.1321570539145,
                304.22848481240004,
                305.32877762218766,
                306.43304982354357,
                307.5413158085977,
                308.6535900215317,
                309.7698869587671,
                310.89022116915385,
                312.01460725416047,
                313.14305986806403,
                314.2755937181412,
                315.41222356485997,
                316.55296422207215,
                317.69783055720603,
                318.84683749146063,
                320.0,
                321.157333112148,
                322.31885191158517,
                323.48457153654414,
                324.6545071800075,
                325.82867408990614,
                327.0070875693173,
                328.18976297666444,
                329.3767157259174,
                330.5679612867931,
                331.76351518495716,
                332.96339300222655,
                334.1676103767724,
                335.3761830033238,
                336.58912663337253,
                337.80645707537826,
                339.0281901949744,
                340.2543419151754,
                341.48492821658357,
                342.7199651375978,
                343.9594687746228,
                345.20345528227836,
                346.45194087360994,
                347.70494182030063,
                348.9624744528825,
                350.2245551609494,
                351.49120039337174,
                352.76242665850907,
                354.03825052442653,
                355.31868861911073,
                356.60375763068555,
                357.89347430763064,
                359.1878554589993,
                360.4869179546374,
                361.7906787254034,
                363.0991547633892,
                364.4123631221413,
                365.7303209168831,
                367.0530453247384,
                368.38055358495444,
                369.71286299912725,
                371.04999093142726,
                372.3919548088248,
                373.73877212131794,
                375.0904604221604,
                376.44703732809,
                377.8085205195583,
                379.1749277409614,
                380.5462768008707,
                381.92258557226546,
                383.3038719927655,
                384.690154064865,
                386.0814498561669,
                387.47777749961915,
                388.8791551937501,
                390.285601202906,
                391.69713385748963,
                393.1137715541984,
                394.5355327562643,
                395.96243599369507,
                397.39449986351485,
                398.83174303000726,
                400.27418422495856,
                401.7218422479011,
                403.1747359663593,
                404.6328843160951,
                406.0963063013546,
                407.5650209951158,
                409.03904753933773,
                410.51840514520904,
                412.00311309339895,
                413.4931907343087,
                414.9886574883231,
                416.4895328460641,
                417.9958363686449,
                419.5075876879246,
                421.024806506764,
                422.54751259928287,
                424.0757258111172,
                425.6094660596779,
                427.1487533344109,
                428.6936076970569,
                430.24404928191325,
                431.8000982960966,
                433.36177501980563,
                434.92909980658595,
                436.5020930835951,
                438.08077535186897,
                439.66516718658846,
                441.2552892373484,
                442.85116222842623,
                444.4528069590519,
                446.0602443036797,
                447.6734952122596,
                449.29258071051026,
                450.91752190019395,
                452.54833995939043,
                454.18505614277365,
                455.827691781889,
                457.4762682854304,
                459.13080713952,
                460.7913299079883,
                462.4578582326549,
                464.1304138336103,
                465.80901850949994,
                467.49369413780704,
                469.18446267513866,
                470.88134615751164,
                472.5843667006398,
                474.29354650022157,
                476.00890783223065,
                477.7304730532047,
                479.45826460053803,
                481.1923049927733,
                482.9326168298953,
                484.6792227936251,
                486.43214564771665,
                488.1914082382523,
                489.9570334939408,
                491.7290444264171,
                493.50746413054105,
                495.29231578469887,
                497.08362265110566,
                498.88140807610785,
                500.6856954904876,
                502.49650840976915,
                504.31387043452366,
                506.13780525067807,
                507.9683366298238,
                509.80548842952544,
                511.6492845936326,
                513.4997491525924,
                515.3569062237614,
                517.2207800117205,
                519.0913948085914,
                520.9687749943513,
                522.8529450371518,
                524.7439294936383,
                526.6417530092688,
                528.5464403186354,
                530.4580162457879,
                532.3765057045556,
                534.3019336988731,
                536.2343253231058,
                538.1737057623773,
                540.1201002928967,
                542.0735342822898,
                544.0340331899275,
                546.0016225672593,
                547.9763280581459,
                549.9581753991929,
                551.9471904200867,
                553.9433990439315,
                555.946827287586,
                557.9575012620035,
                559.9754471725721,
                562.0006913194559,
                564.0332600979375,
                566.0731799987632,
                568.1204776084868,
                570.1751796098171,
                572.2373127819653,
                574.3069040009943,
                576.3839802401681,
                578.4685685703046,
                580.5606961601277,
                582.6603902766209,
                584.7676782853844,
                586.8825876509895,
                589.0051459373385,
                591.1353808080227,
                593.2733200266833,
                595.4189914573736,
                597.5724230649221,
                599.733642915296,
                601.9026791759679,
                604.0795601162838,
                606.264314107829,
                608.4569696248001,
                610.6575552443753,
                612.8660996470871,
                615.0826316171953,
                617.3071800430635,
                619.5397739175341,
                621.7804423383076,
                624.0292145083209,
                626.2861197361281,
                628.5511874362824,
                630.8244471297199,
                633.1059284441443,
                635.395661114412,
                637.6936749829213,
                640.0
            ],
            "y": [
                -0.05684242397546768,
                0.020039934664964676,
                -0.02346203662455082,
                0.075339175760746,
                0.0037825077306479216,
                -0.008711304515600204,
                0.13813331723213196,
                0.11463513970375061,
                0.14540956914424896,
                -0.011623411439359188,
                -0.048755791038274765,
                -0.04804287478327751,
                -0.025094173848628998,
                0.07985763996839523,
                4.913184966426343e-05,
                0.0005862183170393109,
                -0.03155633807182312,
                0.013230061158537865,
                0.08510620146989822,
                0.0017144945450127125,
                0.0798320472240448,
                0.04132601246237755,
                0.03585593029856682,
                -0.0574793666601181,
                0.0843261331319809,
                0.036660827696323395,
                0.04368000850081444,
                -0.006098375655710697,
                0.03461834415793419,
                0.012479308061301708,
                0.061007577925920486,
                0.0939466804265976,
                -0.03007061406970024,
                0.09488438814878464,
                0.1305278092622757,
                0.08586489409208298,
                0.06716836243867874,
                0.02003469318151474,
                -0.023202048614621162,
                0.034198369830846786,
                -0.06251859664916992,
                -0.0007444711518473923,
                -0.13094617426395416,
                -0.07008329033851624,
                0.006650266237556934,
                -0.06220225244760513,
                0.02718028984963894,
                0.0392027273774147,
                -0.058307576924562454,
                -0.07134532928466797,
                -0.024695444852113724,
                0.00990435853600502,
                0.04569321125745773,
                0.10961207002401352,
                0.06758563965559006,
                0.005872401874512434,
                -0.031816206872463226,
                -0.023626845329999924,
                0.11526817083358765,
                0.015547673217952251,
                -0.011560996063053608,
                0.1060526892542839,
                0.0968717709183693,
                -0.012166242115199566,
                0.017672505229711533,
                -0.003755212062969804,
                0.08030451834201813,
                0.1024128794670105,
                0.04551733657717705,
                0.02411416359245777,
                0.0343569777905941,
                0.18088679015636444,
                0.1640518605709076,
                0.022631261497735977,
                0.0489770881831646,
                0.1828228235244751,
                0.12073378264904022,
                0.13000273704528809,
                0.14339183270931244,
                0.0031796994153410196,
                0.12239740788936615,
                0.13593243062496185,
                0.07245367765426636,
                0.058725155889987946,
                0.09164658933877945,
                0.07420891523361206,
                0.03449093550443649,
                0.12786927819252014,
                0.11894994974136353,
                0.08231563866138458,
                0.1996975541114807,
                0.08486523479223251,
                0.1460491567850113,
                0.04077884182333946,
                0.07760417461395264,
                0.04300207644701004,
                0.05031357705593109,
                0.11706020683050156,
                0.12558291852474213,
                0.00515502505004406,
                0.12232718616724014,
                0.01848074235022068,
                0.025044960901141167,
                0.10252471268177032,
                0.001041126437485218,
                0.12145834416151047,
                0.07549522817134857,
                0.1663966178894043,
                0.1762521117925644,
                0.08604183793067932,
                0.11730809509754181,
                0.029813086614012718,
                0.041697364300489426,
                0.17777295410633087,
                0.08556678146123886,
                0.1692045032978058,
                0.19627730548381805,
                0.049789078533649445,
                0.05007239058613777,
                0.1404980570077896,
                0.04395580291748047,
                0.03481283783912659,
                0.06862767785787582,
                0.06911882758140564,
                0.07983867824077606,
                -0.01126619428396225,
                0.11995619535446167,
                -0.009308536536991596,
                0.02263711579144001,
                0.13257411122322083,
                0.02572527900338173,
                0.1799871325492859,
                0.1585264950990677,
                0.049848489463329315,
                0.08897490799427032,
                0.04664694517850876,
                -0.004364870022982359,
                0.11580023914575577,
                0.04856406897306442,
                0.04275358095765114,
                0.018571192398667336,
                0.10893572866916656,
                0.23955629765987396,
                0.29579153656959534,
                0.3340001106262207,
                0.2295105755329132,
                0.274824321269989,
                0.553322434425354,
                0.7296718955039978,
                0.5585638880729675,
                0.5174440145492554,
                0.6454691886901855,
                0.7527426481246948,
                0.6645401120185852,
                0.6389361619949341,
                0.8894765377044678,
                0.7770485877990723,
                0.8012240529060364,
                0.670070469379425,
                0.7417147159576416,
                0.7207067012786865,
                0.8030999898910522,
                0.8288186192512512,
                0.6988094449043274,
                0.6742212772369385,
                0.7546242475509644,
                0.785829484462738,
                0.7066482901573181,
                0.5742294192314148,
                0.5522521734237671,
                0.6154707670211792,
                0.5693283677101135,
                0.47676172852516174,
                0.3961014747619629,
                0.5244281888008118,
                0.39552921056747437,
                0.2747972309589386,
                0.31626254320144653,
                0.33466506004333496,
                0.2491324543952942,
                0.1804663985967636,
                0.1840536743402481,
                0.24944530427455902,
                0.09913812577724457,
                -0.04594021663069725,
                0.05435926094651222,
                0.011974177323281765,
                -0.02532402239739895,
                0.02569490112364292,
                -0.047380030155181885,
                -0.08640345931053162,
                -0.03919893503189087,
                0.013644800521433353,
                0.01919342391192913,
                0.017586858943104744,
                0.07112093269824982,
                0.03372492641210556,
                0.023993894457817078,
                -0.03507097065448761,
                -0.007812554948031902,
                0.09115667641162872,
                0.023979423567652702,
                -0.1064460426568985,
                -0.09266779571771622,
                0.027168557047843933,
                -0.024818075820803642,
                0.12617531418800354,
                0.07141245901584625,
                0.10588188469409943,
                0.11543712019920349,
                0.13940352201461792,
                0.05884367600083351,
                0.0925784483551979,
                0.11274375021457672,
                0.03735063970088959,
                0.06876721978187561,
                0.017643526196479797,
                0.04930812120437622,
                0.07962623238563538,
                0.11115517467260361,
                0.1364690512418747,
                0.10975392907857895,
                0.04483678936958313,
                -0.0369098037481308,
                0.07064849138259888,
                0.14415784180164337,
                0.07325855642557144,
                0.05840481445193291,
                0.0764937549829483,
                0.06537619978189468,
                -0.016960538923740387,
                0.006975693162530661,
                0.0814296156167984,
                -0.01351840142160654,
                0.04272882267832756,
                0.046419657766819,
                0.006627550348639488,
                0.07327844202518463,
                0.0368574857711792,
                0.020161719992756844,
                -0.03464131057262421,
                0.05426734685897827,
                0.08249185979366302,
                0.0018233747687190771,
                0.05741015449166298,
                0.04888931289315224,
                0.020472990348935127,
                0.08676261454820633,
                -0.013427452184259892,
                0.0008898885571397841,
                0.10673830658197403,
                0.0915522426366806,
                -0.005100632552057505,
                0.0066803209483623505,
                0.0410754457116127,
                0.07732348144054413,
                -0.013821154832839966,
                0.06507793813943863,
                0.040460191667079926,
                0.028545910492539406,
                0.018785621970891953,
                0.09844323247671127,
                0.009078635834157467,
                0.0765528678894043,
                0.1587442308664322,
                0.022637756541371346,
                0.16218240559101105,
                0.058331288397312164,
                0.15159274637699127,
                0.24645602703094482,
                0.13643446564674377,
                0.2468865066766739,
                0.07722335308790207,
                0.12893721461296082,
                0.14296218752861023,
                0.1715792417526245,
                0.15254083275794983,
                0.09720074385404587,
                0.10119020193815231,
                0.05920957028865814,
                -0.018721457570791245,
                0.055660028010606766,
                0.07270272821187973,
                0.0022218795493245125,
                -0.050812412053346634,
                -0.021909579634666443,
                0.1049126386642456,
                0.06651623547077179,
                0.10115279257297516,
                0.14247573912143707,
                0.030847350135445595,
                0.054229188710451126,
                0.06327220052480698,
                0.03869693726301193,
                0.004543595016002655,
                0.04458116739988327,
                0.026247521862387657,
                -0.051778394728899,
                -0.02145150490105152,
                0.00536155654117465,
                -0.060929588973522186,
                -0.07179863005876541,
                -0.027782686054706573,
                0.026716748252511024,
                0.06150507181882858,
                0.021834375336766243,
                0.1093638464808464,
                0.06325443834066391,
                0.002384242368862033,
                0.0784699022769928,
                0.07087541371583939,
                -0.07991017401218414,
                -0.0239324439316988,
                -0.027949606999754906,
                -0.03857557475566864,
                0.11543494462966919,
                0.045406442135572433,
                0.011350174434483051,
                0.07028975337743759,
                0.0831584632396698,
                -0.017695395275950432,
                0.065887950360775,
                0.10791943967342377,
                0.14247335493564606,
                0.08644773066043854,
                0.09454982727766037,
                0.12936420738697052,
                0.042720016092061996,
                0.004982370883226395,
                -0.00012419609993230551,
                -0.010102186352014542,
                -0.040218692272901535,
                0.003667982527986169,
                -0.00048605012125335634,
                0.05234348773956299,
                -0.006211304571479559,
                0.10008645802736282,
                0.1679137498140335,
                0.18473343551158905,
                0.12155161052942276,
                0.19076289236545563,
                0.21830014884471893,
                0.20209582149982452,
                0.2192407101392746,
                0.1898392140865326,
                0.11223629862070084,
                0.21805040538311005,
                0.24104517698287964,
                0.38242191076278687,
                0.31296291947364807,
                0.41899004578590393,
                0.4113765060901642,
                0.47484704852104187,
                0.47977137565612793,
                0.4123494625091553,
                0.46864670515060425,
                0.3083396852016449,
                0.4094795882701874,
                0.4173792600631714,
                0.26470670104026794,
                0.31105855107307434,
                0.30276691913604736,
                0.34928056597709656,
                0.2497873604297638,
                0.12905210256576538,
                0.14216256141662598,
                0.14920338988304138,
                0.20318423211574554,
                0.15107034146785736,
                0.06909836083650589,
                0.09787587076425552,
                0.13094432651996613,
                -0.016256356611847878,
                0.01931004226207733,
                -0.025804005563259125,
                -0.0056123388931155205,
                -0.1557699739933014,
                -0.002169346669688821,
                -0.050889112055301666,
                -0.026316991075873375,
                0.020870516076683998,
                0.03869493305683136,
                -0.06806667149066925,
                0.007763960398733616,
                0.04239099100232124,
                0.029031483456492424,
                -0.14674758911132812,
                -0.03330647572875023,
                -0.0999131053686142,
                -0.007173631805926561,
                0.005133168771862984,
                0.019467215985059738,
                -0.013606686145067215,
                0.036471668630838394,
                0.04974764212965965,
                0.04301796853542328,
                -0.04681079834699631,
                0.103763148188591,
                0.09905644506216049,
                0.07011473923921585,
                0.1557707041501999,
                0.0946313813328743,
                0.12140686064958572,
                0.03876997157931328,
                0.14221306145191193,
                -0.03921600803732872,
                -0.01563509739935398,
                0.09385349601507187,
                -0.06055517867207527,
                -0.04773712530732155,
                -0.11182327568531036,
                -0.10110168904066086,
                -0.022193562239408493,
                -0.13854128122329712,
                -0.02369745634496212,
                0.034072425216436386,
                -0.014112846925854683,
                0.08210458606481552,
                -0.002342422027140856,
                -0.03095156140625477,
                0.008863652125000954,
                0.09895775467157364,
                0.054653361439704895,
                0.11116395890712738,
                0.04758681356906891,
                -0.07740622013807297,
                -0.10344924032688141,
                -0.1055179312825203,
                0.010898307897150517,
                0.007151584140956402,
                -0.04123577103018761,
                -0.023320376873016357,
                -0.006208733189851046,
                -0.02358812279999256,
                -0.017965365201234818,
                -0.09081122279167175,
                -0.07899108529090881,
                -0.003999520558863878,
                -0.06836676597595215,
                0.017723003402352333,
                -0.06665629893541336,
                -0.03408604487776756,
                -0.03178531676530838,
                -0.015114877372980118,
                0.039125822484493256,
                0.023663105443120003,
                0.04410145804286003,
                0.0048966300673782825,
                -0.06188865378499031,
                -0.12987451255321503,
                -0.1800212860107422,
                -0.0707034096121788,
                -0.26187509298324585,
                -0.07703661173582077,
                -0.03673132136464119,
                -0.11553563177585602,
                -0.06749460101127625,
                -0.028347374871373177,
                -0.08126071840524673,
                -0.01582329533994198,
                -2.062044899275861e-07,
                -0.013544593937695026,
                0.02678314968943596,
                0.18214638531208038,
                0.2513395845890045,
                0.2634236514568329,
                0.2700086832046509,
                0.29963260889053345,
                0.3254508078098297,
                0.29534679651260376,
                0.3083122670650482,
                0.2819457948207855,
                0.18795399367809296,
                0.19900168478488922,
                0.13410428166389465,
                0.17502982914447784,
                0.19945159554481506,
                0.2498711496591568,
                0.10475461184978485,
                0.131613090634346,
                0.006231855601072311,
                0.010539826937019825,
                0.016130588948726654,
                0.09555681049823761,
                -0.036694806069135666,
                0.026288308203220367,
                0.06192384660243988,
                0.06027136370539665,
                -0.009336523711681366,
                -0.07771257311105728,
                -0.12480784952640533,
                -0.12574243545532227,
                -0.22264157235622406,
                -0.12133631110191345,
                -0.0726640373468399,
                -0.17368365824222565,
                -0.13489556312561035,
                -0.1132490262389183,
                -0.19210633635520935,
                -0.12746413052082062,
                0.0076899840496480465,
                -0.03097248077392578,
                -0.0328218974173069,
                -0.04359514266252518,
                -0.06603693217039108,
                -0.09010134637355804,
                -0.09190068393945694,
                -0.13078197836875916,
                -0.08298594504594803,
                -0.10024227946996689,
                -0.12583956122398376,
                -0.028348810970783234,
                -0.06384384632110596,
                -0.16491882503032684,
                -0.3104250133037567,
                -0.2719147503376007,
                -0.14964281022548676,
                -0.1869710087776184,
                -0.11985748261213303,
                -0.026284169405698776,
                -0.008745105937123299,
                0.01461857557296753,
                -0.0384274497628212,
                -0.025241972878575325,
                0.011088473722338676,
                -0.01497563160955906,
                0.0010506844846531749,
                0.02979676052927971,
                0.01678861677646637,
                -0.07152313739061356,
                0.026944171637296677,
                -0.06734137237071991,
                0.00307674054056406,
                -0.06360308080911636,
                -0.035406846553087234,
                -0.11587893962860107,
                -0.1795424222946167,
                -0.1068667396903038,
                -0.2044101059436798,
                -0.1600814312696457,
                -0.0852804183959961,
                -0.14357106387615204,
                -0.050923168659210205,
                -0.04513555392622948,
                0.039689090102910995,
                -0.010489351116120815,
                0.011616929434239864,
                0.0025047387462109327,
                0.07447630912065506,
                -0.04308341443538666,
                0.017902273684740067,
                0.049714408814907074,
                -0.06041203811764717,
                -0.010271509177982807,
                0.1579713225364685,
                0.07170537114143372,
                0.09003718942403793,
                0.12495394796133041,
                -0.020098695531487465,
                -0.04303691163659096,
                -0.1203225627541542,
                0.02896813303232193,
                0.09045573323965073,
                -0.07809561491012573,
                -0.021380417048931122,
                -0.12216246128082275,
                -0.1964675486087799,
                -0.17325353622436523,
                -0.09216804802417755,
                -0.12282104045152664,
                -0.054928820580244064,
                -0.08737622201442719,
                0.014820614829659462,
                0.010479984804987907,
                -0.12490926682949066,
                -0.09817007929086685,
                -0.17660076916217804
            ]
        },
        "harmonics_01-09": {
            "x": [
                80.0,
                80.28933327803702,
                80.57971297789632,
                80.87114288413603,
                81.1636267950019,
                81.45716852247654,
                81.75177189232933,
                82.04744074416612,
                82.34417893147936,
                82.64199032169827,
                82.9408787962393,
                83.24084825055665,
                83.5419025941931,
                83.84404575083096,
                84.14728165834316,
                84.45161426884457,
                84.75704754874363,
                85.06358547879385,
                85.37123205414589,
                85.67999128439948,
                85.98986719365571,
                86.30086382056959,
                86.6129852184025,
                86.92623545507516,
                87.24061861322062,
                87.55613879023738,
                87.87280009834294,
                88.19060666462727,
                88.50956263110666,
                88.8296721547777,
                89.15093940767139,
                89.47336857690769,
                89.79696386474984,
                90.12172948865935,
                90.44766968135086,
                90.7747886908473,
                91.10309078053533,
                91.4325802292208,
                91.76326133118462,
                92.09513839623861,
                92.42821574978183,
                92.76249773285683,
                93.0979887022062,
                93.4346930303295,
                93.77261510554013,
                94.1117593320225,
                94.45213012988958,
                94.79373193524034,
                95.13656920021768,
                95.48064639306638,
                95.8259679981914,
                96.17253851621625,
                96.52036246404174,
                96.8694443749048,
                97.21978879843752,
                97.57140030072651,
                97.92428346437241,
                98.2784428885496,
                98.6338831890661,
                98.99060899842377,
                99.34862496587871,
                99.70793575750184,
                100.06854605623964,
                100.43046056197528,
                100.79368399158986,
                101.1582210790238,
                101.52407657533865,
                101.89125524877898,
                102.25976188483443,
                102.62960128630226,
                103.00077827334975,
                103.37329768357718,
                103.74716437208077,
                104.12238321151604,
                104.49895909216123,
                104.87689692198116,
                105.25620162669101,
                105.63687814982073,
                106.0189314527793,
                106.40236651491949,
                106.78718833360276,
                107.17340192426423,
                107.56101232047834,
                107.95002457402416,
                108.34044375495141,
                108.7322749516465,
                109.12552327089881,
                109.52019383796724,
                109.91629179664713,
                110.31382230933713,
                110.71279055710656,
                111.11320173976299,
                111.51506107591993,
                111.9183738030649,
                112.32314517762758,
                112.72938047504849,
                113.13708498984761,
                113.54626403569343,
                113.95692294547226,
                114.3690670713576,
                114.78270178488002,
                115.19783247699709,
                115.61446455816373,
                116.0326034584026,
                116.45225462737498,
                116.87342353445176,
                117.29611566878468,
                117.72033653937794,
                118.14609167515995,
                118.5733866250554,
                119.00222695805766,
                119.43261826330118,
                119.86456615013452,
                120.29807624819334,
                120.73315420747383,
                121.1698056984063,
                121.60803641192919,
                122.04785205956307,
                122.48925837348521,
                122.93226110660429,
                123.37686603263526,
                123.82307894617475,
                124.27090566277643,
                124.72035201902696,
                125.17142387262192,
                125.62412710244229,
                126.07846760863092,
                126.53445131266955,
                126.99208415745595,
                127.45137210738136,
                127.91232114840817,
                128.37493728814812,
                128.83922655594034,
                129.30519500293016,
                129.77284870214785,
                130.24219374858782,
                130.71323625928798,
                131.1859823734096,
                131.6604382523172,
                132.13661007965888,
                132.61450406144698,
                133.0941264261389,
                133.57548342471827,
                134.05858133077646,
                134.54342644059432,
                135.0300250732242,
                135.51838357057247,
                136.00850829748188,
                136.50040564181484,
                136.99408201453647,
                137.48954384979822,
                137.9867976050217,
                138.4858497609829,
                138.9867068218965,
                139.4893753155009,
                139.99386179314303,
                140.50017282986397,
                141.00831502448438,
                141.5182949996908,
                142.0301194021217,
                142.5437949024543,
                143.05932819549136,
                143.57672600024858,
                144.09599506004201,
                144.61714214257614,
                145.14017404003192,
                145.66509756915525,
                146.1919195713461,
                146.72064691274738,
                147.25128648433463,
                147.78384520200566,
                148.31833000667083,
                148.85474786434344,
                149.39310576623052,
                149.933410728824,
                150.47566979399204,
                151.01989002907095,
                151.56607852695726,
                152.11424240620002,
                152.66438881109386,
                153.21652491177178,
                153.77065790429884,
                154.32679501076586,
                154.88494347938354,
                155.44511058457692,
                156.00730362708023,
                156.57152993403201,
                157.1377968590706,
                157.70611178243,
                158.27648211103607,
                158.84891527860302,
                159.42341874573034,
                160.0,
                160.57866655607404,
                161.15942595579259,
                161.74228576827207,
                162.32725359000375,
                162.91433704495307,
                163.50354378465866,
                164.09488148833225,
                164.6883578629587,
                165.28398064339655,
                165.88175759247858,
                166.48169650111328,
                167.0838051883862,
                167.68809150166192,
                168.29456331668626,
                168.90322853768913,
                169.51409509748726,
                170.1271709575877,
                170.74246410829178,
                171.35998256879896,
                171.9797343873114,
                172.60172764113918,
                173.225970436805,
                173.85247091015032,
                174.48123722644124,
                175.11227758047477,
                175.74560019668587,
                176.38121332925454,
                177.01912526221332,
                177.65934430955537,
                178.30187881534277,
                178.94673715381538,
                179.59392772949965,
                180.2434589773187,
                180.89533936270172,
                181.5495773816946,
                182.20618156107065,
                182.8651604584416,
                183.5265226623692,
                184.19027679247722,
                184.85643149956366,
                185.52499546571363,
                186.1959774044124,
                186.86938606065897,
                187.5452302110802,
                188.223518664045,
                188.90426025977916,
                189.5874638704807,
                190.27313840043536,
                190.96129278613276,
                191.65193599638275,
                192.3450770324325,
                193.04072492808348,
                193.73888874980958,
                194.43957759687504,
                195.142800601453,
                195.84856692874482,
                196.5568857770992,
                197.26776637813217,
                197.98121799684753,
                198.69724993175743,
                199.4158715150037,
                200.13709211247928,
                200.86092112395056,
                201.58736798317972,
                202.31644215804755,
                203.0481531506773,
                203.78251049755792,
                204.51952376966887,
                205.25920257260452,
                206.0015565466995,
                206.74659536715436,
                207.49432874416155,
                208.24476642303208,
                208.99791818432246,
                209.7537938439623,
                210.512403253382,
                211.27375629964143,
                212.0378629055586,
                212.80473302983899,
                213.57437666720546,
                214.34680384852845,
                215.12202464095665,
                215.9000491480483,
                216.68088750990282,
                217.464549903293,
                218.25104654179756,
                219.04038767593448,
                219.83258359329426,
                220.6276446186742,
                221.42558111421312,
                222.22640347952597,
                223.03012215183986,
                223.8367476061298,
                224.64629035525516,
                225.45876095009697,
                226.27416997969522,
                227.09252807138685,
                227.9138458909445,
                228.7381341427152,
                229.56540356976004,
                230.39566495399416,
                231.22892911632746,
                232.0652069168052,
                232.90450925474997,
                233.74684706890352,
                234.59223133756936,
                235.44067307875582,
                236.2921833503199,
                237.1467732501108,
                238.00445391611532,
                238.86523652660236,
                239.72913230026904,
                240.59615249638665,
                241.46630841494766,
                242.3396113968126,
                243.21607282385833,
                244.09570411912614,
                244.97851674697043,
                245.86452221320855,
                246.75373206527053,
                247.6461578923495,
                248.54181132555283,
                249.44070403805392,
                250.34284774524383,
                251.24825420488457,
                252.15693521726183,
                253.0689026253391,
                253.9841683149119,
                254.90274421476272,
                255.82464229681634,
                256.7498745762962,
                257.6784531118807,
                258.6103900058603,
                259.5456974042957,
                260.48438749717565,
                261.42647251857596,
                262.3719647468192,
                263.3208765046344,
                264.27322015931776,
                265.22900812289396,
                266.1882528522778,
                267.15096684943654,
                268.1171626615529,
                269.08685288118863,
                270.0600501464484,
                271.0367671411449,
                272.01701659496376,
                273.0008112836297,
                273.98816402907295,
                274.97908769959645,
                275.9735952100434,
                276.9716995219658,
                277.973413643793,
                278.9787506310018,
                279.98772358628605,
                281.00034565972794,
                282.01663004896875,
                283.0365899993816,
                284.0602388042434,
                285.0875898049086,
                286.11865639098266,
                287.15345200049717,
                288.19199012008403,
                289.2342842851523,
                290.28034808006385,
                291.3301951383105,
                292.3838391426922,
                293.44129382549477,
                294.50257296866926,
                295.56769040401133,
                296.63666001334167,
                297.7094957286869,
                298.78621153246104,
                299.866821457648,
                300.9513395879841,
                302.0397800581419,
                303.1321570539145,
                304.22848481240004,
                305.32877762218766,
                306.43304982354357,
                307.5413158085977,
                308.6535900215317,
                309.7698869587671,
                310.89022116915385,
                312.01460725416047,
                313.14305986806403,
                314.2755937181412,
                315.41222356485997,
                316.55296422207215,
                317.69783055720603,
                318.84683749146063,
                320.0,
                321.157333112148,
                322.31885191158517,
                323.48457153654414,
                324.6545071800075,
                325.82867408990614,
                327.0070875693173,
                328.18976297666444,
                329.3767157259174,
                330.5679612867931,
                331.76351518495716,
                332.96339300222655,
                334.1676103767724,
                335.3761830033238,
                336.58912663337253,
                337.80645707537826,
                339.0281901949744,
                340.2543419151754,
                341.48492821658357,
                342.7199651375978,
                343.9594687746228,
                345.20345528227836,
                346.45194087360994,
                347.70494182030063,
                348.9624744528825,
                350.2245551609494,
                351.49120039337174,
                352.76242665850907,
                354.03825052442653,
                355.31868861911073,
                356.60375763068555,
                357.89347430763064,
                359.1878554589993,
                360.4869179546374,
                361.7906787254034,
                363.0991547633892,
                364.4123631221413,
                365.7303209168831,
                367.0530453247384,
                368.38055358495444,
                369.71286299912725,
                371.04999093142726,
                372.3919548088248,
                373.73877212131794,
                375.0904604221604,
                376.44703732809,
                377.8085205195583,
                379.1749277409614,
                380.5462768008707,
                381.92258557226546,
                383.3038719927655,
                384.690154064865,
                386.0814498561669,
                387.47777749961915,
                388.8791551937501,
                390.285601202906,
                391.69713385748963,
                393.1137715541984,
                394.5355327562643,
                395.96243599369507,
                397.39449986351485,
                398.83174303000726,
                400.27418422495856,
                401.7218422479011,
                403.1747359663593,
                404.6328843160951,
                406.0963063013546,
                407.5650209951158,
                409.03904753933773,
                410.51840514520904,
                412.00311309339895,
                413.4931907343087,
                414.9886574883231,
                416.4895328460641,
                417.9958363686449,
                419.5075876879246,
                421.024806506764,
                422.54751259928287,
                424.0757258111172,
                425.6094660596779,
                427.1487533344109,
                428.6936076970569,
                430.24404928191325,
                431.8000982960966,
                433.36177501980563,
                434.92909980658595,
                436.5020930835951,
                438.08077535186897,
                439.66516718658846,
                441.2552892373484,
                442.85116222842623,
                444.4528069590519,
                446.0602443036797,
                447.6734952122596,
                449.29258071051026,
                450.91752190019395,
                452.54833995939043,
                454.18505614277365,
                455.827691781889,
                457.4762682854304,
                459.13080713952,
                460.7913299079883,
                462.4578582326549,
                464.1304138336103,
                465.80901850949994,
                467.49369413780704,
                469.18446267513866,
                470.88134615751164,
                472.5843667006398,
                474.29354650022157,
                476.00890783223065,
                477.7304730532047,
                479.45826460053803,
                481.1923049927733,
                482.9326168298953,
                484.6792227936251,
                486.43214564771665,
                488.1914082382523,
                489.9570334939408,
                491.7290444264171,
                493.50746413054105,
                495.29231578469887,
                497.08362265110566,
                498.88140807610785,
                500.6856954904876,
                502.49650840976915,
                504.31387043452366,
                506.13780525067807,
                507.9683366298238,
                509.80548842952544,
                511.6492845936326,
                513.4997491525924,
                515.3569062237614,
                517.2207800117205,
                519.0913948085914,
                520.9687749943513,
                522.8529450371518,
                524.7439294936383,
                526.6417530092688,
                528.5464403186354,
                530.4580162457879,
                532.3765057045556,
                534.3019336988731,
                536.2343253231058,
                538.1737057623773,
                540.1201002928967,
                542.0735342822898,
                544.0340331899275,
                546.0016225672593,
                547.9763280581459,
                549.9581753991929,
                551.9471904200867,
                553.9433990439315,
                555.946827287586,
                557.9575012620035,
                559.9754471725721,
                562.0006913194559,
                564.0332600979375,
                566.0731799987632,
                568.1204776084868,
                570.1751796098171,
                572.2373127819653,
                574.3069040009943,
                576.3839802401681,
                578.4685685703046,
                580.5606961601277,
                582.6603902766209,
                584.7676782853844,
                586.8825876509895,
                589.0051459373385,
                591.1353808080227,
                593.2733200266833,
                595.4189914573736,
                597.5724230649221,
                599.733642915296,
                601.9026791759679,
                604.0795601162838,
                606.264314107829,
                608.4569696248001,
                610.6575552443753,
                612.8660996470871,
                615.0826316171953,
                617.3071800430635,
                619.5397739175341,
                621.7804423383076,
                624.0292145083209,
                626.2861197361281,
                628.5511874362824,
                630.8244471297199,
                633.1059284441443,
                635.395661114412,
                637.6936749829213,
                640.0
            ],
            "y": [
                0.05878324806690216,
                0.09564868360757828,
                0.06509026885032654,
                0.07850638031959534,
                0.07012877613306046,
                0.019793691113591194,
                0.08449512720108032,
                0.08256879448890686,
                0.09988817572593689,
                -0.026152975857257843,
                -0.06346243619918823,
                0.07618672400712967,
                0.01292838528752327,
                0.10711418092250824,
                0.06370693445205688,
                0.031216340139508247,
                0.11383389681577682,
                0.13944357633590698,
                0.07800578325986862,
                0.14489640295505524,
                0.09269066900014877,
                0.0954001396894455,
                0.1315501183271408,
                0.13952556252479553,
                0.20242013037204742,
                0.14880400896072388,
                -0.00515961367636919,
                0.040610648691654205,
                0.10060559213161469,
                0.0823516994714737,
                0.02221054770052433,
                0.07837136834859848,
                0.0025004425551742315,
                0.08177714794874191,
                0.03760989010334015,
                0.017104623839259148,
                -0.04726226627826691,
                -0.01841854862868786,
                0.037329502403736115,
                0.043343596160411835,
                0.14005471765995026,
                0.1051396057009697,
                0.14493390917778015,
                0.14441342651844025,
                0.07863915711641312,
                0.18629954755306244,
                0.19987885653972626,
                0.15038558840751648,
                0.027428235858678818,
                0.17609520256519318,
                0.21153676509857178,
                0.08055804669857025,
                0.2644882798194885,
                0.15068268775939941,
                0.06043269857764244,
                0.12495644390583038,
                0.020179759711027145,
                0.17793124914169312,
                0.11131029576063156,
                0.12100491672754288,
                0.02966969832777977,
                0.0584002360701561,
                -0.09166514128446579,
                -0.030095573514699936,
                -0.07810699939727783,
                0.005658105947077274,
                0.12282077223062515,
                -0.006563012488186359,
                0.015636352822184563,
                0.018580542877316475,
                -0.038801174610853195,
                -0.03303966298699379,
                -0.006543886382132769,
                -0.0746021643280983,
                -0.10804753750562668,
                0.08414845168590546,
                0.021915201097726822,
                -0.10445935279130936,
                -0.01618395373225212,
                -0.019086772575974464,
                0.01466835755854845,
                0.12492144107818604,
                0.06587253510951996,
                -0.053635258227586746,
                0.016965240240097046,
                0.07524237781763077,
                0.03662189841270447,
                0.04639092832803726,
                0.05950221046805382,
                0.053478650748729706,
                0.06119560822844505,
                0.12725330889225006,
                0.006409160792827606,
                0.1409660428762436,
                0.14829543232917786,
                0.15642507374286652,
                0.1558009386062622,
                0.13857825100421906,
                0.11950452625751495,
                0.07773860543966293,
                0.09597355127334595,
                0.026148896664381027,
                0.04711094871163368,
                0.010330991819500923,
                0.06858641654253006,
                0.1612878143787384,
                0.17124246060848236,
                0.041123636066913605,
                -0.04595350846648216,
                -0.0024673237930983305,
                0.03735651820898056,
                0.11033601313829422,
                0.02941511943936348,
                0.13968195021152496,
                0.15821005403995514,
                0.18126998841762543,
                0.2629351019859314,
                0.26716890931129456,
                0.14204615354537964,
                0.15724720060825348,
                0.1225104108452797,
                0.1664806455373764,
                0.03680333495140076,
                0.12546853721141815,
                0.0890427902340889,
                0.1696138232946396,
                0.23257166147232056,
                0.2328452467918396,
                0.14498905837535858,
                0.13399562239646912,
                0.10992417484521866,
                0.057488009333610535,
                0.12510286271572113,
                0.1581965535879135,
                0.18993213772773743,
                0.22392359375953674,
                0.06277443468570709,
                0.27707815170288086,
                0.2501146197319031,
                0.11099908500909805,
                0.12540455162525177,
                0.11443089693784714,
                0.230383038520813,
                0.17665813863277435,
                0.2663179337978363,
                0.3013369143009186,
                0.3091979920864105,
                0.38037633895874023,
                0.3044765889644623,
                0.26699692010879517,
                0.2925643026828766,
                0.4971393048763275,
                0.406537264585495,
                0.4358437657356262,
                0.47820356488227844,
                0.4384532868862152,
                0.38517194986343384,
                0.6178042888641357,
                0.7997584342956543,
                0.9726036190986633,
                0.722384512424469,
                0.8197785019874573,
                0.8824000358581543,
                0.9443162679672241,
                0.9063457250595093,
                0.8606549501419067,
                0.6536723971366882,
                0.5974581837654114,
                0.6810709834098816,
                0.6275072693824768,
                0.510661780834198,
                0.4358680248260498,
                0.42616674304008484,
                0.34533393383026123,
                0.2877587378025055,
                0.24801383912563324,
                0.3424764573574066,
                0.22653862833976746,
                0.14779171347618103,
                0.09606870263814926,
                0.17895999550819397,
                0.10748618841171265,
                0.10406327247619629,
                0.05905553698539734,
                0.16107453405857086,
                -0.022991236299276352,
                -0.015998393297195435,
                -0.0957694947719574,
                -0.1630445122718811,
                -0.04712570831179619,
                0.03665531799197197,
                0.015818379819393158,
                -0.019563818350434303,
                -0.05260631442070007,
                -0.010931470431387424,
                -0.08369958400726318,
                -0.0992080569267273,
                -0.12663422524929047,
                -0.19242341816425323,
                -0.1958615928888321,
                -0.04046093299984932,
                -0.01787283830344677,
                -0.06471932679414749,
                0.06687264889478683,
                -0.035510361194610596,
                0.017341123893857002,
                0.014432684518396854,
                -0.09690646827220917,
                -0.001002268516458571,
                0.04329032823443413,
                0.062462784349918365,
                0.06268148869276047,
                0.04680250957608223,
                0.09935016930103302,
                0.06146949902176857,
                -0.01578483171761036,
                0.0001224956358782947,
                -0.09238441288471222,
                -0.22852906584739685,
                -0.07670371234416962,
                -0.06992632150650024,
                0.004640473052859306,
                -0.17847374081611633,
                -0.09772205352783203,
                -0.08427752554416656,
                0.005276714917272329,
                -0.02801983803510666,
                -0.05798326060175896,
                -0.06582517921924591,
                -0.08777975291013718,
                -0.09151388704776764,
                -0.03564303740859032,
                0.07902584969997406,
                -0.02774476818740368,
                0.025551989674568176,
                -0.13688810169696808,
                -0.1598089039325714,
                -0.12652753293514252,
                0.013445183634757996,
                -0.035211652517318726,
                0.0023563262075185776,
                -0.08462171256542206,
                -0.186640664935112,
                -0.14928121864795685,
                -0.19313356280326843,
                -0.2534363269805908,
                -0.13373154401779175,
                -0.14516115188598633,
                -0.14080257713794708,
                0.010240181349217892,
                0.06822685152292252,
                -0.030473332852125168,
                0.007045684847980738,
                0.09599949419498444,
                -0.004920233506709337,
                -0.199834942817688,
                -0.08160080015659332,
                -0.1563008725643158,
                -0.04184911772608757,
                -0.1245926097035408,
                -0.08352913707494736,
                -0.061488568782806396,
                -0.0029499842785298824,
                0.02276797778904438,
                -0.10504855960607529,
                -0.07187940925359726,
                -0.054564815014600754,
                0.015987219288945198,
                -0.07586174458265305,
                -0.008420931175351143,
                0.002914389595389366,
                -0.04321866109967232,
                -0.0858801007270813,
                0.06038660556077957,
                0.08126931637525558,
                0.02565101720392704,
                -0.015190951526165009,
                -0.03301180154085159,
                -0.05356424301862717,
                -0.09030687063932419,
                -0.01756279543042183,
                -0.0705588087439537,
                -0.026935560628771782,
                -0.06420037150382996,
                -0.03353684023022652,
                0.04172326251864433,
                0.06507869809865952,
                -0.03567397966980934,
                0.07233355194330215,
                0.013955166563391685,
                -0.10075707733631134,
                -0.048062071204185486,
                -0.049496762454509735,
                -0.07923337072134018,
                -0.08192986249923706,
                0.04188923537731171,
                -0.12868502736091614,
                0.06709419935941696,
                -0.06094717979431152,
                -0.025251688435673714,
                -0.05765702202916145,
                -0.04422586411237717,
                0.0277112890034914,
                0.062263816595077515,
                0.0767664834856987,
                0.07589148730039597,
                0.019935451447963715,
                0.0564143992960453,
                0.1300474852323532,
                0.006601501721888781,
                -0.03000943921506405,
                -0.12406265735626221,
                -0.0011234194971621037,
                -0.004605626687407494,
                -0.2066597193479538,
                0.044456519186496735,
                -0.023550789803266525,
                0.013728850521147251,
                0.05562569946050644,
                -0.13733409345149994,
                -0.08481714874505997,
                -0.06272563338279724,
                -0.09813141822814941,
                -0.1754414290189743,
                -0.03189153969287872,
                -0.16278859972953796,
                -0.015610705129802227,
                -0.0485263355076313,
                0.02664181776344776,
                0.012585296295583248,
                -0.035876210778951645,
                -0.048868272453546524,
                -0.1195695623755455,
                -0.07720136642456055,
                -0.035880040377378464,
                0.014911327511072159,
                -0.07488842308521271,
                0.0057073538191616535,
                -0.05287734791636467,
                -0.0890752375125885,
                -0.09436901658773422,
                -0.00464053126052022,
                0.04249642789363861,
                0.0735546201467514,
                0.02513788640499115,
                0.1463533341884613,
                0.15014949440956116,
                0.34144678711891174,
                0.12922891974449158,
                0.3040328621864319,
                0.2269473671913147,
                0.44749683141708374,
                0.16095897555351257,
                0.4224976897239685,
                0.40008217096328735,
                0.3468713164329529,
                0.6005021333694458,
                0.273565411567688,
                0.06586103141307831,
                0.04052765294909477,
                0.13313132524490356,
                0.14023877680301666,
                0.18927790224552155,
                0.18548840284347534,
                0.131902813911438,
                0.14211277663707733,
                0.08891040086746216,
                0.13199199736118317,
                -0.015953093767166138,
                0.07075273245573044,
                0.16096678376197815,
                0.10805906355381012,
                0.21203193068504333,
                0.1230679601430893,
                0.01044450607150793,
                -0.010374641977250576,
                0.07826029509305954,
                -0.16714942455291748,
                -0.0065520270727574825,
                -0.08555502444505692,
                -0.10676908493041992,
                -0.16864140331745148,
                -0.0514938049018383,
                -0.12443982064723969,
                -0.15907692909240723,
                -0.08088856935501099,
                -0.16389456391334534,
                -0.22741539776325226,
                -0.31305384635925293,
                -0.15607929229736328,
                -0.03173447772860527,
                -0.015540402382612228,
                -0.07872601598501205,
                -0.08857759833335876,
                -0.00021911985822953284,
                0.03120258077979088,
                0.05181041732430458,
                -0.016337133944034576,
                0.026303650811314583,
                0.056032661348581314,
                0.12098003178834915,
                0.04101282358169556,
                -0.02011549100279808,
                -0.09285280853509903,
                -0.01743045262992382,
                0.0027408944442868233,
                -0.04431312531232834,
                0.03163627162575722,
                -0.08113658428192139,
                0.008518463931977749,
                -0.024449529126286507,
                -0.1715955138206482,
                -0.1602710336446762,
                -0.1441001296043396,
                -0.017478566616773605,
                0.05504878610372543,
                0.12095285952091217,
                -0.014859108254313469,
                0.06540799140930176,
                -0.11362390220165253,
                -0.07465177029371262,
                -0.06567363440990448,
                0.027448303997516632,
                0.1229502260684967,
                -0.03628726303577423,
                -0.04792182520031929,
                0.010286150500178337,
                -0.07779554277658463,
                -0.10222127288579941,
                -0.10097376257181168,
                -0.06084263697266579,
                -0.12570418417453766,
                -0.03645443171262741,
                -0.09547349810600281,
                -0.09241528809070587,
                -0.2500001788139343,
                -0.22812417149543762,
                -0.20017629861831665,
                -0.07663416117429733,
                0.06900583952665329,
                -0.09725256264209747,
                0.027110325172543526,
                0.15354149043560028,
                0.016720551997423172,
                0.018182778730988503,
                -0.024987947195768356,
                0.04582424834370613,
                -0.03979427367448807,
                -0.026326434686779976,
                -0.04089883714914322,
                -0.11093713343143463,
                -0.19838552176952362,
                -0.0945947915315628,
                -0.015295200981199741,
                -0.06475576758384705,
                0.05422118678689003,
                -0.14335127174854279,
                -0.05992399528622627,
                0.044267311692237854,
                -0.07625479251146317,
                -0.13878576457500458,
                -0.03775316849350929,
                0.07066203653812408,
                0.3053763210773468,
                0.11093909293413162,
                0.2013091892004013,
                0.3026069700717926,
                0.3940647542476654,
                0.35036781430244446,
                0.1931927502155304,
                0.07753899693489075,
                0.0674746185541153,
                0.03861895203590393,
                0.10394082963466644,
                0.07334893941879272,
                0.1387641727924347,
                0.12601810693740845,
                0.020399732515215874,
                0.030155956745147705,
                -0.03096091002225876,
                -0.03212033957242966,
                -0.15352174639701843,
                -0.10568339377641678,
                -0.06916732341051102,
                -0.014188368804752827,
                -0.02805216982960701,
                0.0369359590113163,
                0.12550628185272217,
                0.03077694959938526,
                -0.04458749294281006,
                -0.09190508723258972,
                -0.1334955394268036,
                -0.037893421947956085,
                -0.013490598648786545,
                -0.13285954296588898,
                -0.013364599086344242,
                0.04410620406270027,
                -0.15480393171310425,
                -0.09215176850557327,
                -0.12160690873861313,
                -0.07304184883832932,
                -0.08383195102214813,
                -0.16160741448402405,
                -0.17490419745445251,
                -0.12757904827594757,
                -0.017774375155568123,
                -0.08712432533502579,
                -0.08722314983606339,
                -0.2289256900548935,
                -0.10709355026483536,
                -0.10317093878984451,
                -0.08303197473287582,
                -0.1312883496284485,
                -0.0849749967455864,
                -0.20805291831493378,
                -0.2273842990398407,
                -0.19929353892803192,
                -0.32374635338783264,
                -0.16702565550804138,
                -0.14190414547920227,
                -0.0667906403541565,
                -0.045802291482686996,
                -0.12869445979595184,
                -0.08930591493844986,
                -0.22805096209049225,
                -0.06885133683681488,
                -0.06264866143465042,
                -0.1500750184059143,
                -0.12876929342746735,
                -0.09833816438913345,
                -0.04303207993507385,
                -0.07181870192289352,
                -0.08699161559343338,
                0.05115324631333351,
                -0.08258703351020813,
                -0.09720149636268616,
                -0.1820128858089447,
                -0.08125621825456619,
                -0.18025246262550354,
                -0.18194721639156342,
                -0.2878928482532501,
                -0.08687814325094223,
                0.033534079790115356,
                -0.08526438474655151,
                -0.013085764832794666,
                0.09855453670024872,
                0.18485699594020844,
                0.05611022934317589,
                0.1405021995306015,
                -0.048615921288728714,
                0.11864375323057175,
                -0.024361738935112953,
                -0.03798835352063179,
                -0.11705233156681061,
                0.04838195815682411,
                0.09859520941972733,
                0.03280087932944298,
                -0.058669138699769974,
                -0.054879385977983475,
                -0.11724971979856491,
                -0.07051052898168564,
                -0.0904996246099472,
                -0.20234036445617676,
                -0.14067116379737854,
                -0.05105851963162422,
                -0.08340376615524292,
                -0.07144012302160263,
                -0.1684866100549698,
                -0.09247634559869766,
                -0.24840596318244934,
                -0.19781985878944397,
                -0.245435893535614,
                -0.28496673703193665,
                -0.2785803973674774,
                -0.09081624448299408,
                -0.11393629759550095,
                -0.15741726756095886
            ]
        },
        "harmonics_02-10": {
            "x": [
                80.0,
                80.28933327803702,
                80.57971297789632,
                80.87114288413603,
                81.1636267950019,
                81.45716852247654,
                81.75177189232933,
                82.04744074416612,
                82.34417893147936,
                82.64199032169827,
                82.9408787962393,
                83.24084825055665,
                83.5419025941931,
                83.84404575083096,
                84.14728165834316,
                84.45161426884457,
                84.75704754874363,
                85.06358547879385,
                85.37123205414589,
                85.67999128439948,
                85.98986719365571,
                86.30086382056959,
                86.6129852184025,
                86.92623545507516,
                87.24061861322062,
                87.55613879023738,
                87.87280009834294,
                88.19060666462727,
                88.50956263110666,
                88.8296721547777,
                89.15093940767139,
                89.47336857690769,
                89.79696386474984,
                90.12172948865935,
                90.44766968135086,
                90.7747886908473,
                91.10309078053533,
                91.4325802292208,
                91.76326133118462,
                92.09513839623861,
                92.42821574978183,
                92.76249773285683,
                93.0979887022062,
                93.4346930303295,
                93.77261510554013,
                94.1117593320225,
                94.45213012988958,
                94.79373193524034,
                95.13656920021768,
                95.48064639306638,
                95.8259679981914,
                96.17253851621625,
                96.52036246404174,
                96.8694443749048,
                97.21978879843752,
                97.57140030072651,
                97.92428346437241,
                98.2784428885496,
                98.6338831890661,
                98.99060899842377,
                99.34862496587871,
                99.70793575750184,
                100.06854605623964,
                100.43046056197528,
                100.79368399158986,
                101.1582210790238,
                101.52407657533865,
                101.89125524877898,
                102.25976188483443,
                102.62960128630226,
                103.00077827334975,
                103.37329768357718,
                103.74716437208077,
                104.12238321151604,
                104.49895909216123,
                104.87689692198116,
                105.25620162669101,
                105.63687814982073,
                106.0189314527793,
                106.40236651491949,
                106.78718833360276,
                107.17340192426423,
                107.56101232047834,
                107.95002457402416,
                108.34044375495141,
                108.7322749516465,
                109.12552327089881,
                109.52019383796724,
                109.91629179664713,
                110.31382230933713,
                110.71279055710656,
                111.11320173976299,
                111.51506107591993,
                111.9183738030649,
                112.32314517762758,
                112.72938047504849,
                113.13708498984761,
                113.54626403569343,
                113.95692294547226,
                114.3690670713576,
                114.78270178488002,
                115.19783247699709,
                115.61446455816373,
                116.0326034584026,
                116.45225462737498,
                116.87342353445176,
                117.29611566878468,
                117.72033653937794,
                118.14609167515995,
                118.5733866250554,
                119.00222695805766,
                119.43261826330118,
                119.86456615013452,
                120.29807624819334,
                120.73315420747383,
                121.1698056984063,
                121.60803641192919,
                122.04785205956307,
                122.48925837348521,
                122.93226110660429,
                123.37686603263526,
                123.82307894617475,
                124.27090566277643,
                124.72035201902696,
                125.17142387262192,
                125.62412710244229,
                126.07846760863092,
                126.53445131266955,
                126.99208415745595,
                127.45137210738136,
                127.91232114840817,
                128.37493728814812,
                128.83922655594034,
                129.30519500293016,
                129.77284870214785,
                130.24219374858782,
                130.71323625928798,
                131.1859823734096,
                131.6604382523172,
                132.13661007965888,
                132.61450406144698,
                133.0941264261389,
                133.57548342471827,
                134.05858133077646,
                134.54342644059432,
                135.0300250732242,
                135.51838357057247,
                136.00850829748188,
                136.50040564181484,
                136.99408201453647,
                137.48954384979822,
                137.9867976050217,
                138.4858497609829,
                138.9867068218965,
                139.4893753155009,
                139.99386179314303,
                140.50017282986397,
                141.00831502448438,
                141.5182949996908,
                142.0301194021217,
                142.5437949024543,
                143.05932819549136,
                143.57672600024858,
                144.09599506004201,
                144.61714214257614,
                145.14017404003192,
                145.66509756915525,
                146.1919195713461,
                146.72064691274738,
                147.25128648433463,
                147.78384520200566,
                148.31833000667083,
                148.85474786434344,
                149.39310576623052,
                149.933410728824,
                150.47566979399204,
                151.01989002907095,
                151.56607852695726,
                152.11424240620002,
                152.66438881109386,
                153.21652491177178,
                153.77065790429884,
                154.32679501076586,
                154.88494347938354,
                155.44511058457692,
                156.00730362708023,
                156.57152993403201,
                157.1377968590706,
                157.70611178243,
                158.27648211103607,
                158.84891527860302,
                159.42341874573034,
                160.0,
                160.57866655607404,
                161.15942595579259,
                161.74228576827207,
                162.32725359000375,
                162.91433704495307,
                163.50354378465866,
                164.09488148833225,
                164.6883578629587,
                165.28398064339655,
                165.88175759247858,
                166.48169650111328,
                167.0838051883862,
                167.68809150166192,
                168.29456331668626,
                168.90322853768913,
                169.51409509748726,
                170.1271709575877,
                170.74246410829178,
                171.35998256879896,
                171.9797343873114,
                172.60172764113918,
                173.225970436805,
                173.85247091015032,
                174.48123722644124,
                175.11227758047477,
                175.74560019668587,
                176.38121332925454,
                177.01912526221332,
                177.65934430955537,
                178.30187881534277,
                178.94673715381538,
                179.59392772949965,
                180.2434589773187,
                180.89533936270172,
                181.5495773816946,
                182.20618156107065,
                182.8651604584416,
                183.5265226623692,
                184.19027679247722,
                184.85643149956366,
                185.52499546571363,
                186.1959774044124,
                186.86938606065897,
                187.5452302110802,
                188.223518664045,
                188.90426025977916,
                189.5874638704807,
                190.27313840043536,
                190.96129278613276,
                191.65193599638275,
                192.3450770324325,
                193.04072492808348,
                193.73888874980958,
                194.43957759687504,
                195.142800601453,
                195.84856692874482,
                196.5568857770992,
                197.26776637813217,
                197.98121799684753,
                198.69724993175743,
                199.4158715150037,
                200.13709211247928,
                200.86092112395056,
                201.58736798317972,
                202.31644215804755,
                203.0481531506773,
                203.78251049755792,
                204.51952376966887,
                205.25920257260452,
                206.0015565466995,
                206.74659536715436,
                207.49432874416155,
                208.24476642303208,
                208.99791818432246,
                209.7537938439623,
                210.512403253382,
                211.27375629964143,
                212.0378629055586,
                212.80473302983899,
                213.57437666720546,
                214.34680384852845,
                215.12202464095665,
                215.9000491480483,
                216.68088750990282,
                217.464549903293,
                218.25104654179756,
                219.04038767593448,
                219.83258359329426,
                220.6276446186742,
                221.42558111421312,
                222.22640347952597,
                223.03012215183986,
                223.8367476061298,
                224.64629035525516,
                225.45876095009697,
                226.27416997969522,
                227.09252807138685,
                227.9138458909445,
                228.7381341427152,
                229.56540356976004,
                230.39566495399416,
                231.22892911632746,
                232.0652069168052,
                232.90450925474997,
                233.74684706890352,
                234.59223133756936,
                235.44067307875582,
                236.2921833503199,
                237.1467732501108,
                238.00445391611532,
                238.86523652660236,
                239.72913230026904,
                240.59615249638665,
                241.46630841494766,
                242.3396113968126,
                243.21607282385833,
                244.09570411912614,
                244.97851674697043,
                245.86452221320855,
                246.75373206527053,
                247.6461578923495,
                248.54181132555283,
                249.44070403805392,
                250.34284774524383,
                251.24825420488457,
                252.15693521726183,
                253.0689026253391,
                253.9841683149119,
                254.90274421476272,
                255.82464229681634,
                256.7498745762962,
                257.6784531118807,
                258.6103900058603,
                259.5456974042957,
                260.48438749717565,
                261.42647251857596,
                262.3719647468192,
                263.3208765046344,
                264.27322015931776,
                265.22900812289396,
                266.1882528522778,
                267.15096684943654,
                268.1171626615529,
                269.08685288118863,
                270.0600501464484,
                271.0367671411449,
                272.01701659496376,
                273.0008112836297,
                273.98816402907295,
                274.97908769959645,
                275.9735952100434,
                276.9716995219658,
                277.973413643793,
                278.9787506310018,
                279.98772358628605,
                281.00034565972794,
                282.01663004896875,
                283.0365899993816,
                284.0602388042434,
                285.0875898049086,
                286.11865639098266,
                287.15345200049717,
                288.19199012008403,
                289.2342842851523,
                290.28034808006385,
                291.3301951383105,
                292.3838391426922,
                293.44129382549477,
                294.50257296866926,
                295.56769040401133,
                296.63666001334167,
                297.7094957286869,
                298.78621153246104,
                299.866821457648,
                300.9513395879841,
                302.0397800581419,
                303.1321570539145,
                304.22848481240004,
                305.32877762218766,
                306.43304982354357,
                307.5413158085977,
                308.6535900215317,
                309.7698869587671,
                310.89022116915385,
                312.01460725416047,
                313.14305986806403,
                314.2755937181412,
                315.41222356485997,
                316.55296422207215,
                317.69783055720603,
                318.84683749146063,
                320.0,
                321.157333112148,
                322.31885191158517,
                323.48457153654414,
                324.6545071800075,
                325.82867408990614,
                327.0070875693173,
                328.18976297666444,
                329.3767157259174,
                330.5679612867931,
                331.76351518495716,
                332.96339300222655,
                334.1676103767724,
                335.3761830033238,
                336.58912663337253,
                337.80645707537826,
                339.0281901949744,
                340.2543419151754,
                341.48492821658357,
                342.7199651375978,
                343.9594687746228,
                345.20345528227836,
                346.45194087360994,
                347.70494182030063,
                348.9624744528825,
                350.2245551609494,
                351.49120039337174,
                352.76242665850907,
                354.03825052442653,
                355.31868861911073,
                356.60375763068555,
                357.89347430763064,
                359.1878554589993,
                360.4869179546374,
                361.7906787254034,
                363.0991547633892,
                364.4123631221413,
                365.7303209168831,
                367.0530453247384,
                368.38055358495444,
                369.71286299912725,
                371.04999093142726,
                372.3919548088248,
                373.73877212131794,
                375.0904604221604,
                376.44703732809,
                377.8085205195583,
                379.1749277409614,
                380.5462768008707,
                381.92258557226546,
                383.3038719927655,
                384.690154064865,
                386.0814498561669,
                387.47777749961915,
                388.8791551937501,
                390.285601202906,
                391.69713385748963,
                393.1137715541984,
                394.5355327562643,
                395.96243599369507,
                397.39449986351485,
                398.83174303000726,
                400.27418422495856,
                401.7218422479011,
                403.1747359663593,
                404.6328843160951,
                406.0963063013546,
                407.5650209951158,
                409.03904753933773,
                410.51840514520904,
                412.00311309339895,
                413.4931907343087,
                414.9886574883231,
                416.4895328460641,
                417.9958363686449,
                419.5075876879246,
                421.024806506764,
                422.54751259928287,
                424.0757258111172,
                425.6094660596779,
                427.1487533344109,
                428.6936076970569,
                430.24404928191325,
                431.8000982960966,
                433.36177501980563,
                434.92909980658595,
                436.5020930835951,
                438.08077535186897,
                439.66516718658846,
                441.2552892373484,
                442.85116222842623,
                444.4528069590519,
                446.0602443036797,
                447.6734952122596,
                449.29258071051026,
                450.91752190019395,
                452.54833995939043,
                454.18505614277365,
                455.827691781889,
                457.4762682854304,
                459.13080713952,
                460.7913299079883,
                462.4578582326549,
                464.1304138336103,
                465.80901850949994,
                467.49369413780704,
                469.18446267513866,
                470.88134615751164,
                472.5843667006398,
                474.29354650022157,
                476.00890783223065,
                477.7304730532047,
                479.45826460053803,
                481.1923049927733,
                482.9326168298953,
                484.6792227936251,
                486.43214564771665,
                488.1914082382523,
                489.9570334939408,
                491.7290444264171,
                493.50746413054105,
                495.29231578469887,
                497.08362265110566,
                498.88140807610785,
                500.6856954904876,
                502.49650840976915,
                504.31387043452366,
                506.13780525067807,
                507.9683366298238,
                509.80548842952544,
                511.6492845936326,
                513.4997491525924,
                515.3569062237614,
                517.2207800117205,
                519.0913948085914,
                520.9687749943513,
                522.8529450371518,
                524.7439294936383,
                526.6417530092688,
                528.5464403186354,
                530.4580162457879,
                532.3765057045556,
                534.3019336988731,
                536.2343253231058,
                538.1737057623773,
                540.1201002928967,
                542.0735342822898,
                544.0340331899275,
                546.0016225672593,
                547.9763280581459,
                549.9581753991929,
                551.9471904200867,
                553.9433990439315,
                555.946827287586,
                557.9575012620035,
                559.9754471725721,
                562.0006913194559,
                564.0332600979375,
                566.0731799987632,
                568.1204776084868,
                570.1751796098171,
                572.2373127819653,
                574.3069040009943,
                576.3839802401681,
                578.4685685703046,
                580.5606961601277,
                582.6603902766209,
                584.7676782853844,
                586.8825876509895,
                589.0051459373385,
                591.1353808080227,
                593.2733200266833,
                595.4189914573736,
                597.5724230649221,
                599.733642915296,
                601.9026791759679,
                604.0795601162838,
                606.264314107829,
                608.4569696248001,
                610.6575552443753,
                612.8660996470871,
                615.0826316171953,
                617.3071800430635,
                619.5397739175341,
                621.7804423383076,
                624.0292145083209,
                626.2861197361281,
                628.5511874362824,
                630.8244471297199,
                633.1059284441443,
                635.395661114412,
                637.6936749829213,
                640.0
            ],
            "y": [
                0.14353123307228088,
                0.04939064383506775,
                0.05196376517415047,
                -0.13650710880756378,
                0.14679944515228271,
                0.07223464548587799,
                0.0391978994011879,
                0.020557362586259842,
                0.03443049639463425,
                0.037506353110075,
                0.035377249121665955,
                0.009206563234329224,
                0.1350555270910263,
                0.12512382864952087,
                0.046481095254421234,
                0.1441873162984848,
                0.04155478999018669,
                0.15300799906253815,
                0.11733428388834,
                0.20471195876598358,
                0.1992575228214264,
                0.2386966198682785,
                0.1362268626689911,
                0.1397181898355484,
                0.05829343572258949,
                0.21675746142864227,
                0.2104579210281372,
                0.10240766406059265,
                0.14061632752418518,
                0.2450459599494934,
                0.15093739330768585,
                0.019010348245501518,
                0.11445546895265579,
                0.07442621141672134,
                -0.005856573581695557,
                0.0009687167475931346,
                -0.04554630070924759,
                -0.06781219691038132,
                0.009896866045892239,
                -0.09039157629013062,
                0.10591018944978714,
                0.054850541055202484,
                0.06611879169940948,
                0.10876330733299255,
                0.10341297090053558,
                0.17584656178951263,
                0.18406930565834045,
                0.18547575175762177,
                0.10319489240646362,
                0.07618847489356995,
                0.0827309638261795,
                0.11446993052959442,
                -0.025797709822654724,
                0.04240928590297699,
                -0.0138956718146801,
                0.10202346742153168,
                0.10182645916938782,
                0.06714766472578049,
                0.051329195499420166,
                0.04676726087927818,
                0.09315258264541626,
                0.045667801052331924,
                0.010881969705224037,
                0.08617233484983444,
                0.094654880464077,
                0.07718698680400848,
                0.020917490124702454,
                0.028608085587620735,
                -0.06570866703987122,
                0.003680906957015395,
                -0.049094781279563904,
                0.039742179214954376,
                -0.023747334256768227,
                0.052319735288619995,
                0.0952574610710144,
                0.024741727858781815,
                -0.022820133715867996,
                0.08175322413444519,
                0.016871489584445953,
                -0.007198385428637266,
                0.16233326494693756,
                0.07092475891113281,
                0.22590164840221405,
                0.10439329594373703,
                0.16275310516357422,
                0.06590744853019714,
                0.03841483220458031,
                0.07895287871360779,
                0.2063203752040863,
                0.026428742334246635,
                -0.05011861026287079,
                -0.08879871666431427,
                -0.12240926921367645,
                0.007034883834421635,
                -0.046893831342458725,
                0.14376966655254364,
                0.07085270434617996,
                0.1313520222902298,
                0.2052089422941208,
                0.1641514152288437,
                0.1143818274140358,
                0.022831635549664497,
                0.09631127864122391,
                0.05321035534143448,
                -0.07275068014860153,
                -0.02130938321352005,
                -0.024689774960279465,
                -0.10047025978565216,
                0.027243120595812798,
                0.14005780220031738,
                -0.0011508723255246878,
                0.06352478265762329,
                0.04837283864617348,
                0.06609997898340225,
                0.02298533357679844,
                0.13004083931446075,
                0.0937311053276062,
                0.07013726234436035,
                0.05256308242678642,
                0.11500025540590286,
                0.07561412453651428,
                0.10946202278137207,
                0.0915735587477684,
                0.04636630788445473,
                0.03588501363992691,
                0.13790123164653778,
                0.046908292919397354,
                -0.014027712866663933,
                -0.0391058549284935,
                -0.02514827251434326,
                0.026298878714442253,
                0.07517047226428986,
                0.08354479819536209,
                0.05385681986808777,
                0.06650950759649277,
                0.10315538197755814,
                0.10706288367509842,
                0.14611773192882538,
                0.063719242811203,
                0.20191296935081482,
                0.10585635900497437,
                0.11345194280147552,
                0.20794004201889038,
                0.19845984876155853,
                0.17720282077789307,
                0.021619213744997978,
                0.1964726597070694,
                0.1262870579957962,
                0.1670883297920227,
                0.15768063068389893,
                0.16097548604011536,
                0.13068780303001404,
                0.24584561586380005,
                0.3137385845184326,
                0.11996490508317947,
                0.08137807250022888,
                0.14754970371723175,
                0.283427357673645,
                0.4863770306110382,
                0.668952465057373,
                0.7800080180168152,
                1.0,
                0.9068068265914917,
                0.9662195444107056,
                0.753268301486969,
                0.5263112783432007,
                0.5338032245635986,
                0.526539146900177,
                0.32366761565208435,
                0.26715701818466187,
                0.3220198452472687,
                0.2918049097061157,
                0.2916747033596039,
                0.22147142887115479,
                0.26927393674850464,
                0.40383923053741455,
                0.24425645172595978,
                0.162101611495018,
                0.2273942232131958,
                0.32025009393692017,
                0.2234543412923813,
                0.1219358742237091,
                0.11224566400051117,
                -0.002575306687504053,
                -0.0005877318326383829,
                0.04957649111747742,
                0.011423679068684578,
                0.0759991705417633,
                0.04283992573618889,
                0.08061788976192474,
                0.06769754737615585,
                -0.05956322327256203,
                -0.03444213792681694,
                -0.04761943593621254,
                0.03905627503991127,
                -0.08589892089366913,
                -0.072986900806427,
                -0.06502286344766617,
                -0.014372190460562706,
                -0.07729696482419968,
                -0.07341515272855759,
                -0.041555456817150116,
                0.08137167990207672,
                0.035127583891153336,
                0.17763158679008484,
                0.026963887736201286,
                -0.0022337783593684435,
                -0.13695190846920013,
                0.040924590080976486,
                0.019930735230445862,
                0.07224033027887344,
                0.010880846530199051,
                0.04991855099797249,
                -0.03373875468969345,
                0.008329185657203197,
                -0.006376114208251238,
                -0.05139390751719475,
                -0.12300972640514374,
                6.0632108215941116e-05,
                -0.09157530963420868,
                -0.09358483552932739,
                -0.1059858426451683,
                0.014828854240477085,
                -0.03545398265123367,
                -0.02933325059711933,
                0.04923822358250618,
                -0.012007773853838444,
                -0.049767132848501205,
                -0.12010202556848526,
                -0.08897563815116882,
                -0.04531390964984894,
                -0.03490929678082466,
                -0.025695515796542168,
                -0.08817486464977264,
                -0.1711026132106781,
                -0.13664992153644562,
                -0.037953559309244156,
                0.001389802317135036,
                -0.19146518409252167,
                -0.036582380533218384,
                -0.09012668579816818,
                -0.1492021381855011,
                -0.11416682600975037,
                -0.20233145356178284,
                -0.1623135507106781,
                -0.14939196407794952,
                -0.12241919338703156,
                -0.05243677273392677,
                0.006194207351654768,
                0.1340421438217163,
                0.03738280013203621,
                -0.0214997511357069,
                0.05612127110362053,
                -0.09953168034553528,
                0.03474022448062897,
                -0.0039234403520822525,
                -0.043343592435121536,
                -0.1355067938566208,
                -0.2044544517993927,
                -0.1297692060470581,
                -0.1449207067489624,
                -0.0798126831650734,
                -0.049441080540418625,
                0.05002075806260109,
                -0.07787377387285233,
                -0.0031842587050050497,
                0.03870342671871185,
                -0.12069636583328247,
                -0.056416597217321396,
                0.050126295536756516,
                -0.08445257693529129,
                0.08160562068223953,
                0.16628015041351318,
                0.30657216906547546,
                0.1659388691186905,
                0.2027299851179123,
                0.1960982233285904,
                0.20147587358951569,
                0.15572895109653473,
                0.010242421180009842,
                -0.06489717960357666,
                -0.12673285603523254,
                -0.16651871800422668,
                0.00747960340231657,
                -0.0275326706469059,
                -0.051982421427965164,
                0.02119612693786621,
                0.007239996455609798,
                -0.06053841859102249,
                -0.08384913206100464,
                -0.025935474783182144,
                -0.1346764862537384,
                -0.16819974780082703,
                -0.2289891242980957,
                -0.1209174320101738,
                -0.0652032345533371,
                -0.03939918056130409,
                0.059187665581703186,
                0.05375246703624725,
                -0.07339531183242798,
                -0.11878810822963715,
                -0.10450645536184311,
                -0.00010069313429994509,
                -0.13675019145011902,
                -0.1486276239156723,
                -0.10673800855875015,
                -0.08164146542549133,
                -0.06001889705657959,
                -0.044187992811203,
                0.006410019006580114,
                -0.046032920479774475,
                -0.06223372370004654,
                -0.033461131155490875,
                -0.14770814776420593,
                -0.04052399843931198,
                0.015004542656242847,
                -0.08600130677223206,
                -0.09612906724214554,
                0.031455084681510925,
                -0.0697062611579895,
                -0.10249648988246918,
                -0.16779734194278717,
                -0.09076055139303207,
                -0.13519717752933502,
                -0.04387069493532181,
                0.05964986979961395,
                0.03933266922831535,
                0.07932503521442413,
                0.14401674270629883,
                -0.028561435639858246,
                -0.030323021113872528,
                0.021004118025302887,
                -0.10782494395971298,
                -0.01662438176572323,
                0.05592041462659836,
                0.07958635687828064,
                0.02136800065636635,
                0.07628034055233002,
                0.06016779690980911,
                -0.05891549214720726,
                -0.015548797324299812,
                0.01908465474843979,
                0.1630682349205017,
                0.14344079792499542,
                0.13269490003585815,
                0.17818693816661835,
                0.2679448425769806,
                0.2935415804386139,
                0.0885925367474556,
                0.04319659247994423,
                0.11604458838701248,
                0.1918494701385498,
                0.4204637110233307,
                0.5726418495178223,
                0.6131744384765625,
                0.6174832582473755,
                0.5802234411239624,
                0.40384671092033386,
                0.514835774898529,
                0.29946380853652954,
                0.05808733403682709,
                0.1502217948436737,
                0.12918689846992493,
                0.14440539479255676,
                0.09457872807979584,
                0.07377994060516357,
                0.10634752362966537,
                0.15261371433734894,
                0.15964680910110474,
                0.22808930277824402,
                0.2264118492603302,
                0.21249276399612427,
                0.08147907257080078,
                0.16911977529525757,
                0.1786399781703949,
                -0.014429092407226562,
                -0.040910035371780396,
                -0.12775111198425293,
                -0.1324920654296875,
                0.07385816425085068,
                0.0765640065073967,
                0.05232231691479683,
                -0.0286032035946846,
                0.052492640912532806,
                -0.028864458203315735,
                -0.15070851147174835,
                -0.07032627612352371,
                -0.08773328363895416,
                -0.01786859892308712,
                0.06319925934076309,
                -0.09713153541088104,
                -0.08673468232154846,
                0.008226294070482254,
                -0.04684136435389519,
                0.16803784668445587,
                0.1440003365278244,
                0.12051238864660263,
                -0.0008303375798277557,
                0.10480207949876785,
                0.08421553671360016,
                0.09896649420261383,
                0.1166868805885315,
                0.059469886124134064,
                0.20373326539993286,
                0.026060814037919044,
                -0.17277635633945465,
                -0.11526171118021011,
                0.011548005044460297,
                0.09447694569826126,
                -0.05624622851610184,
                -0.022421633824706078,
                -0.05167815089225769,
                -0.05309680849313736,
                -0.08253464102745056,
                -0.0023554861545562744,
                -0.015502880327403545,
                0.10264495760202408,
                0.06443561613559723,
                0.08046402782201767,
                -0.15097425878047943,
                -0.159164160490036,
                -0.11521892249584198,
                -0.03748394548892975,
                -0.016198880970478058,
                -0.03937118127942085,
                -0.004558838438242674,
                0.042259372770786285,
                -0.06765490025281906,
                0.003550674067810178,
                -0.13596510887145996,
                0.032913170754909515,
                0.00181455013807863,
                0.09081614017486572,
                -0.03630133718252182,
                -0.08600163459777832,
                -0.06900463253259659,
                -0.11777506023645401,
                -0.1320088654756546,
                -0.07070261240005493,
                0.04142700880765915,
                0.05045168474316597,
                0.15467244386672974,
                0.13221575319766998,
                0.10526292026042938,
                -0.06831558048725128,
                -0.08848896622657776,
                -0.014598041772842407,
                0.020136721432209015,
                -0.10043942928314209,
                -0.17083218693733215,
                -0.10874415934085846,
                -0.06040842831134796,
                -0.11749441176652908,
                -0.0031449480447918177,
                -0.09608456492424011,
                -0.05819987505674362,
                -0.0014576548710465431,
                0.007529444992542267,
                0.019475076347589493,
                -0.0495537631213665,
                -0.04005818068981171,
                0.015182250179350376,
                0.07695000618696213,
                0.06089676916599274,
                0.1082841083407402,
                0.2594236135482788,
                0.36864206194877625,
                0.34292924404144287,
                0.2127041071653366,
                0.11679840832948685,
                0.05069911852478981,
                0.02775760367512703,
                -0.0075413817539811134,
                0.08030562102794647,
                0.16238373517990112,
                0.039825621992349625,
                -0.00508718378841877,
                -0.14253835380077362,
                -0.1294080764055252,
                -0.3104780912399292,
                -0.2875436246395111,
                -0.33882588148117065,
                -0.24563950300216675,
                -0.21087226271629333,
                -0.06835807114839554,
                0.04044125974178314,
                -0.016619600355625153,
                -0.04129195958375931,
                -0.00545171182602644,
                -0.026337595656514168,
                0.020494017750024796,
                -0.043670862913131714,
                -0.04142257571220398,
                -0.12533217668533325,
                -0.04744954779744148,
                -0.04394488036632538,
                -0.17424708604812622,
                -0.2220466434955597,
                -0.14474011957645416,
                -0.26506245136260986,
                -0.07694201916456223,
                -0.06659659743309021,
                -0.16295455396175385,
                -0.052111756056547165,
                -0.06722388416528702,
                0.01242499053478241,
                -0.01565094292163849,
                -0.020578298717737198,
                -0.050030943006277084,
                -0.07430175691843033,
                -0.03946265950798988,
                -0.0404699370265007,
                -0.0765746682882309,
                -0.13757959008216858,
                -0.06575913727283478,
                -0.14833249151706696,
                -0.0740738958120346,
                -0.12688419222831726,
                -0.19444169104099274,
                -0.15235377848148346,
                -0.08074208348989487,
                -0.01626857928931713,
                -0.06869325786828995,
                -0.1955958604812622,
                -0.1012558862566948,
                0.06565513461828232,
                0.0296110138297081,
                0.07480474561452866,
                -0.06521640717983246,
                -0.09872234612703323,
                0.052727412432432175,
                -0.03141309693455696,
                -0.1166541650891304,
                -0.09423481673002243,
                -0.1153511255979538,
                -0.12778763473033905,
                -0.0813821479678154,
                -0.047857701778411865,
                0.005677811801433563,
                -0.05061764270067215,
                -0.12399587035179138,
                -0.12075028568506241,
                -0.029677975922822952,
                -0.06624329090118408,
                -0.05309612676501274,
                0.12499263137578964,
                0.11575477570295334,
                0.09410654753446579,
                -0.09821142256259918,
                -0.1400146335363388,
                -0.19038870930671692,
                -0.05998138338327408,
                -0.0610799603164196,
                -0.03546029329299927,
                -0.008334275335073471,
                -0.047383856028318405,
                -0.07059881836175919,
                -0.01856996677815914,
                -0.05874303728342056,
                -0.0770876482129097,
                -0.11804945766925812,
                -0.14706845581531525,
                -0.18964047729969025,
                -0.05536426231265068,
                -0.04903426766395569,
                -0.09479926526546478,
                -0.0757254883646965,
                -0.12102514505386353,
                -0.15876582264900208,
                -0.1735123097896576,
                -0.1241438165307045,
                -0.07718280702829361,
                -0.06496307998895645,
                -0.2112491875886917,
                -0.18695592880249023,
                -0.16570276021957397,
                -0.0047543044202029705
            ]
        },
        "harmonics_04-12": {
            "x": [
                80.0,
                80.28933327803702,
                80.57971297789632,
                80.87114288413603,
                81.1636267950019,
                81.45716852247654,
                81.75177189232933,
                82.04744074416612,
                82.34417893147936,
                82.64199032169827,
                82.9408787962393,
                83.24084825055665,
                83.5419025941931,
                83.84404575083096,
                84.14728165834316,
                84.45161426884457,
                84.75704754874363,
                85.06358547879385,
                85.37123205414589,
                85.67999128439948,
                85.98986719365571,
                86.30086382056959,
                86.6129852184025,
                86.92623545507516,
                87.24061861322062,
                87.55613879023738,
                87.87280009834294,
                88.19060666462727,
                88.50956263110666,
                88.8296721547777,
                89.15093940767139,
                89.47336857690769,
                89.79696386474984,
                90.12172948865935,
                90.44766968135086,
                90.7747886908473,
                91.10309078053533,
                91.4325802292208,
                91.76326133118462,
                92.09513839623861,
                92.42821574978183,
                92.76249773285683,
                93.0979887022062,
                93.4346930303295,
                93.77261510554013,
                94.1117593320225,
                94.45213012988958,
                94.79373193524034,
                95.13656920021768,
                95.48064639306638,
                95.8259679981914,
                96.17253851621625,
                96.52036246404174,
                96.8694443749048,
                97.21978879843752,
                97.57140030072651,
                97.92428346437241,
                98.2784428885496,
                98.6338831890661,
                98.99060899842377,
                99.34862496587871,
                99.70793575750184,
                100.06854605623964,
                100.43046056197528,
                100.79368399158986,
                101.1582210790238,
                101.52407657533865,
                101.89125524877898,
                102.25976188483443,
                102.62960128630226,
                103.00077827334975,
                103.37329768357718,
                103.74716437208077,
                104.12238321151604,
                104.49895909216123,
                104.87689692198116,
                105.25620162669101,
                105.63687814982073,
                106.0189314527793,
                106.40236651491949,
                106.78718833360276,
                107.17340192426423,
                107.56101232047834,
                107.95002457402416,
                108.34044375495141,
                108.7322749516465,
                109.12552327089881,
                109.52019383796724,
                109.91629179664713,
                110.31382230933713,
                110.71279055710656,
                111.11320173976299,
                111.51506107591993,
                111.9183738030649,
                112.32314517762758,
                112.72938047504849,
                113.13708498984761,
                113.54626403569343,
                113.95692294547226,
                114.3690670713576,
                114.78270178488002,
                115.19783247699709,
                115.61446455816373,
                116.0326034584026,
                116.45225462737498,
                116.87342353445176,
                117.29611566878468,
                117.72033653937794,
                118.14609167515995,
                118.5733866250554,
                119.00222695805766,
                119.43261826330118,
                119.86456615013452,
                120.29807624819334,
                120.73315420747383,
                121.1698056984063,
                121.60803641192919,
                122.04785205956307,
                122.48925837348521,
                122.93226110660429,
                123.37686603263526,
                123.82307894617475,
                124.27090566277643,
                124.72035201902696,
                125.17142387262192,
                125.62412710244229,
                126.07846760863092,
                126.53445131266955,
                126.99208415745595,
                127.45137210738136,
                127.91232114840817,
                128.37493728814812,
                128.83922655594034,
                129.30519500293016,
                129.77284870214785,
                130.24219374858782,
                130.71323625928798,
                131.1859823734096,
                131.6604382523172,
                132.13661007965888,
                132.61450406144698,
                133.0941264261389,
                133.57548342471827,
                134.05858133077646,
                134.54342644059432,
                135.0300250732242,
                135.51838357057247,
                136.00850829748188,
                136.50040564181484,
                136.99408201453647,
                137.48954384979822,
                137.9867976050217,
                138.4858497609829,
                138.9867068218965,
                139.4893753155009,
                139.99386179314303,
                140.50017282986397,
                141.00831502448438,
                141.5182949996908,
                142.0301194021217,
                142.5437949024543,
                143.05932819549136,
                143.57672600024858,
                144.09599506004201,
                144.61714214257614,
                145.14017404003192,
                145.66509756915525,
                146.1919195713461,
                146.72064691274738,
                147.25128648433463,
                147.78384520200566,
                148.31833000667083,
                148.85474786434344,
                149.39310576623052,
                149.933410728824,
                150.47566979399204,
                151.01989002907095,
                151.56607852695726,
                152.11424240620002,
                152.66438881109386,
                153.21652491177178,
                153.77065790429884,
                154.32679501076586,
                154.88494347938354,
                155.44511058457692,
                156.00730362708023,
                156.57152993403201,
                157.1377968590706,
                157.70611178243,
                158.27648211103607,
                158.84891527860302,
                159.42341874573034,
                160.0,
                160.57866655607404,
                161.15942595579259,
                161.74228576827207,
                162.32725359000375,
                162.91433704495307,
                163.50354378465866,
                164.09488148833225,
                164.6883578629587,
                165.28398064339655,
                165.88175759247858,
                166.48169650111328,
                167.0838051883862,
                167.68809150166192,
                168.29456331668626,
                168.90322853768913,
                169.51409509748726,
                170.1271709575877,
                170.74246410829178,
                171.35998256879896,
                171.9797343873114,
                172.60172764113918,
                173.225970436805,
                173.85247091015032,
                174.48123722644124,
                175.11227758047477,
                175.74560019668587,
                176.38121332925454,
                177.01912526221332,
                177.65934430955537,
                178.30187881534277,
                178.94673715381538,
                179.59392772949965,
                180.2434589773187,
                180.89533936270172,
                181.5495773816946,
                182.20618156107065,
                182.8651604584416,
                183.5265226623692,
                184.19027679247722,
                184.85643149956366,
                185.52499546571363,
                186.1959774044124,
                186.86938606065897,
                187.5452302110802,
                188.223518664045,
                188.90426025977916,
                189.5874638704807,
                190.27313840043536,
                190.96129278613276,
                191.65193599638275,
                192.3450770324325,
                193.04072492808348,
                193.73888874980958,
                194.43957759687504,
                195.142800601453,
                195.84856692874482,
                196.5568857770992,
                197.26776637813217,
                197.98121799684753,
                198.69724993175743,
                199.4158715150037,
                200.13709211247928,
                200.86092112395056,
                201.58736798317972,
                202.31644215804755,
                203.0481531506773,
                203.78251049755792,
                204.51952376966887,
                205.25920257260452,
                206.0015565466995,
                206.74659536715436,
                207.49432874416155,
                208.24476642303208,
                208.99791818432246,
                209.7537938439623,
                210.512403253382,
                211.27375629964143,
                212.0378629055586,
                212.80473302983899,
                213.57437666720546,
                214.34680384852845,
                215.12202464095665,
                215.9000491480483,
                216.68088750990282,
                217.464549903293,
                218.25104654179756,
                219.04038767593448,
                219.83258359329426,
                220.6276446186742,
                221.42558111421312,
                222.22640347952597,
                223.03012215183986,
                223.8367476061298,
                224.64629035525516,
                225.45876095009697,
                226.27416997969522,
                227.09252807138685,
                227.9138458909445,
                228.7381341427152,
                229.56540356976004,
                230.39566495399416,
                231.22892911632746,
                232.0652069168052,
                232.90450925474997,
                233.74684706890352,
                234.59223133756936,
                235.44067307875582,
                236.2921833503199,
                237.1467732501108,
                238.00445391611532,
                238.86523652660236,
                239.72913230026904,
                240.59615249638665,
                241.46630841494766,
                242.3396113968126,
                243.21607282385833,
                244.09570411912614,
                244.97851674697043,
                245.86452221320855,
                246.75373206527053,
                247.6461578923495,
                248.54181132555283,
                249.44070403805392,
                250.34284774524383,
                251.24825420488457,
                252.15693521726183,
                253.0689026253391,
                253.9841683149119,
                254.90274421476272,
                255.82464229681634,
                256.7498745762962,
                257.6784531118807,
                258.6103900058603,
                259.5456974042957,
                260.48438749717565,
                261.42647251857596,
                262.3719647468192,
                263.3208765046344,
                264.27322015931776,
                265.22900812289396,
                266.1882528522778,
                267.15096684943654,
                268.1171626615529,
                269.08685288118863,
                270.0600501464484,
                271.0367671411449,
                272.01701659496376,
                273.0008112836297,
                273.98816402907295,
                274.97908769959645,
                275.9735952100434,
                276.9716995219658,
                277.973413643793,
                278.9787506310018,
                279.98772358628605,
                281.00034565972794,
                282.01663004896875,
                283.0365899993816,
                284.0602388042434,
                285.0875898049086,
                286.11865639098266,
                287.15345200049717,
                288.19199012008403,
                289.2342842851523,
                290.28034808006385,
                291.3301951383105,
                292.3838391426922,
                293.44129382549477,
                294.50257296866926,
                295.56769040401133,
                296.63666001334167,
                297.7094957286869,
                298.78621153246104,
                299.866821457648,
                300.9513395879841,
                302.0397800581419,
                303.1321570539145,
                304.22848481240004,
                305.32877762218766,
                306.43304982354357,
                307.5413158085977,
                308.6535900215317,
                309.7698869587671,
                310.89022116915385,
                312.01460725416047,
                313.14305986806403,
                314.2755937181412,
                315.41222356485997,
                316.55296422207215,
                317.69783055720603,
                318.84683749146063,
                320.0,
                321.157333112148,
                322.31885191158517,
                323.48457153654414,
                324.6545071800075,
                325.82867408990614,
                327.0070875693173,
                328.18976297666444,
                329.3767157259174,
                330.5679612867931,
                331.76351518495716,
                332.96339300222655,
                334.1676103767724,
                335.3761830033238,
                336.58912663337253,
                337.80645707537826,
                339.0281901949744,
                340.2543419151754,
                341.48492821658357,
                342.7199651375978,
                343.9594687746228,
                345.20345528227836,
                346.45194087360994,
                347.70494182030063,
                348.9624744528825,
                350.2245551609494,
                351.49120039337174,
                352.76242665850907,
                354.03825052442653,
                355.31868861911073,
                356.60375763068555,
                357.89347430763064,
                359.1878554589993,
                360.4869179546374,
                361.7906787254034,
                363.0991547633892,
                364.4123631221413,
                365.7303209168831,
                367.0530453247384,
                368.38055358495444,
                369.71286299912725,
                371.04999093142726,
                372.3919548088248,
                373.73877212131794,
                375.0904604221604,
                376.44703732809,
                377.8085205195583,
                379.1749277409614,
                380.5462768008707,
                381.92258557226546,
                383.3038719927655,
                384.690154064865,
                386.0814498561669,
                387.47777749961915,
                388.8791551937501,
                390.285601202906,
                391.69713385748963,
                393.1137715541984,
                394.5355327562643,
                395.96243599369507,
                397.39449986351485,
                398.83174303000726,
                400.27418422495856,
                401.7218422479011,
                403.1747359663593,
                404.6328843160951,
                406.0963063013546,
                407.5650209951158,
                409.03904753933773,
                410.51840514520904,
                412.00311309339895,
                413.4931907343087,
                414.9886574883231,
                416.4895328460641,
                417.9958363686449,
                419.5075876879246,
                421.024806506764,
                422.54751259928287,
                424.0757258111172,
                425.6094660596779,
                427.1487533344109,
                428.6936076970569,
                430.24404928191325,
                431.8000982960966,
                433.36177501980563,
                434.92909980658595,
                436.5020930835951,
                438.08077535186897,
                439.66516718658846,
                441.2552892373484,
                442.85116222842623,
                444.4528069590519,
                446.0602443036797,
                447.6734952122596,
                449.29258071051026,
                450.91752190019395,
                452.54833995939043,
                454.18505614277365,
                455.827691781889,
                457.4762682854304,
                459.13080713952,
                460.7913299079883,
                462.4578582326549,
                464.1304138336103,
                465.80901850949994,
                467.49369413780704,
                469.18446267513866,
                470.88134615751164,
                472.5843667006398,
                474.29354650022157,
                476.00890783223065,
                477.7304730532047,
                479.45826460053803,
                481.1923049927733,
                482.9326168298953,
                484.6792227936251,
                486.43214564771665,
                488.1914082382523,
                489.9570334939408,
                491.7290444264171,
                493.50746413054105,
                495.29231578469887,
                497.08362265110566,
                498.88140807610785,
                500.6856954904876,
                502.49650840976915,
                504.31387043452366,
                506.13780525067807,
                507.9683366298238,
                509.80548842952544,
                511.6492845936326,
                513.4997491525924,
                515.3569062237614,
                517.2207800117205,
                519.0913948085914,
                520.9687749943513,
                522.8529450371518,
                524.7439294936383,
                526.6417530092688,
                528.5464403186354,
                530.4580162457879,
                532.3765057045556,
                534.3019336988731,
                536.2343253231058,
                538.1737057623773,
                540.1201002928967,
                542.0735342822898,
                544.0340331899275,
                546.0016225672593,
                547.9763280581459,
                549.9581753991929,
                551.9471904200867,
                553.9433990439315,
                555.946827287586,
                557.9575012620035,
                559.9754471725721,
                562.0006913194559,
                564.0332600979375,
                566.0731799987632,
                568.1204776084868,
                570.1751796098171,
                572.2373127819653,
                574.3069040009943,
                576.3839802401681,
                578.4685685703046,
                580.5606961601277,
                582.6603902766209,
                584.7676782853844,
                586.8825876509895,
                589.0051459373385,
                591.1353808080227,
                593.2733200266833,
                595.4189914573736,
                597.5724230649221,
                599.733642915296,
                601.9026791759679,
                604.0795601162838,
                606.264314107829,
                608.4569696248001,
                610.6575552443753,
                612.8660996470871,
                615.0826316171953,
                617.3071800430635,
                619.5397739175341,
                621.7804423383076,
                624.0292145083209,
                626.2861197361281,
                628.5511874362824,
                630.8244471297199,
                633.1059284441443,
                635.395661114412,
                637.6936749829213,
                640.0
            ],
            "y": [
                -0.04085877910256386,
                -0.004792623221874237,
                0.12517404556274414,
                0.07651183754205704,
                -0.082450270652771,
                -0.034256428480148315,
                -0.03175102919340134,
                -0.002418944612145424,
                0.10958787053823471,
                0.0909624919295311,
                0.13288943469524384,
                0.10367858409881592,
                0.16992345452308655,
                0.18199069797992706,
                0.22644391655921936,
                0.14433982968330383,
                0.14038556814193726,
                0.15180747210979462,
                0.253794401884079,
                0.15547576546669006,
                0.1935296356678009,
                0.14994372427463531,
                0.008185161277651787,
                -0.022469887509942055,
                -0.057255830615758896,
                0.040116965770721436,
                -0.0419464111328125,
                0.10732413828372955,
                0.033596061170101166,
                -0.03683588281273842,
                -0.021636534482240677,
                0.017800817266106606,
                -0.0017586919711902738,
                0.06992189586162567,
                0.03787016496062279,
                0.0400545708835125,
                0.0009721539681777358,
                -0.02270345203578472,
                -0.016392508521676064,
                -0.03028116747736931,
                0.0106826676055789,
                -0.09066296368837357,
                0.13094469904899597,
                -0.02453153021633625,
                0.023171257227659225,
                -0.05029754340648651,
                -0.03784167394042015,
                -0.11220206320285797,
                -0.0616251602768898,
                0.026246294379234314,
                -0.07168969511985779,
                -0.06421858817338943,
                -0.06387302279472351,
                -0.007467927876859903,
                -0.01221158541738987,
                0.04093191400170326,
                -0.020376700907945633,
                0.023668352514505386,
                0.030819738283753395,
                0.08364754170179367,
                0.07087741792201996,
                -0.04392677918076515,
                0.02362680807709694,
                0.04947394132614136,
                -0.061292920261621475,
                -0.07518653571605682,
                -0.07539240270853043,
                -0.07971176505088806,
                -0.1675359606742859,
                -0.10625126212835312,
                -0.1395079642534256,
                -0.09195997565984726,
                -0.11184272170066833,
                -0.07096289843320847,
                -0.14996184408664703,
                -0.027060266584157944,
                -0.06478152424097061,
                -0.03589349612593651,
                0.10295234620571136,
                0.07335980981588364,
                0.2205221951007843,
                0.13957206904888153,
                0.15807650983333588,
                0.11074769496917725,
                -0.001089376863092184,
                0.02411348558962345,
                0.025414224714040756,
                0.02151462808251381,
                -0.05177277699112892,
                -0.031262077391147614,
                -0.08229140937328339,
                -0.10016282647848129,
                -0.09813300520181656,
                -0.11752710491418839,
                -0.14295858144760132,
                -0.06471741944551468,
                -0.09771955013275146,
                -0.13854922354221344,
                -0.010040083900094032,
                -0.06733548641204834,
                -0.07943681627511978,
                -0.02531995065510273,
                0.008374814875423908,
                -0.040070790797472,
                -0.05510767176747322,
                -0.0010260794078931212,
                -0.1443503051996231,
                -0.1155753955245018,
                -0.022737491875886917,
                -0.17986151576042175,
                -0.07667163014411926,
                -0.023091476410627365,
                0.10014510154724121,
                0.013772874139249325,
                -0.012074778787791729,
                0.10629547387361526,
                -0.011932228691875935,
                0.05270697548985481,
                -0.016471827402710915,
                -0.01800880767405033,
                -0.02853263169527054,
                -0.11197414994239807,
                -0.06042923778295517,
                -0.044843923300504684,
                -0.04176131635904312,
                0.08902279287576675,
                0.04397265985608101,
                0.05410309135913849,
                -0.030665023252367973,
                -0.04338516294956207,
                -0.1782693862915039,
                -0.07523656636476517,
                -0.2172839492559433,
                -0.11050128936767578,
                0.021412787958979607,
                -0.0023223257157951593,
                0.03535597771406174,
                0.12912821769714355,
                -0.10271286219358444,
                0.011045161634683609,
                0.04293939098715782,
                0.1124296560883522,
                0.16275779902935028,
                -0.02199266105890274,
                0.03157412260770798,
                -0.014540417119860649,
                0.057573169469833374,
                0.04274158924818039,
                0.07013298571109772,
                0.08756614476442337,
                0.1165132150053978,
                0.06694957613945007,
                0.10470928996801376,
                0.008043775334954262,
                -0.07578293979167938,
                0.018254386261105537,
                -0.09448076784610748,
                0.026725217700004578,
                0.12877538800239563,
                0.09633738547563553,
                0.2678321599960327,
                0.32208380103111267,
                0.5187323689460754,
                0.4867417514324188,
                0.39445480704307556,
                0.19379472732543945,
                0.06048719584941864,
                0.01401219516992569,
                -0.02400672808289528,
                0.021671833470463753,
                0.12202663719654083,
                0.0551491342484951,
                0.10903691500425339,
                0.1796153485774994,
                0.12913048267364502,
                0.004185240250080824,
                -0.1339769810438156,
                -0.11886237561702728,
                -0.002562137320637703,
                -0.048181258141994476,
                0.05523044988512993,
                0.03646169230341911,
                -0.05357622355222702,
                -0.05343588814139366,
                -0.04444917291402817,
                -0.004085189662873745,
                0.11224210262298584,
                0.09522883594036102,
                -0.028606081381440163,
                0.03187069296836853,
                -0.03314508497714996,
                0.08421925455331802,
                0.04388359189033508,
                0.04347836598753929,
                -0.02419728972017765,
                -0.039964985102415085,
                -0.2346002757549286,
                -0.12309718132019043,
                -0.11753899604082108,
                -0.10570529103279114,
                -0.09791978448629379,
                -0.16320496797561646,
                -0.17098329961299896,
                -0.09236077964305878,
                -0.1469845324754715,
                -0.15431061387062073,
                -0.1423560082912445,
                -0.0858689546585083,
                -0.09942752867937088,
                -0.10156963765621185,
                -0.03990897536277771,
                -0.054779548197984695,
                -0.06137039512395859,
                -0.17744196951389313,
                -0.04299682378768921,
                -0.09898202121257782,
                0.012333514168858528,
                -0.022475577890872955,
                -0.11573450267314911,
                -0.12445373833179474,
                -0.09328532963991165,
                -0.009734541177749634,
                0.05572166293859482,
                -0.08382465690374374,
                -0.07050080597400665,
                -0.07260073721408844,
                -0.1597583293914795,
                0.09768106788396835,
                -0.0969730019569397,
                -0.015137574635446072,
                -0.02677862159907818,
                -0.026306981220841408,
                0.05173229053616524,
                0.03049863688647747,
                0.04211082309484482,
                -0.026449216529726982,
                -0.04921910539269447,
                -0.0950465276837349,
                -0.08274171501398087,
                -0.021968118846416473,
                -0.025918269529938698,
                -0.1370721459388733,
                -0.15749551355838776,
                -0.18378983438014984,
                -0.08467695116996765,
                -0.24029456079006195,
                -0.2290198653936386,
                -0.14010632038116455,
                -0.07894054800271988,
                -0.04275476559996605,
                0.06319275498390198,
                0.046309519559144974,
                0.10771920531988144,
                0.06349311023950577,
                0.036017775535583496,
                0.001073263818398118,
                0.019550839439034462,
                -0.03536282852292061,
                -0.14845293760299683,
                -0.14813998341560364,
                -0.16654978692531586,
                -0.23001928627490997,
                -0.16870544850826263,
                -0.17157423496246338,
                -0.05767086520791054,
                -0.03884660825133324,
                0.04436499997973442,
                0.10469252616167068,
                0.030423445627093315,
                -0.012721140868961811,
                0.11427154392004013,
                -0.05564726144075394,
                0.04072387516498566,
                0.11732785403728485,
                0.16952186822891235,
                0.04416617378592491,
                -0.029178662225604057,
                -0.08321523666381836,
                -0.16405577957630157,
                -0.14292436838150024,
                -0.09766139835119247,
                -0.04961906373500824,
                -0.046187687665224075,
                0.06850352138280869,
                0.0940704420208931,
                0.0568036325275898,
                0.05363677442073822,
                -0.052868857979774475,
                -0.18193049728870392,
                -0.11439619958400726,
                -0.2251899689435959,
                -0.20378349721431732,
                -0.18483348190784454,
                -0.08513430505990982,
                -0.14128223061561584,
                -0.09442879259586334,
                -0.055177491158246994,
                -0.0639638677239418,
                0.07732686400413513,
                0.09181094169616699,
                -0.004894953221082687,
                -0.08188145607709885,
                -0.12223619967699051,
                -0.11165864020586014,
                -0.057022012770175934,
                -0.1259400099515915,
                -0.0863780528306961,
                -0.09447287023067474,
                -0.09948824346065521,
                -0.07593651115894318,
                -0.06822773069143295,
                0.024592481553554535,
                -0.09571320563554764,
                -0.1145617887377739,
                -0.1916789412498474,
                -0.06871087104082108,
                -0.045193348079919815,
                -0.1265031099319458,
                -0.0542721152305603,
                0.09790176898241043,
                -0.03207895904779434,
                -0.015161218121647835,
                -0.12977725267410278,
                -0.16727784276008606,
                -0.3272285759449005,
                -0.2128005474805832,
                -0.0888456404209137,
                -0.1402181088924408,
                -0.09547258913516998,
                -0.11724784970283508,
                -0.002174904802814126,
                0.07624362409114838,
                0.07713307440280914,
                0.124494768679142,
                0.13442759215831757,
                0.07060729712247849,
                0.04557480663061142,
                -0.014612504281103611,
                -0.0498170368373394,
                -0.06378618627786636,
                -0.0562298484146595,
                -0.02460085228085518,
                -0.09919315576553345,
                0.1253490000963211,
                0.052014321088790894,
                0.09682726114988327,
                0.16302378475666046,
                0.07268693298101425,
                0.18191921710968018,
                0.19126065075397491,
                0.2574182450771332,
                0.0522509403526783,
                0.08384198695421219,
                0.2851856052875519,
                0.28949499130249023,
                0.19884200394153595,
                0.23846152424812317,
                0.17417608201503754,
                0.07222452014684677,
                0.12324965745210648,
                0.05290677398443222,
                0.1541498452425003,
                0.15270234644412994,
                0.12589362263679504,
                0.17985109984874725,
                0.14019259810447693,
                0.16739264130592346,
                0.010047090239822865,
                0.034162554889917374,
                -0.007007339503616095,
                -0.015192827209830284,
                0.13255390524864197,
                -0.005921209696680307,
                0.01111223641782999,
                -0.024294106289744377,
                0.13221754133701324,
                0.03160690888762474,
                -0.008903000503778458,
                0.0038092415779829025,
                -0.11450204253196716,
                -0.04792226478457451,
                -0.08440514653921127,
                -0.083465076982975,
                -0.07525249570608139,
                0.04689386859536171,
                0.003497652243822813,
                -0.06491386145353317,
                -0.035904984921216965,
                -0.1035824865102768,
                -0.09333830326795578,
                -0.14269880950450897,
                0.012213310226798058,
                -0.06808042526245117,
                -0.015295944176614285,
                -0.11280955374240875,
                -0.16907154023647308,
                -0.01992196962237358,
                -0.039198532700538635,
                -0.06972558796405792,
                -0.07210973650217056,
                -0.054615166038274765,
                -0.08239772170782089,
                -0.032247286289930344,
                -0.06103038415312767,
                -0.068681500852108,
                -0.23553690314292908,
                0.06359746307134628,
                -0.12408748269081116,
                -0.07111448049545288,
                0.019010912626981735,
                -0.005440109875053167,
                -0.1313413381576538,
                -0.09331078082323074,
                -0.1123277023434639,
                -0.15793456137180328,
                -0.10510915517807007,
                -0.07429948449134827,
                -0.19174332916736603,
                -0.24632707238197327,
                -0.10250397026538849,
                -0.20628854632377625,
                -0.18140056729316711,
                -0.03473823517560959,
                0.005405173171311617,
                -0.020982714369893074,
                -0.03355106711387634,
                -0.10336272418498993,
                -0.07356256246566772,
                -0.12253635376691818,
                -0.118896484375,
                -0.1646684855222702,
                -0.19224104285240173,
                -0.06349550187587738,
                -0.01988573558628559,
                -0.10401042550802231,
                -0.1326068490743637,
                -0.10623111575841904,
                -0.11510071158409119,
                -0.01008701417595148,
                0.005915571004152298,
                -0.07468988001346588,
                -0.005844647064805031,
                0.04606183245778084,
                0.010017010383307934,
                0.003296470269560814,
                0.03263333439826965,
                0.1469285786151886,
                0.1601894497871399,
                0.025038737803697586,
                0.050318919122219086,
                -0.029007552191615105,
                0.05097591131925583,
                -0.03437047079205513,
                0.06186966598033905,
                -0.06991268694400787,
                -0.027416687458753586,
                0.008980519138276577,
                -0.004112382419407368,
                0.022685306146740913,
                0.048472560942173004,
                -0.10000936686992645,
                -0.05542183667421341,
                0.04346279427409172,
                -0.08588264882564545,
                0.0021015924867242575,
                0.014376873150467873,
                0.07053618878126144,
                0.03030027076601982,
                -0.11932094395160675,
                -0.18170545995235443,
                -0.09937852621078491,
                -0.10226128250360489,
                -0.021644853055477142,
                -0.12464357167482376,
                -0.06027911230921745,
                0.020534420385956764,
                -0.016001064330339432,
                -0.057255446910858154,
                -0.013048777356743813,
                -0.07583088427782059,
                -0.037478215992450714,
                -0.09303238242864609,
                -0.2013404816389084,
                -0.1920470893383026,
                -0.011174561455845833,
                0.1077188178896904,
                0.01419865619391203,
                -0.016836898401379585,
                -0.10677140951156616,
                -0.0850839912891388,
                -0.040239591151475906,
                -0.06471516191959381,
                -0.18729716539382935,
                -0.21472837030887604,
                -0.16693751513957977,
                -0.07915277034044266,
                -0.07269561290740967,
                -0.16798780858516693,
                -0.17993851006031036,
                -0.32259005308151245,
                -0.11406438797712326,
                -0.09261441975831985,
                -0.06243997439742088,
                -0.028051204979419708,
                -0.06956982612609863,
                -0.03640196844935417,
                -0.16942715644836426,
                -0.06899721920490265,
                -0.060411352664232254,
                -0.11479558795690536,
                -0.1474926471710205,
                -0.086515411734581,
                -0.04535727575421333,
                -0.12161785364151001,
                -0.22643347084522247,
                -0.11934812366962433,
                -0.13671547174453735,
                -0.15552328526973724,
                -0.15701548755168915,
                -0.15675698220729828,
                -0.06536660343408585,
                -0.24058376252651215,
                -0.10878404229879379,
                -0.08426271378993988,
                -0.12753716111183167,
                -0.22372852265834808,
                0.029661960899829865,
                -0.03966107964515686,
                -0.03358330950140953,
                0.044159017503261566,
                -0.008045080117881298,
                -0.026436280459165573,
                -0.01001331303268671,
                -0.1430080235004425,
                -0.07311102747917175,
                -0.12773744761943817,
                -0.05531514436006546,
                -0.15561826527118683,
                -0.055793412029743195,
                -0.11313871294260025,
                -0.06453026086091995,
                -0.060276057571172714,
                -0.11656701564788818,
                -0.15602368116378784,
                -0.06562643498182297,
                -0.12145588546991348,
                -0.06191602721810341,
                0.011043748818337917,
                0.03292631357908249,
                -0.022787094116210938,
                -0.019536158069968224,
                -0.03260675445199013,
                0.06681927293539047,
                0.0009932322427630424,
                0.02304943837225437,
                0.07259529083967209,
                0.048347461968660355,
                -0.01136548351496458,
                0.047810353338718414,
                -0.035048726946115494,
                -0.12354648858308792,
                0.12205333262681961,
                -0.13115867972373962,
                0.021453654393553734,
                0.0434565432369709,
                0.0015849912306293845,
                -0.050184816122055054,
                0.0875718966126442,
                0.013659143820405006,
                -0.038112763315439224,
                -0.02924233488738537,
                -0.03440432250499725,
                -0.05950954556465149,
                -0.06449126452207565,
                -0.05026338994503021,
                -0.10879289358854294,
                -0.2653682827949524
            ]
        },
        "harmonics_06-14": {
            "x": [
                80.0,
                80.28933327803702,
                80.57971297789632,
                80.87114288413603,
                81.1636267950019,
                81.45716852247654,
                81.75177189232933,
                82.04744074416612,
                82.34417893147936,
                82.64199032169827,
                82.9408787962393,
                83.24084825055665,
                83.5419025941931,
                83.84404575083096,
                84.14728165834316,
                84.45161426884457,
                84.75704754874363,
                85.06358547879385,
                85.37123205414589,
                85.67999128439948,
                85.98986719365571,
                86.30086382056959,
                86.6129852184025,
                86.92623545507516,
                87.24061861322062,
                87.55613879023738,
                87.87280009834294,
                88.19060666462727,
                88.50956263110666,
                88.8296721547777,
                89.15093940767139,
                89.47336857690769,
                89.79696386474984,
                90.12172948865935,
                90.44766968135086,
                90.7747886908473,
                91.10309078053533,
                91.4325802292208,
                91.76326133118462,
                92.09513839623861,
                92.42821574978183,
                92.76249773285683,
                93.0979887022062,
                93.4346930303295,
                93.77261510554013,
                94.1117593320225,
                94.45213012988958,
                94.79373193524034,
                95.13656920021768,
                95.48064639306638,
                95.8259679981914,
                96.17253851621625,
                96.52036246404174,
                96.8694443749048,
                97.21978879843752,
                97.57140030072651,
                97.92428346437241,
                98.2784428885496,
                98.6338831890661,
                98.99060899842377,
                99.34862496587871,
                99.70793575750184,
                100.06854605623964,
                100.43046056197528,
                100.79368399158986,
                101.1582210790238,
                101.52407657533865,
                101.89125524877898,
                102.25976188483443,
                102.62960128630226,
                103.00077827334975,
                103.37329768357718,
                103.74716437208077,
                104.12238321151604,
                104.49895909216123,
                104.87689692198116,
                105.25620162669101,
                105.63687814982073,
                106.0189314527793,
                106.40236651491949,
                106.78718833360276,
                107.17340192426423,
                107.56101232047834,
                107.95002457402416,
                108.34044375495141,
                108.7322749516465,
                109.12552327089881,
                109.52019383796724,
                109.91629179664713,
                110.31382230933713,
                110.71279055710656,
                111.11320173976299,
                111.51506107591993,
                111.9183738030649,
                112.32314517762758,
                112.72938047504849,
                113.13708498984761,
                113.54626403569343,
                113.95692294547226,
                114.3690670713576,
                114.78270178488002,
                115.19783247699709,
                115.61446455816373,
                116.0326034584026,
                116.45225462737498,
                116.87342353445176,
                117.29611566878468,
                117.72033653937794,
                118.14609167515995,
                118.5733866250554,
                119.00222695805766,
                119.43261826330118,
                119.86456615013452,
                120.29807624819334,
                120.73315420747383,
                121.1698056984063,
                121.60803641192919,
                122.04785205956307,
                122.48925837348521,
                122.93226110660429,
                123.37686603263526,
                123.82307894617475,
                124.27090566277643,
                124.72035201902696,
                125.17142387262192,
                125.62412710244229,
                126.07846760863092,
                126.53445131266955,
                126.99208415745595,
                127.45137210738136,
                127.91232114840817,
                128.37493728814812,
                128.83922655594034,
                129.30519500293016,
                129.77284870214785,
                130.24219374858782,
                130.71323625928798,
                131.1859823734096,
                131.6604382523172,
                132.13661007965888,
                132.61450406144698,
                133.0941264261389,
                133.57548342471827,
                134.05858133077646,
                134.54342644059432,
                135.0300250732242,
                135.51838357057247,
                136.00850829748188,
                136.50040564181484,
                136.99408201453647,
                137.48954384979822,
                137.9867976050217,
                138.4858497609829,
                138.9867068218965,
                139.4893753155009,
                139.99386179314303,
                140.50017282986397,
                141.00831502448438,
                141.5182949996908,
                142.0301194021217,
                142.5437949024543,
                143.05932819549136,
                143.57672600024858,
                144.09599506004201,
                144.61714214257614,
                145.14017404003192,
                145.66509756915525,
                146.1919195713461,
                146.72064691274738,
                147.25128648433463,
                147.78384520200566,
                148.31833000667083,
                148.85474786434344,
                149.39310576623052,
                149.933410728824,
                150.47566979399204,
                151.01989002907095,
                151.56607852695726,
                152.11424240620002,
                152.66438881109386,
                153.21652491177178,
                153.77065790429884,
                154.32679501076586,
                154.88494347938354,
                155.44511058457692,
                156.00730362708023,
                156.57152993403201,
                157.1377968590706,
                157.70611178243,
                158.27648211103607,
                158.84891527860302,
                159.42341874573034,
                160.0,
                160.57866655607404,
                161.15942595579259,
                161.74228576827207,
                162.32725359000375,
                162.91433704495307,
                163.50354378465866,
                164.09488148833225,
                164.6883578629587,
                165.28398064339655,
                165.88175759247858,
                166.48169650111328,
                167.0838051883862,
                167.68809150166192,
                168.29456331668626,
                168.90322853768913,
                169.51409509748726,
                170.1271709575877,
                170.74246410829178,
                171.35998256879896,
                171.9797343873114,
                172.60172764113918,
                173.225970436805,
                173.85247091015032,
                174.48123722644124,
                175.11227758047477,
                175.74560019668587,
                176.38121332925454,
                177.01912526221332,
                177.65934430955537,
                178.30187881534277,
                178.94673715381538,
                179.59392772949965,
                180.2434589773187,
                180.89533936270172,
                181.5495773816946,
                182.20618156107065,
                182.8651604584416,
                183.5265226623692,
                184.19027679247722,
                184.85643149956366,
                185.52499546571363,
                186.1959774044124,
                186.86938606065897,
                187.5452302110802,
                188.223518664045,
                188.90426025977916,
                189.5874638704807,
                190.27313840043536,
                190.96129278613276,
                191.65193599638275,
                192.3450770324325,
                193.04072492808348,
                193.73888874980958,
                194.43957759687504,
                195.142800601453,
                195.84856692874482,
                196.5568857770992,
                197.26776637813217,
                197.98121799684753,
                198.69724993175743,
                199.4158715150037,
                200.13709211247928,
                200.86092112395056,
                201.58736798317972,
                202.31644215804755,
                203.0481531506773,
                203.78251049755792,
                204.51952376966887,
                205.25920257260452,
                206.0015565466995,
                206.74659536715436,
                207.49432874416155,
                208.24476642303208,
                208.99791818432246,
                209.7537938439623,
                210.512403253382,
                211.27375629964143,
                212.0378629055586,
                212.80473302983899,
                213.57437666720546,
                214.34680384852845,
                215.12202464095665,
                215.9000491480483,
                216.68088750990282,
                217.464549903293,
                218.25104654179756,
                219.04038767593448,
                219.83258359329426,
                220.6276446186742,
                221.42558111421312,
                222.22640347952597,
                223.03012215183986,
                223.8367476061298,
                224.64629035525516,
                225.45876095009697,
                226.27416997969522,
                227.09252807138685,
                227.9138458909445,
                228.7381341427152,
                229.56540356976004,
                230.39566495399416,
                231.22892911632746,
                232.0652069168052,
                232.90450925474997,
                233.74684706890352,
                234.59223133756936,
                235.44067307875582,
                236.2921833503199,
                237.1467732501108,
                238.00445391611532,
                238.86523652660236,
                239.72913230026904,
                240.59615249638665,
                241.46630841494766,
                242.3396113968126,
                243.21607282385833,
                244.09570411912614,
                244.97851674697043,
                245.86452221320855,
                246.75373206527053,
                247.6461578923495,
                248.54181132555283,
                249.44070403805392,
                250.34284774524383,
                251.24825420488457,
                252.15693521726183,
                253.0689026253391,
                253.9841683149119,
                254.90274421476272,
                255.82464229681634,
                256.7498745762962,
                257.6784531118807,
                258.6103900058603,
                259.5456974042957,
                260.48438749717565,
                261.42647251857596,
                262.3719647468192,
                263.3208765046344,
                264.27322015931776,
                265.22900812289396,
                266.1882528522778,
                267.15096684943654,
                268.1171626615529,
                269.08685288118863,
                270.0600501464484,
                271.0367671411449,
                272.01701659496376,
                273.0008112836297,
                273.98816402907295,
                274.97908769959645,
                275.9735952100434,
                276.9716995219658,
                277.973413643793,
                278.9787506310018,
                279.98772358628605,
                281.00034565972794,
                282.01663004896875,
                283.0365899993816,
                284.0602388042434,
                285.0875898049086,
                286.11865639098266,
                287.15345200049717,
                288.19199012008403,
                289.2342842851523,
                290.28034808006385,
                291.3301951383105,
                292.3838391426922,
                293.44129382549477,
                294.50257296866926,
                295.56769040401133,
                296.63666001334167,
                297.7094957286869,
                298.78621153246104,
                299.866821457648,
                300.9513395879841,
                302.0397800581419,
                303.1321570539145,
                304.22848481240004,
                305.32877762218766,
                306.43304982354357,
                307.5413158085977,
                308.6535900215317,
                309.7698869587671,
                310.89022116915385,
                312.01460725416047,
                313.14305986806403,
                314.2755937181412,
                315.41222356485997,
                316.55296422207215,
                317.69783055720603,
                318.84683749146063,
                320.0,
                321.157333112148,
                322.31885191158517,
                323.48457153654414,
                324.6545071800075,
                325.82867408990614,
                327.0070875693173,
                328.18976297666444,
                329.3767157259174,
                330.5679612867931,
                331.76351518495716,
                332.96339300222655,
                334.1676103767724,
                335.3761830033238,
                336.58912663337253,
                337.80645707537826,
                339.0281901949744,
                340.2543419151754,
                341.48492821658357,
                342.7199651375978,
                343.9594687746228,
                345.20345528227836,
                346.45194087360994,
                347.70494182030063,
                348.9624744528825,
                350.2245551609494,
                351.49120039337174,
                352.76242665850907,
                354.03825052442653,
                355.31868861911073,
                356.60375763068555,
                357.89347430763064,
                359.1878554589993,
                360.4869179546374,
                361.7906787254034,
                363.0991547633892,
                364.4123631221413,
                365.7303209168831,
                367.0530453247384,
                368.38055358495444,
                369.71286299912725,
                371.04999093142726,
                372.3919548088248,
                373.73877212131794,
                375.0904604221604,
                376.44703732809,
                377.8085205195583,
                379.1749277409614,
                380.5462768008707,
                381.92258557226546,
                383.3038719927655,
                384.690154064865,
                386.0814498561669,
                387.47777749961915,
                388.8791551937501,
                390.285601202906,
                391.69713385748963,
                393.1137715541984,
                394.5355327562643,
                395.96243599369507,
                397.39449986351485,
                398.83174303000726,
                400.27418422495856,
                401.7218422479011,
                403.1747359663593,
                404.6328843160951,
                406.0963063013546,
                407.5650209951158,
                409.03904753933773,
                410.51840514520904,
                412.00311309339895,
                413.4931907343087,
                414.9886574883231,
                416.4895328460641,
                417.9958363686449,
                419.5075876879246,
                421.024806506764,
                422.54751259928287,
                424.0757258111172,
                425.6094660596779,
                427.1487533344109,
                428.6936076970569,
                430.24404928191325,
                431.8000982960966,
                433.36177501980563,
                434.92909980658595,
                436.5020930835951,
                438.08077535186897,
                439.66516718658846,
                441.2552892373484,
                442.85116222842623,
                444.4528069590519,
                446.0602443036797,
                447.6734952122596,
                449.29258071051026,
                450.91752190019395,
                452.54833995939043,
                454.18505614277365,
                455.827691781889,
                457.4762682854304,
                459.13080713952,
                460.7913299079883,
                462.4578582326549,
                464.1304138336103,
                465.80901850949994,
                467.49369413780704,
                469.18446267513866,
                470.88134615751164,
                472.5843667006398,
                474.29354650022157,
                476.00890783223065,
                477.7304730532047,
                479.45826460053803,
                481.1923049927733,
                482.9326168298953,
                484.6792227936251,
                486.43214564771665,
                488.1914082382523,
                489.9570334939408,
                491.7290444264171,
                493.50746413054105,
                495.29231578469887,
                497.08362265110566,
                498.88140807610785,
                500.6856954904876,
                502.49650840976915,
                504.31387043452366,
                506.13780525067807,
                507.9683366298238,
                509.80548842952544,
                511.6492845936326,
                513.4997491525924,
                515.3569062237614,
                517.2207800117205,
                519.0913948085914,
                520.9687749943513,
                522.8529450371518,
                524.7439294936383,
                526.6417530092688,
                528.5464403186354,
                530.4580162457879,
                532.3765057045556,
                534.3019336988731,
                536.2343253231058,
                538.1737057623773,
                540.1201002928967,
                542.0735342822898,
                544.0340331899275,
                546.0016225672593,
                547.9763280581459,
                549.9581753991929,
                551.9471904200867,
                553.9433990439315,
                555.946827287586,
                557.9575012620035,
                559.9754471725721,
                562.0006913194559,
                564.0332600979375,
                566.0731799987632,
                568.1204776084868,
                570.1751796098171,
                572.2373127819653,
                574.3069040009943,
                576.3839802401681,
                578.4685685703046,
                580.5606961601277,
                582.6603902766209,
                584.7676782853844,
                586.8825876509895,
                589.0051459373385,
                591.1353808080227,
                593.2733200266833,
                595.4189914573736,
                597.5724230649221,
                599.733642915296,
                601.9026791759679,
                604.0795601162838,
                606.264314107829,
                608.4569696248001,
                610.6575552443753,
                612.8660996470871,
                615.0826316171953,
                617.3071800430635,
                619.5397739175341,
                621.7804423383076,
                624.0292145083209,
                626.2861197361281,
                628.5511874362824,
                630.8244471297199,
                633.1059284441443,
                635.395661114412,
                637.6936749829213,
                640.0
            ],
            "y": [
                -0.10238121449947357,
                0.08463524281978607,
                0.08422449976205826,
                0.018233370035886765,
                0.10215985029935837,
                0.0072356415912508965,
[truncated: 4,541,186 more chars]
