# Supplementary material for: Deep neural network models reveal interplay of peripheral coding and stimulus statistics in pitch perception
Source: Nat Commun. 2021 Dec 14;12:7278. doi: 10.1038/s41467-021-27366-6 (PMC8671597; doi:10.1038/s41467-021-27366-6)
Supplement: Supplementary file 4 — Source Data [file 41467_2021_27366_MOESM4_ESM.zip › Source_Data_Saddler_etal_DNNPitchModel/supplementary_fig03.json]

{
    "human_listeners/experiment_a": {
        "rand": {
            "x": [
                5.333333333333334,
                8.0,
                10.666666666666668,
                16.0,
                21.333333333333336,
                32.0
            ],
            "y": [
                [
                    0.523305
                ],
                [
                    0.81553
                ],
                [
                    3.8894
                ],
                [
                    10.2042
                ],
                [
                    11.0578
                ],
                [
                    13.13165
                ]
            ]
        },
        "sine": {
            "x": [
                5.333333333333334,
                8.0,
                10.666666666666668,
                16.0,
                21.333333333333336,
                32.0
            ],
            "y": [
                [
                    0.49302999999999997
                ],
                [
                    0.778635
                ],
                [
                    1.5918
                ],
                [
                    4.2781
                ],
                [
                    5.22655
                ],
                [
                    5.76835
                ]
            ]
        }
    },
    "human_listeners/experiment_b": {
        "high_harmonics": {
            "f0_in_hz": 125.0,
            "filter_position_in_hz": 3900.0,
            "x_bin_centers": [
                0.9090450000000001,
                0.9273168045000001,
                0.9459558722704502,
                0.9649695853030862,
                0.9843654739676784,
                1.0041512199944287,
                1.0243346595163167,
                1.0449237861725946,
                1.0659267542746638,
                1.0873518820355845,
                1.1092076548644998,
                1.131502728727276,
                1.1542459335746944,
                1.1774462768395457,
                1.2011129470040207,
                1.2252553172388014,
                1.2498829491153014,
                1.2750055963925186,
                1.3006332088800083,
                1.3267759363784966,
                1.3534441326997042,
                1.3806483597669683,
                1.4083993917982844,
                1.43670821957343,
                1.465586054786856,
                1.4950443344880715,
                1.525094725611282,
                1.5557491295960686,
                1.5870196871009494,
                1.6189187828116784,
                1.6514590503461934,
                1.6846533772581518,
                1.7185149101410406,
                1.7530570598348756,
                1.7882935067375567,
                1.8242382062229816,
                1.8609053941680633,
                1.8983095925908415,
                1.9364656154019175,
                1.9753885742714958,
                2.015093884614353,
                2.0555972716951016,
                2.096914776856173,
                2.1390627638709825,
                2.182057925424789,
                2.2259172897258273,
                2.2706582272493163,
                2.3162984576170276
            ],
            "y_bin_heights": [
                [
                    0.0
                ],
                [
                    0.0
                ],
                [
                    0.0
                ],
                [
                    0.0
                ],
                [
                    0.0
                ],
                [
                    0.0
                ],
                [
                    0.0
                ],
                [
                    0.0
                ],
                [
                    0.0
                ],
                [
                    0.0
                ],
                [
                    0.0
                ],
                [
                    0.0
                ],
                [
                    0.0
                ],
                [
                    0.0
                ],
                [
                    0.0
                ],
                [
                    0.0
                ],
                [
                    0.0
                ],
                [
                    0.0
                ],
                [
                    0.7
                ],
                [
                    0.0
                ],
                [
                    0.0
                ],
                [
                    0.0
                ],
                [
                    0.0
                ],
                [
                    0.0
                ],
                [
                    0.0
                ],
                [
                    0.0
                ],
                [
                    0.0
                ],
                [
                    0.7
                ],
                [
                    1.4
                ],
                [
                    0.7
                ],
                [
                    1.4
                ],
                [
                    0.7
                ],
                [
                    1.4
                ],
                [
                    2.0999999999999996
                ],
                [
                    2.0999999999999996
                ],
                [
                    4.199999999999999
                ],
                [
                    7.699999999999999
                ],
                [
                    15.9
                ],
                [
                    15.200000000000001
                ],
                [
                    11.2
                ],
                [
                    12.5
                ],
                [
                    4.9
                ],
                [
                    3.5
                ],
                [
                    8.4
                ],
                [
                    3.5
                ],
                [
                    1.4
                ],
                [
                    0.0
                ],
                [
                    0.7
                ]
            ]
        },
        "low_harmonics": {
            "f0_in_hz": 125.0,
            "filter_position_in_hz": 125.0,
            "x_bin_centers": [
                0.9090450000000001,
                0.9273168045000001,
                0.9459558722704502,
                0.9649695853030862,
                0.9843654739676784,
                1.0041512199944287,
                1.0243346595163167,
                1.0449237861725946,
                1.0659267542746638,
                1.0873518820355845,
                1.1092076548644998,
                1.131502728727276,
                1.1542459335746944,
                1.1774462768395457,
                1.2011129470040207,
                1.2252553172388014,
                1.2498829491153014,
                1.2750055963925186,
                1.3006332088800083,
                1.3267759363784966,
                1.3534441326997042,
                1.3806483597669683,
                1.4083993917982844,
                1.43670821957343,
                1.465586054786856,
                1.4950443344880715,
                1.525094725611282,
                1.5557491295960686,
                1.5870196871009494,
                1.6189187828116784,
                1.6514590503461934,
                1.6846533772581518,
                1.7185149101410406,
                1.7530570598348756,
                1.7882935067375567,
                1.8242382062229816,
                1.8609053941680633,
                1.8983095925908415,
                1.9364656154019175,
                1.9753885742714958,
                2.015093884614353,
                2.0555972716951016,
                2.096914776856173,
                2.1390627638709825,
                2.182057925424789,
                2.2259172897258273,
                2.2706582272493163,
                2.3162984576170276
            ],
            "y_bin_heights": [
                [
                    0.0
                ],
                [
                    0.0
                ],
                [
                    0.7
                ],
                [
                    11.100000000000001
                ],
                [
                    34.7
                ],
                [
                    32.7
                ],
                [
                    15.9
                ],
                [
                    2.0999999999999996
                ],
                [
                    1.4
                ],
                [
                    0.7
                ],
                [
                    0.0
                ],
                [
                    0.0
                ],
                [
                    0.0
                ],
                [
                    0.0
                ],
                [
                    0.0
                ],
                [
                    0.0
                ],
                [
                    0.0
                ],
                [
                    0.0
                ],
                [
                    0.0
                ],
                [
                    0.0
                ],
                [
                    0.0
                ],
                [
                    0.0
                ],
                [
                    0.0
                ],
                [
                    0.0
                ],
                [
                    0.0
                ],
                [
                    0.0
                ],
                [
                    0.0
                ],
                [
                    0.0
                ],
                [
                    0.0
                ],
                [
                    0.7
                ],
                [
                    0.0
                ],
                [
                    0.0
                ],
                [
                    0.0
                ],
                [
                    0.0
                ],
                [
                    0.0
                ],
                [
                    0.0
                ],
                [
                    0.0
                ],
                [
                    0.0
                ],
                [
                    0.0
                ],
                [
                    0.0
                ],
                [
                    0.0
                ],
                [
                    0.0
                ],
                [
                    0.0
                ],
                [
                    0.0
                ],
                [
                    0.0
                ],
                [
                    0.0
                ],
                [
                    0.0
                ],
                [
                    0.0
                ]
            ]
        }
    },
    "human_listeners/experiment_c": {
        "high_harmonics": {
            "x": [
                0.0,
                8.0,
                16.0,
                24.0
            ],
            "y": [
                [
                    0.0
                ],
                [
                    -0.1395
                ],
                [
                    0.275733
                ],
                [
                    0.37927299999999997
                ]
            ]
        },
        "low_harmonics": {
            "x": [
                0.0,
                8.0,
                16.0,
                24.0
            ],
            "y": [
                [
                    0.0
                ],
                [
                    2.496567
                ],
                [
                    4.637067
                ],
                [
                    5.780467
                ]
            ]
        }
    },
    "human_listeners/experiment_d": {
        "1": {
            "x": [
                0.0,
                1.0,
                2.0,
                3.0,
                4.0,
                6.0,
                8.0
            ],
            "y": [
                [
                    0.0
                ],
                [
                    0.25599666666666665
                ],
                [
                    0.5286433333333332
                ],
                [
                    0.7767533333333333
                ],
                [
                    1.038
                ],
                [
                    0.28468666666666664
                ],
                [
                    0.24289000000000002
                ]
            ]
        },
        "12": {
            "x": [
                0.0,
                1.0,
                2.0,
                3.0,
                4.0,
                6.0,
                8.0
            ],
            "y": [
                [
                    0.0
                ],
                [
                    0.0
                ],
                [
                    0.0
                ],
                [
                    0.0
                ],
                [
                    0.0
                ],
                [
                    0.0
                ],
                [
                    0.0
                ]
            ]
        },
        "2": {
            "x": [
                0.0,
                1.0,
                2.0,
                3.0,
                4.0,
                6.0,
                8.0
            ],
            "y": [
                [
                    0.0
                ],
                [
                    0.39357
                ],
                [
                    0.6416733333333333
                ],
                [
                    0.775
                ],
                [
                    0.8496066666666665
                ],
                [
                    0.6080233333333334
                ],
                [
                    0.3112333333333333
                ]
            ]
        },
        "3": {
            "x": [
                0.0,
                1.0,
                2.0,
                3.0,
                4.0,
                6.0,
                8.0
            ],
            "y": [
                [
                    0.0
                ],
                [
                    0.16487
                ],
                [
                    0.5628166666666666
                ],
                [
                    0.7601033333333334
                ],
                [
                    0.7365733333333333
                ],
                [
                    0.6001366666666667
                ],
                [
                    0.43829
                ]
            ]
        },
        "4": {
            "x": [
                0.0,
                1.0,
                2.0,
                3.0,
                4.0,
                6.0,
                8.0
            ],
            "y": [
                [
                    0.0
                ],
                [
                    0.17187666666666668
                ],
                [
                    0.3244766666666667
                ],
                [
                    0.5270199999999999
                ],
                [
                    0.4649366666666667
                ],
                [
                    0.2846866666666667
                ],
                [
                    0.1412433333333333
                ]
            ]
        },
        "5": {
            "x": [
                0.0,
                1.0,
                2.0,
                3.0,
                4.0,
                6.0,
                8.0
            ],
            "y": [
                [
                    0.0
                ],
                [
                    0.0641
                ],
                [
                    0.22282999999999997
                ],
                [
                    0.27729
                ],
                [
                    0.37731333333333333
                ],
                [
                    0.44066
                ],
                [
                    0.24727
                ]
            ]
        },
        "6": {
            "x": [
                0.0,
                1.0,
                2.0,
                3.0,
                4.0,
                6.0,
                8.0
            ],
            "y": [
                [
                    0.0
                ],
                [
                    0.11619
                ],
                [
                    0.18992
                ],
                [
                    0.31097
                ],
                [
                    0.1008
                ],
                [
                    0.09843
                ],
                [
                    0.0
                ]
            ]
        }
    },
    "human_listeners/experiment_e": {
        "pure_tones": {
            "x": [
                55.6,
                80.62,
                125.44,
                200.77,
                320.0
            ],
            "y": [
                [
                    6.0
                ],
                [
                    4.11
                ],
                [
                    2.36
                ],
                [
                    1.52
                ],
                [
                    1.37
                ]
            ]
        },
        "transposed_tones": {
            "x": [
                55.6,
                80.62,
                125.44,
                200.77,
                320.0
            ],
            "y": [
                [
                    17.216122547192537
                ],
                [
                    14.119634694569926
                ],
                [
                    11.963219003373153
                ],
                [
                    7.546903152233928
                ],
                [
                    4.715455563279154
                ]
            ]
        }
    },
    "human_model_comparisons/experiment_a": {
        "multi_conv_layer_networks": {
            "median_x": 16.5621949352324,
            "median_x_confidence_interval": [
                16.05662747751984,
                17.067762392944964
            ],
            "median_y": 16.5621949352324,
            "median_y_confidence_interval": [
                0.7811580476872135,
                0.8016459182880429
            ],
            "x": [
                16.118133068084717,
                19.34647411108017,
                14.765410125255585,
                16.725797951221466,
                13.7465238571167,
                18.51045787334442,
                18.40997338294983,
                18.103045225143433,
                19.14645880460739,
                17.333225905895233,
                15.833587944507599,
                13.470788300037384,
                4.14317287504673,
                14.738979935646057,
                19.194795191287994,
                15.439985692501068,
                11.301098763942719,
                16.103370487689972,
                20.48584669828415,
                16.848427057266235,
                10.80225184559822,
                16.826044023036957,
                20.29559463262558,
                16.556499898433685,
                11.163707822561264,
                14.250609278678894,
                11.523497104644775,
                14.092978835105896,
                11.361341923475266,
                20.16296535730362,
                13.861770927906036,
                20.298689603805542,
                18.94311010837555,
                11.308956891298294,
                16.253143548965454,
                8.975445479154587,
                19.573871791362762,
                11.099416762590408,
                20.461082458496094,
                22.47575968503952,
                14.00892436504364,
                16.225284337997437,
                11.148229986429214,
                5.1939669996500015,
                19.55387145280838,
                5.342073738574982,
                12.509286403656006,
                18.554508686065674,
                18.99954229593277,
                12.317129224538803,
                16.31338596343994,
                15.136867761611938,
                15.83239734172821,
                15.254971385002136,
                11.297765374183655,
                12.983369827270508,
                15.965740382671356,
                20.739437639713287,
                19.40028816461563,
                13.095760345458984,
                21.607837080955505,
                17.80802309513092,
                17.12963879108429,
                17.316080629825592,
                19.62268501520157,
                19.641496241092682,
                15.755009651184082,
                4.695595800876617,
                14.00606781244278,
                16.701748967170715,
                21.528545022010803,
                17.029154300689697,
                16.918431222438812,
                16.949625313282013,
                18.103045225143433,
                23.361065983772278,
                19.912469387054443,
                3.7667155265808105,
                22.464092075824738,
                20.485608279705048,
                18.07875782251358,
                17.446091771125793,
                17.570386826992035,
                19.069072604179382,
                13.11195194721222,
                16.679127514362335,
                21.510210633277893,
                10.941071808338165,
                13.911059498786926,
                21.404488384723663,
                14.129409193992615,
                19.097168743610382,
                13.431975245475769,
                16.8010413646698,
                16.92533791065216,
                16.7531818151474,
                13.825100660324097,
                14.172984659671783,
                17.613960802555084,
                15.026858448982239,
                19.270753860473633,
                20.774677395820618,
                17.264172434806824,
                12.600959837436676,
                16.69793874025345,
                13.73961865901947,
                17.35394150018692,
                20.278210937976837,
                18.10971349477768,
                5.198253318667412,
                20.587997138500214,
                17.02272593975067,
                19.718407094478607,
                16.845807433128357,
                15.73643684387207,
                14.622066915035248,
                17.030106484889984,
                16.820091009140015,
                13.126952946186066,
                16.773897409439087,
                8.24538990855217,
                19.05478537082672,
                14.649926126003265,
                13.758191466331482,
                10.249114036560059,
                12.757401168346405,
                12.563338875770569,
                15.776202082633972,
                16.02979302406311,
                13.834387063980103,
                11.663983762264252,
                21.134944260120392,
                16.74603819847107,
                18.32115799188614,
                13.50698173046112,
                20.045098662376404,
                18.124237656593323,
                14.978283643722534,
                15.214492380619049,
                23.17224144935608,
                12.9655122756958,
                11.977103352546692,
                16.813424229621887,
                20.269162952899933,
                13.293394446372986,
                13.767477869987488,
                17.076538503170013,
                15.889781713485718,
                16.428394615650177,
                14.117980003356934,
                20.728008449077606,
                10.026240348815918,
                14.603731036186218,
                12.919794023036957,
                15.339264273643494,
                15.150201320648193,
                20.49727588891983,
                18.061375617980957,
                13.802480697631836,
                13.62389475107193,
                16.469350457191467,
                18.377353250980377,
                15.975503623485565,
                15.733103454113007,
                17.580386996269226,
                15.076625347137451,
                22.36432284116745,
                18.225674331188202,
                13.757000863552094,
                10.715578496456146,
                13.909155130386353,
                22.68744260072708,
                24.883323907852173,
                19.12788599729538,
                19.06431019306183,
                20.75110524892807,
                15.828825533390045,
                14.924946427345276,
                14.4489586353302,
                18.996208906173706,
                14.28966075181961,
                16.078844666481018,
                13.640086352825165,
                21.92714661359787,
                19.080740213394165,
                15.389981865882874,
                19.25218105316162,
                19.187889993190765,
                16.374580562114716,
                11.936623603105545,
                19.666022062301636,
                18.58641654253006,
                13.2417231798172,
                18.723808228969574,
                4.3515220284461975,
                17.80230849981308,
                14.700405299663544,
                13.834387063980103,
                21.419250965118408,
                17.780879139900208,
                17.357513308525085,
                12.945272028446198,
                15.781678259372711,
                18.209005892276764,
                18.37354302406311,
                16.456730663776398,
                4.981569945812225,
                15.459035336971283,
                17.369180917739868,
                12.674298882484436,
                20.561566948890686,
                14.232513308525085,
                16.29338413476944,
                17.935889959335327,
                19.1166952252388,
                14.500153064727783,
                18.62165629863739,
                19.052404165267944,
                17.5232395529747,
                16.70508235692978,
                19.448624551296234,
                21.50116264820099,
                16.511258482933044,
                16.102179884910583,
                20.890401303768158,
                19.417907297611237,
                16.419346630573273,
                11.95853054523468,
                11.951624602079391,
                20.82563489675522,
                14.322519302368164,
                17.024630308151245,
                16.166946291923523,
                10.693671554327011,
                9.307137876749039,
                21.99905663728714,
                12.968607246875763,
                15.937404334545135,
                17.46513992547989,
                19.778887927532196,
                17.975416779518127,
                14.19227123260498,
                16.24147593975067,
                14.568252861499786,
                18.70475858449936,
                18.45664381980896,
                17.777782678604126,
                20.36321759223938,
                23.47416877746582,
                18.7695249915123,
                24.142077565193176,
                17.368942499160767,
                17.681346833705902,
                19.399811327457428,
                15.656192600727081,
                17.87279099225998,
                18.43140423297882,
                5.0594329833984375,
                15.301641821861267,
                17.907792329788208,
                19.65411603450775,
                24.597112834453583,
                21.101132035255432,
                15.966454148292542,
                16.14122986793518,
                22.112874686717987,
                14.332044124603271,
                16.01264923810959,
                18.698567152023315,
                13.21505457162857,
                17.59514957666397,
                15.625238418579102,
                13.913202285766602,
                19.649353623390198,
                21.546165645122528,
                21.282097697257996,
                15.06662368774414,
                15.981931984424591,
                16.953910887241364,
                20.390601456165314,
                22.063109278678894,
                18.962159752845764,
                21.84976041316986,
                13.442929089069366,
                19.44219619035721,
                3.4662164747714996,
                12.723350524902344,
                15.788821876049042,
                18.828576803207397,
                14.865656197071075,
                23.596321046352386,
                4.989189654588699,
                9.504057466983795,
                22.660773992538452,
                10.660812258720398,
                17.720873653888702,
                20.23511379957199,
                22.36694246530533,
                13.822244107723236,
                23.578225076198578,
                16.717226803302765,
                20.650382339954376,
                15.186156332492828,
                10.653907060623169,
                18.472598493099213,
                18.623562157154083,
                15.262115001678467,
                15.860256552696228,
                11.488018184900284,
                18.43950003385544,
                18.194957077503204,
                13.059090077877045,
                20.653001964092255,
                12.70025372505188,
                13.38268667459488,
                19.97104585170746,
                11.542784422636032,
                17.7206352353096,
                18.97287368774414,
                14.761601388454437,
                17.38061010837555,
                13.387686014175415,
                11.274906992912292,
                22.281697392463684,
                20.341788232326508,
                13.459834456443787,
                12.819786369800568,
                18.510934710502625,
                14.34180736541748,
                14.645402133464813,
                14.82255756855011,
                18.481646478176117,
                6.152135506272316,
                15.938356518745422,
                14.829939603805542,
                15.529277920722961,
                18.245437741279602,
                18.17043274641037,
                11.335863918066025,
                13.797956705093384,
                17.42608994245529,
                10.317929089069366,
                14.72374051809311,
                13.286250829696655,
                19.052642583847046,
                13.373638689517975
            ],
            "y": [
                0.7434983870729637,
                0.8331303362820772,
                0.8009361976460079,
                0.7858417768457236,
                0.7171792990411129,
                0.8557208816826286,
                0.8297365122785069,
                0.8730303467270009,
                0.8945910374257785,
                0.8500568899092077,
                0.7728185963841957,
                0.8563815668589337,
                0.46173349040112144,
                0.7416145190968961,
                0.8146865745550576,
                0.840599316099975,
                0.6020498623428158,
                0.6923790634293074,
                0.8304268459517395,
                0.7760256708016212,
                0.6205881599878101,
                0.8619110971101716,
                0.8370377792581939,
                0.7535576255550228,
                0.6654894954257785,
                0.8627853631670147,
                0.7280026721130018,
                0.8507929489087358,
                0.6311760390925683,
                0.8672948615686048,
                0.8015179498412485,
                0.7994754812861123,
                0.8479849300961401,
                0.6920832452719036,
                0.776009988913475,
                0.571229788294061,
                0.8764657113023276,
                0.6404024336389754,
                0.8480487051213226,
                0.8698968073360708,
                0.6714039650002896,
                0.7681216994369092,
                0.5642517954838893,
                0.5023914318963071,
                0.7966819694316974,
                0.4075642546147603,
                0.7021840332030909,
                0.842463620260957,
                0.8302016769715751,
                0.6256254721618265,
                0.6744974091497791,
                0.7606959787392475,
                0.6857919894965824,
                0.876965368355791,
                0.6229997642151748,
                0.7486453999260096,
                0.797671987042945,
                0.8428676232393045,
                0.8685170300747383,
                0.65569216713006,
                0.8823909779997395,
                0.8590877657131133,
                0.8289970808718209,
                0.8713674271272491,
                0.8549223014851229,
                0.8170530371846723,
                0.6950882436870668,
                0.6180426851557866,
                0.8157020547449282,
                0.8310179408906352,
                0.9132554468969388,
                0.8387684789936818,
                0.8879726030383192,
                0.8524498729786646,
                0.7587124723300047,
                0.9340468716851363,
                0.8413399534446441,
                0.20693421494776904,
                0.9348793701575482,
                0.8576099072825202,
                0.8144537927505098,
                0.7704898577940792,
                0.6983546299503778,
                0.8510920225824697,
                0.7394424961714651,
                0.838602441080126,
                0.8015189204747788,
                0.8580492956412838,
                0.6353162676270697,
                0.8282207757141729,
                0.8176896106455198,
                0.8402895168206426,
                0.6147801362929121,
                0.7587567277120676,
                0.7475369046978906,
                0.7498872004544099,
                0.6822011790255487,
                0.817708343620368,
                0.8094145321862704,
                0.7826551617950395,
                0.8232375632243326,
                0.9024373151568919,
                0.8203789506598967,
                0.5572506941251713,
                0.8518107155532565,
                0.7382526207201917,
                0.795367452492018,
                0.8098699893889364,
                0.8817189963764122,
                0.5186762057468931,
                0.7974592256274307,
                0.7434026214171016,
                0.8202009254498398,
                0.6940185796269035,
                0.7214817431260272,
                0.7439307269611004,
                0.7111284237772435,
                0.8040355102815604,
                0.7053865509542351,
                0.7185535185931361,
                0.5549264147584446,
                0.8514935986366017,
                0.6433745875590267,
                0.6406483290543401,
                0.7039703810719472,
                0.7428735560074582,
                0.736757670496431,
                0.7810044516642645,
                0.7419256401952581,
                0.8546445449416956,
                0.6728669683044067,
                0.8953434741439498,
                0.8290945346776771,
                0.7959757381884295,
                0.7527291359064717,
                0.7917268480202421,
                0.8704256261700237,
                0.804000557881131,
                0.7248410600716798,
                0.9359645234814691,
                0.6039773729669256,
                0.6657317075816291,
                0.8914012730037141,
                0.7959867088713958,
                0.5826814093296074,
                0.7094165443105321,
                0.7676713507151108,
                0.7408498316794049,
                0.7192185515279013,
                0.8482664207690902,
                0.8526898859152976,
                0.6691789413912554,
                0.8122394674587105,
                0.689088249754029,
                0.7325424661292622,
                0.7399992754580839,
                0.8546873056722729,
                0.7919900353558783,
                0.7403581442753162,
                0.5659933660935936,
                0.773452176078965,
                0.7483420370809494,
                0.88257693507846,
                0.7410312485997874,
                0.6444376422999694,
                0.7043602108712864,
                0.7393976801604356,
                0.832968577555537,
                0.7567868052511423,
                0.7581329582905745,
                0.7615872419930254,
                0.8845625343188475,
                0.9334126164785836,
                0.8710689566122849,
                0.8724709360255839,
                0.8433540923431678,
                0.7467996920081807,
                0.7630071805034523,
                0.7274245206345707,
                0.7925217230194864,
                0.7664358713688035,
                0.7626071072972275,
                0.691569883856799,
                0.8694442825144659,
                0.8746770573118771,
                0.712404832521564,
                0.8621154862566534,
                0.8738379649540725,
                0.8395716980130459,
                0.7908791869151863,
                0.8210997630503872,
                0.8152082438276322,
                0.8283609681875979,
                0.8883890962164696,
                0.5078442031960959,
                0.7876823991701362,
                0.7344019360470794,
                0.7729102572890458,
                0.901493389260285,
                0.7507336752666738,
                0.7667305311313397,
                0.5893586239175768,
                0.7619117196957771,
                0.7532863458458913,
                0.7945769601912126,
                0.7742182314505219,
                0.5298345266411186,
                0.7235795522823179,
                0.8795278730327049,
                0.84673541370577,
                0.859177275416655,
                0.6424032099958894,
                0.8371777526062293,
                0.740736918715733,
                0.8422946951523945,
                0.7297501168558995,
                0.8047699120463446,
                0.7815172379285944,
                0.869697181034012,
                0.7867636100752382,
                0.8244533207630615,
                0.8638491617278121,
                0.7336235073958952,
                0.7252927121840772,
                0.8930189688334834,
                0.8751959744614356,
                0.8356734325332537,
                0.7731865478629092,
                0.7909716521620945,
                0.8806958148146393,
                0.8505045504622525,
                0.772907732617491,
                0.7116897626509614,
                0.5413052129390299,
                0.6289287706094366,
                0.9205269076232802,
                0.6556614598095278,
                0.8310720196655909,
                0.8049661844926888,
                0.8936669024903434,
                0.8624346152543344,
                0.7580021862245331,
                0.768441039757123,
                0.7287100383699628,
                0.8630865123827375,
                0.8947348834602725,
                0.8867716796182576,
                0.8720251282967005,
                0.9243128351794938,
                0.8399283483249407,
                0.9423263065099832,
                0.8553220101707093,
                0.7379014048803344,
                0.8159510066781304,
                0.7904907559109946,
                0.7762037158920586,
                0.8662546252024452,
                0.4259844957418955,
                0.7366150283795129,
                0.6612973413020928,
                0.8984895302515482,
                0.9117718610668969,
                0.8253757130563805,
                0.8885308845045119,
                0.7730378070732684,
                0.9266832862442498,
                0.8210033968091797,
                0.6693337624592284,
                0.8003754173270458,
                0.6944729481733863,
                0.8708879850185123,
                0.7935498106666167,
                0.6742559389579462,
                0.766422071915917,
                0.789590317024456,
                0.8076449817949739,
                0.7934921492009117,
                0.7953909207904992,
                0.7822185465232696,
                0.8568739900287551,
                0.8955371242357673,
                0.9142833209930609,
                0.911912561126604,
                0.7495414851550151,
                0.8235511210828064,
                0.6770341493351091,
                0.6863536363304246,
                0.7826601751367198,
                0.831333078799655,
                0.6791832772231332,
                0.9346304753500376,
                0.5947253028909063,
                0.5943047669994854,
                0.8867144155754358,
                0.591027123835119,
                0.8772238372354141,
                0.8947672736994106,
                0.8561012321141496,
                0.7707021819346754,
                0.9212213249447567,
                0.7868103620988414,
                0.8664630133630192,
                0.7865676218307694,
                0.5266612563912674,
                0.8519905436166584,
                0.8355998921799891,
                0.8020813149598186,
                0.7155793833695558,
                0.7259709316420511,
                0.8476366418992792,
                0.7855177173928544,
                0.8073223002179344,
                0.8640720670259644,
                0.7978801961986537,
                0.71146266892255,
                0.8956347519072609,
                0.6760769445461727,
                0.7852437782924508,
                0.748392891242999,
                0.8289064388798538,
                0.7401886541384104,
                0.8076929427750497,
                0.7004269839117269,
                0.8787210304422648,
                0.8588260947489337,
                0.7035798327685159,
                0.711840872375677,
                0.7801110033394859,
                0.7233021282928549,
                0.812721602017679,
                0.8203836151603933,
                0.8143017107103171,
                0.5127225559714081,
                0.7070295623860448,
                0.8578067650828461,
                0.7885838427701112,
                0.8220064158496279,
                0.8244383628627281,
                0.6312709755770015,
                0.9159976454550861,
                0.7922099678743083,
                0.5462496576248945,
                0.7098568399381604,
                0.6897314947900928,
                0.7243180526148087,
                0.7749028806783121
            ]
        },
        "single_conv_layer_networks": {
            "median_x": 10.19375172033906,
            "median_x_confidence_interval": [
                8.793065702142936,
                11.594437738535184
            ],
            "median_y": 10.19375172033906,
            "median_y_confidence_interval": [
                0.5867434635317746,
                0.6822786344239705
            ],
            "x": [
                13.51531594991684,
                13.772954046726227,
                18.057328462600708,
                9.00544822216034,
                12.008533626794815,
                8.158240467309952,
                4.8522744327783585,
                7.3396071791648865,
                12.616676092147827,
                8.263962715864182,
                5.259448289871216,
                17.08749234676361,
                11.946386098861694,
                17.083682119846344,
                16.198138892650604,
                8.472312241792679,
                6.886477023363113,
                17.341558635234833,
                9.397859126329422,
                9.0985506772995,
                15.748104453086853,
                6.6012173891067505,
                4.028640314936638,
                17.956843972206116,
                10.614141821861267,
                5.227065086364746,
                9.86575186252594,
                9.496913850307465,
                7.622723281383514,
                14.500389993190765,
                4.669403284788132,
                10.254114866256714,
                12.921936810016632,
                12.166879326105118,
                16.91247969865799,
                10.892020165920258,
                17.1084463596344,
                20.803727209568024,
                15.396173298358917,
                4.881086200475693,
                15.687623620033264,
                5.376838147640228,
                8.097045123577118,
                15.850254893302917,
                0.19644354470074177,
                9.559538215398788,
                9.282850474119186,
                7.4481867253780365,
                10.654859244823456,
                2.34589297324419,
                18.524745106697083,
                10.14648750424385,
                9.804318100214005,
                10.049575567245483
            ],
            "y": [
                0.5826283524821655,
                0.6596844491765108,
                0.737130343033248,
                0.5809765330771289,
                0.5798710680020879,
                0.6123055521002422,
                0.5871409121062111,
                0.6001659646210513,
                0.5874503364856778,
                0.676600955884744,
                0.5830836444299583,
                0.7405057332832088,
                0.5730007850670383,
                0.6680010723201476,
                0.6782616488335736,
                0.7564707905655205,
                0.6589404367592152,
                0.7284225055312089,
                0.5219135189207726,
                0.6111977395845535,
                0.7441184500270661,
                0.5785763751526021,
                0.5783695587372714,
                0.7239803485871276,
                0.6845109289078061,
                0.6002920193757013,
                0.6910501685595453,
                0.6865466382056973,
                0.547371441858299,
                0.7533494981694464,
                0.6466721648995521,
                0.6539803452055682,
                0.661226109230634,
                0.5798583110135442,
                0.738701141783894,
                0.7484321341695485,
                0.6926580221027946,
                0.8200370568728986,
                0.632356865810446,
                0.5440373194666503,
                0.7168574349736272,
                0.5982961123908385,
                0.531942378290321,
                0.7701447627763764,
                0.0,
                0.6012767296695626,
                0.5912747973197939,
                0.5810485299054399,
                0.7222529406804348,
                0.3475524546916668,
                0.6905865702683419,
                0.6626739528606277,
                0.5798167069960576,
                0.6129476044632214
            ]
        }
    },
    "human_model_comparisons/experiment_b": {
        "multi_conv_layer_networks": {
            "median_x": 16.553353810310362,
            "median_x_confidence_interval": [
                16.05295183068794,
                17.053755789932783
            ],
            "median_y": 16.553353810310362,
            "median_y_confidence_interval": [
                0.418356616348276,
                0.4572633039997252
            ],
            "x": [
                16.118133068084717,
                19.34647411108017,
                14.765410125255585,
                16.725797951221466,
                13.7465238571167,
                18.51045787334442,
                18.40997338294983,
                18.103045225143433,
                19.14645880460739,
                17.333225905895233,
                15.833587944507599,
                13.470788300037384,
                4.14317287504673,
                14.738979935646057,
                19.194795191287994,
                15.439985692501068,
                11.301098763942719,
                16.103370487689972,
                20.48584669828415,
                16.848427057266235,
                10.80225184559822,
                16.826044023036957,
                20.29559463262558,
                16.556499898433685,
                11.163707822561264,
                14.250609278678894,
                11.523497104644775,
                14.092978835105896,
                11.361341923475266,
                20.16296535730362,
                13.861770927906036,
                20.298689603805542,
                18.94311010837555,
                11.308956891298294,
                16.253143548965454,
                8.975445479154587,
                19.573871791362762,
                11.099416762590408,
                20.461082458496094,
                22.47575968503952,
                14.00892436504364,
                16.225284337997437,
                11.148229986429214,
                5.1939669996500015,
                19.55387145280838,
                5.342073738574982,
                12.509286403656006,
                18.554508686065674,
                18.99954229593277,
                12.317129224538803,
                16.31338596343994,
                15.136867761611938,
                15.83239734172821,
                15.254971385002136,
                11.297765374183655,
                12.983369827270508,
                15.965740382671356,
                20.739437639713287,
                19.40028816461563,
                13.095760345458984,
                21.607837080955505,
                17.80802309513092,
                17.12963879108429,
                17.316080629825592,
                19.62268501520157,
                19.641496241092682,
                15.755009651184082,
                4.695595800876617,
                14.00606781244278,
                16.701748967170715,
                21.528545022010803,
                17.029154300689697,
                16.918431222438812,
                16.949625313282013,
                18.103045225143433,
                23.361065983772278,
                19.912469387054443,
                3.7667155265808105,
                22.464092075824738,
                20.485608279705048,
                18.07875782251358,
                17.446091771125793,
                17.570386826992035,
                19.069072604179382,
                13.11195194721222,
                16.679127514362335,
                21.510210633277893,
                10.941071808338165,
                13.911059498786926,
                21.404488384723663,
                14.129409193992615,
                19.097168743610382,
                13.431975245475769,
                16.8010413646698,
                16.92533791065216,
                16.7531818151474,
                13.825100660324097,
                14.172984659671783,
                17.613960802555084,
                15.026858448982239,
                19.270753860473633,
                20.774677395820618,
                17.264172434806824,
                12.600959837436676,
                16.69793874025345,
                13.73961865901947,
                17.35394150018692,
                20.278210937976837,
                18.10971349477768,
                5.198253318667412,
                20.587997138500214,
                17.02272593975067,
                19.718407094478607,
                16.845807433128357,
                15.73643684387207,
                14.622066915035248,
                17.030106484889984,
                16.820091009140015,
                13.126952946186066,
                16.773897409439087,
                8.24538990855217,
                19.05478537082672,
                14.649926126003265,
                13.758191466331482,
                10.249114036560059,
                12.757401168346405,
                12.563338875770569,
                15.776202082633972,
                16.02979302406311,
                13.834387063980103,
                11.663983762264252,
                21.134944260120392,
                16.74603819847107,
                18.32115799188614,
                13.50698173046112,
                20.045098662376404,
                18.124237656593323,
                14.978283643722534,
                15.214492380619049,
                23.17224144935608,
                12.9655122756958,
                11.977103352546692,
                16.813424229621887,
                20.269162952899933,
                13.293394446372986,
                13.767477869987488,
                17.076538503170013,
                15.889781713485718,
                16.428394615650177,
                14.117980003356934,
                20.728008449077606,
                10.026240348815918,
                14.603731036186218,
                12.919794023036957,
                15.339264273643494,
                15.150201320648193,
                20.49727588891983,
                18.061375617980957,
                13.802480697631836,
                13.62389475107193,
                16.469350457191467,
                18.377353250980377,
                15.975503623485565,
                15.733103454113007,
                17.580386996269226,
                15.076625347137451,
                22.36432284116745,
                18.225674331188202,
                13.757000863552094,
                10.715578496456146,
                13.909155130386353,
                22.68744260072708,
                24.883323907852173,
                19.12788599729538,
                19.06431019306183,
                20.75110524892807,
                15.828825533390045,
                14.924946427345276,
                14.4489586353302,
                18.996208906173706,
                14.28966075181961,
                16.078844666481018,
                13.640086352825165,
                21.92714661359787,
                19.080740213394165,
                15.389981865882874,
                19.25218105316162,
                19.187889993190765,
                16.374580562114716,
                11.936623603105545,
                19.666022062301636,
                18.58641654253006,
                13.2417231798172,
                18.723808228969574,
                4.3515220284461975,
                17.80230849981308,
                14.700405299663544,
                13.834387063980103,
                21.419250965118408,
                17.780879139900208,
                17.357513308525085,
                12.945272028446198,
                15.781678259372711,
                18.209005892276764,
                18.37354302406311,
                16.456730663776398,
                4.981569945812225,
                15.459035336971283,
                17.369180917739868,
                12.674298882484436,
                20.561566948890686,
                14.232513308525085,
                16.29338413476944,
                17.935889959335327,
                19.1166952252388,
                14.500153064727783,
                18.62165629863739,
                19.052404165267944,
                17.5232395529747,
                16.70508235692978,
                19.448624551296234,
                21.50116264820099,
                16.511258482933044,
                16.102179884910583,
                20.890401303768158,
                19.417907297611237,
                16.419346630573273,
                11.95853054523468,
                11.951624602079391,
                20.82563489675522,
                14.322519302368164,
                17.024630308151245,
                16.166946291923523,
                10.693671554327011,
                9.307137876749039,
                21.99905663728714,
                12.968607246875763,
                15.937404334545135,
                17.46513992547989,
                19.778887927532196,
                17.975416779518127,
                14.19227123260498,
                16.24147593975067,
                14.568252861499786,
                18.70475858449936,
                18.45664381980896,
                17.777782678604126,
                20.36321759223938,
                23.47416877746582,
                18.7695249915123,
                24.142077565193176,
                17.368942499160767,
                17.681346833705902,
                19.399811327457428,
                15.656192600727081,
                17.87279099225998,
                18.43140423297882,
                5.0594329833984375,
                15.301641821861267,
                17.907792329788208,
                19.65411603450775,
                24.597112834453583,
                21.101132035255432,
                15.966454148292542,
                16.14122986793518,
                22.112874686717987,
                14.332044124603271,
                16.01264923810959,
                18.698567152023315,
                13.21505457162857,
                17.59514957666397,
                15.625238418579102,
                13.913202285766602,
                19.649353623390198,
                21.546165645122528,
                21.282097697257996,
                15.06662368774414,
                15.981931984424591,
                16.953910887241364,
                20.390601456165314,
                22.063109278678894,
                18.962159752845764,
                21.84976041316986,
                13.442929089069366,
                19.44219619035721,
                3.4662164747714996,
                12.723350524902344,
                15.788821876049042,
                18.828576803207397,
                14.865656197071075,
                23.596321046352386,
                4.989189654588699,
                9.504057466983795,
                22.660773992538452,
                10.660812258720398,
                17.720873653888702,
                20.23511379957199,
                22.36694246530533,
                13.822244107723236,
                23.578225076198578,
                16.717226803302765,
                20.650382339954376,
                15.186156332492828,
                10.653907060623169,
                18.472598493099213,
                18.623562157154083,
                15.262115001678467,
                15.860256552696228,
                11.488018184900284,
                18.43950003385544,
                18.194957077503204,
                13.059090077877045,
                20.653001964092255,
                12.70025372505188,
                13.38268667459488,
                19.97104585170746,
                11.542784422636032,
                17.7206352353096,
                18.97287368774414,
                14.761601388454437,
                17.38061010837555,
                13.387686014175415,
                11.274906992912292,
                22.281697392463684,
                20.341788232326508,
                13.459834456443787,
                12.819786369800568,
                18.510934710502625,
                14.34180736541748,
                14.645402133464813,
                14.82255756855011,
                18.481646478176117,
                6.152135506272316,
                15.938356518745422,
                14.829939603805542,
                15.529277920722961,
                18.245437741279602,
                18.17043274641037,
                11.335863918066025,
                13.797956705093384,
                17.42608994245529,
                10.317929089069366,
                14.72374051809311,
                13.286250829696655,
                19.052642583847046,
                13.373638689517975
            ],
            "y": [
                0.6986793858786388,
                0.5471922424746695,
                0.36269467801393224,
                0.516561248344297,
                0.3303340718708985,
                0.4165671396718278,
                0.2395046545169953,
                0.5578136484780614,
                0.6653870943598753,
                0.43761383971405315,
                0.44718430159066597,
                0.5406817555948434,
                0.29677672981733955,
                0.6345583515698731,
                0.4421469724646799,
                0.6002842550252577,
                0.41693757826375893,
                0.3470460607894715,
                0.42073068009667575,
                0.3103995791830222,
                0.371243821939746,
                0.6013770891172937,
                0.3327506019832313,
                0.3956053753785529,
                0.46264403802151777,
                0.37843461600809786,
                0.33006047856375614,
                0.4340321338381424,
                0.3490329320483889,
                0.6177688677637344,
                0.6374881688593969,
                0.28729420009028833,
                0.4234484001151222,
                0.5916504346020126,
                0.44962693217301025,
                0.44215203111325846,
                0.7386403421943046,
                0.40667699297297194,
                0.42459408692540124,
                0.6227752098696722,
                0.31383431147141455,
                0.5547010243086272,
                0.3859879547221256,
                0.2340915245337725,
                0.35201571850526253,
                0.1896368950412736,
                0.3561725835917395,
                0.4578353661789307,
                0.4381507308789054,
                0.27708553561992477,
                0.34269660917201544,
                0.6085086869713675,
                0.4164302716067232,
                0.6230456104343925,
                0.23801647321521668,
                0.5651586842577742,
                0.4038557490477281,
                0.4217112800659635,
                0.5633655505659408,
                0.207971696157749,
                0.40885459031694144,
                0.5423603741819899,
                0.6011943608787579,
                0.5731025281263357,
                0.6144318371305718,
                0.4026754913563641,
                0.27824933720287875,
                0.18803000142564305,
                0.4720253273949564,
                0.6357888922267035,
                0.6255967676950213,
                0.6303913413148191,
                0.549037336043335,
                0.3867618927488626,
                0.5371071019577055,
                0.4749380845846393,
                0.602979406999684,
                0.11281380991130342,
                0.43842834020545435,
                0.5052394551264764,
                0.6543131967549293,
                0.5005573667966235,
                0.3751388581403996,
                0.3679358860442507,
                0.6196294685545379,
                0.6484624519414853,
                0.24852107186315983,
                0.6039841321924055,
                0.27949082581045787,
                0.35129504702502573,
                0.49196146631265636,
                0.3912483796611821,
                0.33816690975390484,
                0.5957927506382555,
                0.31736436595043804,
                0.6962546550972529,
                0.44273954667106324,
                0.6676823633819521,
                0.3514432197672399,
                0.45931436692130817,
                0.4952740279241228,
                0.4885731813156354,
                0.46130460371939574,
                0.43857699961719643,
                0.317742917813939,
                0.4287949408430513,
                0.6123943347296755,
                0.4174856389228614,
                0.5958106105970703,
                0.2844163281760221,
                0.27676034772356845,
                0.34046816046283773,
                0.5246817996116636,
                0.4592898233168208,
                0.42175996266311017,
                0.40718509665305685,
                0.5989359935894057,
                0.312958574502968,
                0.2646911954330297,
                0.2532378291206438,
                0.2624230437289469,
                0.3498532352891515,
                0.3582734672178567,
                0.32105353133584325,
                0.49908593096178083,
                0.3358764113830206,
                0.3845847692567374,
                0.37680725849917973,
                0.5159278540404387,
                0.6333149658358431,
                0.3039400326811223,
                0.6906512114681723,
                0.22274922450494172,
                0.5720625225163354,
                0.5804977429156862,
                0.39299641576943856,
                0.4761695193397732,
                0.3920527184276595,
                0.320882148680121,
                0.651577997880104,
                0.40374200276734884,
                0.3056370122354843,
                0.7132726948437772,
                0.4793808720531867,
                0.18167739039721498,
                0.4202109923633112,
                0.6770853260821202,
                0.21250406700052196,
                0.40953623480443685,
                0.37193339679985865,
                0.5449952625461494,
                0.4882807539154499,
                0.4682028866707804,
                0.4910817489378321,
                0.41769534522857504,
                0.3458273861407352,
                0.40300485784847084,
                0.5697951144709359,
                0.47698097034565695,
                0.5073430239043649,
                0.46476665737508155,
                0.36063678597857507,
                0.5754950900510671,
                0.6105520526991867,
                0.3669674463238883,
                0.5280455678807839,
                0.27863973723841823,
                0.5730067851887035,
                0.4843313333818829,
                0.18327582427211087,
                0.6083025048720979,
                0.5179111290351339,
                0.5070613086643916,
                0.5720702569164112,
                0.38016290607312014,
                0.507195117463473,
                0.4478386448941816,
                0.6379267658875075,
                0.547088697227546,
                0.37936595302851717,
                0.549226007742556,
                0.4313862598339373,
                0.5192786386004208,
                0.6099236729770876,
                0.46491011285162137,
                0.3765242287547785,
                0.5849758544156777,
                0.5227675338073715,
                0.342324666967777,
                0.522870450579258,
                0.33515528290045227,
                0.29681060567112966,
                0.37543982264722436,
                0.6135808772434805,
                0.27281154139432257,
                0.5274677334204462,
                0.38811578051420037,
                0.3632810218833882,
                0.6154752945153704,
                0.4049653649670683,
                0.35559468424950325,
                0.3666266445818081,
                0.48654720259087925,
                0.3781595874176061,
                0.3365886032183753,
                0.6741895269092467,
                0.3647845414292921,
                0.4474685574596487,
                0.5810628426932324,
                0.5756261225956094,
                0.445847364538052,
                0.33817053822795984,
                0.3958439280332439,
                0.2936405582587623,
                0.42573686360362806,
                0.47533876235665967,
                0.3799221227071577,
                0.48978624452200387,
                0.4665486216059229,
                0.3758572917996293,
                0.5517903077227407,
                0.4747197234549725,
                0.3737722264157659,
                0.5391982495241852,
                0.5439956620427252,
                0.39925790496992875,
                0.25585970203691055,
                0.5634175064496577,
                0.5851074175967534,
                0.5137540166895435,
                0.5325151979175171,
                0.3310243149334715,
                0.28367286848268586,
                0.24175322721414227,
                0.36356564598282154,
                0.6266444792666229,
                0.35938352492681686,
                0.3889003513504122,
                0.3168232424737962,
                0.6071769703608997,
                0.31958922582677834,
                0.49536453969179356,
                0.29131447679351125,
                0.41887950410154545,
                0.4843687974829361,
                0.6330778858740539,
                0.48421242684501004,
                0.4698358268403618,
                0.6044916370825995,
                0.5546345089980548,
                0.52836672464491,
                0.5131172167423046,
                0.36058234428874275,
                0.34047251476191925,
                0.381477324937401,
                0.48173905507409703,
                0.3845780551064883,
                0.2882165272394513,
                0.6127666153166669,
                0.4392441811723457,
                0.4589303979671661,
                0.6140638529519493,
                0.5794110707451994,
                0.5789061500591279,
                0.5242654964837566,
                0.544170731522066,
                0.4133634767748137,
                0.5400088672117189,
                0.35316523393996513,
                0.38366184350602905,
                0.6507053533987254,
                0.3794317335357548,
                0.2504410449556981,
                0.3719018078415366,
                0.5230633313554964,
                0.449955222403189,
                0.5551812693046899,
                0.4640339638178939,
                0.29999397418133034,
                0.4508874943696679,
                0.6469642501136242,
                0.6216077848807761,
                0.5012494722944367,
                0.4597561864858253,
                0.4345131997768974,
                0.27867225001580026,
                0.6692707550806848,
                0.39335403645261097,
                0.4238879264356294,
                0.3752254341797819,
                0.4993004622311443,
                0.04607089859013059,
                0.40536245778989405,
                0.6676322683508227,
                0.42694490541243946,
                0.5380825533489317,
                0.42477743222269604,
                0.4714382833102007,
                0.4372858973402007,
                0.631576225498539,
                0.33476801778452714,
                0.44540488624077396,
                0.3749299037524116,
                0.47841024437681395,
                0.40294670876348015,
                0.5980863998523933,
                0.6219662893813144,
                0.3415578044750509,
                0.28367428463404987,
                0.5084024238432241,
                0.704364863264963,
                0.488355850723795,
                0.39904701679849824,
                0.316233134043652,
                0.4308328505390877,
                0.5727536221214352,
                0.552875511184396,
                0.37370773122546913,
                0.3562698887495994,
                0.4745046033422351,
                0.38922058648294194,
                0.4282177406816156,
                0.31869442486452054,
                0.36744624492577044,
                0.47231733768939915,
                0.2827896136244161,
                0.3829589655965349,
                0.31917084663275797,
                0.3816567004965048,
                0.38372989826482495,
                0.4153593581990955,
                0.40635591477347477,
                0.3421966801600389,
                0.4073642085878511,
                0.44270020080472555,
                0.40224484101691566,
                0.5239223984710772,
                0.3984483221186364,
                0.5195820125151863,
                0.5878254569713994,
                0.4550048755650468,
                0.2697114889540752,
                0.21579021455894062,
                0.511825443881097,
                0.5097422647963759,
                0.3076473976167422
            ]
        },
        "single_conv_layer_networks": {
            "median_x": 10.25245321020484,
            "median_x_confidence_interval": [
                8.809306002092573,
                11.695600418317106
            ],
            "median_y": 10.25245321020484,
            "median_y_confidence_interval": [
                0.30916034612799326,
                0.36634938469760236
            ],
            "x": [
                13.51531594991684,
                13.772954046726227,
                18.057328462600708,
                9.00544822216034,
                12.008533626794815,
                8.158240467309952,
                4.8522744327783585,
                7.3396071791648865,
                12.616676092147827,
                8.263962715864182,
                5.259448289871216,
                17.08749234676361,
                11.946386098861694,
                17.083682119846344,
                16.198138892650604,
                8.472312241792679,
                6.886477023363113,
                17.341558635234833,
                9.397859126329422,
                9.0985506772995,
                15.748104453086853,
                6.6012173891067505,
                4.028640314936638,
                17.956843972206116,
                10.614141821861267,
                5.227065086364746,
                9.86575186252594,
                9.496913850307465,
                7.622723281383514,
                14.500389993190765,
                4.669403284788132,
                10.254114866256714,
                12.921936810016632,
                12.166879326105118,
                16.91247969865799,
                10.892020165920258,
                17.1084463596344,
                20.803727209568024,
                15.396173298358917,
                4.881086200475693,
                15.687623620033264,
                5.376838147640228,
                8.097045123577118,
                15.850254893302917,
                0.19644354470074177,
                9.559538215398788,
                9.282850474119186,
                7.4481867253780365,
                10.654859244823456,
                2.34589297324419,
                18.524745106697083,
                10.14648750424385,
                9.804318100214005,
                10.049575567245483
            ],
            "y": [
                0.44038700241502693,
                0.38809036687966897,
                0.33286055346686255,
                0.4987467219854918,
                0.36553694931484554,
                0.3916697893248943,
                0.37850541044458913,
                0.22279970374648508,
                0.31911727296232906,
                0.2936313596045213,
                0.2821470518981293,
                0.3365011193738992,
                0.31488341298558414,
                0.36463196416217275,
                0.29999642433349627,
                0.338859345025288,
                0.2744568697741469,
                0.32392497658239316,
                0.5192767895609314,
                0.2892178663613222,
                0.2970045711074519,
                0.34288656148741053,
                0.27942757588851563,
                0.3391389155773697,
                0.3935332293437077,
                0.362133505306066,
                0.2888078813024135,
                0.29416342649386545,
                0.35856751569134476,
                0.3566144606223098,
                0.26822766555535904,
                0.26517993759468267,
                0.41532714990404274,
                0.313350293516397,
                0.37344095727654086,
                0.31464591397985775,
                0.3774913191948077,
                0.30128277429709593,
                0.443816035335774,
                0.46476960777320486,
                0.3626126827448218,
                0.48055851598637483,
                0.32664183098924005,
                0.2816924150306445,
                -0.1412020067709569,
                0.399379555808213,
                0.1626870839567488,
                0.389404690298815,
                0.2906914775009919,
                0.37442251236023133,
                0.411829682893905,
                0.3609247890765788,
                0.20051220411972256,
                0.3117119990243238
            ]
        }
    },
    "human_model_comparisons/experiment_c": {
        "multi_conv_layer_networks": {
            "median_x": 16.556126026064156,
            "median_x_confidence_interval": [
                16.038161806553045,
                17.074090245575267
            ],
            "median_y": 16.556126026064156,
            "median_y_confidence_interval": [
                0.8262018968157654,
                0.8876787437396763
            ],
            "x": [
                16.118133068084717,
                19.34647411108017,
                14.765410125255585,
                16.725797951221466,
                13.7465238571167,
                18.51045787334442,
                18.40997338294983,
                18.103045225143433,
                19.14645880460739,
                17.333225905895233,
                15.833587944507599,
                13.470788300037384,
                4.14317287504673,
                14.738979935646057,
                19.194795191287994,
                15.439985692501068,
                11.301098763942719,
                16.103370487689972,
                20.48584669828415,
                16.848427057266235,
                10.80225184559822,
                16.826044023036957,
                20.29559463262558,
                16.556499898433685,
                11.163707822561264,
                14.250609278678894,
                11.523497104644775,
                14.092978835105896,
                11.361341923475266,
                20.16296535730362,
                13.861770927906036,
                20.298689603805542,
                18.94311010837555,
                11.308956891298294,
                16.253143548965454,
                8.975445479154587,
                19.573871791362762,
                11.099416762590408,
                20.461082458496094,
                22.47575968503952,
                14.00892436504364,
                16.225284337997437,
                11.148229986429214,
                5.1939669996500015,
                19.55387145280838,
                5.342073738574982,
                12.509286403656006,
                18.554508686065674,
                18.99954229593277,
                12.317129224538803,
                16.31338596343994,
                15.136867761611938,
                15.83239734172821,
                15.254971385002136,
                11.297765374183655,
                12.983369827270508,
                15.965740382671356,
                20.739437639713287,
                19.40028816461563,
                13.095760345458984,
                21.607837080955505,
                17.80802309513092,
                17.12963879108429,
                17.316080629825592,
                19.62268501520157,
                19.641496241092682,
                15.755009651184082,
                4.695595800876617,
                14.00606781244278,
                16.701748967170715,
                21.528545022010803,
                17.029154300689697,
                16.918431222438812,
                16.949625313282013,
                18.103045225143433,
                23.361065983772278,
                19.912469387054443,
                3.7667155265808105,
                22.464092075824738,
                20.485608279705048,
                18.07875782251358,
                17.446091771125793,
                17.570386826992035,
                19.069072604179382,
                13.11195194721222,
                16.679127514362335,
                21.510210633277893,
                10.941071808338165,
                13.911059498786926,
                21.404488384723663,
                14.129409193992615,
                19.097168743610382,
                13.431975245475769,
                16.8010413646698,
                16.92533791065216,
                16.7531818151474,
                13.825100660324097,
                14.172984659671783,
                17.613960802555084,
                15.026858448982239,
                19.270753860473633,
                20.774677395820618,
                17.264172434806824,
                12.600959837436676,
                16.69793874025345,
                13.73961865901947,
                17.35394150018692,
                20.278210937976837,
                18.10971349477768,
                5.198253318667412,
                20.587997138500214,
                17.02272593975067,
                19.718407094478607,
                16.845807433128357,
                15.73643684387207,
                14.622066915035248,
                17.030106484889984,
                16.820091009140015,
                13.126952946186066,
                16.773897409439087,
                8.24538990855217,
                19.05478537082672,
                14.649926126003265,
                13.758191466331482,
                10.249114036560059,
                12.757401168346405,
                12.563338875770569,
                15.776202082633972,
                16.02979302406311,
                13.834387063980103,
                11.663983762264252,
                21.134944260120392,
                16.74603819847107,
                18.32115799188614,
                13.50698173046112,
                20.045098662376404,
                18.124237656593323,
                14.978283643722534,
                15.214492380619049,
                23.17224144935608,
                12.9655122756958,
                11.977103352546692,
                16.813424229621887,
                20.269162952899933,
                13.293394446372986,
                13.767477869987488,
                17.076538503170013,
                15.889781713485718,
                16.428394615650177,
                14.117980003356934,
                20.728008449077606,
                10.026240348815918,
                14.603731036186218,
                12.919794023036957,
                15.339264273643494,
                15.150201320648193,
                20.49727588891983,
                18.061375617980957,
                13.802480697631836,
                13.62389475107193,
                16.469350457191467,
                18.377353250980377,
                15.975503623485565,
                15.733103454113007,
                17.580386996269226,
                15.076625347137451,
                22.36432284116745,
                18.225674331188202,
                13.757000863552094,
                10.715578496456146,
                13.909155130386353,
                22.68744260072708,
                24.883323907852173,
                19.12788599729538,
                19.06431019306183,
                20.75110524892807,
                15.828825533390045,
                14.924946427345276,
                14.4489586353302,
                18.996208906173706,
                14.28966075181961,
                16.078844666481018,
                13.640086352825165,
                21.92714661359787,
                19.080740213394165,
                15.389981865882874,
                19.25218105316162,
                19.187889993190765,
                16.374580562114716,
                11.936623603105545,
                19.666022062301636,
                18.58641654253006,
                13.2417231798172,
                18.723808228969574,
                4.3515220284461975,
                17.80230849981308,
                14.700405299663544,
                13.834387063980103,
                21.419250965118408,
                17.780879139900208,
                17.357513308525085,
                12.945272028446198,
                15.781678259372711,
                18.209005892276764,
                18.37354302406311,
                16.456730663776398,
                4.981569945812225,
                15.459035336971283,
                17.369180917739868,
                12.674298882484436,
                20.561566948890686,
                14.232513308525085,
                16.29338413476944,
                17.935889959335327,
                19.1166952252388,
                14.500153064727783,
                18.62165629863739,
                19.052404165267944,
                17.5232395529747,
                16.70508235692978,
                19.448624551296234,
                21.50116264820099,
                16.511258482933044,
                16.102179884910583,
                20.890401303768158,
                19.417907297611237,
                16.419346630573273,
                11.95853054523468,
                11.951624602079391,
                20.82563489675522,
                14.322519302368164,
                17.024630308151245,
                16.166946291923523,
                10.693671554327011,
                9.307137876749039,
                21.99905663728714,
                12.968607246875763,
                15.937404334545135,
                17.46513992547989,
                19.778887927532196,
                17.975416779518127,
                14.19227123260498,
                16.24147593975067,
                14.568252861499786,
                18.70475858449936,
                18.45664381980896,
                17.777782678604126,
                20.36321759223938,
                23.47416877746582,
                18.7695249915123,
                24.142077565193176,
                17.368942499160767,
                17.681346833705902,
                19.399811327457428,
                15.656192600727081,
                17.87279099225998,
                18.43140423297882,
                5.0594329833984375,
                15.301641821861267,
                17.907792329788208,
                19.65411603450775,
                24.597112834453583,
                21.101132035255432,
                15.966454148292542,
                16.14122986793518,
                22.112874686717987,
                14.332044124603271,
                16.01264923810959,
                18.698567152023315,
                13.21505457162857,
                17.59514957666397,
                15.625238418579102,
                13.913202285766602,
                19.649353623390198,
                21.546165645122528,
                21.282097697257996,
                15.06662368774414,
                15.981931984424591,
                16.953910887241364,
                20.390601456165314,
                22.063109278678894,
                18.962159752845764,
                21.84976041316986,
                13.442929089069366,
                19.44219619035721,
                3.4662164747714996,
                12.723350524902344,
                15.788821876049042,
                18.828576803207397,
                14.865656197071075,
                23.596321046352386,
                4.989189654588699,
                9.504057466983795,
                22.660773992538452,
                10.660812258720398,
                17.720873653888702,
                20.23511379957199,
                22.36694246530533,
                13.822244107723236,
                23.578225076198578,
                16.717226803302765,
                20.650382339954376,
                15.186156332492828,
                10.653907060623169,
                18.472598493099213,
                18.623562157154083,
                15.262115001678467,
                15.860256552696228,
                11.488018184900284,
                18.43950003385544,
                18.194957077503204,
                13.059090077877045,
                20.653001964092255,
                12.70025372505188,
                13.38268667459488,
                19.97104585170746,
                11.542784422636032,
                17.7206352353096,
                18.97287368774414,
                14.761601388454437,
                17.38061010837555,
                13.387686014175415,
                11.274906992912292,
                22.281697392463684,
                20.341788232326508,
                13.459834456443787,
                12.819786369800568,
                18.510934710502625,
                14.34180736541748,
                14.645402133464813,
                14.82255756855011,
                18.481646478176117,
                6.152135506272316,
                15.938356518745422,
                14.829939603805542,
                15.529277920722961,
                18.245437741279602,
                18.17043274641037,
                11.335863918066025,
                13.797956705093384,
                17.42608994245529,
                10.317929089069366,
                14.72374051809311,
                13.286250829696655,
                19.052642583847046,
                13.373638689517975
            ],
            "y": [
                0.9349120657910884,
                0.9600434610513556,
                0.8585682530930989,
                0.8846752640029792,
                0.6308897997217033,
                0.7764297122816506,
                0.7929109295560959,
                0.8853810379702346,
                0.9486068157197429,
                0.9802839440844704,
                0.9533149506581762,
                0.7095934148943848,
                -0.4898556506630128,
                0.9840333198164081,
                -0.22753832639576863,
                0.7568977799023843,
                0.959111517627725,
                -0.2618217996688277,
                0.9424270239590503,
                0.8864836837657024,
                0.645612806578942,
                0.722641383313933,
                0.9434304619131566,
                0.40218314179306963,
                -0.04820402191815697,
                0.9391649008108244,
                0.8847551163450883,
                0.8211921075172008,
                -0.3830894527167588,
                0.8308462304201051,
                0.9662376973563576,
                -0.2687565811874236,
                0.9418226826093689,
                0.8798893660550756,
                0.9701583274160592,
                0.06426738570958315,
                0.9616088461053447,
                -0.27710577247758367,
                0.9491265259523618,
                0.5975471147406767,
                0.9458673466332885,
                0.9591625498093622,
                -0.055624896690231004,
                -0.3761444336352651,
                0.8534947995522105,
                0.6387617246583609,
                0.8048889657652601,
                0.9504294631199324,
                0.9270975744471512,
                0.20599011015939767,
                0.957984938260852,
                0.834696465082522,
                -0.31542284742036536,
                0.9612614049454173,
                0.8609773731130772,
                0.9540607173139263,
                0.16925610389618104,
                0.8347470223067848,
                0.9298595892946563,
                0.8694523539178641,
                0.9550946288652948,
                0.0533891094411091,
                0.9629313610711976,
                0.9463603262334419,
                0.9715195333087677,
                0.902444554526786,
                -0.014922627356576075,
                -0.20815565010879933,
                0.8313574595093527,
                0.9805481877574701,
                0.9183400259591971,
                0.9625850851039542,
                0.9158603087738546,
                0.9389741562359848,
                0.9200909653484289,
                0.9371161497539491,
                0.8974912325388124,
                -0.1842966638426904,
                0.956363669564547,
                0.7479858158549358,
                0.9673098581113848,
                0.7060948116099177,
                0.9222784350661055,
                0.8812130509451275,
                0.7629468977255687,
                0.8110387843891298,
                0.824530969878902,
                0.7649387007169082,
                0.8538578416607334,
                -0.05966721760113418,
                0.20563468513576863,
                0.8897169745725773,
                -0.21532314545478085,
                0.9653745219267833,
                -0.4144581636782835,
                0.7648389608572637,
                0.3406004570287095,
                0.5722439454838435,
                0.8969856726786984,
                0.6986865837677495,
                0.970409463122533,
                0.971740239513988,
                0.9173199057372304,
                0.12546073485585438,
                0.8365382959611847,
                0.7733535758576972,
                0.9394049738136493,
                0.9455922510164382,
                -0.12792416453763725,
                0.2832497741599638,
                0.9292154215974455,
                0.888171558781125,
                -0.102262639877398,
                0.7532467276732004,
                0.9492345800568288,
                0.2567965804812826,
                0.9706330465435272,
                0.9073790354202286,
                0.9241762172594751,
                0.8902411088245507,
                -0.5864262232396998,
                0.9087372012604842,
                0.4694238844043677,
                0.7298089091033696,
                0.8648795816784085,
                0.8697500323746941,
                0.5986897785468758,
                0.2494541269991487,
                0.6622761909677636,
                0.9709557425435102,
                0.9097914549211839,
                0.959432923819334,
                0.2504842936190207,
                0.8831321519380934,
                0.3637071279515019,
                0.9645072635722082,
                0.9433774048088693,
                0.8977757942654863,
                0.8411240600432739,
                0.9825258673002378,
                0.04179516436335685,
                0.9360046037576267,
                0.92597340273149,
                0.8414562570848887,
                0.8841407137332887,
                0.1520800029464576,
                0.9715508896012076,
                0.9584293468239511,
                0.7197189971422163,
                0.9079822577332248,
                0.9607607672056848,
                -0.07672023974028225,
                0.6954228635141144,
                0.41071251458208086,
                0.9285929981360078,
                -0.1901193645754989,
                0.9488506211221718,
                0.23996761169241174,
                0.7187109469989907,
                -0.45516321616063254,
                0.6598824484161843,
                0.889863757859491,
                0.9294233971518256,
                0.5250128669342,
                0.8554048225531692,
                0.7200293908156602,
                0.9329030996595308,
                0.940018693258544,
                0.911025082671974,
                -0.09956365419455715,
                0.9198102487503113,
                0.9677829494387914,
                0.9389127275532062,
                0.9425778429921376,
                0.7485605181067994,
                0.8908763495218233,
                0.9485755079730811,
                0.9162140160738126,
                0.7807767425555076,
                0.8261378916129415,
                0.9316212096222104,
                0.959511371644495,
                0.9145378699741411,
                0.8088924898336252,
                0.9661433853235046,
                -0.38375712519953875,
                0.9487496129559373,
                0.9224877006212752,
                0.9663160463360326,
                0.32126297219149186,
                0.8111732781788625,
                -0.002466148644607244,
                0.8301347904739997,
                0.8558847573223101,
                0.6694048463100272,
                0.944188276958317,
                0.7476939206574608,
                0.8974005505060212,
                0.956533410366509,
                0.8653919706207492,
                0.9058083568762865,
                0.696287478548122,
                0.7447873354780233,
                0.9163951111591445,
                0.7069125041006401,
                0.9457750764622447,
                0.4225103586567716,
                0.7731104619442284,
                0.6322383386137255,
                0.8818193153518559,
                0.9413464975344562,
                0.9550099801130719,
                0.8745016306049153,
                0.6991829429501633,
                0.9665191638346136,
                0.13926222634854363,
                0.7919107347554832,
                0.9022685747687677,
                0.941901731473962,
                -0.13948342945765924,
                0.9287443840056671,
                0.8676468848069867,
                0.7758861545361703,
                0.6058891603718182,
                0.9680143758200551,
                0.6514247940451204,
                0.7973221722301307,
                0.6581733880704115,
                0.8746847622892607,
                0.7981574080174866,
                -0.3596926076165782,
                -0.020180588806196484,
                0.7238677597178694,
                -0.4171200488540156,
                0.09510026123371558,
                0.9475307996973465,
                0.3526467177259401,
                0.03419731520430037,
                0.9022160609561306,
                0.9469663796029202,
                0.9345424805144921,
                0.9550639786029763,
                0.8257313909746877,
                0.1263843807834519,
                0.953714403274327,
                0.968052638933254,
                0.7868414641496477,
                0.8301962213530477,
                0.9389323196223622,
                0.7993502384426274,
                0.9572372905557337,
                0.5704917424440485,
                -0.05645234249221375,
                0.7499701457880776,
                0.7542203499529163,
                0.6704999565692575,
                0.9502184848811044,
                -0.1479603233317289,
                0.9388134066898663,
                0.031665934482567104,
                0.9556319168247718,
                0.8086822377887588,
                0.8782804277475256,
                0.9736590548507964,
                0.7584459483179168,
                0.9593848374882008,
                0.8239079254834888,
                -0.15846762393348254,
                0.9071427806085794,
                0.8988328112206887,
                0.9723385452163481,
                0.8460271812090343,
                0.5252976306707404,
                0.8475925879559536,
                0.8039469660171574,
                0.785990173208703,
                0.957220327153212,
                0.9216815477885165,
                0.8167330204852551,
                0.9324998408647718,
                0.9774000264204371,
                0.7944150553816205,
                0.9806244682571293,
                0.1750925010332156,
                0.9316999906968502,
                0.22402676035773425,
                -0.5166339804564831,
                0.6456997411121798,
                0.2634957088135036,
                0.7784108017695569,
                0.9622154281231667,
                -0.2837296770093239,
                0.1809771769112349,
                0.9563647679996496,
                0.9194588409429382,
                0.9496973480257638,
                0.9498835236036863,
                0.9486500846846159,
                0.9339782646776442,
                0.9771716020024132,
                0.9178339463702054,
                0.9746034074657076,
                0.9580881471247527,
                -0.09414251713573571,
                0.7355495951679214,
                0.9192444050538217,
                0.919721658795702,
                0.8942959579415514,
                0.29037150526885713,
                0.7592851945117576,
                -0.2410651484803701,
                0.9416925833490735,
                0.9697416328080636,
                0.5763997085663869,
                0.2503823808957145,
                0.9770635654733111,
                0.943206583519421,
                0.9062107461462277,
                0.7818394312536597,
                0.3839153425407719,
                0.9377279692213392,
                -0.057736513141340956,
                0.30076681696732604,
                0.8775138515906119,
                0.9434919669099144,
                0.7137142059322624,
                -0.32620340110683954,
                0.8185087561326064,
                0.9261482732210597,
                0.8860103498734329,
                0.8417338631469257,
                0.7593845523140251,
                0.14653776729838414,
                -0.34498849573072055,
                0.911840041562068,
                0.8492859718140318,
                0.8642949883642299,
                0.7987063169277018,
                0.495846765274491,
                0.8492345376066999,
                0.8070936644316165,
                0.46361444254114303,
                0.9278180833411027,
                0.7533618030875592,
                0.9159296843347053,
                0.7772699521144223
            ]
        },
        "single_conv_layer_networks": {
            "median_x": 10.207195849716664,
            "median_x_confidence_interval": [
                8.698700472570929,
                11.715691226862399
            ],
            "median_y": 10.207195849716664,
            "median_y_confidence_interval": [
                -0.5116419869028204,
                0.444108553044368
            ],
            "x": [
                13.51531594991684,
                13.772954046726227,
                18.057328462600708,
                9.00544822216034,
                12.008533626794815,
                8.158240467309952,
                4.8522744327783585,
                7.3396071791648865,
                12.616676092147827,
                8.263962715864182,
                5.259448289871216,
                17.08749234676361,
                11.946386098861694,
                17.083682119846344,
                16.198138892650604,
                8.472312241792679,
                6.886477023363113,
                17.341558635234833,
                9.397859126329422,
                9.0985506772995,
                15.748104453086853,
                6.6012173891067505,
                4.028640314936638,
                17.956843972206116,
                10.614141821861267,
                5.227065086364746,
                9.86575186252594,
                9.496913850307465,
                7.622723281383514,
                14.500389993190765,
                4.669403284788132,
                10.254114866256714,
                12.921936810016632,
                12.166879326105118,
                16.91247969865799,
                10.892020165920258,
                17.1084463596344,
                20.803727209568024,
                15.396173298358917,
                4.881086200475693,
                15.687623620033264,
                5.376838147640228,
                8.097045123577118,
                15.850254893302917,
                0.19644354470074177,
                9.559538215398788,
                9.282850474119186,
                7.4481867253780365,
                10.654859244823456,
                2.34589297324419,
                18.524745106697083,
                10.14648750424385,
                9.804318100214005,
                10.049575567245483
            ],
            "y": [
                -0.07921200751030445,
                0.7384694791888233,
                0.7064325072991695,
                -0.5433745323322753,
                0.07935064865050195,
                -0.35671630533599935,
                -0.6372101400408424,
                -0.43601877216255425,
                0.14883679069163283,
                -0.6060303346023087,
                -0.654327456918381,
                0.7627975809655325,
                -0.4903209450582648,
                0.7419782874059575,
                0.8877195447480795,
                0.24238386095172598,
                -0.45532383419081884,
                0.7514173147990528,
                0.7783282134829509,
                -0.44173484277686764,
                0.806206898486237,
                -0.6484682141233215,
                -0.6056926740808325,
                0.9630352346787027,
                -0.09934375563408693,
                -0.4417105867956091,
                -0.33961486563644466,
                -0.43040940160621083,
                -0.6334249268050733,
                0.9169167135287528,
                -0.58016214106881,
                -0.4008765947593293,
                0.4794940339801953,
                0.7484447713113305,
                0.7079260360771149,
                -0.25043401413757505,
                0.7139022814607482,
                0.8299172306698663,
                0.9115163219027007,
                -0.6501235617698822,
                -0.00389574026340604,
                0.5859186078500189,
                -0.6974105929359405,
                0.9542169908394507,
                -0.8980711534286525,
                -0.2966335499571391,
                -0.5785597864987682,
                -0.6599802799055333,
                -0.3406444786187143,
                0.7331507946162594,
                -0.007267791133126679,
                0.781601699906534,
                0.7120722354861786,
                0.7891397870818289
            ]
        }
    },
    "human_model_comparisons/experiment_d": {
        "multi_conv_layer_networks": {
            "median_x": 16.54329944998026,
            "median_x_confidence_interval": [
                16.046463747703314,
                17.040135152257207
            ],
            "median_y": 16.54329944998026,
            "median_y_confidence_interval": [
                0.550858696584803,
                0.5826328322359933
            ],
            "x": [
                16.118133068084717,
                19.34647411108017,
                14.765410125255585,
                16.725797951221466,
                13.7465238571167,
                18.51045787334442,
                18.40997338294983,
                18.103045225143433,
                19.14645880460739,
                17.333225905895233,
                15.833587944507599,
                13.470788300037384,
                4.14317287504673,
                14.738979935646057,
                19.194795191287994,
                15.439985692501068,
                11.301098763942719,
                16.103370487689972,
                20.48584669828415,
                16.848427057266235,
                10.80225184559822,
                16.826044023036957,
                20.29559463262558,
                16.556499898433685,
                11.163707822561264,
                14.250609278678894,
                11.523497104644775,
                14.092978835105896,
                11.361341923475266,
                20.16296535730362,
                13.861770927906036,
                20.298689603805542,
                18.94311010837555,
                11.308956891298294,
                16.253143548965454,
                8.975445479154587,
                19.573871791362762,
                11.099416762590408,
                20.461082458496094,
                22.47575968503952,
                14.00892436504364,
                16.225284337997437,
                11.148229986429214,
                5.1939669996500015,
                19.55387145280838,
                5.342073738574982,
                12.509286403656006,
                18.554508686065674,
                18.99954229593277,
                12.317129224538803,
                16.31338596343994,
                15.136867761611938,
                15.83239734172821,
                15.254971385002136,
                11.297765374183655,
                12.983369827270508,
                15.965740382671356,
                20.739437639713287,
                19.40028816461563,
                13.095760345458984,
                21.607837080955505,
                17.80802309513092,
                17.12963879108429,
                17.316080629825592,
                19.62268501520157,
                19.641496241092682,
                15.755009651184082,
                4.695595800876617,
                14.00606781244278,
                16.701748967170715,
                21.528545022010803,
                17.029154300689697,
                16.918431222438812,
                16.949625313282013,
                18.103045225143433,
                23.361065983772278,
                19.912469387054443,
                3.7667155265808105,
                22.464092075824738,
                20.485608279705048,
                18.07875782251358,
                17.446091771125793,
                17.570386826992035,
                19.069072604179382,
                13.11195194721222,
                16.679127514362335,
                21.510210633277893,
                10.941071808338165,
                13.911059498786926,
                21.404488384723663,
                14.129409193992615,
                19.097168743610382,
                13.431975245475769,
                16.8010413646698,
                16.92533791065216,
                16.7531818151474,
                13.825100660324097,
                14.172984659671783,
                17.613960802555084,
                15.026858448982239,
                19.270753860473633,
                20.774677395820618,
                17.264172434806824,
                12.600959837436676,
                16.69793874025345,
                13.73961865901947,
                17.35394150018692,
                20.278210937976837,
                18.10971349477768,
                5.198253318667412,
                20.587997138500214,
                17.02272593975067,
                19.718407094478607,
                16.845807433128357,
                15.73643684387207,
                14.622066915035248,
                17.030106484889984,
                16.820091009140015,
                13.126952946186066,
                16.773897409439087,
                8.24538990855217,
                19.05478537082672,
                14.649926126003265,
                13.758191466331482,
                10.249114036560059,
                12.757401168346405,
                12.563338875770569,
                15.776202082633972,
                16.02979302406311,
                13.834387063980103,
                11.663983762264252,
                21.134944260120392,
                16.74603819847107,
                18.32115799188614,
                13.50698173046112,
                20.045098662376404,
                18.124237656593323,
                14.978283643722534,
                15.214492380619049,
                23.17224144935608,
                12.9655122756958,
                11.977103352546692,
                16.813424229621887,
                20.269162952899933,
                13.293394446372986,
                13.767477869987488,
                17.076538503170013,
                15.889781713485718,
                16.428394615650177,
                14.117980003356934,
                20.728008449077606,
                10.026240348815918,
                14.603731036186218,
                12.919794023036957,
                15.339264273643494,
                15.150201320648193,
                20.49727588891983,
                18.061375617980957,
                13.802480697631836,
                13.62389475107193,
                16.469350457191467,
                18.377353250980377,
                15.975503623485565,
                15.733103454113007,
                17.580386996269226,
                15.076625347137451,
                22.36432284116745,
                18.225674331188202,
                13.757000863552094,
                10.715578496456146,
                13.909155130386353,
                22.68744260072708,
                24.883323907852173,
                19.12788599729538,
                19.06431019306183,
                20.75110524892807,
                15.828825533390045,
                14.924946427345276,
                14.4489586353302,
                18.996208906173706,
                14.28966075181961,
                16.078844666481018,
                13.640086352825165,
                21.92714661359787,
                19.080740213394165,
                15.389981865882874,
                19.25218105316162,
                19.187889993190765,
                16.374580562114716,
                11.936623603105545,
                19.666022062301636,
                18.58641654253006,
                13.2417231798172,
                18.723808228969574,
                4.3515220284461975,
                17.80230849981308,
                14.700405299663544,
                13.834387063980103,
                21.419250965118408,
                17.780879139900208,
                17.357513308525085,
                12.945272028446198,
                15.781678259372711,
                18.209005892276764,
                18.37354302406311,
                16.456730663776398,
                4.981569945812225,
                15.459035336971283,
                17.369180917739868,
                12.674298882484436,
                20.561566948890686,
                14.232513308525085,
                16.29338413476944,
                17.935889959335327,
                19.1166952252388,
                14.500153064727783,
                18.62165629863739,
                19.052404165267944,
                17.5232395529747,
                16.70508235692978,
                19.448624551296234,
                21.50116264820099,
                16.511258482933044,
                16.102179884910583,
                20.890401303768158,
                19.417907297611237,
                16.419346630573273,
                11.95853054523468,
                11.951624602079391,
                20.82563489675522,
                14.322519302368164,
                17.024630308151245,
                16.166946291923523,
                10.693671554327011,
                9.307137876749039,
                21.99905663728714,
                12.968607246875763,
                15.937404334545135,
                17.46513992547989,
                19.778887927532196,
                17.975416779518127,
                14.19227123260498,
                16.24147593975067,
                14.568252861499786,
                18.70475858449936,
                18.45664381980896,
                17.777782678604126,
                20.36321759223938,
                23.47416877746582,
                18.7695249915123,
                24.142077565193176,
                17.368942499160767,
                17.681346833705902,
                19.399811327457428,
                15.656192600727081,
                17.87279099225998,
                18.43140423297882,
                5.0594329833984375,
                15.301641821861267,
                17.907792329788208,
                19.65411603450775,
                24.597112834453583,
                21.101132035255432,
                15.966454148292542,
                16.14122986793518,
                22.112874686717987,
                14.332044124603271,
                16.01264923810959,
                18.698567152023315,
                13.21505457162857,
                17.59514957666397,
                15.625238418579102,
                13.913202285766602,
                19.649353623390198,
                21.546165645122528,
                21.282097697257996,
                15.06662368774414,
                15.981931984424591,
                16.953910887241364,
                20.390601456165314,
                22.063109278678894,
                18.962159752845764,
                21.84976041316986,
                13.442929089069366,
                19.44219619035721,
                3.4662164747714996,
                12.723350524902344,
                15.788821876049042,
                18.828576803207397,
                14.865656197071075,
                23.596321046352386,
                4.989189654588699,
                9.504057466983795,
                22.660773992538452,
                10.660812258720398,
                17.720873653888702,
                20.23511379957199,
                22.36694246530533,
                13.822244107723236,
                23.578225076198578,
                16.717226803302765,
                20.650382339954376,
                15.186156332492828,
                10.653907060623169,
                18.472598493099213,
                18.623562157154083,
                15.262115001678467,
                15.860256552696228,
                11.488018184900284,
                18.43950003385544,
                18.194957077503204,
                13.059090077877045,
                20.653001964092255,
                12.70025372505188,
                13.38268667459488,
                19.97104585170746,
                11.542784422636032,
                17.7206352353096,
                18.97287368774414,
                14.761601388454437,
                17.38061010837555,
                13.387686014175415,
                11.274906992912292,
                22.281697392463684,
                20.341788232326508,
                13.459834456443787,
                12.819786369800568,
                18.510934710502625,
                14.34180736541748,
                14.645402133464813,
                14.82255756855011,
                18.481646478176117,
                6.152135506272316,
                15.938356518745422,
                14.829939603805542,
                15.529277920722961,
                18.245437741279602,
                18.17043274641037,
                11.335863918066025,
                13.797956705093384,
                17.42608994245529,
                10.317929089069366,
                14.72374051809311,
                13.286250829696655,
                19.052642583847046,
                13.373638689517975
            ],
            "y": [
                0.5980507762189421,
                0.7185387709128482,
                0.6590177397739537,
                0.21373273701672466,
                0.39623862562339734,
                0.667021246333085,
                0.6489276231267467,
                0.6466937158376739,
                0.6247907240754335,
                0.5725739175637642,
                0.6341068852092776,
                0.5536457413971032,
                0.15277952520099836,
                0.6783212666531694,
                0.3308610424556615,
                0.38739249695515565,
                0.3984414017220209,
                0.5658847425706793,
                0.46449809827898003,
                0.6710162807222162,
                0.7146765029889736,
                0.5085800822604895,
                0.5974115407302882,
                0.6787946201225986,
                0.5637337087544955,
                0.6415294316887997,
                0.5446360439971657,
                0.5046070398756505,
                0.4878732664185622,
                0.4466863531364152,
                0.48402619963446475,
                0.6033499536175726,
                0.6505252972716271,
                0.48245966378484384,
                0.5455361615482747,
                0.38857661554131645,
                0.6637959545962032,
                0.43414437207476886,
                0.5405717869062112,
                0.6007272582263767,
                0.5082360006476949,
                0.6968398307734548,
                0.40473843009228,
                0.22534592012587046,
                0.6442770710332295,
                0.5622265111264586,
                0.6301936397792343,
                0.22518396827934883,
                0.7000473909637677,
                0.6563602309502482,
                0.24559955505387618,
                0.49157436341480415,
                0.5730873650898209,
                0.6590847117734304,
                0.5196371307264411,
                0.6607599208229813,
                0.46295362254938666,
                0.5719173809897236,
                0.7459964067603503,
                0.48164959574949046,
                0.4164291835834539,
                0.25837827971704547,
                0.6662088914888866,
                0.3875187773980297,
                0.5892419653378446,
                0.57348337209135,
                0.6350339377211934,
                0.5221343926426476,
                0.5586176342075799,
                0.7322431520943656,
                0.7030678626705448,
                0.7512508701376891,
                0.655647635072499,
                0.6191260100659146,
                0.62173686614438,
                0.5130418481604414,
                0.6394429248648899,
                -0.0503412297225632,
                0.7332202341985731,
                0.5032979018600917,
                0.5628169006422924,
                0.6174767932136256,
                0.7636059087560599,
                0.29985071123475815,
                0.5839813832583044,
                0.4926553150322272,
                0.2837161924123128,
                0.5483497633883774,
                0.6822952080690425,
                0.5282767076752102,
                0.4710665026491613,
                0.19501901607019126,
                0.6356786536431365,
                0.6675627547480154,
                0.4509273199969677,
                0.6862847342309957,
                0.6529801630855113,
                0.46576725247165907,
                0.4917744019887772,
                0.6356994134934648,
                0.6826268664602133,
                0.5995561012875282,
                0.3005616020997467,
                0.678709042658078,
                0.610910197829603,
                0.6594698673937132,
                0.6697333859283353,
                0.5068842144014145,
                0.31248816461541795,
                0.1848327852361744,
                0.45470857178512797,
                0.15338323087451197,
                0.5766551598045424,
                0.24433030398850988,
                0.2927533082643171,
                0.6883032016041241,
                0.2819662665939372,
                0.7019236936813442,
                0.43728603547083156,
                0.608989157537851,
                0.5671027490237607,
                0.17127000814067714,
                0.44277501783363665,
                0.2913756329486797,
                0.5473473456373739,
                0.2692015786395767,
                0.4277034611155843,
                0.3454447348003799,
                0.709158804229816,
                0.3640073393750195,
                0.6453190343672957,
                0.68827612831052,
                0.6565340796013466,
                0.08750384181401855,
                0.5689676116278917,
                0.631022803414704,
                0.7051255165871388,
                0.5487818629605656,
                0.6913140284043887,
                0.63097613121191,
                0.40921753153369456,
                0.21489548213438775,
                0.6353483608387699,
                0.3402455468925728,
                0.49144061363969155,
                0.4558381967176089,
                0.6160667024845559,
                0.15679052991074305,
                0.5494958913815013,
                0.4339426757000499,
                0.376553830381421,
                0.5060362810988974,
                0.6484720542531975,
                0.5599344870661568,
                0.657008426062214,
                0.5397974917252085,
                0.7256350456077179,
                0.6616248697287198,
                0.5124839203460035,
                0.5743856546412527,
                0.7388551333762158,
                0.6058015175604234,
                0.3575729222944136,
                0.6434755801440137,
                0.6306188195890867,
                0.7071882255740457,
                0.6018085855007878,
                0.654676168842563,
                0.6412159777987537,
                0.42563736165451843,
                0.292565044792786,
                0.422676595135068,
                0.4202780785862114,
                0.1719758192153742,
                0.5838312884131381,
                0.7258401524235621,
                0.15029622157355987,
                0.5740636042968383,
                0.2100878704057215,
                0.22768601983588385,
                0.6590696291006914,
                0.6257922255672982,
                0.5440361042153602,
                0.5543830192415178,
                0.6284688218870779,
                0.3369012981423055,
                0.3123920999694995,
                0.1995479230444738,
                0.6784860592499211,
                0.6985235039658066,
                0.4760805785109764,
                0.6644359993105873,
                0.562714947027301,
                0.5809893919486855,
                0.25965532341593983,
                0.681961712464774,
                0.4821222328525103,
                0.6371182759003557,
                0.5805926627170105,
                0.6966464280865174,
                0.5001756409371845,
                0.5869687159324456,
                0.6281424520538781,
                0.605378545444059,
                0.6250221092039082,
                0.6593645522212516,
                0.5298329787842474,
                0.6738991639281522,
                0.6145835812909705,
                0.26062208465396314,
                0.5110523117811009,
                0.5817524223976968,
                0.6866541582543482,
                0.532278109376462,
                0.2344355130894888,
                0.49698108176343403,
                0.5954324801551798,
                0.49648283155297296,
                0.5290884841214557,
                0.6849402994036087,
                0.14360087787187856,
                0.17632129766026208,
                0.5582820673293641,
                0.6068856161578801,
                0.6742917571874087,
                0.6259205943386194,
                0.45729478588753414,
                0.410770727062423,
                0.6279877652645661,
                0.2529876671655636,
                0.5980816825320914,
                0.6778092638899896,
                0.6502235652683708,
                0.5360571143959866,
                0.2839759006426151,
                0.5124165991089458,
                0.3398036851284457,
                0.43548578289631307,
                0.5984569389238148,
                0.6513323693921861,
                0.2352365421091207,
                0.593719026067279,
                0.6839752635052444,
                0.5452141347051686,
                0.542750781399425,
                0.5849172893850664,
                0.6365061762383363,
                0.5552682306115558,
                0.6016294659609822,
                0.6200812026270711,
                0.5571994575719101,
                0.6762366948062803,
                0.6696575524505205,
                0.6323980539688698,
                0.1605048208464114,
                0.6367279702590295,
                0.2525874670062802,
                0.23759066081705005,
                0.5103770765627368,
                0.6599661826971779,
                0.3763906544549226,
                0.3584944958879494,
                0.6463432163350562,
                0.642789643462498,
                0.6348572303168045,
                0.541511268203242,
                0.7032905452769975,
                0.3157314090704203,
                0.45785604984963574,
                0.6211188889099952,
                0.7765583102525597,
                0.5922424815539123,
                0.5594102954254058,
                0.40674819011092866,
                0.517665275735142,
                0.47200208359622703,
                0.5898618678464027,
                0.3528044183480733,
                0.5979027587282137,
                0.7581751157584115,
                0.6377964995806296,
                0.7280544007888228,
                0.5753839206444721,
                0.5684825284758447,
                0.5659221482918576,
                0.2697460845331471,
                0.6125055312324605,
                0.6237179059176746,
                0.6141444084533115,
                0.6265451595574856,
                0.40114197183935063,
                0.3687713636646305,
                0.5968926108511861,
                0.6732197061481743,
                0.5331519916824659,
                0.6918604199697144,
                0.5649301713848133,
                0.6037989694984015,
                0.34845013708696754,
                0.47917786219156183,
                0.542720849548539,
                0.6711182556554287,
                0.5231700570523131,
                0.4761657445602425,
                0.5843697626507139,
                0.8123360424674921,
                0.5989725922308263,
                0.6707355832397761,
                0.6539652563163543,
                0.6716075733283395,
                0.6552092351936347,
                0.44377564512825296,
                0.5686097484734477,
                0.5511575600291629,
                0.6549368109290215,
                0.6024045450439983,
                0.5038225390656043,
                0.10324105029521408,
                0.5457258126587414,
                0.4835053162054221,
                0.5906218628435155,
                0.7417317591923053,
                0.5204388143153922,
                0.5832772418000884,
                0.5349336514829512,
                0.4395388770353229,
                0.27901144980818077,
                0.6332781400384531,
                0.47161061384944436,
                0.5501629280350628,
                0.5871660974905634,
                0.5222980183595496,
                0.26230439299330394,
                0.38748861977817023,
                0.5016166958475685,
                0.543845905160785,
                0.25777113609471347,
                0.5902306663783221,
                0.5378233970183695,
                0.5705608166738652,
                0.5837436227187667,
                0.4560533517018407,
                0.5726487321654147,
                0.4475018223020632,
                0.6572650186471192,
                0.4762740282286767
            ]
        },
        "single_conv_layer_networks": {
            "median_x": 10.239369837939739,
            "median_x_confidence_interval": [
                8.79209893091673,
                11.686640744962748
            ],
            "median_y": 10.239369837939739,
            "median_y_confidence_interval": [
                0.40622451698698137,
                0.5356869243372868
            ],
            "x": [
                13.51531594991684,
                13.772954046726227,
                18.057328462600708,
                9.00544822216034,
                12.008533626794815,
                8.158240467309952,
                4.8522744327783585,
                7.3396071791648865,
                12.616676092147827,
                8.263962715864182,
                5.259448289871216,
                17.08749234676361,
                11.946386098861694,
                17.083682119846344,
                16.198138892650604,
                8.472312241792679,
                6.886477023363113,
                17.341558635234833,
                9.397859126329422,
                9.0985506772995,
                15.748104453086853,
                6.6012173891067505,
                4.028640314936638,
                17.956843972206116,
                10.614141821861267,
                5.227065086364746,
                9.86575186252594,
                9.496913850307465,
                7.622723281383514,
                14.500389993190765,
                4.669403284788132,
                10.254114866256714,
                12.921936810016632,
                12.166879326105118,
                16.91247969865799,
                10.892020165920258,
                17.1084463596344,
                20.803727209568024,
                15.396173298358917,
                4.881086200475693,
                15.687623620033264,
                5.376838147640228,
                8.097045123577118,
                15.850254893302917,
                0.19644354470074177,
                9.559538215398788,
                9.282850474119186,
                7.4481867253780365,
                10.654859244823456,
                2.34589297324419,
                18.524745106697083,
                10.14648750424385,
                9.804318100214005,
                10.049575567245483
            ],
            "y": [
                0.5003243225998751,
                0.6296372053415098,
                0.6902981748200863,
                0.2502797231256167,
                0.5815734471997966,
                0.3794660243902875,
                0.41720138804649354,
                0.49765132033484666,
                0.6717486104226352,
                0.27459565321103785,
                0.4827495633124111,
                0.7735555018940078,
                0.6118542675843094,
                0.29057901453270363,
                0.576486973716257,
                0.44760448546670895,
                0.4143703075053989,
                0.6855833569303779,
                0.4688565658357505,
                0.46597927057445,
                0.6472265862458222,
                0.2226877682730445,
                0.3234929054350389,
                0.6662163711361522,
                0.25353811389997805,
                0.351334202850287,
                0.5592976782177745,
                0.3965154086835997,
                0.5971097853861933,
                0.5503488864376693,
                0.20828483040172946,
                0.5737010046871502,
                0.6151857934026024,
                0.4191963136067369,
                0.17128612596788462,
                0.5196890543838772,
                0.3077084900934557,
                0.5442527734596667,
                0.28536113805789565,
                0.2677368294732224,
                0.6125846107509868,
                0.14685711033710788,
                0.40303924739386915,
                0.5405946691759893,
                -0.2453177887605777,
                0.6206593603681911,
                0.5095406845358407,
                0.453990735709281,
                0.44678920385093696,
                0.06756613567295959,
                0.20125866697004785,
                0.2318347499852213,
                0.7523406723669386,
                0.5314198495588794
            ]
        }
    },
    "human_model_comparisons/experiment_e": {
        "multi_conv_layer_networks": {
            "median_x": 16.550305350869895,
            "median_x_confidence_interval": [
                16.06040059852632,
                17.040210103213468
            ],
            "median_y": 16.550305350869895,
            "median_y_confidence_interval": [
                0.8564448055720965,
                0.8701365390103707
            ],
            "x": [
                16.118133068084717,
                19.34647411108017,
                14.765410125255585,
                16.725797951221466,
                13.7465238571167,
                18.51045787334442,
                18.40997338294983,
                18.103045225143433,
                19.14645880460739,
                17.333225905895233,
                15.833587944507599,
                13.470788300037384,
                4.14317287504673,
                14.738979935646057,
                19.194795191287994,
                15.439985692501068,
                11.301098763942719,
                16.103370487689972,
                20.48584669828415,
                16.848427057266235,
                10.80225184559822,
                16.826044023036957,
                20.29559463262558,
                16.556499898433685,
                11.163707822561264,
                14.250609278678894,
                11.523497104644775,
                14.092978835105896,
                11.361341923475266,
                20.16296535730362,
                13.861770927906036,
                20.298689603805542,
                18.94311010837555,
                11.308956891298294,
                16.253143548965454,
                8.975445479154587,
                19.573871791362762,
                11.099416762590408,
                20.461082458496094,
                22.47575968503952,
                14.00892436504364,
                16.225284337997437,
                11.148229986429214,
                5.1939669996500015,
                19.55387145280838,
                5.342073738574982,
                12.509286403656006,
                18.554508686065674,
                18.99954229593277,
                12.317129224538803,
                16.31338596343994,
                15.136867761611938,
                15.83239734172821,
                15.254971385002136,
                11.297765374183655,
                12.983369827270508,
                15.965740382671356,
                20.739437639713287,
                19.40028816461563,
                13.095760345458984,
                21.607837080955505,
                17.80802309513092,
                17.12963879108429,
                17.316080629825592,
                19.62268501520157,
                19.641496241092682,
                15.755009651184082,
                4.695595800876617,
                14.00606781244278,
                16.701748967170715,
                21.528545022010803,
                17.029154300689697,
                16.918431222438812,
                16.949625313282013,
                18.103045225143433,
                23.361065983772278,
                19.912469387054443,
                3.7667155265808105,
                22.464092075824738,
                20.485608279705048,
                18.07875782251358,
                17.446091771125793,
                17.570386826992035,
                19.069072604179382,
                13.11195194721222,
                16.679127514362335,
                21.510210633277893,
                10.941071808338165,
                13.911059498786926,
                21.404488384723663,
                14.129409193992615,
                19.097168743610382,
                13.431975245475769,
                16.8010413646698,
                16.92533791065216,
                16.7531818151474,
                13.825100660324097,
                14.172984659671783,
                17.613960802555084,
                15.026858448982239,
                19.270753860473633,
                20.774677395820618,
                17.264172434806824,
                12.600959837436676,
                16.69793874025345,
                13.73961865901947,
                17.35394150018692,
                20.278210937976837,
                18.10971349477768,
                5.198253318667412,
                20.587997138500214,
                17.02272593975067,
                19.718407094478607,
                16.845807433128357,
                15.73643684387207,
                14.622066915035248,
                17.030106484889984,
                16.820091009140015,
                13.126952946186066,
                16.773897409439087,
                8.24538990855217,
                19.05478537082672,
                14.649926126003265,
                13.758191466331482,
                10.249114036560059,
                12.757401168346405,
                12.563338875770569,
                15.776202082633972,
                16.02979302406311,
                13.834387063980103,
                11.663983762264252,
                21.134944260120392,
                16.74603819847107,
                18.32115799188614,
                13.50698173046112,
                20.045098662376404,
                18.124237656593323,
                14.978283643722534,
                15.214492380619049,
                23.17224144935608,
                12.9655122756958,
                11.977103352546692,
                16.813424229621887,
                20.269162952899933,
                13.293394446372986,
                13.767477869987488,
                17.076538503170013,
                15.889781713485718,
                16.428394615650177,
                14.117980003356934,
                20.728008449077606,
                10.026240348815918,
                14.603731036186218,
                12.919794023036957,
                15.339264273643494,
                15.150201320648193,
                20.49727588891983,
                18.061375617980957,
                13.802480697631836,
                13.62389475107193,
                16.469350457191467,
                18.377353250980377,
                15.975503623485565,
                15.733103454113007,
                17.580386996269226,
                15.076625347137451,
                22.36432284116745,
                18.225674331188202,
                13.757000863552094,
                10.715578496456146,
                13.909155130386353,
                22.68744260072708,
                24.883323907852173,
                19.12788599729538,
                19.06431019306183,
                20.75110524892807,
                15.828825533390045,
                14.924946427345276,
                14.4489586353302,
                18.996208906173706,
                14.28966075181961,
                16.078844666481018,
                13.640086352825165,
                21.92714661359787,
                19.080740213394165,
                15.389981865882874,
                19.25218105316162,
                19.187889993190765,
                16.374580562114716,
                11.936623603105545,
                19.666022062301636,
                18.58641654253006,
                13.2417231798172,
                18.723808228969574,
                4.3515220284461975,
                17.80230849981308,
                14.700405299663544,
                13.834387063980103,
                21.419250965118408,
                17.780879139900208,
                17.357513308525085,
                12.945272028446198,
                15.781678259372711,
                18.209005892276764,
                18.37354302406311,
                16.456730663776398,
                4.981569945812225,
                15.459035336971283,
                17.369180917739868,
                12.674298882484436,
                20.561566948890686,
                14.232513308525085,
                16.29338413476944,
                17.935889959335327,
                19.1166952252388,
                14.500153064727783,
                18.62165629863739,
                19.052404165267944,
                17.5232395529747,
                16.70508235692978,
                19.448624551296234,
                21.50116264820099,
                16.511258482933044,
                16.102179884910583,
                20.890401303768158,
                19.417907297611237,
                16.419346630573273,
                11.95853054523468,
                11.951624602079391,
                20.82563489675522,
                14.322519302368164,
                17.024630308151245,
                16.166946291923523,
                10.693671554327011,
                9.307137876749039,
                21.99905663728714,
                12.968607246875763,
                15.937404334545135,
                17.46513992547989,
                19.778887927532196,
                17.975416779518127,
                14.19227123260498,
                16.24147593975067,
                14.568252861499786,
                18.70475858449936,
                18.45664381980896,
                17.777782678604126,
                20.36321759223938,
                23.47416877746582,
                18.7695249915123,
                24.142077565193176,
                17.368942499160767,
                17.681346833705902,
                19.399811327457428,
                15.656192600727081,
                17.87279099225998,
                18.43140423297882,
                5.0594329833984375,
                15.301641821861267,
                17.907792329788208,
                19.65411603450775,
                24.597112834453583,
                21.101132035255432,
                15.966454148292542,
                16.14122986793518,
                22.112874686717987,
                14.332044124603271,
                16.01264923810959,
                18.698567152023315,
                13.21505457162857,
                17.59514957666397,
                15.625238418579102,
                13.913202285766602,
                19.649353623390198,
                21.546165645122528,
                21.282097697257996,
                15.06662368774414,
                15.981931984424591,
                16.953910887241364,
                20.390601456165314,
                22.063109278678894,
                18.962159752845764,
                21.84976041316986,
                13.442929089069366,
                19.44219619035721,
                3.4662164747714996,
                12.723350524902344,
                15.788821876049042,
                18.828576803207397,
                14.865656197071075,
                23.596321046352386,
                4.989189654588699,
                9.504057466983795,
                22.660773992538452,
                10.660812258720398,
                17.720873653888702,
                20.23511379957199,
                22.36694246530533,
                13.822244107723236,
                23.578225076198578,
                16.717226803302765,
                20.650382339954376,
                15.186156332492828,
                10.653907060623169,
                18.472598493099213,
                18.623562157154083,
                15.262115001678467,
                15.860256552696228,
                11.488018184900284,
                18.43950003385544,
                18.194957077503204,
                13.059090077877045,
                20.653001964092255,
                12.70025372505188,
                13.38268667459488,
                19.97104585170746,
                11.542784422636032,
                17.7206352353096,
                18.97287368774414,
                14.761601388454437,
                17.38061010837555,
                13.387686014175415,
                11.274906992912292,
                22.281697392463684,
                20.341788232326508,
                13.459834456443787,
                12.819786369800568,
                18.510934710502625,
                14.34180736541748,
                14.645402133464813,
                14.82255756855011,
                18.481646478176117,
                6.152135506272316,
                15.938356518745422,
                14.829939603805542,
                15.529277920722961,
                18.245437741279602,
                18.17043274641037,
                11.335863918066025,
                13.797956705093384,
                17.42608994245529,
                10.317929089069366,
                14.72374051809311,
                13.286250829696655,
                19.052642583847046,
                13.373638689517975
            ],
            "y": [
                0.8899100086320554,
                0.8744528348947537,
                0.812947296255146,
                0.8730654807576871,
                0.8312844953301521,
                0.922340988580416,
                0.8154325132719181,
                0.8503926416110553,
                0.8901534260900471,
                0.880452196021762,
                0.9007861680191676,
                0.879894401036767,
                0.924311595798016,
                0.8805403010770898,
                0.8620242447930442,
                0.8457744142602553,
                0.8384915931744306,
                0.8820565514698893,
                0.772201420043811,
                0.8807561284376115,
                0.890239268674395,
                0.9281160309609031,
                0.7766552584482207,
                0.9173401566096144,
                0.8592178044082722,
                0.8456571027844846,
                0.886463547283212,
                0.8693407480664649,
                0.8349626096920555,
                0.8726772288857175,
                0.9017534258476699,
                0.9111273059211634,
                0.9504302040220184,
                0.944884744168865,
                0.9164057522336432,
                0.89853822950809,
                0.9325361331583369,
                0.8724876010197601,
                0.777044302150593,
                0.8314192353688197,
                0.8980029046621091,
                0.8933296787163203,
                0.8765790703938231,
                0.8709467055493985,
                0.8760749100302477,
                0.8099035301098253,
                0.8983155146650281,
                0.6534788260842945,
                0.7820208504867295,
                0.8417236134125253,
                0.8248916902211152,
                0.9295485295477571,
                0.7627451519016861,
                0.9105893433514762,
                0.8302103709998288,
                0.9073973987385917,
                0.8939593272426251,
                0.8592600683192274,
                0.7709616785717169,
                0.9040205671399323,
                0.8923311907804192,
                0.8904943436230546,
                0.6812704037794484,
                0.8651136566354879,
                0.647567190525217,
                0.898069629257489,
                0.854429185763218,
                0.8332123658666222,
                0.8994593063634408,
                0.8159928711348974,
                0.928547602069164,
                0.8449343137078442,
                0.8939707463851966,
                0.817397219549678,
                0.7298314668526903,
                0.8449833352726205,
                0.8803020182382477,
                0.8441106397437056,
                0.8543687569757449,
                0.7928752328493887,
                0.39516795843101754,
                0.890792584716109,
                0.6949305326651622,
                0.6793719374263493,
                0.8894351192170826,
                0.8291854823849789,
                0.8425520838768216,
                0.9538430677695786,
                0.8547691768440226,
                0.9085329194866633,
                0.9093361603677359,
                0.8153072715742857,
                0.8682643266270397,
                0.8386761239375385,
                0.8896566035899899,
                0.7697650777623571,
                0.8549745566320816,
                0.9054873030544157,
                0.6759699174490509,
                0.9228018978521636,
                0.752667962619617,
                0.7559123776715692,
                0.8007064233912637,
                0.8577338282787809,
                0.8311222401971491,
                0.8837252893649572,
                0.9250160020177289,
                0.8734839478148145,
                0.9395082224742304,
                0.8296858127704705,
                0.7808389704196265,
                0.7931724384230038,
                0.9170081225187615,
                0.8916427163417264,
                0.7896611426610025,
                0.8731998678008552,
                0.674096915705235,
                0.906458532771477,
                0.881057806181943,
                0.8454307832794106,
                0.8651924603165924,
                0.7193687063443823,
                0.8595234664869756,
                0.877667551115142,
                0.8941472063504081,
                0.8488895913378706,
                0.9075103907287727,
                0.879531297916421,
                0.8787798339682972,
                0.8612589709943309,
                0.8804541362872799,
                0.8191049948447803,
                0.8708407987880663,
                0.8021182267784371,
                0.973909036543168,
                0.6681621994904094,
                0.8268743338475849,
                0.754420956881679,
                0.9024829753822501,
                0.9516997283673196,
                0.901766206912061,
                0.6732093541308262,
                0.850743462850393,
                0.8758590394665832,
                0.8707337486097055,
                0.8959638322985686,
                0.84283746171429,
                0.7135425297553779,
                0.8707841143127708,
                0.8011382473089553,
                0.8564255087481832,
                0.8713728488311009,
                0.9095869540520288,
                0.6694582155792815,
                0.8354954344433501,
                0.9067541969776928,
                0.8202134790426406,
                0.8241706324239176,
                0.8696075879210474,
                0.8298579086503498,
                0.9299920766129764,
                0.7398276066424442,
                0.8444535364617796,
                0.9248681671815159,
                0.7025760684746046,
                0.8137606783998079,
                0.8328013441098931,
                0.8994312159173407,
                0.8622753276210681,
                0.8266732290544475,
                0.7860388098007344,
                0.6973750201484578,
                0.8468354058774458,
                0.8624174194245728,
                0.9132192921027769,
                0.8419473302871676,
                0.7739703322546567,
                0.9247503502354747,
                0.8602175824606481,
                0.6966619698430676,
                0.8055700462297779,
                0.7786108049526613,
                0.9088534216730407,
                0.8199665967369194,
                0.7813731402137449,
                0.8620848680858457,
                0.8235431553017961,
                0.8255861676500036,
                0.8417529046969997,
                0.8618146457346015,
                0.7227658469816248,
                0.8754856421354104,
                0.8760140676673575,
                0.732405512360463,
                0.7876615013877155,
                0.8574883947529539,
                0.9038906005714865,
                0.8908283770155261,
                0.8547970711211855,
                0.7827723700460961,
                0.8819290417413408,
                0.8480366747602334,
                0.9104806453814652,
                0.8658569906272535,
                0.872661009107256,
                0.7998392883068783,
                0.8856580807759197,
                0.9062870910558328,
                0.9325613929103075,
                0.7923266751502059,
                0.7506627695719752,
                0.875818207904437,
                0.8778857675547904,
                0.8691110931674364,
                0.7398678469146838,
                0.8842481592960739,
                0.854100793178875,
                0.8542567468966824,
                0.8852337594498224,
                0.8986124805306128,
                0.6835158643996889,
                0.7966921241942132,
                0.8573927570963987,
                0.8995882422885698,
                0.8686854961101323,
                0.8269570507862434,
                0.8801361372995034,
                0.8991904321115017,
                0.9353763414425893,
                0.7607311635762087,
                0.9405503704270617,
                0.9060882865879152,
                0.8209170559246487,
                0.884570752158375,
                0.8705634434354778,
                0.8679947151874337,
                0.8129815708306386,
                0.9523729730243352,
                0.8220395125229972,
                0.923584846331743,
                0.8576790496820027,
                0.8105378083374684,
                0.8102958171722756,
                0.8725052418370538,
                0.747514332599045,
                0.8214052047329597,
                0.9241083924726758,
                0.8304586259995831,
                0.7513690308963414,
                0.7933683157055142,
                0.8316942064616393,
                0.9367250479136654,
                0.8725979189478091,
                0.8607317190490311,
                0.8913231447533612,
                0.9193866417911043,
                0.8220416400790049,
                0.7046904991109983,
                0.7738564068477062,
                0.8827750181916862,
                0.8807895706964259,
                0.7822064407403818,
                0.7626225705667413,
                0.8930548622031306,
                0.8391628198037092,
                0.8348244926550212,
                0.8852135794492243,
                0.8789609069832874,
                0.8854169001930025,
                0.8841962187448464,
                0.9161696247938191,
                0.795452668220846,
                0.8712127722899287,
                0.8160366654140051,
                0.8139670894056388,
                0.8118076813655049,
                0.9132811942582256,
                0.7705835224612693,
                0.8633613930783343,
                0.86754017592596,
                0.7848464890205176,
                0.9187718029599562,
                0.9053901891773125,
                0.8815836833817748,
                0.8848851618714795,
                0.8129890098087619,
                0.8644936782081537,
                0.9029986427055653,
                0.859376062037173,
                0.8746116719906911,
                0.9264547935662525,
                0.8220940878169856,
                0.8659958235237358,
                0.8417505133782149,
                0.9108429939959747,
                0.8779902515298869,
                0.9265720574089323,
                0.8936202806615237,
                0.8926730680871795,
                0.807327482355727,
                0.8666061185230755,
                0.8155956070483168,
                0.7659510426396341,
                0.8921627725815613,
                0.8486917032615037,
                0.8423097817172326,
                0.9457191990480924,
                0.8559008871300992,
                0.8816008870976934,
                0.9121500345055957,
                0.9167202953260377,
                0.8869984663938549,
                0.6724832709210076,
                0.8665878205942106,
                0.9121922957384477,
                0.902175241402768,
                0.843107522365158,
                0.867241517698671,
                0.8197241649634577,
                0.8111736928362459,
                0.8575410184654342,
                0.9118346466355078,
                0.8483333709738572,
                0.7885654016822207,
                0.8930721101158252,
                0.8632228403867281,
                0.8421329546573697,
                0.8677069759425107,
                0.9111703813134642,
                0.904395683976557,
                0.9346643011409012,
                0.8324995172834933,
                0.8200782430395458,
                0.915281719383516,
                0.8345361774774331,
                0.9520196105610496,
                0.8641972528217914,
                0.8526202117882092,
                0.8513920368289212,
                0.9244865084594179,
                0.8379007547831684,
                0.8616613733705091,
                0.8412534280016915,
                0.9273662071969092,
                0.7818087337741754,
                0.8378657123595855
            ]
        },
        "single_conv_layer_networks": {
            "median_x": 10.231357203423977,
            "median_x_confidence_interval": [
                8.741903802421051,
                11.720810604426903
            ],
            "median_y": 10.231357203423977,
            "median_y_confidence_interval": [
                0.8308667420296068,
                0.8510320966706992
            ],
            "x": [
                13.51531594991684,
                13.772954046726227,
                18.057328462600708,
                9.00544822216034,
                12.008533626794815,
                8.158240467309952,
                4.8522744327783585,
                7.3396071791648865,
                12.616676092147827,
                8.263962715864182,
                5.259448289871216,
                17.08749234676361,
                11.946386098861694,
                17.083682119846344,
                16.198138892650604,
                8.472312241792679,
                6.886477023363113,
                17.341558635234833,
                9.397859126329422,
                9.0985506772995,
                15.748104453086853,
                6.6012173891067505,
                4.028640314936638,
                17.956843972206116,
                10.614141821861267,
                5.227065086364746,
                9.86575186252594,
                9.496913850307465,
                7.622723281383514,
                14.500389993190765,
                4.669403284788132,
                10.254114866256714,
                12.921936810016632,
                12.166879326105118,
                16.91247969865799,
                10.892020165920258,
                17.1084463596344,
                20.803727209568024,
                15.396173298358917,
                4.881086200475693,
                15.687623620033264,
                5.376838147640228,
                8.097045123577118,
                15.850254893302917,
                0.19644354470074177,
                9.559538215398788,
                9.282850474119186,
                7.4481867253780365,
                10.654859244823456,
                2.34589297324419,
                18.524745106697083,
                10.14648750424385,
                9.804318100214005,
                10.049575567245483
            ],
            "y": [
                0.8656592059626206,
                0.9192706151132639,
                0.8529930816666773,
                0.8677300430848075,
                0.8286436791847434,
                0.7514559046971983,
                0.8450031438894473,
                0.8841916753761984,
                0.853173758689426,
                0.6469511858158622,
                0.8251320869577642,
                0.7627851978539293,
                0.9016036561042414,
                0.8886091695161242,
                0.8396576395745186,
                0.6538773392765792,
                0.8119751190013739,
                0.8362938098795645,
                0.8819936463564422,
                0.8382476987381952,
                0.8400207050957587,
                0.8546018719266362,
                0.9056095301889148,
                0.8303410731697325,
                0.8333712767566908,
                0.7630873852919734,
                0.8231282533943556,
                0.8524654638579154,
                0.8752799655743402,
                0.850586138675082,
                0.8768596553436784,
                0.8463499416668525,
                0.8362164063445298,
                0.8779792589471708,
                0.8155891288439576,
                0.9071123762163465,
                0.844799676176921,
                0.7196409165301068,
                0.8540092466416825,
                0.8134299220032214,
                0.8756304174155064,
                0.7778680290941072,
                0.7771361849489465,
                0.8480068783524812,
                0.11415406365972766,
                0.8224176871949703,
                0.8603595692720586,
                0.8474494107150964,
                0.8555125460983944,
                0.5885859326321687,
                0.7187827522362031,
                0.8378681551630235,
                0.8262159674687239,
                0.8208956218838823
            ]
        }
    },
    "multi_conv_layer_networks/experiment_a": {
        "rand": {
            "x": [
                1,
                2,
                3,
                4,
                5,
                6,
                7,
                8,
                9,
                10,
                11,
                12,
                13,
                14,
                15,
                16,
                17,
                18,
                19,
                20,
                21,
                22,
                23,
                24,
                25,
                26,
                27,
                28,
                29,
                30
            ],
            "y": [
                [
                    0.21645388920785683,
                    0.22152076340648139,
                    0.23589081717034954,
                    0.24400117684201017,
                    0.2527585527643151,
                    0.22883634102392422,
                    0.2546356355300776,
                    0.2865988840606846,
                    0.30573927944779833,
                    0.2451745177971218,
                    0.2974733318075084,
                    0.26310312469289443,
                    0.29741141647754193,
                    0.25966280140172265,
                    0.27295876480438924,
                    0.26985757246978875,
                    0.2747739679946329,
                    0.27407289294202936,
                    0.2893238101247207,
                    0.2902265224030576,
                    0.2758213051681651,
                    0.3314104963160538,
                    0.27383745773268336,
                    0.25992274000227705,
                    0.2728717951081725,
                    0.2699481987555782,
                    0.26237873846069326,
                    0.31971110323581925,
                    0.29706232587976467,
                    0.29772503878595175,
                    0.2959630508669127,
                    0.3093375239092448,
                    0.29763149655470794,
                    0.32576527201404476
                ],
                [
                    0.2358334475869614,
                    0.24874869588155388,
                    0.2501412799285645,
                    0.26855423141092244,
                    0.2529727493509213,
                    0.2388186911375206,
                    0.2804931087909218,
                    0.3129899216510541,
                    0.3184567608090101,
                    0.2745483407953423,
                    0.332333217329597,
                    0.2798968593993791,
                    0.33666694685032966,
                    0.2857536093046651,
                    0.29626613902328447,
                    0.27842046583272023,
                    0.31243982424596023,
                    0.3128965102550604,
                    0.30060486775252354,
                    0.29969660201059956,
                    0.3032769793713564,
                    0.3902708328120149,
                    0.2945350176810972,
                    0.26862965230188424,
                    0.28238225595024213,
                    0.30760107065317654,
                    0.27183006885104355,
                    0.33659836805867754,
                    0.32855676714046433,
                    0.3153709609891669,
                    0.31089911826452254,
                    0.32072057951224464,
                    0.3211346332859083,
                    0.321954119888275
                ],
                [
                    0.2440583561443932,
                    0.25535685704818784,
                    0.26694971176153776,
                    0.287419850025853,
                    0.28094362834582426,
                    0.2476423490460738,
                    0.29473662376610865,
                    0.36787287429583027,
                    0.37409609174251984,
                    0.30748874802519355,
                    0.37477876141330985,
                    0.3162275918500795,
                    0.42283820906213426,
                    0.3752558087922783,
                    0.2989264420304125,
                    0.3071774132807945,
                    0.34834009255865717,
                    0.3358603061117443,
                    0.32954965732457453,
                    0.32318121281563855,
                    0.3236301169452806,
                    0.5639351801449677,
                    0.33255177812884423,
                    0.29421223149935427,
                    0.2977845813891791,
                    0.36987477508298855,
                    0.2985141819729167,
                    0.3682182361092305,
                    0.3677844625489884,
                    0.35668307898337137,
                    0.34587480314289243,
                    0.3795925115950899,
                    0.35185489716386076,
                    0.3816571354581933
                ],
                [
                    0.26769982842623397,
                    0.2878290708935962,
                    0.29302143369023786,
                    0.34124588803232614,
                    0.3523958056569043,
                    0.27971679112590875,
                    0.33050700742065264,
                    0.4662353228538386,
                    0.4754315444427519,
                    0.4257221622487403,
                    0.5029095430751895,
                    0.3660224896246039,
                    0.5737187743994691,
                    4.3581937235804,
                    0.34187651678896747,
                    0.34356506556988015,
                    0.4578605020503893,
                    0.41580571047459935,
                    0.413020781371757,
                    0.3577475638961552,
                    0.40133408010683574,
                    1.1214800697740581,
                    0.3778966588857775,
                    0.4487212758992802,
                    0.4403843035954206,
                    0.5012605483630598,
                    0.4928883512784871,
                    0.9286663593939304,
                    0.46192193778338286,
                    0.5140521232328606,
                    0.3983149986589081,
                    0.5359026688487302,
                    0.4341352549879595,
                    0.5167254014180932
                ],
                [
                    0.32774789173014895,
                    0.40440792333766185,
                    0.3926599372426812,
                    0.42423348216243917,
                    0.4178520938424301,
                    0.34766252514048035,
                    0.3919267273307913,
                    0.7981027710778085,
                    1.2917912238902407,
                    0.6510973100819007,
                    2.44233886540713,
                    0.46553741660795356,
                    1.0327308085057472,
                    10.052535650350126,
                    0.5421669980150032,
                    0.4318020651506748,
                    0.6494468656751499,
                    0.6428338617635667,
                    1.1190106116730483,
                    0.5070186681583957,
                    0.7522270241282858,
                    4.0977524440117605,
                    0.6927313174841834,
                    4.371362200373806,
                    3.1130028386276365,
                    0.9730046946316305,
                    4.9453279000371335,
                    6.370997391227117,
                    0.9741200840223122,
                    2.990819262317128,
                    0.7829804591434094,
                    2.8645465910996126,
                    0.6172956058485803,
                    4.913499430405279
                ],
                [
                    0.4739061088335909,
                    1.943641046714692,
                    0.5639792545181461,
                    0.7510185365199887,
                    0.6272214547003123,
                    0.7601950747303156,
                    0.5744462907918991,
                    2.8345864135389376,
                    5.625711896733858,
                    2.389182443820846,
                    6.793484308636208,
                    0.8174267621445162,
                    3.247298876005476,
                    25.7120131533967,
                    3.7274323545777497,
                    0.956335781617815,
                    1.2787719165351403,
                    1.5453589422914213,
                    4.944539454467909,
                    0.9053573825159293,
                    2.7097139292972843,
                    7.049992727901149,
                    3.936292731590567,
                    8.052586242655094,
                    7.670206840952976,
                    2.8126535212035884,
                    12.89349316918125,
                    13.38315695140342,
                    3.940279239814627,
                    7.257484722706807,
                    4.525564536551207,
                    6.141934315300311,
                    1.3604717378929057,
                    8.80218826479409
                ],
                [
                    0.6741272817471158,
                    3.4730850321663524,
                    0.9953420939812344,
                    1.314975662648572,
                    1.2744447202755511,
                    3.389920813863625,
                    0.8923010204724593,
                    4.303668904396971,
                    7.678214991619117,
                    4.745732934747203,
                    11.603791101471439,
                    2.2525796800293505,
                    4.601029743818419,
                    58.01423723754604,
                    5.401401752008042,
                    1.8185115734101118,
                    2.3384864860981085,
                    3.3821582847400107,
                    8.25970005892263,
                    1.9831119921824707,
                    4.127255853650283,
                    7.902413313786467,
                    5.948865999731026,
                    16.341484000999245,
                    11.039305575395906,
                    3.777943572242247,
                    18.247866483041715,
                    36.07679393920643,
                    5.183196655656489,
                    11.179151891295033,
                    6.750351506601316,
                    10.69075296893011,
                    2.479947722283379,
                    17.776763670604048
                ],
                [
                    0.9324220987059738,
                    4.306156830758517,
                    1.5438125496253567,
                    2.368446245871588,
                    1.9906600336436413,
                    5.32530688685356,
                    1.4102576203793993,
                    5.542597098077161,
                    10.54434449361462,
                    6.155677766942798,
                    11.197652634178569,
                    3.5014582352903862,
                    5.734559348940708,
                    32.02257393791783,
                    6.596246771282675,
                    2.8628894518578947,
                    3.013399881727654,
                    4.564827185164067,
                    11.732502322194835,
                    2.63621158744594,
                    4.527782566905507,
                    11.001628957875415,
                    8.024120743021715,
                    22.49042642983945,
                    22.47774524989181,
                    4.810665204653714,
                    21.51981999805372,
                    39.5534058541998,
                    5.7800367086839834,
                    16.070332197113157,
                    8.801483962776743,
                    15.733865359577058,
                    3.714356787940627,
                    20.66452410656352
                ],
                [
                    1.3622937111936289,
                    5.5231532312580285,
                    1.9077298478942006,
                    3.272671861197771,
                    2.780544182417798,
                    6.2885394761181725,
                    1.8354640440549852,
                    6.226438488031137,
                    9.784390347259237,
                    6.270147405738937,
                    21.324701446285072,
                    4.16538817529072,
                    6.18606814907557,
                    100.0,
                    7.438474041115984,
                    3.0956884799120314,
                    3.435075582736179,
                    5.106860894078116,
                    13.379066935168067,
                    3.423234782984949,
                    5.096343687451314,
                    12.313296103664927,
                    10.191416916813132,
                    100.0,
                    22.020650179839233,
                    5.5004224658944185,
                    42.16679046605901,
                    60.1492325332136,
                    6.5591980522194735,
                    13.61762606786199,
                    10.212513878769652,
                    20.584965545243538,
                    4.184333401577218,
                    33.14959962910384
                ],
                [
                    1.6051047065009332,
                    6.433003629728765,
                    2.293613883135896,
                    3.8391894077941733,
                    3.61170530631289,
                    7.4496774251754765,
                    2.0571433073796324,
                    7.145604081939423,
                    10.604232832588025,
                    7.096248138646479,
                    15.341374917053901,
                    5.317479497682136,
                    6.6979347665313,
                    68.3957464198956,
                    7.91990016861771,
                    3.273645601130434,
                    3.743481170368104,
                    5.570678711508835,
                    11.903069685789292,
                    3.9256530547837785,
                    5.751849145454834,
                    13.585266086318185,
                    9.310897865978578,
                    86.15080582334143,
                    16.746287735392723,
                    5.389952757494405,
                    39.018156204218855,
                    93.00807517072691,
                    7.6716383101691505,
                    13.50829885520925,
                    9.49408296953008,
                    17.55566498354351,
                    4.91488940760127,
                    18.693087228097426
                ],
                [
                    2.018021893828412,
                    6.731942323650055,
                    2.9837423313683127,
                    4.161437779576978,
                    3.954085115012948,
                    8.518595773767172,
                    2.276008991100602,
                    7.609641533433343,
                    11.309054120012826,
                    6.9005280336464665,
                    16.717133525520097,
                    4.816571236448754,
                    7.110362865382502,
                    98.64189905650302,
                    7.143659604122712,
                    4.0112871310903895,
                    3.913743329250546,
                    6.095955919030924,
                    14.575110091755294,
                    3.896579357006971,
                    5.899508917436376,
                    17.10813671983774,
                    11.789238556065992,
                    66.43435047688362,
                    23.20066654790437,
                    5.641495814531772,
                    34.62632238412845,
                    48.525258154336385,
                    7.556013020438197,
                    23.741708647714493,
                    10.990776160674347,
                    43.271537147505605,
                    4.92564205789818,
                    28.374031052981252
                ],
                [
                    2.3542579945763276,
                    9.200794084464356,
                    3.347994777930735,
                    5.304391567307118,
                    4.231245470185306,
                    10.107504257142066,
                    2.437232558234119,
                    9.706972340366654,
                    12.449087093332896,
                    7.205010546794414,
                    18.589975147754544,
                    5.923514432693409,
                    7.699491185187113,
                    100.0,
                    9.556507441794572,
                    4.504455056762982,
                    4.710395011666346,
                    7.425867496695166,
                    29.581138886694884,
                    4.176066085917841,
                    7.449574270590758,
                    20.519150358199663,
                    15.11105081875526,
                    45.38692295869155,
                    18.598564240478662,
                    6.77604547464435,
                    39.0783301731804,
                    100.0,
                    9.096299560879167,
                    20.866831676722352,
                    15.961123615038515,
                    20.76937862513559,
                    4.802133745879093,
                    26.58794375604192
                ],
                [
                    2.8313155894422626,
                    9.423662873367476,
                    4.138130362875222,
                    5.609500190814476,
                    4.962230501150697,
                    13.028454161526879,
                    2.5212961145960193,
                    11.67904655821017,
                    11.634707989235835,
                    9.695221271848181,
                    33.97644216444024,
                    6.414291026496723,
                    10.211916706269218,
                    100.0,
                    9.627772005439217,
                    4.666733445653252,
                    5.2977715712805695,
                    7.981053411549058,
                    26.10190411104449,
                    5.376536984719309,
                    7.280945324681363,
                    23.957462031475586,
                    15.33004474639844,
                    100.0,
                    37.3568808679579,
                    6.299616611654703,
                    89.90183088515056,
                    100.0,
                    9.947741067414913,
                    28.90122429613723,
                    12.552314575237533,
                    100.0,
                    5.513259180106765,
                    81.98788026782843
                ],
                [
                    3.372811383088833,
                    10.480864080505844,
                    4.568927117328532,
                    5.63203444916829,
                    6.12262847676497,
                    11.399862762593976,
                    3.0062050545828893,
                    18.99788169166153,
                    18.112861561054757,
                    9.896992980442366,
                    22.47950635004502,
                    7.385348738054352,
                    12.274306190311185,
                    95.36190724748913,
                    8.98394545592417,
                    4.087957876575666,
                    5.568185799557309,
                    8.845363924672196,
                    18.490962395868937,
                    5.533732040798664,
                    7.3547512141574085,
                    25.97708352056854,
                    16.636135478783743,
                    66.25818993003898,
                    25.472685772153156,
                    7.213608387045111,
                    100.0,
                    39.74463158111378,
                    11.678807194412823,
                    20.23707121491029,
                    15.290294361561362,
                    66.82864224942597,
                    6.396535758770892,
                    63.63549598179435
                ],
                [
                    3.9907016481728106,
                    21.004388280179526,
                    5.129250798265507,
                    7.945926197664999,
                    6.483241618102442,
                    28.307842844565624,
                    3.163916209578573,
                    12.495497175760871,
                    18.02076528865753,
                    9.805647205375207,
                    29.312243412000548,
                    8.864947720871392,
                    11.96780015953478,
                    100.0,
                    14.439170934794683,
                    5.3344342388714505,
                    6.590377015628777,
                    10.3178278417935,
                    31.704845229893046,
                    4.658616526423162,
                    8.314329149911057,
                    100.0,
                    13.754473201090558,
                    78.71400285603082,
                    63.000052952956224,
                    7.973543579562292,
                    100.0,
                    100.0,
                    12.4687665653662,
                    34.0587777040943,
                    19.366906657051704,
                    100.0,
                    6.587950358362193,
                    44.00444362919523
                ],
                [
                    4.4519443350369,
                    11.797627619648893,
                    5.91152373752402,
                    9.401728498715455,
                    7.994252417469158,
                    18.10236750344608,
                    3.1065044168009557,
                    21.175371851531796,
                    20.571328994322926,
                    13.736713927309472,
                    36.33529093433568,
                    9.75904727748245,
                    11.816025175413321,
                    100.0,
                    9.721517755430673,
                    5.684633315524343,
                    6.456532104434081,
                    10.11450301478079,
                    24.202789357398913,
                    5.778725858147818,
                    8.360918786906943,
                    42.36332588493145,
                    29.36250493898923,
                    100.0,
                    100.0,
                    8.225752955705705,
                    100.0,
                    53.01553348112431,
                    13.203014108181565,
                    23.441701462475244,
                    16.468820891921705,
                    100.0,
                    7.605187348015607,
                    29.33628623982716
                ],
                [
                    4.858296123640674,
                    16.082475686710325,
                    6.870648378930917,
                    9.6359326227775,
                    9.594030774119668,
                    22.93900048590403,
                    3.9722890749075375,
                    18.185347142812486,
                    16.415142902197246,
                    10.991431893652067,
                    24.296554837279633,
                    11.84246863027497,
                    17.669771043856386,
                    62.69608125281961,
                    10.498655433914992,
                    6.658553395050944,
                    8.199620886408221,
                    12.196432861984883,
                    18.0183759629883,
                    6.290450756728649,
                    8.684026508583695,
                    50.60928377014707,
                    24.716081106244996,
                    100.0,
                    28.50359990327172,
                    8.441172050231966,
                    55.09166907856106,
                    88.97925704585876,
                    15.720969508501906,
                    31.73211529173173,
                    19.22671584099508,
                    100.0,
                    8.681722532955835,
                    100.0
                ],
                [
                    5.64781034737537,
                    18.63096286968637,
                    8.639868677509565,
                    14.562786289129297,
                    17.98997127099633,
                    37.078045684089496,
                    4.306090521275326,
                    36.222940970315115,
                    21.799110933980945,
                    18.071267077906583,
                    100.0,
                    18.034195435508426,
                    33.174999764659226,
                    100.0,
                    16.584775542047645,
                    7.155534547720285,
                    10.470067363176636,
                    14.025571549001823,
                    21.058816516461185,
                    9.182268374365181,
                    9.635451597503295,
                    41.001911443293935,
                    23.754675730438912,
                    100.0,
                    33.59213469794357,
                    12.048020917148824,
                    100.0,
                    100.0,
                    15.12822828736172,
                    100.0,
                    45.10998752956773,
                    61.54008688731421,
                    10.69182665606394,
                    100.0
                ],
                [
                    7.10128641392272,
                    23.899943036011262,
                    7.912533623588565,
                    13.197542984662967,
                    17.806734879549587,
                    54.63607419858363,
                    4.677083611600002,
                    90.17016353240156,
                    25.416305705890043,
                    20.886275715303068,
                    100.0,
                    20.966987818922245,
                    43.04273424267162,
                    100.0,
                    22.204709041583605,
                    8.323890330104678,
                    10.698633308282833,
                    13.79115855329993,
                    62.355115693213314,
                    9.007664600430443,
                    12.09838996063368,
                    100.0,
                    73.05618855567684,
                    62.12968815793461,
                    47.13034639264132,
                    9.909233637425961,
                    100.0,
                    100.0,
                    21.721949966455963,
                    100.0,
                    78.22551229230966,
                    100.0,
                    9.960333513144482,
                    44.719204808063374
                ],
                [
                    8.379663617327653,
                    22.86342616260455,
                    10.412092513000644,
                    22.059162858748838,
                    40.12194436318791,
                    30.443658344229732,
                    5.315872084718552,
                    100.0,
                    41.00137806372997,
                    26.248451303481996,
                    100.0,
                    24.703700539225682,
                    28.67582221903578,
                    100.0,
                    17.22638894854721,
                    7.9126507624465106,
                    13.678046658828979,
                    25.176447938930785,
                    50.142141260093744,
                    10.501551353002348,
                    11.24426031718118,
                    100.0,
                    100.0,
                    100.0,
                    100.0,
                    14.14530520226252,
                    100.0,
                    100.0,
                    27.810381509601214,
                    57.54992686137072,
                    100.0,
                    100.0,
                    11.423677183218736,
                    100.0
                ],
                [
                    10.694937492131084,
                    100.0,
                    13.586361701759888,
                    29.335397089571096,
                    30.58954769320748,
                    31.351880709006117,
                    6.091869026991281,
                    61.83193827109483,
                    100.0,
                    41.38105359428639,
                    100.0,
                    17.642140391493577,
                    56.757173461659846,
                    100.0,
                    15.841810838440326,
                    9.375413024888585,
                    12.261190836455345,
                    26.73296370558545,
                    28.5708393327444,
                    13.472773322116423,
                    17.874928213117528,
                    100.0,
                    100.0,
                    100.0,
                    100.0,
                    14.196673527523549,
                    100.0,
                    100.0,
                    23.37994634562709,
                    100.0,
                    59.28466769235614,
                    100.0,
                    15.0095881436078,
                    100.0
                ],
                [
                    11.01613500813009,
                    35.114786167428704,
                    13.652475994776028,
                    18.28573253907584,
                    34.12499531411682,
                    23.148575423996242,
                    6.733932710067888,
                    42.9724931964174,
                    24.36322021876012,
                    16.824997770103778,
                    58.82008356718391,
                    28.74209944861073,
                    38.930659085935766,
                    73.23477299919392,
                    16.050100754591583,
                    8.930402706489597,
                    13.57409045126569,
                    19.065258684703082,
                    100.0,
                    9.645010511615906,
                    10.718301204086352,
                    47.577106580050135,
                    42.47384701395648,
                    95.13627748903362,
                    42.96674193243502,
                    11.471373729131976,
                    47.72166721823835,
                    50.19860000129637,
                    19.750081296313788,
                    40.963236427862064,
                    31.927377047732243,
                    34.24503231814596,
                    14.545548510307615,
                    54.544713427771065
                ],
                [
                    14.948709944445328,
                    24.104170701187858,
                    17.54262910824798,
                    26.334470623724545,
                    36.060738371002,
                    60.03250021861195,
                    7.84358865418039,
                    100.0,
                    49.65445778925458,
                    28.644498384914126,
                    100.0,
                    57.983248220944,
                    32.35339130404335,
                    100.0,
                    22.57042043805203,
                    9.806622481975046,
                    16.31429723697777,
                    25.183454294840896,
                    100.0,
                    13.835318999344455,
                    15.706066264482496,
                    100.0,
                    43.570044078273554,
                    100.0,
                    100.0,
                    21.81608208298437,
                    73.20917898205839,
                    92.07724072820865,
                    49.753792726151204,
                    58.425671258927814,
                    82.10393090117408,
                    100.0,
                    21.975127101254074,
                    57.53626473827017
                ],
                [
                    9.884696279298437,
                    23.905262677467736,
                    13.559113044700245,
                    18.872913338460634,
                    18.489271956940406,
                    37.640978944440114,
                    7.743609952409939,
                    32.69285968812154,
                    16.443797359587112,
                    24.985895333496302,
                    31.37850115096154,
                    15.657873212915895,
                    26.91896315279885,
                    33.8985902839232,
                    16.480465917800245,
                    11.535670049366495,
                    13.926765423557514,
                    17.113195189243488,
                    26.762697230546955,
                    11.504266268699146,
                    12.785107040746267,
                    26.897538269405608,
                    28.03511119863995,
                    37.614908597721275,
                    39.66404045325673,
                    15.16043636401864,
                    55.248398915111025,
                    27.645598382949096,
                    15.08511320438319,
                    46.8301151264099,
                    35.00474810255615,
                    49.20238707815462,
                    16.076203179148653,
                    40.5485765974986
                ],
                [
                    17.331578081970832,
                    85.10377546436116,
                    20.52016067009438,
                    27.271943637122682,
                    67.78218135871249,
                    34.662815549184415,
                    9.19306021925459,
                    60.18884454824314,
                    38.314507553077064,
                    34.93494213413742,
                    81.1539198334421,
                    80.20748131948767,
                    100.0,
                    100.0,
                    22.248439469260116,
                    14.717675675123067,
                    30.008134292630128,
                    22.526416558186767,
                    32.2700756254942,
                    16.451390210882384,
                    17.00485004946008,
                    95.58655615892602,
                    60.998297011574245,
                    98.8999377937862,
                    84.65304431517264,
                    19.805384378090633,
                    100.0,
                    100.0,
                    15.136395930161546,
                    90.37577243708768,
                    35.53937830120299,
                    100.0,
                    16.213560163936418,
                    100.0
                ],
                [
                    16.000509328692267,
                    100.0,
                    24.851628948453396,
                    32.84112978824274,
                    29.352693416511492,
                    56.86959245881803,
                    9.61559643218552,
                    38.36985772526945,
                    30.37303358145025,
                    28.0383800733128,
                    100.0,
                    55.5430942909644,
                    56.93401969462504,
                    100.0,
                    22.634768205146344,
                    14.02266192878748,
                    18.678576848620224,
                    19.907172319425058,
                    27.995428396817175,
                    29.347406379976483,
                    18.03790949037791,
                    87.48761135460984,
                    100.0,
                    100.0,
                    100.0,
                    15.574376067195857,
                    100.0,
                    92.53334459957588,
                    59.63107179209659,
                    28.168939825707515,
                    100.0,
                    100.0,
                    22.21496691811217,
                    57.86841702060697
                ],
                [
                    20.55146851314918,
                    59.382423446041805,
                    27.03574575870064,
                    38.44650473909579,
                    76.36612908366406,
                    100.0,
                    12.26043170496181,
                    50.78679232824118,
                    23.411844876338204,
                    68.47686713595957,
                    61.22431718264657,
                    24.826948694270616,
                    100.0,
                    100.0,
                    26.149884183508462,
                    14.051343941420635,
                    28.154755911738757,
                    25.427516176705268,
                    35.74072242226493,
                    26.820845609569865,
                    23.478326553435004,
                    100.0,
                    100.0,
                    100.0,
                    100.0,
                    20.573165020974592,
                    100.0,
                    100.0,
                    41.38063457186261,
                    100.0,
                    77.37857737558927,
                    64.04806615789123,
                    33.244023892329075,
                    100.0
                ],
                [
                    27.31690015220137,
                    58.90339917297618,
                    39.23418228109994,
                    48.32174748563139,
                    100.0,
                    57.786973440822464,
                    11.21284155152117,
                    100.0,
                    44.30363856410234,
                    100.0,
                    100.0,
                    57.25570340977159,
                    100.0,
                    100.0,
                    45.94713081551273,
                    16.836831227290133,
                    38.82178849992536,
                    59.62331173567669,
                    100.0,
                    25.82678867169381,
                    23.92300258960883,
                    100.0,
                    100.0,
                    100.0,
                    100.0,
                    31.85975711718745,
                    100.0,
                    100.0,
                    78.33860148042609,
                    100.0,
                    100.0,
                    100.0,
                    37.13740096021397,
                    100.0
                ],
                [
                    31.575249942809663,
                    62.893187674365535,
                    37.22039036445305,
                    25.945394798107554,
                    100.0,
                    100.0,
                    10.859904995034082,
                    66.75276730459241,
                    40.771533675110426,
                    40.70090051177679,
                    100.0,
                    59.36740618353563,
                    100.0,
                    100.0,
                    35.87440105355507,
                    14.585006227750075,
                    28.695011695539154,
                    62.681524481966576,
                    100.0,
                    30.48390740192542,
                    26.437636156080128,
                    98.61051174167805,
                    100.0,
                    100.0,
                    82.37387720425083,
                    37.53979862063102,
                    100.0,
                    100.0,
                    100.0,
                    100.0,
                    26.577029480320203,
                    43.96084924893781,
                    29.35553680238442,
                    100.0
                ],
                [
                    42.47057501753718,
                    70.74108053928082,
                    68.5310644571092,
                    100.0,
                    100.0,
                    46.93181473293375,
                    10.749795258907051,
                    100.0,
                    44.157017414725516,
                    37.04992280006031,
                    84.18167967010741,
                    51.92034415967322,
                    64.06341218473187,
                    100.0,
                    19.39266989018522,
                    26.61329148484675,
                    59.60632471206178,
                    42.515903548362,
                    100.0,
                    21.55404904835455,
                    28.864397097932873,
                    100.0,
                    100.0,
                    100.0,
                    100.0,
                    29.69473473802369,
                    100.0,
                    100.0,
                    100.0,
                    77.39194223956773,
                    54.18040446946712,
                    49.65289904486429,
                    36.57330394451582,
                    100.0
                ]
            ]
        },
        "sine": {
            "x": [
                1,
                2,
                3,
                4,
                5,
                6,
                7,
                8,
                9,
                10,
                11,
                12,
                13,
                14,
                15,
                16,
                17,
                18,
                19,
                20,
                21,
                22,
                23,
                24,
                25,
                26,
                27,
                28,
                29,
                30
            ],
            "y": [
                [
                    0.2722442640275934,
                    0.30429058340220005,
                    0.27610033284165847,
                    0.28112732927438827,
                    0.28331837015222144,
                    0.23169702396991473,
                    0.2888850280883448,
                    0.31336931280855157,
                    0.34277915878771736,
                    0.28983595603799284,
                    0.3361080771962626,
                    0.30055478518404144,
                    0.4307547747531638,
                    0.2653928436001694,
                    0.2656357347250854,
                    0.2625415410002519,
                    0.32638852560359954,
                    0.32562238377766634,
                    0.30014741174967385,
                    0.3101818252715346,
                    0.29894520914438644,
                    0.3821019592047419,
                    0.3033023421924021,
                    0.25625801215583915,
                    0.2805363209277632,
                    0.3204819065536967,
                    0.263492485547554,
                    0.3123633817180526,
                    0.31990687792678774,
                    0.28942872826029553,
                    0.3052392098965187,
                    0.3176729926970731,
                    0.3149360234372013,
                    0.3213435725054676
                ],
                [
                    0.28717661167849595,
                    0.326212230495421,
                    0.2881007112837109,
                    0.30712578411802616,
                    0.324037654539678,
                    0.23900225868209837,
                    0.3199575911510789,
                    0.36002300133631765,
                    0.3787702867147366,
                    0.33088905205854724,
                    0.37611015524420666,
                    0.3276155994426102,
                    0.5156894331441576,
                    0.286064340454879,
                    0.2899696217618671,
                    0.30629456358508494,
                    0.3687519876203929,
                    0.34485131718499096,
                    0.3258216617015168,
                    0.32663114629919426,
                    0.33227704767959493,
                    0.46291666724327735,
                    0.33851789243418867,
                    0.28427927798500957,
                    0.30954250341876355,
                    0.3576685373458951,
                    0.29496860593239316,
                    0.33479291095892805,
                    0.3484431178475497,
                    0.3355000878791026,
                    0.32697578776515,
                    0.3545335223677656,
                    0.3362037110850513,
                    0.3382405402164624
                ],
                [
                    0.3457290580423762,
                    0.36726662753534506,
                    0.3166526005349146,
                    0.34740401563847856,
                    0.37813155752872785,
                    0.2770002849343291,
                    0.3923596104051544,
                    0.44403838641958293,
                    0.4406730216404129,
                    0.4074404790059895,
                    0.4516807448949842,
                    0.3816316171043711,
                    0.6603688671142767,
                    0.4249895830009626,
                    0.31348273229315654,
                    0.3197514873239224,
                    0.4403499126549689,
                    0.41115200668497687,
                    0.36917787779656974,
                    0.362142792659215,
                    0.36451224819072625,
                    0.5932585372613521,
                    0.3863189328624149,
                    0.3167799467134804,
                    0.33853742217583765,
                    0.43603614467862084,
                    0.32614846411699305,
                    0.3745417416797137,
                    0.3662850095368486,
                    0.3557511867442361,
                    0.35704565805240485,
                    0.41304480777232694,
                    0.3871238040951242,
                    0.3696913630368854
                ],
                [
                    0.40797354465253877,
                    0.4028000596577786,
                    0.39475668148674575,
                    0.41766768837518936,
                    0.44938109809319765,
                    0.30536870704108665,
                    0.4596255036469396,
                    0.5456536580173799,
                    0.5429878551088175,
                    0.5367073165906239,
                    0.5971419429852971,
                    0.4770559519942266,
                    1.0290895574989283,
                    5.284057074814524,
                    0.35623500857765134,
                    0.37012880365824563,
                    0.5132502769326016,
                    0.5036479973610472,
                    0.45730794236379346,
                    0.4013519044772232,
                    0.45099670975366174,
                    0.7880698317158865,
                    0.524021264364671,
                    0.5360354861032091,
                    0.49634563358812345,
                    0.6541014590523131,
                    0.5843706647477033,
                    0.9620513928370138,
                    0.4412309384492005,
                    0.44619869508324017,
                    0.438927397990397,
                    0.5447583375829768,
                    0.521471325685442,
                    0.5567092790141519
                ],
                [
                    0.5175351869090125,
                    0.712529570429267,
                    0.5624277043558225,
                    0.5587755152203023,
                    0.5555453745852676,
                    0.43417015313892826,
                    0.6168454233674108,
                    0.7047265600931106,
                    1.127120412553282,
                    0.7963213984295034,
                    0.9281799139423729,
                    0.619985810118624,
                    2.0096991431403155,
                    10.686288610306356,
                    0.5943111944868461,
                    0.5388291514164322,
                    0.7046734152381658,
                    0.8669702032735914,
                    1.1477010012856819,
                    0.5138219304385825,
                    1.082582611640144,
                    1.0633822945286513,
                    1.1034491537366362,
                    5.094924197288337,
                    3.2737573131355284,
                    1.0464376381486753,
                    5.95345092711449,
                    5.809108577022777,
                    0.5752571538117203,
                    0.8019566542369144,
                    0.9273602458705821,
                    1.0995965197925484,
                    0.909855188562327,
                    4.170621623192821
                ],
                [
                    0.7774261143653954,
                    2.859264348957257,
                    0.8357946936120871,
                    0.9677690338376491,
                    0.7029190000026206,
                    1.4553793306194451,
                    0.9767993974061976,
                    1.032816310320838,
                    3.0101559190918863,
                    1.3402302543333737,
                    1.7987262053858677,
                    0.8757987146531707,
                    3.358729132656757,
                    22.774171019286108,
                    2.6024233371408574,
                    1.0071308950462687,
                    0.9869187721888203,
                    1.626839007837626,
                    2.807563028589906,
                    0.7041896049852598,
                    2.307353580196974,
                    1.2066297832976796,
                    2.5360667218140875,
                    13.226915154067227,
                    7.147938923951116,
                    1.6368145255954596,
                    12.867843397741145,
                    12.338993371519324,
                    0.9377579385503916,
                    2.4817046280696813,
                    3.2756761570221165,
                    2.339662292053596,
                    1.9601563953306804,
                    7.1275937952884
                ],
                [
                    1.0508259351851512,
                    3.567842887389526,
                    1.1904247122253266,
                    1.9156772840258065,
                    0.9422968241991782,
                    3.1652318068904335,
                    1.2720510934712732,
                    1.4661971023917206,
                    4.450723833764845,
                    1.9419764429502142,
                    2.747864111836398,
                    1.350015140517328,
                    4.200573017825417,
                    50.783396336453706,
                    4.134505076447111,
                    1.784801936360883,
                    1.2034995406034013,
                    2.576499927088456,
                    4.681829605028461,
                    1.0892252876019362,
                    3.747295213754465,
                    1.4297155420039773,
                    3.262384364882335,
                    18.592310587060975,
                    8.65381241568592,
                    2.622020895507296,
                    18.0436041525967,
                    14.162452221867598,
                    1.4723260709432733,
                    2.6008935131716764,
                    4.583543931230294,
                    3.933493170019632,
                    3.566787204369093,
                    16.71112128443802
                ],
                [
                    1.3366556436030086,
                    3.490051918629756,
                    1.3826413192787848,
                    2.1044920286482713,
                    1.2321305861263674,
                    4.21365665115641,
                    1.4859210353238135,
                    1.7635528206257747,
                    5.051086357647169,
                    2.0615642029220353,
                    3.0203499003900416,
                    1.723367617518967,
                    3.923492509961358,
                    28.442359367685484,
                    4.3915098620662265,
                    2.3042831924267486,
                    1.359532724738614,
                    2.8383508957236794,
                    4.697917531075577,
                    1.155696004912673,
                    4.084433970720456,
                    1.415124070280293,
                    3.86048501590257,
                    52.804892711408066,
                    10.089341486861084,
                    2.7869823214590927,
                    21.07804812494365,
                    15.479483464590489,
                    1.8777664687138287,
                    3.174352306709709,
                    5.417943403003982,
                    4.977950591630786,
                    3.470850964697689,
                    13.1044071358231
                ],
                [
                    1.532447384148548,
                    4.342535765591974,
                    1.6950145072516927,
                    2.802743321722281,
                    1.4981974545205072,
                    4.324562034350378,
                    1.636817098267988,
                    2.046134189808101,
                    5.886443937609882,
                    2.555923116294441,
                    3.5681986008402498,
                    2.350326431600267,
                    3.7899925071301217,
                    31.976505585064473,
                    5.460432776643349,
                    2.6227397565129964,
                    1.5165777575882737,
                    3.5262485127085275,
                    5.175364088185704,
                    1.4642321257210091,
                    4.649045729557828,
                    1.4607248150664567,
                    5.029531518717786,
                    38.1919034745893,
                    16.130825299568194,
                    3.5402441961296933,
                    27.06484577355796,
                    49.16913061077421,
                    2.1866722551549933,
                    3.4707297401744346,
                    6.305646675166892,
                    5.559474512741438,
                    4.39837272224753,
                    15.372656546011582
                ],
                [
                    1.588018711421695,
                    4.85211587982647,
                    2.005068022316483,
                    3.1703799036564355,
                    1.8738287605230208,
                    5.6536579276187044,
                    1.7545041420842926,
                    2.4775720386543134,
                    5.94478561629524,
                    2.9247467083186844,
                    3.6623867428938293,
                    2.493887001996951,
                    3.9100303805716505,
                    28.728256267296857,
                    5.3574210863811444,
                    2.8963003097595794,
                    1.7229485855754125,
                    3.4456662027343508,
                    5.448055613430866,
                    1.5052817380150736,
                    4.817999801186321,
                    1.6958880165634527,
                    4.941386882400774,
                    61.19719288522864,
                    10.941529627714216,
                    3.5029434587127204,
                    32.02052177641445,
                    19.633795148032114,
                    2.534103777627837,
                    3.7261174878792254,
                    7.665937151164278,
                    6.906995909196746,
                    4.55863032656776,
                    26.472966952560576
                ],
                [
                    1.731457427229854,
                    5.306139698126314,
                    2.198104956789522,
                    3.703833019253627,
                    2.1001717500575836,
                    5.272783492056505,
                    1.824196094692196,
                    2.7796398820095,
                    6.4625134790322365,
                    3.0520128600247487,
                    4.373372002783494,
                    2.792526543533862,
                    3.985630663017789,
                    100.0,
                    5.899666695961352,
                    3.0575540304799125,
                    1.8436957253135717,
                    3.958422917346934,
                    4.872601077975989,
                    1.5818167871608615,
                    5.1539599593383265,
                    1.737204714374782,
                    5.238221643488011,
                    83.49604697129473,
                    16.104372157118558,
                    3.4442619821895666,
                    28.188912826104385,
                    29.89671465359187,
                    2.704399211029941,
                    3.773629480364765,
                    8.895588708886581,
                    6.046850328292268,
                    4.840018910458113,
                    25.785790949419074
                ],
                [
                    1.8106782648168698,
                    5.2649500992986775,
                    2.230176291612292,
                    4.076983777141473,
                    2.424983546316173,
                    5.84027032507238,
                    1.9365295961752695,
                    3.0564778537946924,
                    6.283649072509,
                    3.0606047119784616,
                    4.379937656733015,
                    2.9229670899328783,
                    4.3830113859453315,
                    47.5302634798338,
                    5.144777025172167,
                    3.10887805943835,
                    1.8898363622980268,
                    3.930774585442916,
                    5.406456978997955,
                    1.7497473206605472,
                    4.972245416014417,
                    1.8608481402550805,
                    5.743369680819936,
                    60.03046726027989,
                    14.386791563039335,
                    3.7502558255142584,
                    27.525801326720718,
                    26.07323372665854,
                    2.9160007763200984,
                    4.073786520322372,
                    8.010939869712466,
                    7.1619431285727115,
                    4.994507868429235,
                    20.571063085160585
                ],
                [
                    1.749994528493432,
                    4.71107545275903,
                    2.309063246421492,
                    4.351807532036124,
                    2.4444476331549345,
                    5.344516779637999,
                    1.996368495037346,
                    2.9444273314843685,
                    5.804860294238017,
                    3.121118774459813,
                    4.474475781675333,
                    2.6804994338199086,
                    4.2172401040175895,
                    49.58287133557446,
                    5.419768971808873,
                    3.1289551072051087,
                    1.9084778745356739,
                    4.328418012161378,
                    5.395767155244056,
                    1.709133696967195,
                    5.013887395481727,
                    1.8095485596763363,
                    5.517430697282112,
                    42.749322495160285,
                    12.922214387166585,
                    3.9851354200095614,
                    44.111283871372315,
                    27.046140527649403,
                    2.9759494044232646,
                    3.940360185871634,
                    7.540120074763152,
                    6.059072477322257,
                    5.1818352440227065,
                    15.007204332472982
                ],
                [
                    2.0635565097906055,
                    6.722797900324971,
                    2.8366387070834467,
                    5.104621808344118,
                    2.711703488570455,
                    6.358074823151877,
                    2.0628004813409584,
                    3.9975712893026416,
                    7.8014676576979545,
                    3.1800843208903,
                    4.802831415017941,
                    3.1730986964298435,
                    5.0085821438225,
                    59.557758848262694,
                    5.982759743237943,
                    3.669589603154206,
                    1.9359327200023486,
                    4.63530685062029,
                    5.407466830633908,
                    1.8511026504882933,
                    5.353053792051866,
                    1.9876750993804422,
                    6.880853643151194,
                    70.05531556889592,
                    16.252822875308752,
                    4.334651902541182,
                    100.0,
                    39.8400355187306,
                    3.7178694578913833,
                    3.831488838484605,
                    8.5804956958464,
                    7.321011609709357,
                    5.83327258462845,
                    26.287480603016768
                ],
                [
                    2.1032255972067406,
                    5.312566856187314,
                    2.890721500469275,
                    6.121080200386847,
                    3.0269049134582695,
                    6.194546775085232,
                    2.2105355893213727,
                    4.604271110252056,
                    7.660839414918483,
                    3.3028551867339977,
                    5.159798503006921,
                    3.405490618634679,
                    4.400405021325718,
                    54.11495112730286,
                    6.410873339429135,
                    3.618026963953782,
                    2.0211555135731842,
                    4.377340325479875,
                    6.219276021414377,
                    1.8526830508000622,
                    5.8517351041960195,
                    2.2230417880255247,
                    7.922230391238735,
                    86.39524707781455,
                    17.152138697960755,
                    4.238252145385063,
                    56.91066129428893,
                    36.21233628417725,
                    3.424203390836827,
                    4.011134589872428,
                    8.117530261225673,
                    7.665789872623768,
                    5.514284088073803,
                    26.226518831255028
                ],
                [
                    2.378697664080753,
                    6.715855222092492,
                    3.6167433711757746,
                    5.97595920143363,
                    3.305738474685569,
                    6.639201383217172,
                    2.216699180686237,
                    5.784549518876184,
                    8.974635372987956,
                    3.6278628534764383,
                    5.581891718152307,
                    4.287739382175176,
                    4.215115039476997,
                    94.42304999142104,
                    7.006622816426184,
                    3.925973281785716,
                    2.1226425311603228,
                    5.027956341102806,
                    7.247154593965772,
                    2.0256265916806755,
                    7.333316160686299,
                    2.1162827152067774,
                    8.406661371382139,
                    49.54819705429334,
                    22.725675510348307,
                    4.746269867802725,
                    77.20846367479567,
                    45.282342739364395,
                    3.8356584261825297,
                    4.38742474101063,
                    12.294211591865173,
                    8.92329300515734,
                    6.115016909949474,
                    43.915823985096914
                ],
                [
                    2.487825842097816,
                    6.195618515398812,
                    3.576201138942066,
                    7.344380698949366,
                    3.4439411723488664,
                    6.328885298970882,
                    2.2826174253822735,
                    5.879176852676344,
                    7.233877128293763,
                    3.6955174896968277,
                    5.443067072834471,
                    4.364893670352619,
                    3.9444425274809487,
                    57.973655088382735,
                    6.400762299766835,
                    4.32548888572063,
                    2.1773949605167746,
                    5.385760039580644,
                    6.451375158497627,
                    2.029434937055795,
                    6.468958888783996,
                    2.3049444762158804,
                    10.843530902176841,
                    100.0,
                    19.55371326425597,
                    4.917259363057656,
                    100.0,
                    30.048229500489626,
                    4.170305084104377,
                    4.32694988867434,
                    11.451726481134493,
                    8.551429313527928,
                    5.997611667991737,
                    20.140022223523594
                ],
                [
                    2.591726101620577,
                    8.210952163083236,
                    3.8979973438973365,
                    7.164891007596195,
                    3.5051610850078827,
                    6.757953878444318,
                    2.335711309641763,
                    5.614924545830278,
                    7.505612179027264,
                    3.858361813767293,
                    5.721792463711381,
                    4.32327852838037,
                    4.2511267322703485,
                    100.0,
                    6.790553233955479,
                    4.551661799496819,
                    2.3197501385785766,
                    5.1150831526065295,
                    6.009888552467644,
                    2.041347853845515,
                    7.238678530399134,
                    2.3162817617083515,
                    10.21965158285179,
                    77.82506996228412,
                    15.328873512265671,
                    4.736330019752426,
                    55.949787894448086,
                    37.56481783117318,
                    4.518391047056355,
                    4.153007537274682,
                    11.585111314787156,
                    7.866902201247957,
                    6.812160264877305,
                    21.678863839136977
                ],
                [
                    2.8654732978871302,
                    8.80617024059993,
                    4.681769302855234,
                    8.085990662947887,
                    4.03826727015136,
                    8.067141851775176,
                    2.5975772631826937,
                    7.471387668416268,
                    10.246385188882513,
                    3.897620274296564,
                    6.690517366391818,
                    5.1867022714699,
                    3.976969634665424,
                    48.48901972340852,
                    7.46365848490266,
                    4.853048166751782,
                    2.4976005885754438,
                    6.435456078302276,
                    7.061533321113193,
                    2.219833360783089,
                    7.915676586195409,
                    2.4550686409766085,
                    15.793197419807278,
                    55.22204530597255,
                    26.571846237343085,
                    5.370966671986389,
                    100.0,
                    100.0,
                    4.473249619266535,
                    4.550628864973979,
                    13.148698063339012,
                    8.698354116263454,
                    6.4630124923367225,
                    23.387869697568725
                ],
                [
                    2.791285259377079,
                    8.512954405647868,
                    4.429304199820005,
                    8.598729997275935,
                    3.684181653902962,
                    7.010390217743965,
                    2.604905778546506,
                    7.578783904300589,
                    11.719250958793152,
                    3.9459243248117755,
                    6.504683104423718,
                    5.418993941750539,
                    4.528296460758454,
                    50.541286551187085,
                    8.012524791564125,
                    4.802259231593095,
                    2.523879039143826,
                    5.339930506848508,
                    6.511425298341517,
                    2.248432279545141,
                    7.175525887139207,
                    2.85241944972533,
                    15.556983254096348,
                    89.24466963414031,
                    43.42939843370592,
                    6.845705611286142,
                    48.460736231236865,
                    57.32774480008672,
                    4.575603114787613,
                    4.235047863231251,
                    16.519452216852248,
                    8.837126347216447,
                    5.781711371696445,
                    31.523451129330642
                ],
                [
                    3.269696183708967,
                    7.5302694675635005,
                    4.715543730814609,
                    10.341788979600413,
                    3.771983407513297,
                    6.358327659035439,
                    2.932254870935965,
                    8.227809340277801,
                    10.055072182512973,
                    4.188541534409432,
                    6.256364500443949,
                    5.210276537722744,
                    4.242178270619561,
                    38.646698397609995,
                    8.160109632610055,
                    4.643224360717695,
                    2.4531134757133617,
                    5.92153478553886,
                    6.520509056938733,
                    2.514106237975883,
                    8.408468043235716,
                    2.5935160793570495,
                    19.889097894133602,
                    100.0,
                    28.94452799895145,
                    5.857605811578413,
                    100.0,
                    37.71912179964725,
                    4.338399569470228,
                    4.886854501259352,
                    18.10155582081389,
                    9.909038940659894,
                    6.0352610377283264,
                    23.62281402281267
                ],
                [
                    3.457667695936111,
                    8.293547445041156,
                    5.102437784127213,
                    11.621602933623263,
                    4.013243515562232,
                    6.469155264266549,
                    3.2659956003953825,
                    8.11511451547447,
                    11.621133706479187,
                    4.373263354775431,
                    6.6771123198064,
                    5.4454720147600195,
                    4.3132063710335515,
                    35.55991718909809,
                    7.47733360503,
                    4.954168192447485,
                    2.609833269290287,
                    5.713501541171927,
                    6.498953920631528,
                    2.379188420280404,
                    7.5863292104452205,
                    2.7208127033354503,
                    18.19388397252538,
                    47.84096121821492,
                    25.779295036399237,
                    5.734237627714372,
                    100.0,
                    36.918774255223745,
                    4.896758774710885,
                    4.254848665229897,
                    15.410078959555912,
                    9.105273088490513,
                    5.876658540990602,
                    27.979420106407424
                ],
                [
                    3.4275429202343037,
                    9.137965582063734,
                    5.354077524716811,
                    10.48436656589759,
                    3.79276394997176,
                    7.579675163029121,
                    3.0787017437732067,
                    10.5963591675843,
                    11.900677131027855,
                    3.931215258403993,
                    6.951210431088562,
                    6.239269184148973,
                    4.525045841436883,
                    62.76955176505424,
                    7.3922656565392115,
                    5.362458863624592,
                    2.9390413600046754,
                    6.40783073806147,
                    7.5268053871337814,
                    2.7312951146993356,
                    9.789654722473587,
                    2.7388349273953874,
                    24.11581369727282,
                    74.18015802532713,
                    25.666801055230536,
                    6.417238686597803,
                    100.0,
                    81.179218505936,
                    5.178264178631853,
                    4.214502915619886,
                    18.255866551116018,
                    10.194475036790486,
                    6.976872847955803,
                    43.649380832293325
                ],
                [
                    3.5752728909048592,
                    9.564131228264698,
                    6.345163081577061,
                    11.634372624401708,
                    3.910229464135327,
                    8.175118925937312,
                    3.625309680536234,
                    11.632862562016184,
                    14.48345565868992,
                    4.4932694632024495,
                    7.359092112755334,
                    6.2010250114301435,
                    5.21491109101338,
                    100.0,
                    8.638063902684227,
                    5.441874191273571,
                    3.2204486131632533,
                    7.111185237776468,
                    8.737396456429266,
                    2.7397543874915797,
                    10.267119279617315,
                    3.0975193335859887,
                    17.67087089606268,
                    50.30092572792669,
                    23.542385923504096,
                    8.134420195462301,
                    63.521457078386206,
                    100.0,
                    5.955116762425739,
                    4.810750123407659,
                    23.820191545077844,
                    10.168580591570455,
                    7.110161464045393,
                    32.20468231931677
                ],
                [
                    4.3327445007168475,
                    9.717019849805276,
                    5.818390249247344,
                    14.440073826638436,
                    4.286876044100032,
                    7.602500002250596,
                    3.711594827517817,
                    14.27544650817737,
                    11.7921828367385,
                    4.32771253109592,
                    7.438486863891962,
                    6.589573996188435,
                    5.437839464629989,
                    55.220768641740506,
                    7.79577774725864,
                    5.895063695084723,
                    3.253129845745437,
                    6.99649545373486,
                    8.160904510483551,
                    2.994351523610612,
                    8.882251122867771,
                    3.2372711223493744,
                    42.48997443462089,
                    100.0,
                    57.74770678339365,
                    6.933489668312176,
                    100.0,
                    43.473646069756,
                    5.711361325059944,
                    4.481304880867266,
                    38.25566616373059,
                    9.874383988931962,
                    7.106243709795072,
                    19.74302666297425
                ],
                [
                    4.997303663918538,
                    8.761623362121258,
                    6.675582681666871,
                    13.689109000316225,
                    4.4357212122512895,
                    8.044124056880474,
                    4.33878022452161,
                    12.208019379983835,
                    14.269453696877912,
                    4.651334015835494,
                    7.791917000057921,
                    6.678579147994815,
                    5.524397165438048,
                    35.58964301520142,
                    8.118685953134275,
                    5.7003116042160835,
                    3.5895549817781043,
                    7.7585483016026,
                    7.640344468035832,
                    2.9474999489435367,
                    11.322135370894053,
                    3.5307471233161474,
                    20.933110734147593,
                    72.36817343190974,
                    23.98351483655383,
                    7.896919448677583,
                    42.03009904722655,
                    29.702941004007844,
                    5.628520202120497,
                    4.795240817501011,
                    19.78203001106578,
                    10.130048964975183,
                    7.173520709252764,
                    27.782997101090405
                ],
                [
                    4.756650172607333,
                    9.270378134946725,
                    6.560937305866239,
                    22.636161704420267,
                    5.174155589619125,
                    9.082476501401153,
                    4.767711606226434,
                    12.708350229188511,
                    11.29759379984989,
                    5.097130753930771,
                    7.138465628164119,
                    8.020905286943233,
                    6.649968429754296,
                    40.46958772713924,
                    10.390229450281268,
                    6.9824032463026935,
                    3.4388562362118624,
                    9.23839867091302,
                    10.56927068909927,
                    3.458327263370412,
                    12.334631366360592,
                    3.6304429450936375,
                    68.3568591231778,
                    100.0,
                    26.70021061072627,
                    7.572478350796649,
                    97.43070692422494,
                    36.55394384750518,
                    7.017958376826456,
                    5.140329256781976,
                    27.183780493811266,
                    13.500756826459858,
                    7.939117266321353,
                    41.212649420193145
                ],
                [
                    6.058582959605341,
                    13.04175935260598,
                    9.528989799643172,
                    39.78405383255769,
                    5.185545493083056,
                    9.93478091313037,
                    4.747708755749236,
                    19.25463014327068,
                    15.197810086739448,
                    5.1490913171316866,
                    9.503691453973488,
                    8.516461461370541,
                    7.511786562686644,
                    52.96413465661835,
                    9.017144833587446,
                    7.164267462778155,
                    3.6510791216048397,
                    10.020749367252968,
                    14.449841643198276,
                    3.669551307254035,
                    15.610107656544136,
                    3.792443904311428,
                    46.16520252579662,
                    100.0,
                    72.19753751309818,
                    8.413743537028598,
                    100.0,
                    100.0,
                    7.876511303727513,
                    5.107782768724184,
                    100.0,
                    15.233753071339718,
                    10.321728784161007,
                    64.78380572522602
                ],
                [
                    5.597167260135925,
                    19.258213707449904,
                    7.509893306254535,
                    19.704946589430335,
                    5.901876136316909,
                    9.702327211929934,
                    5.2897253817121825,
                    21.387605659227575,
                    15.491663209005317,
                    5.1318399901714695,
                    9.618092559932188,
                    7.78012721863956,
                    9.403934022553457,
                    100.0,
                    8.78174529255965,
                    7.310021388796059,
                    3.8818867587947534,
                    8.841212653882684,
                    11.149913938789615,
                    4.184931737883198,
                    12.148470464228248,
                    4.423228046697784,
                    41.609608165152046,
                    100.0,
                    33.9485452025488,
                    8.697260471108017,
                    66.96044752021216,
                    100.0,
                    6.28629832251971,
                    5.225285378336464,
                    47.02964766183785,
                    14.063284066980309,
                    9.18835361745974,
                    90.16953361056426
                ],
                [
                    6.10813193026448,
                    11.02093030522438,
                    8.673241134288427,
                    24.01059121363293,
                    5.627908971014538,
                    10.183228278537863,
                    5.557782104345982,
                    16.441115322137744,
                    21.547815250438116,
                    5.924656704278145,
                    8.67452748922549,
                    8.090261956429519,
                    8.578680327943566,
                    79.35325802895385,
                    10.435745476665854,
                    9.56220650072591,
                    4.110895185353027,
                    12.154705843557272,
                    10.07626452302494,
                    4.428668110740656,
                    19.610737136249494,
                    4.425884295443469,
                    100.0,
                    100.0,
                    88.05761017478767,
                    11.036580937122858,
                    82.62761350590773,
                    100.0,
                    7.75715295201744,
                    5.828664382067417,
                    75.18595238532276,
                    18.178763862699675,
                    10.3544876517459,
                    50.5312303765432
                ]
            ]
        }
    },
    "multi_conv_layer_networks/experiment_b": {
        "high_harmonics": {
            "f0_in_hz": 125.0,
            "filter_position_in_hz": 3900.0,
            "x_bin_centers": [
                0.9090450000000001,
                0.9273168045000001,
                0.9459558722704502,
                0.9649695853030862,
                0.9843654739676784,
                1.0041512199944287,
                1.0243346595163167,
                1.0449237861725946,
                1.0659267542746638,
                1.0873518820355845,
                1.1092076548644998,
                1.131502728727276,
                1.1542459335746944,
                1.1774462768395457,
                1.2011129470040207,
                1.2252553172388014,
                1.2498829491153014,
                1.2750055963925186,
                1.3006332088800083,
                1.3267759363784966,
                1.3534441326997042,
                1.3806483597669683,
                1.4083993917982844,
                1.43670821957343,
                1.465586054786856,
                1.4950443344880715,
                1.525094725611282,
                1.5557491295960686,
                1.5870196871009494,
                1.6189187828116784,
                1.6514590503461934,
                1.6846533772581518,
                1.7185149101410406,
                1.7530570598348756,
                1.7882935067375567,
                1.8242382062229816,
                1.8609053941680633,
                1.8983095925908415,
                1.9364656154019175,
                1.9753885742714958,
                2.015093884614353,
                2.0555972716951016,
                2.096914776856173,
                2.1390627638709825,
                2.182057925424789,
                2.2259172897258273,
                2.2706582272493163,
                2.3162984576170276
            ],
            "y_bin_heights": [
                [
                    0.0,
                    1.8018018018018018,
                    0.0,
                    0.5578800557880056,
                    0.5025125628140703,
                    1.9471488178025034,
                    0.0,
                    0.0,
                    1.5570934256055364,
                    0.11750881316098707,
                    1.263823064770932,
                    0.0,
                    0.0,
                    2.5396825396825395,
                    2.643171806167401,
                    0.6605019815059445,
                    0.0,
                    0.4968944099378882,
                    0.6125574272588055,
                    0.0,
                    0.26455026455026454,
                    0.1124859392575928,
                    0.6321112515802781,
                    4.02542372881356,
                    6.875,
                    0.5069708491761724,
                    1.935483870967742,
                    3.4482758620689653,
                    1.0650887573964498,
                    0.0,
                    1.0819165378670788,
                    5.708661417322834,
                    2.707275803722504,
                    1.7543859649122806
                ],
                [
                    0.2386634844868735,
                    1.5015015015015014,
                    0.36991368680641185,
                    1.5341701534170153,
                    0.628140703517588,
                    3.3379694019471486,
                    0.0,
                    0.0,
                    2.5951557093425603,
                    0.0,
                    1.4218009478672986,
                    0.0,
                    0.0,
                    3.3333333333333335,
                    2.643171806167401,
                    1.0568031704095113,
                    0.11261261261261261,
                    0.12422360248447205,
                    0.7656967840735069,
                    0.0,
                    0.6613756613756614,
                    0.1124859392575928,
                    0.37926675094816686,
                    4.02542372881356,
                    3.4375,
                    0.2534854245880862,
                    1.6129032258064515,
                    2.6525198938992043,
                    2.1301775147928996,
                    0.13020833333333334,
                    1.545595054095827,
                    6.102362204724409,
                    2.707275803722504,
                    1.9138755980861244
                ],
                [
                    0.5966587112171837,
                    2.1021021021021022,
                    0.36991368680641185,
                    0.697350069735007,
                    0.3768844221105528,
                    4.172461752433936,
                    0.2249718785151856,
                    0.0,
                    1.9031141868512111,
                    0.4700352526439483,
                    1.263823064770932,
                    0.22779043280182232,
                    0.0,
                    3.3333333333333335,
                    2.643171806167401,
                    2.509907529722589,
                    0.22522522522522523,
                    0.12422360248447205,
                    1.0719754977029097,
                    0.0,
                    1.1904761904761905,
                    0.1124859392575928,
                    0.1264222503160556,
                    6.3559322033898304,
                    5.0,
                    0.2534854245880862,
                    0.6451612903225806,
                    2.387267904509284,
                    3.195266272189349,
                    0.13020833333333334,
                    1.7001545595054095,
                    5.118110236220472,
                    3.3840947546531304,
                    1.1164274322169059
                ],
                [
                    0.954653937947494,
                    2.4024024024024024,
                    0.0,
                    1.2552301255230125,
                    1.6331658291457287,
                    2.364394993045897,
                    0.2249718785151856,
                    0.0,
                    2.0761245674740483,
                    0.23501762632197415,
                    1.5797788309636651,
                    0.11389521640091116,
                    0.0,
                    3.1746031746031744,
                    1.908957415565345,
                    3.038309114927345,
                    0.0,
                    0.37267080745341613,
                    0.6125574272588055,
                    0.0,
                    1.7195767195767195,
                    0.0,
                    0.0,
                    3.8135593220338984,
                    5.3125,
                    0.8871989860583016,
                    1.2903225806451613,
                    2.6525198938992043,
                    3.195266272189349,
                    0.0,
                    0.7727975270479135,
                    6.496062992125984,
                    3.8917089678510997,
                    0.4784688995215311
                ],
                [
                    2.2673031026252985,
                    1.6516516516516517,
                    0.4932182490752158,
                    1.9525801952580195,
                    1.6331658291457287,
                    2.7816411682892905,
                    0.3374578177727784,
                    0.0,
                    2.422145328719723,
                    0.7050528789659224,
                    1.1058451816745656,
                    0.0,
                    0.11534025374855825,
                    3.492063492063492,
                    3.0837004405286343,
                    3.3025099075297226,
                    0.11261261261261261,
                    0.37267080745341613,
                    0.15313935681470137,
                    0.3374578177727784,
                    1.8518518518518519,
                    0.0,
                    0.1264222503160556,
                    3.389830508474576,
                    5.3125,
                    1.1406844106463878,
                    1.2903225806451613,
                    2.1220159151193636,
                    3.076923076923077,
                    0.2604166666666667,
                    1.545595054095827,
                    4.330708661417323,
                    3.3840947546531304,
                    1.7543859649122806
                ],
                [
                    1.7899761336515514,
                    0.7507507507507507,
                    0.4932182490752158,
                    1.394700139470014,
                    1.8844221105527639,
                    1.5299026425591098,
                    0.2249718785151856,
                    0.0,
                    2.0761245674740483,
                    0.8225616921269095,
                    1.1058451816745656,
                    0.22779043280182232,
                    0.2306805074971165,
                    3.015873015873016,
                    1.6152716593245227,
                    4.095112285336856,
                    0.33783783783783783,
                    0.2484472049689441,
                    0.7656967840735069,
                    0.0,
                    1.1904761904761905,
                    0.1124859392575928,
                    0.2528445006321112,
                    3.6016949152542375,
                    5.0,
                    0.5069708491761724,
                    1.935483870967742,
                    2.1220159151193636,
                    3.5502958579881656,
                    0.0,
                    0.3091190108191654,
                    3.7401574803149606,
                    4.399323181049069,
                    2.5518341307814993
                ],
                [
                    1.3126491646778042,
                    0.15015015015015015,
                    0.0,
                    1.1157601115760112,
                    1.1306532663316582,
                    1.3908205841446453,
                    0.1124859392575928,
                    0.0,
                    2.5951557093425603,
                    0.5875440658049353,
                    0.47393364928909953,
                    0.0,
                    0.461361014994233,
                    3.6507936507936507,
                    1.908957415565345,
                    0.6605019815059445,
                    0.11261261261261261,
                    0.12422360248447205,
                    0.7656967840735069,
                    0.1124859392575928,
                    1.8518518518518519,
                    0.1124859392575928,
                    0.5056890012642224,
                    3.389830508474576,
                    2.5,
                    0.8871989860583016,
                    1.2903225806451613,
                    3.183023872679045,
                    4.615384615384615,
                    0.2604166666666667,
                    0.6182380216383307,
                    1.1811023622047243,
                    3.3840947546531304,
                    1.4354066985645932
                ],
                [
                    0.5966587112171837,
                    1.0510510510510511,
                    0.2466091245376079,
                    1.5341701534170153,
                    1.256281407035176,
                    2.2253129346314324,
                    0.3374578177727784,
                    0.0,
                    1.9031141868512111,
                    0.4700352526439483,
                    1.4218009478672986,
                    0.0,
                    0.2306805074971165,
                    2.5396825396825395,
                    1.6152716593245227,
                    1.1889035667107002,
                    0.0,
                    0.37267080745341613,
                    0.45941807044410415,
                    0.0,
                    0.9259259259259259,
                    0.0,
                    0.1264222503160556,
                    1.9067796610169492,
                    3.75,
                    0.2534854245880862,
                    1.935483870967742,
                    2.1220159151193636,
                    2.0118343195266273,
                    0.0,
                    0.7727975270479135,
                    0.7874015748031497,
                    4.060913705583756,
                    0.7974481658692185
                ],
                [
                    0.2386634844868735,
                    0.45045045045045046,
                    0.12330456226880394,
                    1.9525801952580195,
                    1.3819095477386936,
                    1.6689847009735743,
                    0.0,
                    0.11534025374855825,
                    1.0380622837370241,
                    0.3525264394829612,
                    1.1058451816745656,
                    0.0,
                    0.0,
                    1.2698412698412698,
                    0.5873715124816447,
                    0.5284015852047557,
                    0.0,
                    0.12422360248447205,
                    0.0,
                    0.1124859392575928,
                    0.13227513227513227,
                    0.1124859392575928,
                    0.6321112515802781,
                    3.1779661016949152,
                    1.875,
                    0.1267427122940431,
                    2.903225806451613,
                    2.6525198938992043,
                    0.9467455621301775,
                    0.13020833333333334,
                    0.46367851622874806,
                    0.7874015748031497,
                    3.045685279187817,
                    1.4354066985645932
                ],
                [
                    0.0,
                    0.3003003003003003,
                    0.12330456226880394,
                    1.5341701534170153,
                    0.5025125628140703,
                    0.9735744089012517,
                    0.0,
                    0.0,
                    1.2110726643598615,
                    0.3525264394829612,
                    1.4218009478672986,
                    0.11389521640091116,
                    0.0,
                    3.6507936507936507,
                    0.8810572687224669,
                    0.0,
                    0.0,
                    0.0,
                    0.45941807044410415,
                    0.0,
                    0.3968253968253968,
                    0.0,
                    0.37926675094816686,
                    2.1186440677966103,
                    1.25,
                    0.2534854245880862,
                    1.935483870967742,
                    3.183023872679045,
                    0.23668639053254437,
                    0.0,
                    0.46367851622874806,
                    0.0,
                    2.030456852791878,
                    1.1164274322169059
                ],
                [
                    0.0,
                    0.45045045045045046,
                    0.2466091245376079,
                    1.8131101813110182,
                    0.5025125628140703,
                    0.8344923504867872,
                    0.0,
                    0.0,
                    1.0380622837370241,
                    0.0,
                    0.9478672985781991,
                    0.0,
                    0.0,
                    3.9682539682539684,
                    1.0279001468428781,
                    0.13210039630118892,
                    0.0,
                    0.0,
                    0.9188361408882083,
                    0.0,
                    0.26455026455026454,
                    0.0,
                    0.37926675094816686,
                    2.7542372881355934,
                    1.25,
                    0.38022813688212925,
                    3.225806451612903,
                    4.774535809018568,
                    0.35502958579881655,
                    0.0,
                    0.46367851622874806,
                    1.3779527559055118,
                    2.030456852791878,
                    0.7974481658692185
                ],
                [
                    0.11933174224343675,
                    0.9009009009009009,
                    0.12330456226880394,
                    1.8131101813110182,
                    0.3768844221105528,
                    1.2517385257301807,
                    0.0,
                    0.0,
                    1.0380622837370241,
                    0.23501762632197415,
                    0.9478672985781991,
                    0.0,
                    0.0,
                    3.015873015873016,
                    1.3215859030837005,
                    0.13210039630118892,
                    0.0,
                    0.37267080745341613,
                    0.7656967840735069,
                    0.0,
                    0.3968253968253968,
                    0.0,
                    1.011378002528445,
                    1.9067796610169492,
                    2.1875,
                    0.38022813688212925,
                    2.5806451612903225,
                    3.713527851458886,
                    0.35502958579881655,
                    0.0,
                    0.0,
                    0.1968503937007874,
                    2.030456852791878,
                    1.9138755980861244
                ],
                [
                    0.11933174224343675,
                    0.45045045045045046,
                    0.2466091245376079,
                    0.697350069735007,
                    0.12562814070351758,
                    0.9735744089012517,
                    0.0,
                    0.0,
                    1.2110726643598615,
                    0.11750881316098707,
                    0.47393364928909953,
                    0.11389521640091116,
                    0.0,
                    3.015873015873016,
                    0.0,
                    0.0,
                    0.0,
                    0.2484472049689441,
                    0.45941807044410415,
                    0.0,
                    0.26455026455026454,
                    0.0,
                    0.7585335018963337,
                    2.9661016949152543,
                    0.9375,
                    0.1267427122940431,
                    2.903225806451613,
                    1.0610079575596818,
                    0.23668639053254437,
                    0.0,
                    0.3091190108191654,
                    0.3937007874015748,
                    1.5228426395939085,
                    1.2759170653907497
                ],
                [
                    0.0,
                    0.7507507507507507,
                    0.0,
                    0.5578800557880056,
                    0.5025125628140703,
                    0.6954102920723226,
                    0.0,
                    0.0,
                    1.0380622837370241,
                    0.11750881316098707,
                    0.1579778830963665,
                    0.0,
                    0.0,
                    3.015873015873016,
                    0.44052863436123346,
                    0.0,
                    0.0,
                    0.12422360248447205,
                    0.7656967840735069,
                    0.0,
                    0.26455026455026454,
                    0.0,
                    1.011378002528445,
                    3.389830508474576,
                    1.5625,
                    0.0,
                    3.225806451612903,
                    2.6525198938992043,
                    0.0,
                    0.0,
                    0.0,
                    0.1968503937007874,
                    3.214890016920474,
                    1.1164274322169059
                ],
                [
                    0.11933174224343675,
                    1.0510510510510511,
                    0.12330456226880394,
                    0.697350069735007,
                    0.3768844221105528,
                    0.27816411682892905,
                    0.0,
                    0.11534025374855825,
                    1.2110726643598615,
                    0.0,
                    0.9478672985781991,
                    0.11389521640091116,
                    0.461361014994233,
                    2.5396825396825395,
                    0.2936857562408223,
                    0.26420079260237783,
                    0.0,
                    0.0,
                    0.6125574272588055,
                    0.0,
                    0.3968253968253968,
                    0.0,
                    0.7585335018963337,
                    2.9661016949152543,
                    0.9375,
                    0.0,
                    3.870967741935484,
                    4.244031830238727,
                    0.11834319526627218,
                    0.0,
                    0.46367851622874806,
                    0.984251968503937,
                    2.5380710659898478,
                    0.7974481658692185
                ],
                [
                    0.0,
                    1.8018018018018018,
                    0.12330456226880394,
                    1.2552301255230125,
                    0.5025125628140703,
                    0.27816411682892905,
                    0.0,
                    0.11534025374855825,
                    1.2110726643598615,
                    0.0,
                    0.1579778830963665,
                    0.0,
                    1.845444059976932,
                    3.1746031746031744,
                    0.0,
                    0.0,
                    0.0,
                    0.0,
                    0.6125574272588055,
                    0.0,
                    0.3968253968253968,
                    0.0,
                    0.37926675094816686,
                    2.1186440677966103,
                    0.3125,
                    0.0,
                    2.903225806451613,
                    2.387267904509284,
                    0.23668639053254437,
                    0.0,
                    0.1545595054095827,
                    0.5905511811023622,
                    2.1996615905245345,
                    0.7974481658692185
                ],
                [
                    0.0,
                    1.0510510510510511,
                    0.2466091245376079,
                    0.5578800557880056,
                    0.25125628140703515,
                    0.5563282336578581,
                    0.0,
                    0.11534025374855825,
                    0.5190311418685121,
                    0.11750881316098707,
                    0.631911532385466,
                    0.0,
                    0.922722029988466,
                    3.015873015873016,
                    0.2936857562408223,
                    0.0,
                    0.0,
                    0.12422360248447205,
                    0.6125574272588055,
                    0.0,
                    0.5291005291005291,
                    0.0,
                    0.2528445006321112,
                    3.8135593220338984,
                    1.25,
                    0.1267427122940431,
                    3.870967741935484,
                    1.5915119363395225,
                    0.23668639053254437,
                    0.13020833333333334,
                    0.46367851622874806,
                    0.984251968503937,
                    2.3688663282571913,
                    1.1164274322169059
                ],
                [
                    0.0,
                    0.6006006006006006,
                    0.12330456226880394,
                    0.0,
                    0.12562814070351758,
                    0.13908205841446453,
                    0.0,
                    0.0,
                    0.5190311418685121,
                    0.0,
                    0.7898894154818326,
                    0.11389521640091116,
                    0.3460207612456747,
                    1.4285714285714286,
                    0.14684287812041116,
                    0.0,
                    0.0,
                    0.12422360248447205,
                    0.30627871362940273,
                    0.0,
                    0.0,
                    0.0,
                    0.2528445006321112,
                    3.389830508474576,
                    0.0,
                    0.0,
                    4.193548387096774,
                    2.9177718832891246,
                    0.0,
                    0.0,
                    0.3091190108191654,
                    0.984251968503937,
                    1.6920473773265652,
                    1.1164274322169059
                ],
                [
                    0.0,
                    0.9009009009009009,
                    0.12330456226880394,
                    0.2789400278940028,
                    0.25125628140703515,
                    0.13908205841446453,
                    0.0,
                    0.0,
                    0.5190311418685121,
                    0.0,
                    0.1579778830963665,
                    0.0,
                    0.5767012687427913,
                    0.6349206349206349,
                    0.2936857562408223,
                    0.0,
                    0.0,
                    0.0,
                    0.15313935681470137,
                    0.0,
                    0.13227513227513227,
                    0.0,
                    0.2528445006321112,
                    2.542372881355932,
                    0.9375,
                    0.0,
                    6.774193548387097,
                    1.3262599469496021,
                    0.0,
                    0.0,
                    0.7727975270479135,
                    0.5905511811023622,
                    1.6920473773265652,
                    0.9569377990430622
                ],
                [
                    0.0,
                    1.8018018018018018,
                    0.0,
                    0.0,
                    0.5025125628140703,
                    0.4172461752433936,
                    0.0,
                    0.0,
                    1.7301038062283738,
                    0.0,
                    0.47393364928909953,
                    0.0,
                    3.114186851211073,
                    1.9047619047619047,
                    0.0,
                    0.0,
                    0.0,
                    0.0,
                    0.15313935681470137,
                    0.0,
                    0.26455026455026454,
                    0.0,
                    0.0,
                    1.9067796610169492,
                    0.625,
                    0.0,
                    4.193548387096774,
                    2.9177718832891246,
                    0.0,
                    0.0,
                    1.2364760432766615,
                    0.5905511811023622,
                    1.5228426395939085,
                    0.9569377990430622
                ],
                [
                    0.11933174224343675,
                    0.9009009009009009,
                    0.7398273736128237,
                    0.41841004184100417,
                    0.5025125628140703,
                    0.13908205841446453,
                    0.0,
                    0.0,
                    1.3840830449826989,
                    0.11750881316098707,
                    0.631911532385466,
                    0.0,
                    5.536332179930795,
                    1.1111111111111112,
                    0.14684287812041116,
                    0.13210039630118892,
                    0.0,
                    0.0,
                    0.6125574272588055,
                    0.0,
                    0.3968253968253968,
                    0.0,
                    0.0,
                    1.0593220338983051,
                    0.3125,
                    0.0,
                    3.870967741935484,
                    2.1220159151193636,
                    0.0,
                    0.0,
                    0.9273570324574961,
                    0.5905511811023622,
                    0.1692047377326565,
                    1.594896331738437
                ],
                [
                    0.0,
                    1.0510510510510511,
                    0.0,
                    0.2789400278940028,
                    0.12562814070351758,
                    0.27816411682892905,
                    0.0,
                    0.0,
                    1.3840830449826989,
                    0.0,
                    0.0,
                    0.0,
                    7.8431372549019605,
                    0.47619047619047616,
                    0.0,
                    0.0,
                    0.0,
                    0.0,
                    0.30627871362940273,
                    0.0,
                    0.13227513227513227,
                    0.0,
                    0.0,
                    0.847457627118644,
                    1.25,
                    0.1267427122940431,
                    3.870967741935484,
                    3.183023872679045,
                    0.0,
                    0.0,
                    0.9273570324574961,
                    0.5905511811023622,
                    1.1844331641285957,
                    0.3189792663476874
                ],
                [
                    0.0,
                    1.2012012012012012,
                    0.4932182490752158,
                    0.8368200836820083,
                    0.12562814070351758,
                    0.27816411682892905,
                    0.0,
                    0.0,
                    2.0761245674740483,
                    0.0,
                    0.631911532385466,
                    0.11389521640091116,
                    8.996539792387543,
                    2.2222222222222223,
                    0.2936857562408223,
                    0.0,
                    0.0,
                    0.0,
                    0.45941807044410415,
                    0.0,
                    0.7936507936507936,
                    0.0,
                    0.0,
                    2.542372881355932,
                    0.9375,
                    0.0,
                    5.483870967741935,
                    2.9177718832891246,
                    0.0,
                    0.0,
                    1.2364760432766615,
                    1.3779527559055118,
                    0.5076142131979695,
                    1.4354066985645932
                ],
                [
                    0.0,
                    1.6516516516516517,
                    0.36991368680641185,
                    0.5578800557880056,
                    0.25125628140703515,
                    0.27816411682892905,
                    0.0,
                    0.0,
                    1.0380622837370241,
                    0.11750881316098707,
                    0.1579778830963665,
                    0.0,
                    8.765859284890427,
                    2.380952380952381,
                    0.14684287812041116,
                    0.0,
                    0.0,
                    0.12422360248447205,
                    0.30627871362940273,
                    0.0,
                    0.5291005291005291,
                    0.0,
                    0.1264222503160556,
                    1.0593220338983051,
                    0.3125,
                    0.0,
                    5.161290322580645,
                    1.5915119363395225,
                    0.0,
                    0.0,
                    0.9273570324574961,
                    0.984251968503937,
                    0.338409475465313,
                    1.1164274322169059
                ],
                [
                    0.0,
                    1.5015015015015014,
                    0.36991368680641185,
                    0.2789400278940028,
                    0.3768844221105528,
                    0.4172461752433936,
                    0.0,
                    0.0,
                    1.2110726643598615,
                    0.0,
                    0.315955766192733,
                    0.22779043280182232,
                    9.688581314878892,
                    1.1111111111111112,
                    0.0,
                    0.0,
                    0.0,
                    0.0,
                    0.6125574272588055,
                    0.0,
                    1.3227513227513228,
                    0.0,
                    0.0,
                    1.4830508474576272,
                    1.25,
                    0.0,
                    5.161290322580645,
                    1.5915119363395225,
                    0.0,
                    0.0,
                    2.009273570324575,
                    0.7874015748031497,
                    1.015228426395939,
                    1.1164274322169059
                ],
                [
                    0.0,
                    1.0510510510510511,
                    0.4932182490752158,
                    0.1394700139470014,
                    0.25125628140703515,
                    0.6954102920723226,
                    0.0,
                    0.0,
                    1.0380622837370241,
                    0.0,
                    0.47393364928909953,
                    0.0,
                    6.920415224913495,
                    1.746031746031746,
                    0.14684287812041116,
                    0.0,
                    0.0,
                    0.0,
                    0.9188361408882083,
                    0.0,
                    0.26455026455026454,
                    0.0,
                    0.2528445006321112,
                    1.0593220338983051,
                    1.25,
                    0.0,
                    4.516129032258065,
                    2.1220159151193636,
                    0.11834319526627218,
                    0.0,
                    1.2364760432766615,
                    0.7874015748031497,
                    0.338409475465313,
                    1.7543859649122806
                ],
                [
                    0.0,
                    1.0510510510510511,
                    0.36991368680641185,
                    0.1394700139470014,
                    0.3768844221105528,
                    0.6954102920723226,
                    0.0,
                    0.11534025374855825,
                    0.6920415224913494,
                    0.0,
                    0.0,
                    0.0,
                    2.9988465974625145,
                    2.380952380952381,
                    0.0,
                    0.13210039630118892,
                    0.0,
                    0.0,
                    1.8376722817764166,
                    0.0,
                    0.6613756613756614,
                    0.0,
                    0.0,
                    1.9067796610169492,
                    2.8125,
                    0.0,
                    1.935483870967742,
                    3.713527851458886,
                    0.11834319526627218,
                    0.0,
                    1.8547140649149922,
                    1.5748031496062993,
                    0.0,
                    1.9138755980861244
                ],
                [
                    0.0,
                    0.7507507507507507,
                    0.36991368680641185,
                    0.41841004184100417,
                    0.0,
                    0.9735744089012517,
                    0.1124859392575928,
                    0.2306805074971165,
                    1.2110726643598615,
                    0.11750881316098707,
                    0.0,
                    0.11389521640091116,
                    0.5767012687427913,
                    1.9047619047619047,
                    0.2936857562408223,
                    0.13210039630118892,
                    0.0,
                    0.0,
                    1.8376722817764166,
                    0.0,
                    0.9259259259259259,
                    0.0,
                    0.37926675094816686,
                    2.330508474576271,
                    1.25,
                    0.1267427122940431,
                    2.5806451612903225,
                    3.183023872679045,
                    0.11834319526627218,
                    0.0,
                    3.2457496136012365,
                    2.952755905511811,
                    0.8460236886632826,
                    2.073365231259968
                ],
                [
                    0.0,
                    1.0510510510510511,
                    0.2466091245376079,
                    0.1394700139470014,
                    0.0,
                    1.3908205841446453,
                    0.0,
                    0.2306805074971165,
                    0.8650519031141869,
                    0.11750881316098707,
                    0.47393364928909953,
                    0.11389521640091116,
                    0.11534025374855825,
                    1.746031746031746,
                    0.14684287812041116,
                    0.0,
                    0.0,
                    0.0,
                    1.9908116385911179,
                    0.0,
                    0.5291005291005291,
                    0.0,
                    0.1264222503160556,
                    2.1186440677966103,
                    3.125,
                    0.2534854245880862,
                    1.6129032258064515,
                    3.183023872679045,
                    0.11834319526627218,
                    0.13020833333333334,
                    1.545595054095827,
                    1.1811023622047243,
                    0.1692047377326565,
                    1.594896331738437
                ],
                [
                    0.0,
                    0.9009009009009009,
                    0.2466091245376079,
                    0.1394700139470014,
                    0.12562814070351758,
                    1.3908205841446453,
                    0.0,
                    0.11534025374855825,
                    0.8650519031141869,
                    0.0,
                    0.9478672985781991,
                    0.0,
                    0.0,
                    2.2222222222222223,
                    0.7342143906020558,
                    0.13210039630118892,
                    0.0,
                    0.0,
                    1.9908116385911179,
                    0.0,
                    0.5291005291005291,
                    0.0,
                    0.1264222503160556,
                    2.542372881355932,
                    2.5,
                    0.0,
                    0.967741935483871,
                    2.6525198938992043,
                    0.35502958579881655,
                    0.390625,
                    1.8547140649149922,
                    1.968503937007874,
                    1.015228426395939,
                    2.5518341307814993
                ],
                [
                    0.0,
                    1.5015015015015014,
                    0.2466091245376079,
                    0.2789400278940028,
                    0.12562814070351758,
                    2.086230876216968,
                    0.0,
                    0.6920415224913494,
                    1.3840830449826989,
                    0.7050528789659224,
                    0.9478672985781991,
                    0.0,
                    0.0,
                    1.2698412698412698,
                    0.44052863436123346,
                    0.5284015852047557,
                    0.0,
                    0.0,
                    3.0627871362940278,
                    0.0,
                    1.1904761904761905,
                    0.0,
                    0.6321112515802781,
                    1.694915254237288,
                    2.5,
                    0.1267427122940431,
                    0.967741935483871,
                    2.6525198938992043,
                    0.11834319526627218,
                    0.0,
                    2.472952086553323,
                    2.952755905511811,
                    0.5076142131979695,
                    3.0303030303030303
                ],
                [
                    0.0,
                    0.6006006006006006,
                    0.0,
                    0.1394700139470014,
                    0.12562814070351758,
                    1.9471488178025034,
                    0.0,
                    0.0,
                    2.0761245674740483,
                    0.9400705052878966,
                    0.9478672985781991,
                    0.0,
                    0.0,
                    2.6984126984126986,
                    0.2936857562408223,
                    0.6605019815059445,
                    0.0,
                    0.2484472049689441,
                    2.6033690658499236,
                    0.0,
                    0.9259259259259259,
                    0.0,
                    1.7699115044247788,
                    2.7542372881355934,
                    0.9375,
                    0.38022813688212925,
                    0.3225806451612903,
                    3.4482758620689653,
                    0.11834319526627218,
                    0.0,
                    2.7820710973724885,
                    2.952755905511811,
                    0.1692047377326565,
                    2.8708133971291865
                ],
                [
                    0.0,
                    1.2012012012012012,
                    0.12330456226880394,
                    0.2789400278940028,
                    0.12562814070351758,
                    2.2253129346314324,
                    0.0,
                    0.0,
                    1.0380622837370241,
                    0.8225616921269095,
                    0.631911532385466,
                    0.0,
                    0.0,
                    0.6349206349206349,
                    0.8810572687224669,
                    0.13210039630118892,
                    0.0,
                    0.2484472049689441,
                    2.1439509954058193,
                    0.0,
                    0.26455026455026454,
                    0.0,
                    1.5170670037926675,
                    1.271186440677966,
                    1.25,
                    0.38022813688212925,
                    0.3225806451612903,
                    1.5915119363395225,
                    0.23668639053254437,
                    0.0,
                    3.091190108191654,
                    2.3622047244094486,
                    0.1692047377326565,
                    2.3923444976076556
                ],
                [
                    0.0,
                    3.3033033033033035,
                    0.36991368680641185,
                    0.5578800557880056,
                    0.12562814070351758,
                    2.364394993045897,
                    0.0,
                    0.461361014994233,
                    1.7301038062283738,
                    0.7050528789659224,
                    1.5797788309636651,
                    0.11389521640091116,
                    0.0,
                    1.1111111111111112,
                    1.3215859030837005,
                    0.5284015852047557,
                    0.0,
                    0.37267080745341613,
                    2.756508422664625,
                    0.0,
                    1.3227513227513228,
                    0.0,
                    1.6434892541087232,
                    0.635593220338983,
                    2.1875,
                    0.6337135614702155,
                    0.0,
                    2.387267904509284,
                    0.47337278106508873,
                    0.0,
                    2.472952086553323,
                    4.330708661417323,
                    0.1692047377326565,
                    3.349282296650718
                ],
                [
                    0.0,
                    3.4534534534534536,
                    0.6165228113440198,
                    1.2552301255230125,
                    0.3768844221105528,
                    4.172461752433936,
                    0.0,
                    1.0380622837370241,
                    2.0761245674740483,
                    1.8801410105757932,
                    1.4218009478672986,
                    0.22779043280182232,
                    0.461361014994233,
                    1.746031746031746,
                    1.3215859030837005,
                    1.453104359313078,
                    0.11261261261261261,
                    0.8695652173913043,
                    3.3690658499234303,
                    0.0,
                    1.5873015873015872,
                    0.0,
                    1.8963337547408343,
                    1.0593220338983051,
                    2.1875,
                    2.1546261089987326,
                    0.0,
                    2.387267904509284,
                    0.7100591715976331,
                    0.13020833333333334,
                    4.01854714064915,
                    4.52755905511811,
                    0.8460236886632826,
                    4.625199362041467
                ],
                [
                    0.11933174224343675,
                    6.456456456456457,
                    1.3563501849568433,
                    1.5341701534170153,
                    1.256281407035176,
                    4.3115438108484,
                    0.3374578177727784,
                    1.845444059976932,
                    3.4602076124567476,
                    5.287896592244419,
                    1.8957345971563981,
                    0.45558086560364464,
                    0.5767012687427913,
                    1.1111111111111112,
                    2.4963289280469896,
                    1.9815059445178336,
                    0.22522522522522523,
                    3.229813664596273,
                    5.359877488514548,
                    0.1124859392575928,
                    2.380952380952381,
                    0.3374578177727784,
                    5.562579013906448,
                    1.271186440677966,
                    2.5,
                    2.915082382762991,
                    0.0,
                    2.1220159151193636,
                    0.35502958579881655,
                    0.6510416666666666,
                    4.1731066460587325,
                    3.3464566929133857,
                    0.8460236886632826,
                    4.4657097288676235
                ],
                [
                    0.2386634844868735,
                    6.756756756756757,
                    0.9864364981504316,
                    2.092050209205021,
                    2.512562814070352,
                    4.450625869262865,
                    0.3374578177727784,
                    4.728950403690888,
                    4.325259515570934,
                    7.520564042303173,
                    1.8957345971563981,
                    0.45558086560364464,
                    0.6920415224913494,
                    0.7936507936507936,
                    2.643171806167401,
                    2.906208718626156,
                    1.4639639639639639,
                    6.211180124223603,
                    3.6753445635528332,
                    0.3374578177727784,
                    2.6455026455026456,
                    0.1124859392575928,
                    5.941845764854614,
                    1.271186440677966,
                    1.875,
                    3.041825095057034,
                    0.0,
                    1.3262599469496021,
                    2.7218934911242605,
                    1.3020833333333333,
                    5.564142194744977,
                    3.3464566929133857,
                    1.6920473773265652,
                    5.901116427432217
                ],
                [
                    2.2673031026252985,
                    7.207207207207207,
                    4.438964241676942,
                    4.463040446304045,
                    4.522613065326633,
                    5.702364394993046,
                    0.8998875140607424,
                    4.267589388696655,
                    3.28719723183391,
                    12.925969447708578,
                    2.6856240126382307,
                    1.9362186788154898,
                    1.2687427912341407,
                    1.1111111111111112,
                    2.4963289280469896,
                    8.45442536327609,
                    8.558558558558559,
                    6.211180124223603,
                    4.747320061255743,
                    1.124859392575928,
                    4.62962962962963,
                    0.6749156355455568,
                    5.183312262958281,
                    1.271186440677966,
                    0.9375,
                    5.9569074778200255,
                    0.3225806451612903,
                    0.0,
                    5.562130177514793,
                    1.5625,
                    2.936630602782071,
                    3.1496062992125986,
                    0.338409475465313,
                    4.30622009569378
                ],
                [
                    13.24582338902148,
                    9.00900900900901,
                    12.700369913686806,
                    6.5550906555090656,
                    11.809045226130653,
                    5.702364394993046,
                    10.236220472440944,
                    6.805074971164936,
                    4.1522491349480966,
                    12.573443008225617,
                    6.161137440758294,
                    7.175398633257403,
                    2.9988465974625145,
                    1.2698412698412698,
                    2.9368575624082234,
                    13.606340819022456,
                    20.045045045045047,
                    11.304347826086957,
                    2.909647779479326,
                    10.011248593925758,
                    9.523809523809524,
                    7.874015748031496,
                    6.573957016434893,
                    1.694915254237288,
                    2.1875,
                    10.392902408111533,
                    1.2903225806451613,
                    1.0610079575596818,
                    10.76923076923077,
                    1.953125,
                    5.255023183925811,
                    2.952755905511811,
                    2.030456852791878,
                    5.741626794258373
                ],
                [
                    24.58233890214797,
                    9.45945945945946,
                    21.948212083847103,
                    11.157601115760112,
                    16.331658291457288,
                    7.7885952712100135,
                    28.796400449943757,
                    10.380622837370241,
                    5.190311418685121,
                    13.866039952996475,
                    5.213270142180095,
                    12.87015945330296,
                    10.495963091118801,
                    2.2222222222222223,
                    5.726872246696035,
                    14.795244385733158,
                    23.1981981981982,
                    11.801242236024844,
                    5.666156202143951,
                    28.00899887514061,
                    14.02116402116402,
                    20.247469066366705,
                    11.251580278128952,
                    0.423728813559322,
                    1.5625,
                    16.476552598225602,
                    0.3225806451612903,
                    0.0,
                    13.017751479289942,
                    4.947916666666667,
                    3.8639876352395675,
                    2.952755905511811,
                    3.214890016920474,
                    3.508771929824561
                ],
                [
                    30.071599045346062,
                    6.456456456456457,
                    20.838471023427868,
                    11.01813110181311,
                    18.34170854271357,
                    6.119610570236439,
                    31.046119235095613,
                    12.918108419838523,
                    6.57439446366782,
                    13.6310223266745,
                    6.6350710900473935,
                    17.88154897494305,
                    8.419838523644753,
                    1.5873015873015872,
                    6.901615271659325,
                    14.927344782034346,
                    22.74774774774775,
                    14.906832298136646,
                    6.738131699846861,
                    32.50843644544432,
                    19.444444444444443,
                    36.107986501687286,
                    10.493046776232617,
                    1.0593220338983051,
                    1.875,
                    16.223067173637517,
                    0.3225806451612903,
                    0.26525198938992045,
                    16.80473372781065,
                    8.723958333333334,
                    3.2457496136012365,
                    0.7874015748031497,
                    4.399323181049069,
                    2.7113237639553427
                ],
                [
                    17.064439140811455,
                    3.903903903903904,
                    17.13933415536375,
                    12.552301255230125,
                    14.195979899497488,
                    3.755215577190542,
                    17.885264341957257,
                    18.108419838523645,
                    6.228373702422146,
                    13.160987074030553,
                    7.898894154818326,
                    22.4373576309795,
                    6.343713956170704,
                    0.9523809523809523,
                    7.195301027900147,
                    10.700132100396301,
                    9.90990990990991,
                    13.91304347826087,
                    6.584992343032159,
                    19.68503937007874,
                    13.624338624338625,
                    21.372328458942633,
                    10.872313527180784,
                    0.635593220338983,
                    2.1875,
                    14.828897338403042,
                    0.6451612903225806,
                    0.5305039787798409,
                    10.650887573964496,
                    10.286458333333334,
                    4.1731066460587325,
                    1.5748031496062993,
                    5.414551607445008,
                    4.944178628389155
                ],
                [
                    3.341288782816229,
                    1.951951951951952,
                    8.014796547472256,
                    10.878661087866108,
                    8.040201005025125,
                    4.450625869262865,
                    6.299212598425197,
                    14.53287197231834,
                    4.1522491349480966,
                    5.052878965922444,
                    9.162717219589258,
                    15.60364464692483,
                    5.651672433679354,
                    1.9047619047619047,
                    7.929515418502203,
                    4.623513870541611,
                    5.8558558558558556,
                    11.055900621118013,
                    5.206738131699847,
                    6.974128233970753,
                    5.423280423280423,
                    10.573678290213723,
                    8.849557522123893,
                    1.0593220338983051,
                    1.875,
                    8.99873257287706,
                    0.0,
                    0.26525198938992045,
                    5.088757396449704,
                    12.890625,
                    4.945904173106646,
                    2.1653543307086616,
                    3.3840947546531304,
                    3.189792663476874
                ],
                [
                    0.35799522673031026,
                    1.0510510510510511,
                    1.8495684340320593,
                    5.439330543933054,
                    2.6381909547738696,
                    3.3379694019471486,
                    1.687289088863892,
                    7.8431372549019605,
                    3.633217993079585,
                    3.055229142185664,
                    9.320695102685624,
                    9.339407744874716,
                    1.4994232987312572,
                    1.746031746031746,
                    8.370044052863436,
                    3.3025099075297226,
                    2.2522522522522523,
                    6.832298136645963,
                    4.747320061255743,
                    0.6749156355455568,
                    2.1164021164021163,
                    1.687289088863892,
                    6.06826801517067,
                    0.635593220338983,
                    0.9375,
                    5.7034220532319395,
                    0.3225806451612903,
                    0.26525198938992045,
                    4.1420118343195265,
                    13.020833333333334,
                    7.418856259659969,
                    0.984251968503937,
                    3.8917089678510997,
                    1.9138755980861244
                ],
                [
                    0.0,
                    1.6516516516516517,
                    1.2330456226880395,
                    4.463040446304045,
                    1.6331658291457287,
                    2.920723226703755,
                    0.6749156355455568,
                    6.689734717416378,
                    2.5951557093425603,
                    2.2326674500587544,
                    6.9510268562401265,
                    5.353075170842825,
                    1.2687427912341407,
                    1.5873015873015872,
                    7.63582966226138,
                    1.453104359313078,
                    2.59009009009009,
                    4.099378881987578,
                    4.44104134762634,
                    0.0,
                    0.5291005291005291,
                    0.3374578177727784,
                    4.551201011378002,
                    0.423728813559322,
                    2.1875,
                    3.2953105196451205,
                    1.935483870967742,
                    0.26525198938992045,
                    1.7751479289940828,
                    9.895833333333334,
                    5.564142194744977,
                    2.3622047244094486,
                    5.2453468697123515,
                    2.3923444976076556
                ],
                [
                    0.2386634844868735,
                    0.7507507507507507,
                    0.7398273736128237,
                    2.092050209205021,
                    0.5025125628140703,
                    2.920723226703755,
                    0.2249718785151856,
                    4.728950403690888,
                    3.28719723183391,
                    0.4700352526439483,
                    6.161137440758294,
                    2.5056947608200457,
                    0.3460207612456747,
                    2.857142857142857,
                    7.488986784140969,
                    1.0568031704095113,
                    1.4639639639639639,
                    2.857142857142857,
                    5.972434915773354,
                    0.0,
                    0.6613756613756614,
                    0.0,
                    3.9190897597977243,
                    1.0593220338983051,
                    3.4375,
                    1.1406844106463878,
                    0.6451612903225806,
                    0.26525198938992045,
                    0.591715976331361,
                    10.416666666666666,
                    3.8639876352395675,
                    2.3622047244094486,
                    3.3840947546531304,
                    1.7543859649122806
                ],
                [
                    0.0,
                    1.3513513513513513,
                    0.0,
                    0.697350069735007,
                    0.3768844221105528,
                    1.1126564673157162,
                    0.0,
                    2.883506343713956,
                    1.2110726643598615,
                    0.0,
                    4.897314375987362,
                    1.0250569476082005,
                    0.0,
                    0.9523809523809523,
                    4.552129221732746,
                    0.13210039630118892,
                    0.45045045045045046,
                    1.3664596273291925,
                    3.8284839203675345,
                    0.0,
                    0.0,
                    0.0,
                    2.6548672566371683,
                    0.635593220338983,
                    1.5625,
                    0.5069708491761724,
                    0.3225806451612903,
                    0.5305039787798409,
                    0.35502958579881655,
                    10.9375,
                    2.936630602782071,
                    1.7716535433070866,
                    3.214890016920474,
                    0.9569377990430622
                ],
                [
                    0.0,
                    0.9009009009009009,
                    0.12330456226880394,
                    0.0,
                    0.3768844221105528,
                    0.13908205841446453,
                    0.0,
                    0.922722029988466,
                    2.422145328719723,
                    0.0,
                    4.107424960505529,
                    1.0250569476082005,
                    0.2306805074971165,
                    1.4285714285714286,
                    4.1116005873715125,
                    0.6605019815059445,
                    0.22522522522522523,
                    0.9937888198757764,
                    4.287901990811639,
                    0.0,
                    0.5291005291005291,
                    0.0,
                    1.390644753476612,
                    0.635593220338983,
                    2.5,
                    0.2534854245880862,
                    2.5806451612903225,
                    0.26525198938992045,
                    0.11834319526627218,
                    11.71875,
                    2.009273570324575,
                    1.1811023622047243,
                    1.6920473773265652,
                    1.2759170653907497
                ]
            ]
        },
        "low_harmonics": {
            "f0_in_hz": 125.0,
            "filter_position_in_hz": 125.0,
            "x_bin_centers": [
                0.9090450000000001,
                0.9273168045000001,
                0.9459558722704502,
                0.9649695853030862,
                0.9843654739676784,
                1.0041512199944287,
                1.0243346595163167,
                1.0449237861725946,
                1.0659267542746638,
                1.0873518820355845,
                1.1092076548644998,
                1.131502728727276,
                1.1542459335746944,
                1.1774462768395457,
                1.2011129470040207,
                1.2252553172388014,
                1.2498829491153014,
                1.2750055963925186,
                1.3006332088800083,
                1.3267759363784966,
                1.3534441326997042,
                1.3806483597669683,
                1.4083993917982844,
                1.43670821957343,
                1.465586054786856,
                1.4950443344880715,
                1.525094725611282,
                1.5557491295960686,
                1.5870196871009494,
                1.6189187828116784,
                1.6514590503461934,
                1.6846533772581518,
                1.7185149101410406,
                1.7530570598348756,
                1.7882935067375567,
                1.8242382062229816,
                1.8609053941680633,
                1.8983095925908415,
                1.9364656154019175,
                1.9753885742714958,
                2.015093884614353,
                2.0555972716951016,
                2.096914776856173,
                2.1390627638709825,
                2.182057925424789,
                2.2259172897258273,
                2.2706582272493163,
                2.3162984576170276
            ],
            "y_bin_heights": [
                [
                    0.0,
                    0.0,
                    0.0,
                    0.0,
                    0.0,
                    0.0,
                    0.0,
                    0.0,
                    0.0,
                    0.0,
                    0.0,
                    0.0,
                    0.0,
                    0.0,
                    0.0,
                    0.0,
                    0.0,
                    0.0,
                    0.0,
                    0.0,
                    0.0,
                    0.0,
                    0.0,
                    0.0,
                    0.0,
                    0.0,
                    0.0,
                    0.0,
                    0.0,
                    0.0,
                    0.0,
                    0.0,
                    0.0,
                    0.0
                ],
                [
                    0.0,
                    0.0,
                    0.0,
                    0.0,
                    0.0,
                    0.0,
                    0.0,
                    0.0,
                    0.0,
                    0.0,
                    0.0,
                    0.0,
                    0.0,
                    0.0,
                    0.0,
                    0.0,
                    0.0,
                    0.0,
                    0.0,
                    0.0,
                    0.0,
                    0.0,
                    0.0,
                    0.0,
                    0.0,
                    0.0,
                    0.0,
                    0.0,
                    0.0,
                    0.0,
                    0.0,
                    0.0,
                    0.0,
                    0.0
                ],
                [
                    0.0,
                    0.0,
                    0.0,
                    0.0,
                    0.0,
                    0.0,
                    0.0,
                    0.0,
                    0.0,
                    0.0,
                    0.0,
                    0.0,
                    0.0,
                    0.0,
                    0.0,
                    0.0,
                    0.0,
                    0.0,
                    0.0,
                    0.0,
                    0.0,
                    0.0,
                    0.0,
                    0.0,
                    0.0,
                    0.0,
                    0.0,
                    0.0,
                    0.0,
                    0.0,
                    0.0,
                    0.0,
                    0.0,
                    0.0
                ],
                [
                    0.0,
                    0.0,
                    0.0,
                    0.0,
                    0.0,
                    0.0,
                    0.0,
                    0.0,
                    0.0,
                    0.0,
                    0.0,
                    0.0,
                    0.0,
                    0.0,
                    0.0,
                    0.0,
                    0.0,
                    0.0,
                    0.0,
                    0.0,
                    0.0,
                    0.0,
                    0.0,
                    0.0,
                    0.0,
                    0.0,
                    0.0,
                    0.0,
                    0.0,
                    0.0,
                    0.0,
                    0.0,
                    0.0,
                    0.0
                ],
                [
                    11.460674157303371,
                    24.49438202247191,
                    19.662921348314608,
                    14.719101123595506,
                    8.202247191011235,
                    20.0,
                    16.40449438202247,
                    19.8876404494382,
                    19.325842696629213,
                    17.97752808988764,
                    12.247191011235955,
                    18.651685393258425,
                    9.101123595505618,
                    24.269662921348313,
                    22.02247191011236,
                    17.528089887640448,
                    22.471910112359552,
                    23.03370786516854,
                    8.314606741573034,
                    24.382022471910112,
                    23.48314606741573,
                    30.337078651685392,
                    25.168539325842698,
                    31.01123595505618,
                    21.910112359550563,
                    15.50561797752809,
                    21.01123595505618,
                    40.78651685393258,
                    32.13483146067416,
                    25.50561797752809,
                    26.292134831460675,
                    31.348314606741575,
                    20.1123595505618,
                    23.03370786516854
                ],
                [
                    88.53932584269663,
                    75.50561797752809,
                    80.33707865168539,
                    85.28089887640449,
                    91.79775280898876,
                    80.0,
                    83.59550561797752,
                    80.11235955056179,
                    80.67415730337079,
                    82.02247191011236,
                    87.75280898876404,
                    81.34831460674157,
                    90.89887640449439,
                    75.73033707865169,
                    77.97752808988764,
                    82.47191011235955,
                    77.52808988764045,
                    76.96629213483146,
                    91.68539325842697,
                    75.61797752808988,
                    76.51685393258427,
                    69.66292134831461,
                    74.8314606741573,
                    68.98876404494382,
                    78.08988764044943,
                    84.49438202247191,
                    78.98876404494382,
                    59.21348314606742,
                    67.86516853932584,
                    74.49438202247191,
                    73.70786516853933,
                    68.65168539325843,
                    79.88764044943821,
                    76.96629213483146
                ],
                [
                    0.0,
                    0.0,
                    0.0,
                    0.0,
                    0.0,
                    0.0,
                    0.0,
                    0.0,
                    0.0,
                    0.0,
                    0.0,
                    0.0,
                    0.0,
                    0.0,
                    0.0,
                    0.0,
                    0.0,
                    0.0,
                    0.0,
                    0.0,
                    0.0,
                    0.0,
                    0.0,
                    0.0,
                    0.0,
                    0.0,
                    0.0,
                    0.0,
                    0.0,
                    0.0,
                    0.0,
                    0.0,
                    0.0,
                    0.0
                ],
                [
                    0.0,
                    0.0,
                    0.0,
                    0.0,
                    0.0,
                    0.0,
                    0.0,
                    0.0,
                    0.0,
                    0.0,
                    0.0,
                    0.0,
                    0.0,
                    0.0,
                    0.0,
                    0.0,
                    0.0,
                    0.0,
                    0.0,
                    0.0,
                    0.0,
                    0.0,
                    0.0,
                    0.0,
                    0.0,
                    0.0,
                    0.0,
                    0.0,
                    0.0,
                    0.0,
                    0.0,
                    0.0,
                    0.0,
                    0.0
                ],
                [
                    0.0,
                    0.0,
                    0.0,
                    0.0,
                    0.0,
                    0.0,
                    0.0,
                    0.0,
                    0.0,
                    0.0,
                    0.0,
                    0.0,
                    0.0,
                    0.0,
                    0.0,
                    0.0,
                    0.0,
                    0.0,
                    0.0,
                    0.0,
                    0.0,
                    0.0,
                    0.0,
                    0.0,
                    0.0,
                    0.0,
                    0.0,
                    0.0,
                    0.0,
                    0.0,
                    0.0,
                    0.0,
                    0.0,
                    0.0
                ],
                [
                    0.0,
                    0.0,
                    0.0,
                    0.0,
                    0.0,
                    0.0,
                    0.0,
                    0.0,
                    0.0,
                    0.0,
                    0.0,
                    0.0,
                    0.0,
                    0.0,
                    0.0,
                    0.0,
                    0.0,
                    0.0,
                    0.0,
                    0.0,
                    0.0,
                    0.0,
                    0.0,
                    0.0,
                    0.0,
                    0.0,
                    0.0,
                    0.0,
                    0.0,
                    0.0,
                    0.0,
                    0.0,
                    0.0,
                    0.0
                ],
                [
                    0.0,
                    0.0,
                    0.0,
                    0.0,
                    0.0,
                    0.0,
                    0.0,
                    0.0,
                    0.0,
                    0.0,
                    0.0,
                    0.0,
                    0.0,
                    0.0,
                    0.0,
                    0.0,
                    0.0,
                    0.0,
                    0.0,
                    0.0,
                    0.0,
                    0.0,
                    0.0,
                    0.0,
                    0.0,
                    0.0,
                    0.0,
                    0.0,
                    0.0,
                    0.0,
                    0.0,
                    0.0,
                    0.0,
                    0.0
                ],
                [
                    0.0,
                    0.0,
                    0.0,
                    0.0,
                    0.0,
                    0.0,
                    0.0,
                    0.0,
                    0.0,
                    0.0,
                    0.0,
                    0.0,
                    0.0,
                    0.0,
                    0.0,
                    0.0,
                    0.0,
                    0.0,
                    0.0,
                    0.0,
                    0.0,
                    0.0,
                    0.0,
                    0.0,
                    0.0,
                    0.0,
                    0.0,
                    0.0,
                    0.0,
                    0.0,
                    0.0,
                    0.0,
                    0.0,
                    0.0
                ],
                [
                    0.0,
                    0.0,
                    0.0,
                    0.0,
                    0.0,
                    0.0,
                    0.0,
                    0.0,
                    0.0,
                    0.0,
                    0.0,
                    0.0,
                    0.0,
                    0.0,
                    0.0,
                    0.0,
                    0.0,
                    0.0,
                    0.0,
                    0.0,
                    0.0,
                    0.0,
                    0.0,
                    0.0,
                    0.0,
                    0.0,
                    0.0,
                    0.0,
                    0.0,
                    0.0,
                    0.0,
                    0.0,
                    0.0,
                    0.0
                ],
                [
                    0.0,
                    0.0,
                    0.0,
                    0.0,
                    0.0,
                    0.0,
                    0.0,
                    0.0,
                    0.0,
                    0.0,
                    0.0,
                    0.0,
                    0.0,
                    0.0,
                    0.0,
                    0.0,
                    0.0,
                    0.0,
                    0.0,
                    0.0,
                    0.0,
                    0.0,
                    0.0,
                    0.0,
                    0.0,
                    0.0,
                    0.0,
                    0.0,
                    0.0,
                    0.0,
                    0.0,
                    0.0,
                    0.0,
                    0.0
                ],
                [
                    0.0,
                    0.0,
                    0.0,
                    0.0,
                    0.0,
                    0.0,
                    0.0,
                    0.0,
                    0.0,
                    0.0,
                    0.0,
                    0.0,
                    0.0,
                    0.0,
                    0.0,
                    0.0,
                    0.0,
                    0.0,
                    0.0,
                    0.0,
                    0.0,
                    0.0,
                    0.0,
                    0.0,
                    0.0,
                    0.0,
                    0.0,
                    0.0,
                    0.0,
                    0.0,
                    0.0,
                    0.0,
                    0.0,
                    0.0
                ],
                [
                    0.0,
                    0.0,
                    0.0,
                    0.0,
                    0.0,
                    0.0,
                    0.0,
                    0.0,
                    0.0,
                    0.0,
                    0.0,
                    0.0,
                    0.0,
                    0.0,
                    0.0,
                    0.0,
                    0.0,
                    0.0,
                    0.0,
                    0.0,
                    0.0,
                    0.0,
                    0.0,
                    0.0,
                    0.0,
                    0.0,
                    0.0,
                    0.0,
                    0.0,
                    0.0,
                    0.0,
                    0.0,
                    0.0,
                    0.0
                ],
                [
                    0.0,
                    0.0,
                    0.0,
                    0.0,
                    0.0,
                    0.0,
                    0.0,
                    0.0,
                    0.0,
                    0.0,
                    0.0,
                    0.0,
                    0.0,
                    0.0,
                    0.0,
                    0.0,
                    0.0,
                    0.0,
                    0.0,
                    0.0,
                    0.0,
                    0.0,
                    0.0,
                    0.0,
                    0.0,
                    0.0,
                    0.0,
                    0.0,
                    0.0,
                    0.0,
                    0.0,
                    0.0,
                    0.0,
                    0.0
                ],
                [
                    0.0,
                    0.0,
                    0.0,
                    0.0,
                    0.0,
                    0.0,
                    0.0,
                    0.0,
                    0.0,
                    0.0,
                    0.0,
                    0.0,
                    0.0,
                    0.0,
                    0.0,
                    0.0,
                    0.0,
                    0.0,
                    0.0,
                    0.0,
                    0.0,
                    0.0,
                    0.0,
                    0.0,
                    0.0,
                    0.0,
                    0.0,
                    0.0,
                    0.0,
                    0.0,
                    0.0,
                    0.0,
                    0.0,
                    0.0
                ],
                [
                    0.0,
                    0.0,
                    0.0,
                    0.0,
                    0.0,
                    0.0,
                    0.0,
                    0.0,
                    0.0,
                    0.0,
                    0.0,
                    0.0,
                    0.0,
                    0.0,
                    0.0,
                    0.0,
                    0.0,
                    0.0,
                    0.0,
                    0.0,
                    0.0,
                    0.0,
                    0.0,
                    0.0,
                    0.0,
                    0.0,
                    0.0,
                    0.0,
                    0.0,
                    0.0,
                    0.0,
                    0.0,
                    0.0,
                    0.0
                ],
                [
                    0.0,
                    0.0,
                    0.0,
                    0.0,
                    0.0,
                    0.0,
                    0.0,
                    0.0,
                    0.0,
                    0.0,
                    0.0,
                    0.0,
                    0.0,
                    0.0,
                    0.0,
                    0.0,
                    0.0,
                    0.0,
                    0.0,
                    0.0,
                    0.0,
                    0.0,
                    0.0,
                    0.0,
                    0.0,
                    0.0,
                    0.0,
                    0.0,
                    0.0,
                    0.0,
                    0.0,
                    0.0,
                    0.0,
                    0.0
                ],
                [
                    0.0,
                    0.0,
                    0.0,
                    0.0,
                    0.0,
                    0.0,
                    0.0,
                    0.0,
                    0.0,
                    0.0,
                    0.0,
                    0.0,
                    0.0,
                    0.0,
                    0.0,
                    0.0,
                    0.0,
                    0.0,
                    0.0,
                    0.0,
                    0.0,
                    0.0,
                    0.0,
                    0.0,
                    0.0,
                    0.0,
                    0.0,
                    0.0,
                    0.0,
                    0.0,
                    0.0,
                    0.0,
                    0.0,
                    0.0
                ],
                [
                    0.0,
                    0.0,
                    0.0,
                    0.0,
                    0.0,
                    0.0,
                    0.0,
                    0.0,
                    0.0,
                    0.0,
                    0.0,
                    0.0,
                    0.0,
                    0.0,
                    0.0,
                    0.0,
                    0.0,
                    0.0,
                    0.0,
                    0.0,
                    0.0,
                    0.0,
                    0.0,
                    0.0,
                    0.0,
                    0.0,
                    0.0,
                    0.0,
                    0.0,
                    0.0,
                    0.0,
                    0.0,
                    0.0,
                    0.0
                ],
                [
                    0.0,
                    0.0,
                    0.0,
                    0.0,
                    0.0,
                    0.0,
                    0.0,
                    0.0,
                    0.0,
                    0.0,
                    0.0,
                    0.0,
                    0.0,
                    0.0,
                    0.0,
                    0.0,
                    0.0,
                    0.0,
                    0.0,
                    0.0,
                    0.0,
                    0.0,
                    0.0,
                    0.0,
                    0.0,
                    0.0,
                    0.0,
                    0.0,
                    0.0,
                    0.0,
                    0.0,
                    0.0,
                    0.0,
                    0.0
                ],
                [
                    0.0,
                    0.0,
                    0.0,
                    0.0,
                    0.0,
                    0.0,
                    0.0,
                    0.0,
                    0.0,
                    0.0,
                    0.0,
                    0.0,
                    0.0,
                    0.0,
                    0.0,
                    0.0,
                    0.0,
                    0.0,
                    0.0,
                    0.0,
                    0.0,
                    0.0,
                    0.0,
                    0.0,
                    0.0,
                    0.0,
                    0.0,
                    0.0,
                    0.0,
                    0.0,
                    0.0,
                    0.0,
                    0.0,
                    0.0
                ],
                [
                    0.0,
                    0.0,
                    0.0,
                    0.0,
                    0.0,
                    0.0,
                    0.0,
                    0.0,
                    0.0,
                    0.0,
                    0.0,
                    0.0,
                    0.0,
                    0.0,
                    0.0,
                    0.0,
                    0.0,
                    0.0,
                    0.0,
                    0.0,
                    0.0,
                    0.0,
                    0.0,
                    0.0,
                    0.0,
                    0.0,
                    0.0,
                    0.0,
                    0.0,
                    0.0,
                    0.0,
                    0.0,
                    0.0,
                    0.0
                ],
                [
                    0.0,
                    0.0,
                    0.0,
                    0.0,
                    0.0,
                    0.0,
                    0.0,
                    0.0,
                    0.0,
                    0.0,
                    0.0,
                    0.0,
                    0.0,
                    0.0,
                    0.0,
                    0.0,
                    0.0,
                    0.0,
                    0.0,
                    0.0,
                    0.0,
                    0.0,
                    0.0,
                    0.0,
                    0.0,
                    0.0,
                    0.0,
                    0.0,
                    0.0,
                    0.0,
                    0.0,
                    0.0,
                    0.0,
                    0.0
                ],
                [
                    0.0,
                    0.0,
                    0.0,
                    0.0,
                    0.0,
                    0.0,
                    0.0,
                    0.0,
                    0.0,
                    0.0,
                    0.0,
                    0.0,
                    0.0,
                    0.0,
                    0.0,
                    0.0,
                    0.0,
                    0.0,
                    0.0,
                    0.0,
                    0.0,
                    0.0,
                    0.0,
                    0.0,
                    0.0,
                    0.0,
                    0.0,
                    0.0,
                    0.0,
                    0.0,
                    0.0,
                    0.0,
                    0.0,
                    0.0
                ],
                [
                    0.0,
                    0.0,
                    0.0,
                    0.0,
                    0.0,
                    0.0,
                    0.0,
                    0.0,
                    0.0,
                    0.0,
                    0.0,
                    0.0,
                    0.0,
                    0.0,
                    0.0,
                    0.0,
                    0.0,
                    0.0,
                    0.0,
                    0.0,
                    0.0,
                    0.0,
                    0.0,
                    0.0,
                    0.0,
                    0.0,
                    0.0,
                    0.0,
                    0.0,
                    0.0,
                    0.0,
                    0.0,
                    0.0,
                    0.0
                ],
                [
                    0.0,
                    0.0,
                    0.0,
                    0.0,
                    0.0,
                    0.0,
                    0.0,
                    0.0,
                    0.0,
                    0.0,
                    0.0,
                    0.0,
                    0.0,
                    0.0,
                    0.0,
                    0.0,
                    0.0,
                    0.0,
                    0.0,
                    0.0,
                    0.0,
                    0.0,
                    0.0,
                    0.0,
                    0.0,
                    0.0,
                    0.0,
                    0.0,
                    0.0,
                    0.0,
                    0.0,
                    0.0,
                    0.0,
                    0.0
                ],
                [
                    0.0,
                    0.0,
                    0.0,
                    0.0,
                    0.0,
                    0.0,
                    0.0,
                    0.0,
                    0.0,
                    0.0,
                    0.0,
                    0.0,
                    0.0,
                    0.0,
                    0.0,
                    0.0,
                    0.0,
                    0.0,
                    0.0,
                    0.0,
                    0.0,
                    0.0,
                    0.0,
                    0.0,
                    0.0,
                    0.0,
                    0.0,
                    0.0,
                    0.0,
                    0.0,
                    0.0,
                    0.0,
                    0.0,
                    0.0
                ],
                [
                    0.0,
                    0.0,
                    0.0,
                    0.0,
                    0.0,
                    0.0,
                    0.0,
                    0.0,
                    0.0,
                    0.0,
                    0.0,
                    0.0,
                    0.0,
                    0.0,
                    0.0,
                    0.0,
                    0.0,
                    0.0,
                    0.0,
                    0.0,
                    0.0,
                    0.0,
                    0.0,
                    0.0,
                    0.0,
                    0.0,
                    0.0,
                    0.0,
                    0.0,
                    0.0,
                    0.0,
                    0.0,
                    0.0,
                    0.0
                ],
                [
                    0.0,
                    0.0,
                    0.0,
                    0.0,
                    0.0,
                    0.0,
                    0.0,
                    0.0,
                    0.0,
                    0.0,
                    0.0,
                    0.0,
                    0.0,
                    0.0,
                    0.0,
                    0.0,
                    0.0,
                    0.0,
                    0.0,
                    0.0,
                    0.0,
                    0.0,
                    0.0,
                    0.0,
                    0.0,
                    0.0,
                    0.0,
                    0.0,
                    0.0,
                    0.0,
                    0.0,
                    0.0,
                    0.0,
                    0.0
                ],
                [
                    0.0,
                    0.0,
                    0.0,
                    0.0,
                    0.0,
                    0.0,
                    0.0,
                    0.0,
                    0.0,
                    0.0,
                    0.0,
                    0.0,
                    0.0,
                    0.0,
                    0.0,
                    0.0,
                    0.0,
                    0.0,
                    0.0,
                    0.0,
                    0.0,
                    0.0,
                    0.0,
                    0.0,
                    0.0,
                    0.0,
                    0.0,
                    0.0,
                    0.0,
                    0.0,
                    0.0,
                    0.0,
                    0.0,
                    0.0
                ],
                [
                    0.0,
                    0.0,
                    0.0,
                    0.0,
                    0.0,
                    0.0,
                    0.0,
                    0.0,
                    0.0,
                    0.0,
                    0.0,
                    0.0,
                    0.0,
                    0.0,
                    0.0,
                    0.0,
                    0.0,
                    0.0,
                    0.0,
                    0.0,
                    0.0,
                    0.0,
                    0.0,
                    0.0,
                    0.0,
                    0.0,
                    0.0,
                    0.0,
                    0.0,
                    0.0,
                    0.0,
                    0.0,
                    0.0,
                    0.0
                ],
                [
                    0.0,
                    0.0,
                    0.0,
                    0.0,
                    0.0,
                    0.0,
                    0.0,
                    0.0,
                    0.0,
                    0.0,
                    0.0,
                    0.0,
                    0.0,
                    0.0,
                    0.0,
                    0.0,
                    0.0,
                    0.0,
                    0.0,
                    0.0,
                    0.0,
                    0.0,
                    0.0,
                    0.0,
                    0.0,
                    0.0,
                    0.0,
                    0.0,
                    0.0,
                    0.0,
                    0.0,
                    0.0,
                    0.0,
                    0.0
                ],
                [
                    0.0,
                    0.0,
                    0.0,
                    0.0,
                    0.0,
                    0.0,
                    0.0,
                    0.0,
                    0.0,
                    0.0,
                    0.0,
                    0.0,
                    0.0,
                    0.0,
                    0.0,
                    0.0,
                    0.0,
                    0.0,
                    0.0,
                    0.0,
                    0.0,
                    0.0,
                    0.0,
                    0.0,
                    0.0,
                    0.0,
                    0.0,
                    0.0,
                    0.0,
                    0.0,
                    0.0,
                    0.0,
                    0.0,
                    0.0
                ],
                [
                    0.0,
                    0.0,
                    0.0,
                    0.0,
                    0.0,
                    0.0,
                    0.0,
                    0.0,
                    0.0,
                    0.0,
                    0.0,
                    0.0,
                    0.0,
                    0.0,
                    0.0,
                    0.0,
                    0.0,
                    0.0,
                    0.0,
                    0.0,
                    0.0,
                    0.0,
                    0.0,
                    0.0,
                    0.0,
                    0.0,
                    0.0,
                    0.0,
                    0.0,
                    0.0,
                    0.0,
                    0.0,
                    0.0,
                    0.0
                ],
                [
                    0.0,
                    0.0,
                    0.0,
                    0.0,
                    0.0,
                    0.0,
                    0.0,
                    0.0,
                    0.0,
                    0.0,
                    0.0,
                    0.0,
                    0.0,
                    0.0,
                    0.0,
                    0.0,
                    0.0,
                    0.0,
                    0.0,
                    0.0,
                    0.0,
                    0.0,
                    0.0,
                    0.0,
                    0.0,
                    0.0,
                    0.0,
                    0.0,
                    0.0,
                    0.0,
                    0.0,
                    0.0,
                    0.0,
                    0.0
                ],
                [
                    0.0,
                    0.0,
                    0.0,
                    0.0,
                    0.0,
                    0.0,
                    0.0,
                    0.0,
                    0.0,
                    0.0,
                    0.0,
                    0.0,
                    0.0,
                    0.0,
                    0.0,
                    0.0,
                    0.0,
                    0.0,
                    0.0,
                    0.0,
                    0.0,
                    0.0,
                    0.0,
                    0.0,
                    0.0,
                    0.0,
                    0.0,
                    0.0,
                    0.0,
                    0.0,
                    0.0,
                    0.0,
                    0.0,
                    0.0
                ],
                [
                    0.0,
                    0.0,
                    0.0,
                    0.0,
                    0.0,
                    0.0,
                    0.0,
                    0.0,
                    0.0,
                    0.0,
                    0.0,
                    0.0,
                    0.0,
                    0.0,
                    0.0,
                    0.0,
                    0.0,
                    0.0,
                    0.0,
                    0.0,
                    0.0,
                    0.0,
                    0.0,
                    0.0,
                    0.0,
                    0.0,
                    0.0,
                    0.0,
                    0.0,
                    0.0,
                    0.0,
                    0.0,
                    0.0,
                    0.0
                ],
                [
                    0.0,
                    0.0,
                    0.0,
                    0.0,
                    0.0,
                    0.0,
                    0.0,
                    0.0,
                    0.0,
                    0.0,
                    0.0,
                    0.0,
                    0.0,
                    0.0,
                    0.0,
                    0.0,
                    0.0,
                    0.0,
                    0.0,
                    0.0,
                    0.0,
                    0.0,
                    0.0,
                    0.0,
                    0.0,
                    0.0,
                    0.0,
                    0.0,
                    0.0,
                    0.0,
                    0.0,
                    0.0,
                    0.0,
                    0.0
                ],
                [
                    0.0,
                    0.0,
                    0.0,
                    0.0,
                    0.0,
                    0.0,
                    0.0,
                    0.0,
                    0.0,
                    0.0,
                    0.0,
                    0.0,
                    0.0,
                    0.0,
                    0.0,
                    0.0,
                    0.0,
                    0.0,
                    0.0,
                    0.0,
                    0.0,
                    0.0,
                    0.0,
                    0.0,
                    0.0,
                    0.0,
                    0.0,
                    0.0,
                    0.0,
                    0.0,
                    0.0,
                    0.0,
                    0.0,
                    0.0
                ],
                [
                    0.0,
                    0.0,
                    0.0,
                    0.0,
                    0.0,
                    0.0,
                    0.0,
                    0.0,
                    0.0,
                    0.0,
                    0.0,
                    0.0,
                    0.0,
                    0.0,
                    0.0,
                    0.0,
                    0.0,
                    0.0,
                    0.0,
                    0.0,
                    0.0,
                    0.0,
                    0.0,
                    0.0,
                    0.0,
                    0.0,
                    0.0,
                    0.0,
                    0.0,
                    0.0,
                    0.0,
                    0.0,
                    0.0,
                    0.0
                ],
                [
                    0.0,
                    0.0,
                    0.0,
                    0.0,
                    0.0,
                    0.0,
                    0.0,
                    0.0,
                    0.0,
                    0.0,
                    0.0,
                    0.0,
                    0.0,
                    0.0,
                    0.0,
                    0.0,
                    0.0,
                    0.0,
                    0.0,
                    0.0,
                    0.0,
                    0.0,
                    0.0,
                    0.0,
                    0.0,
                    0.0,
                    0.0,
                    0.0,
                    0.0,
                    0.0,
                    0.0,
                    0.0,
                    0.0,
                    0.0
                ],
                [
                    0.0,
                    0.0,
                    0.0,
                    0.0,
                    0.0,
                    0.0,
                    0.0,
                    0.0,
                    0.0,
                    0.0,
                    0.0,
                    0.0,
                    0.0,
                    0.0,
                    0.0,
                    0.0,
                    0.0,
                    0.0,
                    0.0,
                    0.0,
                    0.0,
                    0.0,
                    0.0,
                    0.0,
                    0.0,
                    0.0,
                    0.0,
                    0.0,
                    0.0,
                    0.0,
                    0.0,
                    0.0,
                    0.0,
                    0.0
                ],
                [
                    0.0,
                    0.0,
                    0.0,
                    0.0,
                    0.0,
                    0.0,
                    0.0,
                    0.0,
                    0.0,
                    0.0,
                    0.0,
                    0.0,
                    0.0,
                    0.0,
                    0.0,
                    0.0,
                    0.0,
                    0.0,
                    0.0,
                    0.0,
                    0.0,
                    0.0,
                    0.0,
                    0.0,
                    0.0,
                    0.0,
                    0.0,
                    0.0,
                    0.0,
                    0.0,
                    0.0,
                    0.0,
                    0.0,
                    0.0
                ],
                [
                    0.0,
                    0.0,
                    0.0,
                    0.0,
                    0.0,
                    0.0,
                    0.0,
                    0.0,
                    0.0,
                    0.0,
                    0.0,
                    0.0,
                    0.0,
                    0.0,
                    0.0,
                    0.0,
                    0.0,
                    0.0,
                    0.0,
                    0.0,
                    0.0,
                    0.0,
                    0.0,
                    0.0,
                    0.0,
                    0.0,
                    0.0,
                    0.0,
                    0.0,
                    0.0,
                    0.0,
                    0.0,
                    0.0,
                    0.0
                ],
                [
                    0.0,
                    0.0,
                    0.0,
                    0.0,
                    0.0,
                    0.0,
                    0.0,
                    0.0,
                    0.0,
                    0.0,
                    0.0,
                    0.0,
                    0.0,
                    0.0,
                    0.0,
                    0.0,
                    0.0,
                    0.0,
                    0.0,
                    0.0,
                    0.0,
                    0.0,
                    0.0,
                    0.0,
                    0.0,
                    0.0,
                    0.0,
                    0.0,
                    0.0,
                    0.0,
                    0.0,
                    0.0,
                    0.0,
                    0.0
                ]
            ]
        }
    },
    "multi_conv_layer_networks/experiment_c": {
        "high_harmonics": {
            "x": [
                0.0,
                4.0,
                8.0,
                12.0,
                16.0,
                20.0,
                24.0
            ],
            "y": [
                [
                    0.0,
                    0.0,
                    0.0,
                    0.0,
                    0.0,
                    0.0,
                    0.0,
                    0.0,
                    0.0,
                    0.0,
                    0.0,
                    0.0,
                    0.0,
                    0.0,
                    0.0,
                    0.0,
                    0.0,
                    0.0,
                    0.0,
                    0.0,
                    0.0,
                    0.0,
                    0.0,
                    0.0,
                    0.0,
                    0.0,
                    0.0,
                    0.0,
                    0.0,
                    0.0,
                    0.0,
                    0.0,
                    0.0,
                    0.0
                ],
                [
                    0.09017272582320657,
                    0.13700572631555463,
                    0.1352911004438829,
                    0.09009071643303285,
                    0.22497358516555738,
                    0.31595195207550253,
                    0.27149298427974017,
                    0.0449947405869941,
                    0.26966484985786765,
                    0.18091646173281428,
                    0.5055525459153423,
                    0.22517530878286182,
                    0.3169556070403997,
                    -0.7148975454360218,
                    0.22650635566687832,
                    0.27075810749062823,
                    0.2251751490336411,
                    0.3153880535818817,
                    -0.04546328788861398,
                    0.09017504465054141,
                    0.18050831378334573,
                    -0.18296280293343692,
                    -0.17792094912352563,
                    -1.1909830986043575,
                    -0.17888537551181238,
                    0.3161062355591146,
                    0.18883983125364345,
                    0.04497552802039634,
                    0.1353515646627732,
                    0.3181003030966618,
                    0.22537691748384175,
                    0.41047169062279254,
                    0.13534811743032943,
                    -0.8046187578671153
                ],
                [
                    0.49694936564484404,
                    0.45741800543986577,
                    0.40641272043979215,
                    0.31567514325397944,
                    0.40532342631778623,
                    0.5875738646793075,
                    0.4982982512636592,
                    0.09001051216242947,
                    0.4498484414188877,
                    0.40752181064079723,
                    0.45948969179168064,
                    0.4960572020170597,
                    0.1357177509707823,
                    0.08972026874956063,
                    0.681042303116068,
                    0.4516735882141505,
                    0.31538866307444746,
                    0.49606331996484077,
                    0.5471744445064501,
                    0.18042769999524752,
                    0.36134335934395584,
                    -0.5479092616848213,
                    0.08907520930367463,
                    -1.541084133504402,
                    -0.1341921822932577,
                    0.4066034090474401,
                    0.9952231358286037,
                    0.31524348879535197,
                    0.2708862059147007,
                    0.4547414990740388,
                    0.2705188287262852,
                    0.776742614765153,
                    0.2256817117945022,
                    -0.7155374293624615
                ],
                [
                    0.7236569904233097,
                    0.5491471340003491,
                    0.5875734949632466,
                    0.5417620999088216,
                    0.540789607533849,
                    0.6782798589465223,
                    0.7256204348698991,
                    -0.08992993761398788,
                    0.4498484414188877,
                    0.4983001158268722,
                    0.5516332043801844,
                    0.7676677230683588,
                    0.4076999379505786,
                    -0.6258223359336557,
                    0.8634352996420767,
                    0.5422578745164314,
                    0.3153860010302307,
                    0.8130199246187697,
                    1.0054191621090895,
                    0.22558413650700454,
                    0.5878401979788708,
                    -0.22865234481877006,
                    -0.13347181757130366,
                    -3.3156661866847816,
                    -0.04474835008510325,
                    0.5424999883649124,
                    0.8524734225235582,
                    -0.044953449375885246,
                    0.4065988025807556,
                    0.8200211737142655,
                    0.4060507550693485,
                    1.0063269694401273,
                    0.2256821523909004,
                    -0.9825416813055172
                ],
                [
                    0.9963835040866112,
                    0.6409639857397085,
                    0.7236583612629967,
                    0.5870439652107062,
                    0.5859856083557488,
                    0.8144853334359684,
                    0.7711406771936631,
                    -0.044977683611734987,
                    0.08981001803497946,
                    0.5891650315030299,
                    0.9210570349219631,
                    0.7676695150128103,
                    0.1809958190300216,
                    -0.8928219175970395,
                    1.137634655944212,
                    0.6329185984204551,
                    0.2702706214310235,
                    1.085494725375619,
                    1.1892938806024715,
                    0.1804296419572018,
                    0.6332082511901032,
                    -0.09152061724307714,
                    -0.6213179038646395,
                    -3.7862132437156175,
                    -1.068481698932332,
                    0.542501953863223,
                    2.868699555614116,
                    -1.1622376157047443,
                    0.5425003415706731,
                    0.8657689468353937,
                    0.4965038437384885,
                    1.2825143740282186,
                    0.04509597496599884,
                    -2.1312221674982825
                ],
                [
                    1.1330248109830743,
                    0.9169015763645703,
                    0.8144890046040526,
                    0.6776644435065273,
                    0.6764478638084288,
                    1.0419088441308533,
                    0.9078470657664155,
                    -0.04497362282101974,
                    -3.68302089825967e-06,
                    0.5437242824136272,
                    1.43118471012793,
                    0.8583713772842971,
                    -0.27088290746679067,
                    -0.5812492611524711,
                    1.2750203473147874,
                    0.8144867408742746,
                    0.2702671634087516,
                    1.2220093025616001,
                    1.2353177742294816,
                    0.1804270111883696,
                    0.8148543267369714,
                    -0.09152053546751726,
                    -1.3266035141154786,
                    -3.9141392642700863,
                    -1.9500879545783698,
                    0.6785861471662682,
                    4.283326275297799,
                    -5.294791171508802,
                    0.8148546723186716,
                    1.1407201934895999,
                    0.6776624255862411,
                    1.4670637236795554,
                    -0.13517166854239454,
                    -1.6910112039445813
                ],
                [
                    1.133022786010007,
                    1.14742443059694,
                    0.8144902803224424,
                    0.6323469076222321,
                    0.6764428572857736,
                    1.2698457332119018,
                    0.9534528177242447,
                    -0.17977437106415062,
                    -0.2689337419474672,
                    0.22619700882248173,
                    1.943863053762674,
                    0.8130150172757765,
                    -0.5859854780371698,
                    -0.6703736536402627,
                    1.596290201219315,
                    0.814488767782391,
                    0.09000891323291701,
                    1.2675565196552325,
                    1.3735091126806642,
                    9.599582069808044e-07,
                    0.8148569587432009,
                    0.09161282009343963,
                    -1.7210867020781033,
                    -3.7862076207188498,
                    -3.7757656569448903,
                    0.7694150112385398,
                    4.874129812203526,
                    -5.422433321040689,
                    0.9968346221020467,
                    1.0948444729299198,
                    0.5417664855627528,
                    1.3286247414647208,
                    -0.5395755067221271,
                    -2.481958371058376
                ]
            ]
        },
        "low_harmonics": {
            "x": [
                0.0,
                4.0,
                8.0,
                12.0,
                16.0,
                20.0,
                24.0
            ],
            "y": [
                [
                    0.0,
                    0.0,
                    0.0,
                    0.0,
                    0.0,
                    0.0,
                    0.0,
                    0.0,
                    0.0,
                    0.0,
                    0.0,
                    0.0,
                    0.0,
                    0.0,
                    0.0,
                    0.0,
                    0.0,
                    0.0,
                    0.0,
                    0.0,
                    0.0,
                    0.0,
                    0.0,
                    0.0,
                    0.0,
                    0.0,
                    0.0,
                    0.0,
                    0.0,
                    0.0,
                    0.0,
                    0.0,
                    0.0,
                    0.0
                ],
                [
                    0.9041712715063236,
                    0.9049879996805136,
                    0.904574039602592,
                    0.9049867479627478,
                    0.9049869246887315,
                    0.9041670558019633,
                    0.9049843886697645,
                    0.9495946012764842,
                    0.9504495472551273,
                    0.9500161053973284,
                    0.9941317427050027,
                    0.9491595241184393,
                    0.9954824646865091,
                    0.9041709591249879,
                    0.9041727489817322,
                    0.9495901687851671,
                    0.9945797920391303,
                    0.9495844644779268,
                    0.9491623899197853,
                    0.9500136036852358,
                    0.9049816239882933,
                    0.9959412902629197,
                    0.859156434406628,
                    0.9504422130354773,
                    0.9045810168198738,
                    0.9049879942020304,
                    0.8591591809674163,
                    0.8587679887389603,
                    0.9491601721936671,
                    0.9041700475604816,
                    0.9045797773448134,
                    0.9049886940160883,
                    0.9504485929516805,
                    0.9495848647215597
                ],
                [
                    1.8623676451979223,
                    1.818173859223827,
                    1.7715188256723458,
                    1.7723264723005803,
                    1.8181807720322802,
                    1.77072693476211,
                    1.8181717426573951,
                    1.9082273688482798,
                    1.8640558371504532,
                    1.8632089892359591,
                    1.9065056997771301,
                    1.8615301325436886,
                    1.9549855038116264,
                    1.8165379116246134,
                    1.8165391970820335,
                    1.862373394583466,
                    1.9532139813081715,
                    1.8623653360639099,
                    1.8615284775091334,
                    1.9090782372865707,
                    1.7723144350580364,
                    1.909952297370625,
                    1.7715223681339005,
                    1.8181726224634036,
                    1.8632096215371703,
                    1.864050592324633,
                    1.8173540394253749,
                    1.8623658767545443,
                    1.907361959540643,
                    1.8623694464489704,
                    1.8173632362976064,
                    1.8640572046978467,
                    1.8640563701685613,
                    1.862369016069766
                ],
                [
                    2.7834217430407064,
                    2.7396436709605543,
                    2.6459257816506323,
                    2.6933778486523523,
                    2.785936632311758,
                    2.690947421817678,
                    2.6471248152423748,
                    2.922303340002526,
                    2.8322520898959036,
                    2.830965390213371,
                    2.919661338684513,
                    2.874682064080118,
                    2.9699775425501573,
                    2.7371747502825436,
                    2.7371767734731733,
                    2.829691143675532,
                    2.920983622973735,
                    2.7834213678029367,
                    2.828416248333144,
                    2.830965668828032,
                    2.554687021742234,
                    2.8322480228007527,
                    2.692163684529083,
                    2.7396430117509807,
                    2.784683570751804,
                    2.7859392760456445,
                    2.738408943512646,
                    2.783425125538489,
                    2.874683987106597,
                    2.783425435562166,
                    2.784686040805016,
                    2.8322521564548873,
                    2.832252904076455,
                    2.7834228028300387
                ],
                [
                    3.6661564144128356,
                    3.6227832214685844,
                    3.481257695795442,
                    3.6227770997311857,
                    3.7161810709242142,
                    3.572887704341758,
                    3.4828324636733297,
                    3.9464911415661934,
                    3.80967160407686,
                    3.714504302324161,
                    3.896198733479864,
                    3.8512195897445896,
                    4.041925250142925,
                    3.666154136211523,
                    3.6661594186512585,
                    3.712826231403514,
                    3.9447098398301144,
                    3.712825008234712,
                    3.804507574433541,
                    3.7144974605518977,
                    3.2965287421375224,
                    3.8096706454246974,
                    3.621148898454161,
                    3.7629068573220987,
                    3.7145065575332534,
                    3.71618214320918,
                    3.6678118227096475,
                    3.7595154267774826,
                    3.804513667924227,
                    3.7595189292576943,
                    3.7612176115216966,
                    3.8096724106458835,
                    3.8564409188480373,
                    3.7128292178230495
                ],
                [
                    4.603564153409618,
                    4.749191749106651,
                    4.27643888758943,
                    4.654865066155434,
                    4.654858746822167,
                    4.556494187985663,
                    4.231407416221986,
                    4.933669095527766,
                    4.796393675224464,
                    4.652753605777484,
                    4.88203283860011,
                    4.789902469851507,
                    5.0777407152513,
                    4.556491227201438,
                    4.556499211237036,
                    4.650658086137527,
                    4.931438001293154,
                    4.603565162925533,
                    4.742763692885683,
                    4.558550612024092,
                    3.9968965492891275,
                    4.7491908868059785,
                    4.605644990148417,
                    4.890854008647268,
                    4.652761994940306,
                    4.654858771216439,
                    4.558552206336999,
                    4.697773677369859,
                    4.742766028021493,
                    4.744909820085898,
                    4.747048276336558,
                    4.7963947463541805,
                    4.796395253788894,
                    4.650654984698804
                ],
                [
                    5.6445300016601,
                    6.2701806153911575,
                    5.172413267412429,
                    5.93558754417741,
                    5.5544811118981094,
                    5.549475395845555,
                    5.032704302398049,
                    5.9779241690560045,
                    5.8878717003243874,
                    5.599515400742781,
                    5.877254158189888,
                    5.784671203738965,
                    6.0761045962341,
                    5.549466759517512,
                    5.5019737428973166,
                    5.692095314560429,
                    5.927557445411176,
                    5.596987395281659,
                    5.68952933653089,
                    5.504456151979198,
                    4.749189440223628,
                    5.6496315971544355,
                    5.599515909322894,
                    6.222309365672302,
                    5.647084241051658,
                    5.792509886249957,
                    5.504457967880904,
                    5.692089965793008,
                    5.641984953557432,
                    5.739678519418534,
                    5.694669389288743,
                    5.84018766221105,
                    5.744865893408682,
                    5.596988116356482
                ]
            ]
        }
    },
    "multi_conv_layer_networks/experiment_d": {
        "1": {
            "x": [
                0.0,
                1.0,
                2.0,
                3.0,
                4.0,
                6.0,
                8.0
            ],
            "y": [
                [
                    0.0,
                    0.0,
                    0.0,
                    0.0,
                    0.0,
                    0.0,
                    0.0,
                    0.0,
                    0.0,
                    0.0,
                    0.0,
                    0.0,
                    0.0,
                    0.0,
                    0.0,
                    0.0,
                    0.0,
                    0.0,
                    0.0,
                    0.0,
                    0.0,
                    0.0,
                    0.0,
                    0.0,
                    0.0,
                    0.0,
                    0.0,
                    0.0,
                    0.0,
                    0.0,
                    0.0,
                    0.0,
                    0.0,
                    0.0
                ],
                [
                    0.18018078696609593,
                    0.04505708351899107,
                    0.18017628998357543,
                    6.125685495961264e-06,
                    0.09020922999781023,
                    0.04503170181596347,
                    0.1351652213598918,
                    0.04510062951787886,
                    0.06760448905446806,
                    0.09017630462325613,
                    0.045018722425952534,
                    0.0450380564611883,
                    0.13522478950314698,
                    0.09005040739466291,
                    0.06753150618708156,
                    0.09005007231905907,
                    0.13528853766990898,
                    0.04504528344347794,
                    0.09008926679968554,
                    0.13522646008522837,
                    0.135163112825537,
                    0.13485833872475927,
                    0.022538486808685088,
                    0.04509527310867349,
                    0.090130305575924,
                    0.1351037136681045,
                    0.04503305753726386,
                    0.18026133949425083,
                    0.09017586604250524,
                    0.0450748265955085,
                    0.04509640871982906,
                    0.09016625044623248,
                    0.09021128829927123,
                    0.09008715426016833
                ],
                [
                    0.27039129748773294,
                    0.09012970910200811,
                    0.2703921026258349,
                    0.04507896900807139,
                    0.13534536993806165,
                    0.04503525297178085,
                    0.22537614728424113,
                    0.1353515976000002,
                    0.1578136680609605,
                    0.22558293942443905,
                    0.1351039761805187,
                    0.18026343757206298,
                    0.3158119650985663,
                    0.18017768827443048,
                    0.1351010765341426,
                    0.13510619992020712,
                    0.2707610900583184,
                    0.06757502461733508,
                    0.13516970883851337,
                    0.22547981870921746,
                    0.15771330334200706,
                    0.31495613032174186,
                    0.06763668939268107,
                    0.04510062968494304,
                    0.18034191526157645,
                    0.27038801843363736,
                    0.09008720452902824,
                    0.22537941942661643,
                    0.18042616343155599,
                    0.1578532480664785,
                    0.13534447964421498,
                    0.180419254042086,
                    0.13534912640850782,
                    0.13516163545132037
                ],
                [
                    0.27039129748773294,
                    0.09013223953736028,
                    0.2703913030235213,
                    0.09017232601375247,
                    0.13534331673839503,
                    0.11262703825129634,
                    0.2705100807777338,
                    0.18050701638062908,
                    0.13525714099910527,
                    0.22558516666722944,
                    0.22528102991395027,
                    0.3156694964404336,
                    0.36101074606921246,
                    0.18018187400794292,
                    0.13510686898494678,
                    0.18018433359793182,
                    0.29335885076758983,
                    0.11264886156246198,
                    0.13516922056673342,
                    0.3158070415278915,
                    0.18026327398986589,
                    0.3149576356379695,
                    0.0901913966683811,
                    0.09021446931412225,
                    0.27063119657676704,
                    0.31552855098888444,
                    0.09009167949355731,
                    0.22537781131240736,
                    0.2255856035845269,
                    0.18042275403369099,
                    0.18050232710370231,
                    0.18042496564649113,
                    0.20309125369420727,
                    0.1802605040970358
                ],
                [
                    0.2703940679105936,
                    0.13522597918156987,
                    0.3155236363907402,
                    0.06762672511377048,
                    0.1353469700937268,
                    0.09009203449812508,
                    0.2705087829572315,
                    0.18050594028440206,
                    0.15781527617516958,
                    0.22557959708610315,
                    0.22528102991395027,
                    0.2705160344282296,
                    0.36101281034581706,
                    0.22527876446652245,
                    0.18017690160979605,
                    0.1801839203340359,
                    0.3159581010754946,
                    0.15774368801312919,
                    0.15771420726476562,
                    0.3158105909829845,
                    0.13516663909403812,
                    0.40512620258346455,
                    0.11274985730821226,
                    0.09021367302092492,
                    0.2254811426779595,
                    0.36068621486539,
                    0.09009222182887866,
                    0.31567388989149436,
                    0.27075981851124686,
                    0.18042380144644804,
                    0.18050476259693804,
                    0.22558018667543805,
                    0.22567957456363036,
                    0.22537433212455307
                ],
                [
                    0.1801838092630012,
                    0.09013256844842325,
                    0.2703913030235213,
                    0.09017320181835231,
                    0.09021211543304229,
                    0.04503488862953281,
                    0.18026267768442927,
                    0.13535232526613425,
                    0.11270143417531822,
                    0.22558484681896876,
                    0.18018436628781126,
                    0.27051255921980655,
                    0.31581338034681133,
                    0.2703883550701459,
                    0.13510317130287056,
                    0.1801827599891966,
                    0.24816958814788975,
                    0.1577410065802492,
                    0.18026066786172784,
                    0.3158133833546487,
                    0.09009210328520423,
                    0.31495963305610153,
                    0.13531729559863134,
                    0.04510105178005562,
                    0.2254793573344322,
                    0.3606858772096193,
                    0.13516560599467586,
                    0.2705162421747254,
                    0.29335981820126145,
                    0.22557501954529868,
                    0.2708775124111435,
                    0.20300009114535977,
                    0.27087635423312045,
                    0.22537481518223035
                ],
                [
                    0.09005014228063196,
                    0.0450543416268,
                    0.15764093788678032,
                    5.649103506477626e-06,
                    0.06765084318540189,
                    -3.945180646808266e-06,
                    0.09008994645685475,
                    0.04510099971431038,
                    0.11269719624280398,
                    0.13528676495771563,
                    0.1351079115513997,
                    0.1351673073799413,
                    0.22548124125156627,
                    0.18018187400794292,
                    0.09004691662978195,
                    0.09005554388356424,
                    0.13528611709648927,
                    0.11264499805270264,
                    0.06756329675849898,
                    0.3158085246891146,
                    0.0450362322465952,
                    0.2248684937224135,
                    0.0901913966683811,
                    4.655148483009852e-06,
                    0.13522856388168608,
                    0.27039313920418795,
                    0.09009078679443763,
                    0.09009367539086674,
                    0.27075775480042447,
                    0.18041808232467163,
                    0.22567875591463726,
                    0.15785345564206177,
                    0.22568328685646766,
                    0.13516382870217064
                ]
            ]
        },
        "12": {
            "x": [
                0.0,
                1.0,
                2.0,
                3.0,
                4.0,
                6.0,
                8.0
            ],
            "y": [
                [
                    0.0,
                    0.0,
                    0.0,
                    0.0,
                    0.0,
                    0.0,
                    0.0,
                    0.0,
                    0.0,
                    0.0,
                    0.0,
                    0.0,
                    0.0,
                    0.0,
                    0.0,
                    0.0,
                    0.0,
                    0.0,
                    0.0,
                    0.0,
                    0.0,
                    0.0,
                    0.0,
                    0.0,
                    0.0,
                    0.0,
                    0.0,
                    0.0,
                    0.0,
                    0.0,
                    0.0,
                    0.0,
                    0.0,
                    0.0
                ],
                [
                    0.0,
                    -1.5169980760454393e-07,
                    -0.02250639689437961,
                    0.022530019013899755,
                    0.04511612599620712,
                    -2.0078652106514383e-06,
                    0.045028359646478,
                    -4.022060776376346e-06,
                    0.022529532139419883,
                    1.7997510922129756e-06,
                    0.04501501733984686,
                    -5.988532068845753e-07,
                    0.0901271594195453,
                    0.022494422421350302,
                    0.0,
                    0.0,
                    -4.720358413312642e-06,
                    0.022514523677903464,
                    -3.589087423011561e-06,
                    0.022524553649688417,
                    0.045034968587260304,
                    0.08992703199112284,
                    0.15785298186104993,
                    0.0,
                    -8.06993213586793e-07,
                    0.022507027514393485,
                    0.045029156209425436,
                    -3.5777777974699276e-06,
                    3.637749236007348e-07,
                    0.09016805506183909,
                    -2.6276083020942975e-06,
                    0.04507222400987641,
                    0.045092021297105225,
                    0.0
                ],
                [
                    0.04501430689415631,
                    -5.557512817166987e-07,
                    -0.022509165395462327,
                    0.045065022767071014,
                    0.04511457505684444,
                    -3.0163862040910594e-06,
                    -1.8151596880566778e-06,
                    -1.5113166783042864e-06,
                    0.022530325368348675,
                    4.541643283284547e-06,
                    -0.044990999057948344,
                    -0.04500881796379691,
                    7.155834368111069e-07,
                    0.022495208822714385,
                    1.7820827217240875e-06,
                    0.04498807983956388,
                    -4.720358413312642e-06,
                    0.02251589128065512,
                    -0.04501262418793833,
                    0.0,
                    0.04503700061189142,
                    0.04495444936458648,
                    0.22557821454480237,
                    8.983961612002433e-07,
                    -6.552934059822491e-07,
                    0.04501175764726684,
                    -1.9423928491746345e-06,
                    -2.5143441059194416e-06,
                    -0.04505102253624871,
                    0.045070277816207094,
                    -0.0450734180560884,
                    0.04506959640157432,
                    0.04509100701077773,
                    -1.0657372424005551e-06
                ],
                [
                    0.045016181362397434,
                    -0.045033109106950464,
                    -0.02250684287882898,
                    0.02252846358284477,
                    2.231351725154318e-06,
                    -3.4332711301154895e-06,
                    -7.87299309162881e-07,
                    -4.360109637599474e-06,
                    0.022524791772722347,
                    3.823365099325793e-06,
                    -0.0449931084139048,
                    -0.04501353005609893,
                    -0.0225175587916652,
                    0.022494089973939757,
                    0.022507012395675874,
                    -7.788221129678696e-07,
                    -4.10245357274075e-06,
                    0.0225170122977075,
                    -0.04501206233193061,
                    0.045049429152736686,
                    0.04503285590786163,
                    0.044953591921146396,
                    0.22557830766741227,
                    -1.0730831743743785e-06,
                    -6.552934059822491e-07,
                    0.04501175764726684,
                    -2.954159615098373e-06,
                    7.976605241877266e-07,
                    -0.04505102253624871,
                    1.3612356952741322e-07,
                    -0.04507694491370039,
                    0.04506959640157432,
                    0.045092276611285856,
                    1.2350210195910538e-06
                ],
                [
                    0.09005205142948042,
                    -5.557512817166987e-07,
                    0.0,
                    0.06760016070653732,
                    -0.0450959748882917,
                    -2.0078652106514383e-06,
                    -2.922454967885235e-06,
                    -2.4097128395045297e-06,
                    0.022528629297308922,
                    3.823365099325793e-06,
                    -0.04499252461972347,
                    -0.04501276503481039,
                    -0.04503721855808179,
                    0.022494669837104242,
                    1.2436449735586663e-06,
                    -1.1001321099102235e-06,
                    -4.10245357274075e-06,
                    0.02251589128065512,
                    -0.04501206233193061,
                    0.022524553649688417,
                    1.7765823731585861e-06,
                    0.04495444936458648,
                    0.180423346302137,
                    1.280943900991427e-06,
                    -4.118909277539551e-07,
                    0.022506773380475964,
                    -2.954159615098373e-06,
                    0.0450104722738692,
                    -0.04505352326576098,
                    4.015731406292744e-07,
                    -0.0901291055091528,
                    0.04507027361307832,
                    0.04509159229733681,
                    -3.787686350675834e-08
                ],
                [
                    0.09005395759288926,
                    1.995413811961555e-07,
                    -0.02250639689437961,
                    -0.02252676251244448,
                    -0.09017611137609616,
                    -3.0163862040910594e-06,
                    -7.87299309162881e-07,
                    -0.04507439273448688,
                    0.022529532139419883,
                    0.04507438366803848,
                    -0.04499184756825669,
                    -0.04501353005609893,
                    -0.09004723765994604,
                    0.022494422421350302,
                    0.0,
                    -9.26892139763158e-07,
                    -0.02253043963465967,
                    -0.022516017339215738,
                    -0.04501206233193061,
                    -4.983967955562996e-07,
                    2.387397966985283e-06,
                    0.04495609630527142,
                    0.045070469712078315,
                    -1.9503967980949444e-06,
                    -8.06993213586793e-07,
                    0.04501298919398333,
                    -2.954159615098373e-06,
                    -2.9979146329850437e-06,
                    -0.04505102253624871,
                    0.022535139876740787,
                    -0.13516488241221847,
                    0.0,
                    -0.045076071806047294,
                    0.045029603931135864
                ],
                [
                    0.0900534591960937,
                    0.04505093867221607,
                    0.0,
                    -0.04504483734616532,
                    -0.1352262804642157,
                    -3.5609322379670516e-07,
                    0.022514129338855104,
                    -2.8798671078134053e-06,
                    0.022527365087332135,
                    3.823365099325793e-06,
                    -0.044990999057948344,
                    -0.04501405888485538,
                    -0.045038682110372014,
                    0.0,
                    0.0,
                    0.0,
                    -0.04505547979143679,
                    0.022516705072112203,
                    -0.022507664466912602,
                    -3.3266639134499343e-06,
                    1.7765823731585861e-06,
                    0.04495473163285485,
                    -0.09009003863263657,
                    -1.0730831743743785e-06,
                    0.0,
                    0.045015058176708395,
                    -1.9423928491746345e-06,
                    -2.9979146329850437e-06,
                    -0.045050173345499905,
                    -5.149889434508115e-06,
                    -0.09013241358442252,
                    0.04507061166193954,
                    -0.06760571821177817,
                    0.0450295706447314
                ]
            ]
        },
        "2": {
            "x": [
                0.0,
                1.0,
                2.0,
                3.0,
                4.0,
                6.0,
                8.0
            ],
            "y": [
                [
                    0.0,
                    0.0,
                    0.0,
                    0.0,
                    0.0,
                    0.0,
                    0.0,
                    0.0,
                    0.0,
                    0.0,
                    0.0,
                    0.0,
                    0.0,
                    0.0,
                    0.0,
                    0.0,
                    0.0,
                    0.0,
                    0.0,
                    0.0,
                    0.0,
                    0.0,
                    0.0,
                    0.0,
                    0.0,
                    0.0,
                    0.0,
                    0.0,
                    0.0,
                    0.0,
                    0.0,
                    0.0,
                    0.0,
                    0.0
                ],
                [
                    0.13510438616686998,
                    0.13522685253345545,
                    0.1801783040445171,
                    0.04507997283083168,
                    0.045120303544226546,
                    0.15771584596506522,
                    0.1802573416452847,
                    0.0902154630512374,
                    0.13529069593678025,
                    0.1352889230394019,
                    0.13510475081398557,
                    0.13516543479031817,
                    0.3158144110230437,
                    0.18017757702874587,
                    0.18017972285141104,
                    0.1350419008735176,
                    0.18042321544462758,
                    0.13522627661813827,
                    0.1351649127354746,
                    0.1803411933618456,
                    0.13516776996370142,
                    0.2248649627286407,
                    0.11272616395447674,
                    0.04510099971431038,
                    0.13522618018732896,
                    0.22527715424230926,
                    0.1351599146908669,
                    0.2703942653063829,
                    0.18042590679575737,
                    0.13528701371574975,
                    0.1579278932275946,
                    0.13528709964508365,
                    0.20313145248294154,
                    0.1351619221486407
                ],
                [
                    0.2929622366361521,
                    0.22547464598990216,
                    0.2252759674559535,
                    0.0901718807928274,
                    0.09025530440634966,
                    0.3608468354902288,
                    0.24794394869903838,
                    0.27088302331796965,
                    0.18042836800764261,
                    0.27076247750907356,
                    0.3155275695628509,
                    0.27051671205509437,
                    0.3610119880014635,
                    0.22527420926429154,
                    0.22527831177946012,
                    0.18009937358806166,
                    0.36116911368677346,
                    0.18034743486402208,
                    0.13516911995277403,
                    0.2254801331380017,
                    0.18026391658774923,
                    0.5405358785211462,
                    0.2707536016544151,
                    0.09021075204675354,
                    0.27063236733653184,
                    0.3606832257827246,
                    0.1802605611690734,
                    0.2703942653063829,
                    0.27076376706388866,
                    0.20300308656804006,
                    0.3160998644661373,
                    0.40640772385009977,
                    0.33878850123619897,
                    0.225374433838662
                ],
                [
                    0.27039558165635574,
                    0.2706319012954711,
                    0.27038880167359675,
                    0.045082110423780644,
                    0.1354098925069437,
                    0.40604907357179876,
                    0.2705087829572315,
                    0.5878340587744751,
                    0.22558193600824014,
                    0.4064148878133171,
                    0.49627497239850304,
                    0.42865596945858475,
[truncated: 115,535 more chars]
