# Supplementary material for: Deep neural network models reveal interplay of peripheral coding and stimulus statistics in pitch perception
Source: Nat Commun. 2021 Dec 14;12:7278. doi: 10.1038/s41467-021-27366-6 (PMC8671597; doi:10.1038/s41467-021-27366-6)
Supplement: Supplementary file 4 — Source Data [file 41467_2021_27366_MOESM4_ESM.zip › Source_Data_Saddler_etal_DNNPitchModel/fig08b.json]

{
    "column1_row1_experiment_a": {
        "rand": {
            "x": [
                1,
                2,
                3,
                4,
                5,
                6,
                7,
                8,
                9,
                10,
                11,
                12,
                13,
                14,
                15,
                16,
                17,
                18,
                19,
                20,
                21,
                22,
                23,
                24,
                25,
                26,
                27,
                28,
                29,
                30
            ],
            "y": [
                [
                    0.23853318080962896,
                    0.2980442957644056,
                    0.32516963603661236,
                    0.21645388920785683,
                    0.24717965504887449,
                    0.22579640221304897,
                    0.24704636471099106,
                    0.270931708149061,
                    0.3087564925053875,
                    0.2688258820140357
                ],
                [
                    0.25681206979716414,
                    0.32921147263068135,
                    0.35549831615515176,
                    0.2358334475869614,
                    0.24758693337992504,
                    0.24346866458377284,
                    0.26385308297382076,
                    0.2910820518282044,
                    0.3683925497330241,
                    0.2809204329831293
                ],
                [
                    0.26874759278385363,
                    0.3971579015879982,
                    0.3935454014347875,
                    0.2440583561443932,
                    0.26270623852513775,
                    0.2587598994453227,
                    0.28378161355860393,
                    0.3071406588931821,
                    0.4040395769949153,
                    0.3216708281356892
                ],
                [
                    0.30727710209358094,
                    0.5240111062620125,
                    0.5194392354662454,
                    0.26769982842623397,
                    0.2912399233772817,
                    0.3164758450197534,
                    0.359627530561988,
                    0.36027595230328113,
                    0.7073483733971511,
                    0.3511671024575396
                ],
                [
                    0.36219276577346765,
                    1.4323250895528157,
                    1.2844271419372548,
                    0.32774789173014895,
                    0.47611923648588583,
                    0.42387737012548715,
                    0.9837540701351511,
                    0.4522755122545098,
                    4.060973366016529,
                    0.4302786761522106
                ],
                [
                    0.48426396448662007,
                    4.777155601870205,
                    4.04888063000935,
                    0.4739061088335909,
                    3.2929163722889006,
                    0.6574957132614082,
                    5.999027403897391,
                    0.7722810013083369,
                    7.435077418768895,
                    0.6445175717862643
                ],
                [
                    0.6201555372039262,
                    5.7397311280648085,
                    5.697197360146933,
                    0.6741272817471158,
                    5.236979489316766,
                    1.0056100762343392,
                    7.023870290964564,
                    1.5718626595844354,
                    12.315598288215028,
                    1.290479824052866
                ],
                [
                    0.89177175435887,
                    6.946567920698135,
                    6.898615296690501,
                    0.9324220987059738,
                    8.542443207232719,
                    1.6056748995337797,
                    9.67277059757829,
                    2.719733000126201,
                    13.484322921557755,
                    2.6212187457751517
                ],
                [
                    1.150271723856442,
                    8.23639651343326,
                    7.66931195071667,
                    1.3622937111936289,
                    12.159407734280464,
                    2.14586867760012,
                    10.998859991227626,
                    3.4312600286913577,
                    10.744394218022373,
                    3.224693494112557
                ],
                [
                    1.4618381006697536,
                    11.040259072654797,
                    9.098796791631072,
                    1.6051047065009332,
                    11.687771977528628,
                    2.617549825474211,
                    11.926183847221596,
                    4.296251813783984,
                    18.920610197140153,
                    4.364721739580446
                ],
                [
                    1.647449399142293,
                    11.80192638413243,
                    7.864610079030804,
                    2.018021893828412,
                    14.325735837532342,
                    2.979775505154552,
                    13.737023778742634,
                    4.537668219633227,
                    14.427045767185499,
                    4.634061882170422
                ],
                [
                    1.956650931586682,
                    12.177394081394793,
                    9.656353453043883,
                    2.3542579945763276,
                    17.899723187222765,
                    3.2423870478606838,
                    20.597602334368744,
                    6.204996281411573,
                    23.665148849383286,
                    5.194813243650848
                ],
                [
                    2.222245839111224,
                    16.207791629369627,
                    12.372667224069522,
                    2.8313155894422626,
                    18.498284705716568,
                    3.7698610239005697,
                    23.423548433291682,
                    5.2460800041798965,
                    19.67076511025413,
                    7.282454037856815
                ],
                [
                    2.823567763582665,
                    17.54698486412066,
                    10.812422747467528,
                    3.372811383088833,
                    16.589366092395853,
                    4.216964592395116,
                    23.225574445429647,
                    7.269540486458049,
                    15.731127105344093,
                    7.741112645343283
                ],
                [
                    2.5590808502494684,
                    23.856909160952128,
                    12.660494501168412,
                    3.9907016481728106,
                    32.21891796585564,
                    4.192463720349417,
                    24.215000558343768,
                    8.439461926170852,
                    19.490362324237704,
                    9.030019751764629
                ],
                [
                    3.3983547631761293,
                    26.160130908072382,
                    16.614551901651897,
                    4.4519443350369,
                    14.581189328068326,
                    4.570685234024814,
                    39.2210841144266,
                    10.409265739954751,
                    29.923596389207958,
                    8.963500460013838
                ],
                [
                    4.246880091447995,
                    27.543342113642737,
                    16.946482286287925,
                    4.858296123640674,
                    25.262566008720412,
                    5.760255641745156,
                    26.59013711073465,
                    11.273924294689646,
                    23.18587554314897,
                    11.198845904278047
                ],
                [
                    4.192594278718305,
                    100.0,
                    18.118644993463686,
                    5.64781034737537,
                    31.66094718304244,
                    6.399052117853348,
                    24.496304292681874,
                    16.89642362421854,
                    68.54821183731228,
                    15.87689037684498
                ],
                [
                    4.770808312490494,
                    100.0,
                    25.4380750976238,
                    7.10128641392272,
                    39.85808610090921,
                    6.790997935441855,
                    27.09581467977714,
                    17.057259802441628,
                    77.73380085005543,
                    24.049414106614147
                ],
                [
                    4.749158239320809,
                    100.0,
                    27.049446544027354,
                    8.379663617327653,
                    32.86323845258876,
                    7.734829063645166,
                    43.79586401551002,
                    24.363309199635477,
                    56.57022615543529,
                    19.105129101026797
                ],
                [
                    6.888665384309883,
                    100.0,
                    42.515406990085125,
                    10.694937492131084,
                    27.469660279216967,
                    11.111916018540812,
                    100.0,
                    34.69001493563005,
                    100.0,
                    35.96912720903173
                ],
                [
                    6.624386357385844,
                    64.47918583875199,
                    19.76318976941431,
                    11.01613500813009,
                    29.794336351584548,
                    10.31656982999388,
                    28.370302504152473,
                    16.63229795585806,
                    47.79909655260304,
                    15.101112793446068
                ],
                [
                    7.1961544968145965,
                    100.0,
                    25.81258401347562,
                    14.948709944445328,
                    31.43224754654326,
                    16.68630064185015,
                    45.88718822529867,
                    23.64545840511793,
                    35.633383258827095,
                    32.75206127183209
                ],
                [
                    7.580932218672,
                    42.37790537154281,
                    18.59471414220086,
                    9.884696279298437,
                    24.101676235830542,
                    11.225829265597367,
                    26.110447785618014,
                    20.64086723970202,
                    17.631615945873683,
                    18.230244846661073
                ],
                [
                    8.396473400374472,
                    100.0,
                    22.450286272219238,
                    17.331578081970832,
                    52.489362885345564,
                    14.070710643731346,
                    100.0,
                    18.954255072028904,
                    100.0,
                    53.2417393351817
                ],
                [
                    11.124777795886539,
                    43.02699245953346,
                    29.757703310655263,
                    16.000509328692267,
                    49.38536598620434,
                    21.31744955891381,
                    56.36812160814115,
                    30.705725209555734,
                    37.70814292061601,
                    43.782022655881526
                ],
                [
                    11.949301830450526,
                    84.65320775417959,
                    21.620188059807553,
                    20.55146851314918,
                    41.83491631647269,
                    17.366513518846055,
                    45.35191487252208,
                    28.786835317643025,
                    39.14998766295901,
                    35.50101016351365
                ],
                [
                    14.09888596678147,
                    100.0,
                    78.26284174214653,
                    27.31690015220137,
                    82.36956688969155,
                    19.718868545251482,
                    100.0,
                    33.66098981522715,
                    100.0,
                    77.09748784750442
                ],
                [
                    17.572996871481905,
                    92.9836172553968,
                    45.41760368336011,
                    31.575249942809663,
                    40.09615804710144,
                    24.419298462168083,
                    33.193276040664934,
                    76.99103543582424,
                    73.05624996704408,
                    47.67049044533353
                ],
                [
                    13.179452393160911,
                    100.0,
                    28.65134529363284,
                    42.47057501753718,
                    48.11311739117411,
                    27.274547345044315,
                    100.0,
                    100.0,
                    51.51272383300694,
                    48.15823200200862
                ]
            ]
        },
        "sine": {
            "x": [
                1,
                2,
                3,
                4,
                5,
                6,
                7,
                8,
                9,
                10,
                11,
                12,
                13,
                14,
                15,
                16,
                17,
                18,
                19,
                20,
                21,
                22,
                23,
                24,
                25,
                26,
                27,
                28,
                29,
                30
            ],
            "y": [
                [
                    0.30696600500532173,
                    0.331508468251535,
                    0.3774112052175269,
                    0.2722442640275934,
                    0.26022424401100563,
                    0.284969062561682,
                    0.30066064286874766,
                    0.293144448407947,
                    0.3724053667955367,
                    0.40153909683658945
                ],
                [
                    0.33221286176239767,
                    0.3607406624327665,
                    0.42827046345410036,
                    0.28717661167849595,
                    0.2659960178642046,
                    0.3021798086639537,
                    0.3093244025425608,
                    0.31911623283184354,
                    0.4351880919310894,
                    0.4715728333928775
                ],
                [
                    0.4241426104507585,
                    0.42593097115552736,
                    0.4992425239206154,
                    0.3457290580423762,
                    0.28541886083983964,
                    0.356724051123984,
                    0.3501112270166704,
                    0.35286471901526434,
                    0.5393602018623416,
                    0.4970049186640721
                ],
                [
                    0.5268190760369139,
                    0.5481178699278959,
                    0.6607493587671798,
                    0.40797354465253877,
                    0.3243594921839253,
                    0.497255914380861,
                    0.48482564674384626,
                    0.42193999107944424,
                    0.7462108787559268,
                    0.6020715323729696
                ],
                [
                    0.677879613844417,
                    1.0089457700941802,
                    1.0409957563468273,
                    0.5175351869090125,
                    0.5436448109475103,
                    0.7397675686751793,
                    2.3621392218992474,
                    0.6187584326590603,
                    1.3359102645296643,
                    0.7840580890074298
                ],
                [
                    1.094430123380895,
                    1.7658754784343687,
                    1.9888394149324529,
                    0.7774261143653954,
                    2.31899821111009,
                    1.2200267196728394,
                    4.865580805532555,
                    1.1221213614771188,
                    2.6054793401781873,
                    1.357132175663586
                ],
                [
                    1.4254286344641753,
                    2.416445811789885,
                    2.765723308336405,
                    1.0508259351851512,
                    4.015059145031519,
                    1.515330024981172,
                    5.517367049907745,
                    2.2044587369191793,
                    3.298670802855428,
                    2.1649577397692203
                ],
                [
                    2.0093587510585214,
                    2.795233516580234,
                    3.2559501313092656,
                    1.3366556436030086,
                    4.7206537813175045,
                    1.7882764589605586,
                    6.141261651595524,
                    2.693815512027363,
                    3.756563549850055,
                    2.768581132632787
                ],
                [
                    2.2651044678195094,
                    3.502971144161701,
                    3.6831537854580323,
                    1.532447384148548,
                    5.400428155633422,
                    2.166443064930898,
                    6.890242388838682,
                    3.5137652688969645,
                    3.933557185039754,
                    2.765078929427549
                ],
                [
                    2.222443958123437,
                    3.704843879606683,
                    3.772133800897303,
                    1.588018711421695,
                    5.5104582564482465,
                    2.268063460366,
                    7.092312869515896,
                    3.862094737871121,
                    4.099434338537853,
                    3.113482869827103
                ],
                [
                    2.5109155814610555,
                    4.206544187473715,
                    4.344836171246512,
                    1.731457427229854,
                    6.041391867023998,
                    2.4473730200420465,
                    8.047013695915174,
                    4.435672486186419,
                    4.796067374509976,
                    3.4130172522316315
                ],
                [
                    2.4168193948536048,
                    4.176298044478812,
                    4.303737283398387,
                    1.8106782648168698,
                    6.8284587393708644,
                    2.43400458808621,
                    7.2985320168982115,
                    4.802617999839728,
                    4.329984777818525,
                    3.8179945781207953
                ],
                [
                    2.2006835987780606,
                    4.4159831009917045,
                    4.509720852540899,
                    1.749994528493432,
                    6.543945708386457,
                    2.3794290390210286,
                    7.219840254535182,
                    5.4134137518485,
                    4.255508745963775,
                    3.282132237692187
                ],
                [
                    2.5033017073337254,
                    5.46182063381148,
                    5.5507603549941775,
                    2.0635565097906055,
                    6.561000591444813,
                    2.4424663323343236,
                    9.308450646774421,
                    6.801400502721318,
                    4.942407430320234,
                    3.0341628195255415
                ],
                [
                    2.456540478581854,
                    5.997509421920661,
                    6.171797700178717,
                    2.1032255972067406,
                    7.309184315450264,
                    2.808620857315329,
                    7.610197586159653,
                    6.669997291447923,
                    4.757527991953681,
                    3.5203044223402693
                ],
                [
                    2.920753094421452,
                    8.039560994681992,
                    5.947644833119041,
                    2.378697664080753,
                    7.7364715155212265,
                    2.9621670146907095,
                    11.063746969114579,
                    7.746312212541059,
                    5.69233861298097,
                    3.984376924435828
                ],
                [
                    2.887578154964703,
                    8.07443997608637,
                    6.140334095806251,
                    2.487825842097816,
                    7.214875939893845,
                    3.2136566374836173,
                    9.64650030682589,
                    8.866573567381264,
                    5.554492329383068,
                    3.9322663618877196
                ],
                [
                    2.878041412370434,
                    8.101120343953074,
                    6.841633298674327,
                    2.591726101620577,
                    7.4770095746600695,
                    3.4600911140974335,
                    9.66331373907945,
                    8.233856262474749,
                    5.458707256112422,
                    3.915485198143616
                ],
                [
                    3.030821863444687,
                    10.66701412083399,
                    8.242009134732923,
                    2.8654732978871302,
                    8.400973417440422,
                    3.623666924225477,
                    14.604212275897977,
                    10.107492079662013,
                    6.701195488134631,
                    4.901857553340057
                ],
                [
                    2.798769319871391,
                    8.237179785811017,
                    8.252912709637684,
                    2.791285259377079,
                    7.539061765355057,
                    3.7543120075838052,
                    10.75882729590439,
                    10.434220414635119,
                    5.609984500971545,
                    4.6914324306730935
                ],
                [
                    3.193039578928526,
                    9.181993638365993,
                    8.391216196989848,
                    3.269696183708967,
                    7.649873469263983,
                    3.7687935384963502,
                    11.834936461211354,
                    11.640033467595742,
                    6.1446527116749365,
                    5.32710338645793
                ],
                [
                    3.2042394287822806,
                    12.214753326472112,
                    9.570193662072514,
                    3.457667695936111,
                    8.599521417229095,
                    4.403403304405625,
                    13.417987782637118,
                    12.927791453174494,
                    5.925013762040418,
                    5.469267395447432
                ],
                [
                    3.8472403216823694,
                    16.26120430919424,
                    8.680270497476764,
                    3.4275429202343037,
                    8.25782100826711,
                    3.9990870961136036,
                    18.05972588795975,
                    12.349670049602496,
                    5.993303323962237,
                    6.962600679702299
                ],
                [
                    3.915202539804459,
                    17.60921223445597,
                    11.790778818412678,
                    3.5752728909048592,
                    7.986732387524185,
                    4.824387998690805,
                    16.79961776858885,
                    13.206539804462828,
                    6.66461210215574,
                    5.9902721869495155
                ],
                [
                    3.841061032893169,
                    27.5055300128338,
                    10.040285220490906,
                    4.3327445007168475,
                    9.484317023352295,
                    5.186569911423681,
                    22.80848922454375,
                    18.20710273643124,
                    6.651377917544794,
                    6.212329774947752
                ],
                [
                    4.771773268395147,
                    17.270275489983337,
                    11.71756689797518,
                    4.997303663918538,
                    9.791659323577221,
                    5.591502240379106,
                    16.233348790006097,
                    14.664565609197535,
                    8.057946749447476,
                    6.289613978491099
                ],
                [
                    4.247679573012642,
                    26.408127901474867,
                    12.435448876662718,
                    4.756650172607333,
                    8.691135351121057,
                    6.673762258937867,
                    15.42140108150706,
                    15.941809619184092,
                    7.662443252657036,
                    8.196727114398831
                ],
                [
                    4.715822366734948,
                    40.695410998943764,
                    17.187390386139583,
                    6.058582959605341,
                    11.05299822410696,
                    6.759898489398002,
                    100.0,
                    31.93937813023926,
                    8.132304976505955,
                    8.065774152915749
                ],
                [
                    5.567561283448979,
                    38.79521959844073,
                    12.827984318197982,
                    5.597167260135925,
                    10.17520958076234,
                    7.58338859961584,
                    29.748070127148065,
                    26.909115868171206,
                    7.662353970058281,
                    8.735621598887612
                ],
                [
                    5.819309443930725,
                    100.0,
                    15.431694029132725,
                    6.10813193026448,
                    12.185491639729323,
                    8.822053553636714,
                    56.795703248807435,
                    70.77349983074143,
                    8.021681277223468,
                    10.394169398981877
                ]
            ]
        }
    },
    "column1_row2_experiment_b": {
        "high_harmonics": {
            "f0_in_hz": 125.0,
            "filter_position_in_hz": 3900.0,
            "x_bin_centers": [
                0.9090450000000001,
                0.9273168045000001,
                0.9459558722704502,
                0.9649695853030862,
                0.9843654739676784,
                1.0041512199944287,
                1.0243346595163167,
                1.0449237861725946,
                1.0659267542746638,
                1.0873518820355845,
                1.1092076548644998,
                1.131502728727276,
                1.1542459335746944,
                1.1774462768395457,
                1.2011129470040207,
                1.2252553172388014,
                1.2498829491153014,
                1.2750055963925186,
                1.3006332088800083,
                1.3267759363784966,
                1.3534441326997042,
                1.3806483597669683,
                1.4083993917982844,
                1.43670821957343,
                1.465586054786856,
                1.4950443344880715,
                1.525094725611282,
                1.5557491295960686,
                1.5870196871009494,
                1.6189187828116784,
                1.6514590503461934,
                1.6846533772581518,
                1.7185149101410406,
                1.7530570598348756,
                1.7882935067375567,
                1.8242382062229816,
                1.8609053941680633,
                1.8983095925908415,
                1.9364656154019175,
                1.9753885742714958,
                2.015093884614353,
                2.0555972716951016,
                2.096914776856173,
                2.1390627638709825,
                2.182057925424789,
                2.2259172897258273,
                2.2706582272493163,
                2.3162984576170276
            ],
            "y_bin_heights": [
                [
                    0.0,
                    0.1221001221001221,
                    0.2844950213371266,
                    0.0,
                    1.25,
                    0.0,
                    2.0242914979757085,
                    1.183431952662722,
                    0.2503128911138924,
                    0.8287292817679558
                ],
                [
                    0.0,
                    0.4884004884004884,
                    0.2844950213371266,
                    0.2386634844868735,
                    3.392857142857143,
                    0.0,
                    3.8461538461538463,
                    1.331360946745562,
                    0.2503128911138924,
                    1.2430939226519337
                ],
                [
                    0.0,
                    0.4884004884004884,
                    0.4267425320056899,
                    0.5966587112171837,
                    1.6071428571428572,
                    0.11273957158962795,
                    3.0364372469635628,
                    1.183431952662722,
                    0.8760951188986232,
                    1.2430939226519337
                ],
                [
                    0.22522522522522523,
                    0.3663003663003663,
                    0.4267425320056899,
                    0.954653937947494,
                    2.142857142857143,
                    0.11273957158962795,
                    1.8218623481781377,
                    1.0355029585798816,
                    1.0012515644555695,
                    2.4861878453038675
                ],
                [
                    0.22522522522522523,
                    0.6105006105006106,
                    0.2844950213371266,
                    2.2673031026252985,
                    0.8928571428571429,
                    0.6764374295377678,
                    2.2267206477732793,
                    1.183431952662722,
                    0.6257822277847309,
                    2.7624309392265194
                ],
                [
                    0.11261261261261261,
                    0.9768009768009768,
                    0.9957325746799431,
                    1.7899761336515514,
                    1.6071428571428572,
                    0.4509582863585118,
                    2.6315789473684212,
                    1.9230769230769231,
                    0.1251564455569462,
                    2.0718232044198897
                ],
                [
                    0.11261261261261261,
                    0.1221001221001221,
                    0.8534850640113798,
                    1.3126491646778042,
                    1.4285714285714286,
                    0.3382187147688839,
                    1.0121457489878543,
                    0.7396449704142012,
                    0.2503128911138924,
                    1.9337016574585635
                ],
                [
                    0.22522522522522523,
                    0.1221001221001221,
                    0.1422475106685633,
                    0.5966587112171837,
                    1.0714285714285714,
                    0.11273957158962795,
                    1.6194331983805668,
                    1.6272189349112427,
                    1.1264080100125156,
                    1.3812154696132597
                ],
                [
                    0.0,
                    0.2442002442002442,
                    0.0,
                    0.2386634844868735,
                    1.25,
                    0.3382187147688839,
                    3.0364372469635628,
                    2.0710059171597632,
                    0.5006257822277848,
                    0.6906077348066298
                ],
                [
                    0.0,
                    0.2442002442002442,
                    0.1422475106685633,
                    0.0,
                    0.5357142857142857,
                    0.0,
                    1.214574898785425,
                    1.7751479289940828,
                    1.1264080100125156,
                    0.4143646408839779
                ],
                [
                    0.0,
                    0.1221001221001221,
                    0.1422475106685633,
                    0.0,
                    0.35714285714285715,
                    0.0,
                    1.8218623481781377,
                    1.6272189349112427,
                    0.1251564455569462,
                    0.0
                ],
                [
                    0.0,
                    0.3663003663003663,
                    0.1422475106685633,
                    0.11933174224343675,
                    1.6071428571428572,
                    0.0,
                    1.6194331983805668,
                    1.4792899408284024,
                    0.5006257822277848,
                    0.27624309392265195
                ],
                [
                    0.0,
                    0.2442002442002442,
                    0.1422475106685633,
                    0.11933174224343675,
                    0.7142857142857143,
                    0.0,
                    1.214574898785425,
                    2.0710059171597632,
                    0.37546933667083854,
                    0.0
                ],
                [
                    0.0,
                    0.0,
                    0.1422475106685633,
                    0.0,
                    0.35714285714285715,
                    0.0,
                    0.6072874493927125,
                    1.4792899408284024,
                    0.1251564455569462,
                    0.27624309392265195
                ],
                [
                    0.0,
                    0.1221001221001221,
                    0.2844950213371266,
                    0.11933174224343675,
                    0.35714285714285715,
                    0.0,
                    0.4048582995951417,
                    1.0355029585798816,
                    0.2503128911138924,
                    0.0
                ],
                [
                    0.0,
                    0.2442002442002442,
                    0.1422475106685633,
                    0.0,
                    1.9642857142857142,
                    0.0,
                    1.0121457489878543,
                    0.591715976331361,
                    0.1251564455569462,
                    0.0
                ],
                [
                    0.0,
                    0.2442002442002442,
                    0.1422475106685633,
                    0.0,
                    0.8928571428571429,
                    0.0,
                    0.20242914979757085,
                    0.591715976331361,
                    0.37546933667083854,
                    0.13812154696132597
                ],
                [
                    0.0,
                    0.1221001221001221,
                    0.1422475106685633,
                    0.0,
                    0.5357142857142857,
                    0.0,
                    0.6072874493927125,
                    0.7396449704142012,
                    0.5006257822277848,
                    0.13812154696132597
                ],
                [
                    0.0,
                    0.0,
                    0.1422475106685633,
                    0.0,
                    0.7142857142857143,
                    0.0,
                    0.4048582995951417,
                    0.7396449704142012,
                    0.37546933667083854,
                    0.27624309392265195
                ],
                [
                    0.0,
                    0.4884004884004884,
                    0.1422475106685633,
                    0.0,
                    1.0714285714285714,
                    0.0,
                    0.4048582995951417,
                    0.7396449704142012,
                    1.5018773466833542,
                    0.13812154696132597
                ],
                [
                    0.0,
                    0.0,
                    0.2844950213371266,
                    0.11933174224343675,
                    0.5357142857142857,
                    0.0,
                    1.0121457489878543,
                    0.4437869822485207,
                    0.5006257822277848,
                    0.13812154696132597
                ],
                [
                    0.0,
                    0.2442002442002442,
                    0.0,
                    0.0,
                    0.7142857142857143,
                    0.0,
                    0.6072874493927125,
                    0.0,
                    1.2515644555694618,
                    0.27624309392265195
                ],
                [
                    0.0,
                    0.6105006105006106,
                    0.4267425320056899,
                    0.0,
                    1.7857142857142858,
                    0.0,
                    1.417004048582996,
                    0.591715976331361,
                    1.5018773466833542,
                    0.27624309392265195
                ],
                [
                    0.0,
                    0.4884004884004884,
                    0.0,
                    0.0,
                    1.4285714285714286,
                    0.0,
                    1.0121457489878543,
                    0.4437869822485207,
                    1.0012515644555695,
                    0.5524861878453039
                ],
                [
                    0.0,
                    0.2442002442002442,
                    0.4267425320056899,
                    0.0,
                    2.142857142857143,
                    0.0,
                    0.0,
                    0.4437869822485207,
                    1.7521902377972465,
                    0.4143646408839779
                ],
                [
                    0.0,
                    0.8547008547008547,
                    0.0,
                    0.0,
                    1.7857142857142858,
                    0.0,
                    1.6194331983805668,
                    0.14792899408284024,
                    1.376720901126408,
                    0.4143646408839779
                ],
                [
                    0.0,
                    0.6105006105006106,
                    0.1422475106685633,
                    0.0,
                    1.4285714285714286,
                    0.0,
                    1.8218623481781377,
                    0.14792899408284024,
                    1.8773466833541927,
                    0.13812154696132597
                ],
                [
                    0.0,
                    0.4884004884004884,
                    0.4267425320056899,
                    0.0,
                    2.142857142857143,
                    0.0,
                    1.0121457489878543,
                    0.0,
                    1.8773466833541927,
                    0.27624309392265195
                ],
                [
                    0.0,
                    1.098901098901099,
                    0.4267425320056899,
                    0.0,
                    1.4285714285714286,
                    0.0,
                    1.8218623481781377,
                    0.14792899408284024,
                    2.002503128911139,
                    0.13812154696132597
                ],
                [
                    0.0,
                    0.4884004884004884,
                    0.4267425320056899,
                    0.0,
                    1.7857142857142858,
                    0.0,
                    1.417004048582996,
                    0.0,
                    2.002503128911139,
                    0.4143646408839779
                ],
                [
                    0.0,
                    0.3663003663003663,
                    0.0,
                    0.0,
                    1.7857142857142858,
                    0.11273957158962795,
                    2.42914979757085,
                    0.14792899408284024,
                    2.753441802252816,
                    0.5524861878453039
                ],
                [
                    0.0,
                    0.9768009768009768,
                    0.4267425320056899,
                    0.0,
                    1.0714285714285714,
                    0.0,
                    1.0121457489878543,
                    0.14792899408284024,
                    2.3779724655819776,
                    0.13812154696132597
                ],
                [
                    0.0,
                    0.4884004884004884,
                    0.5689900426742532,
                    0.0,
                    1.6071428571428572,
                    0.0,
                    3.2388663967611335,
                    0.0,
                    3.254067584480601,
                    0.13812154696132597
                ],
                [
                    0.0,
                    0.6105006105006106,
                    0.8534850640113798,
                    0.0,
                    1.7857142857142858,
                    0.2254791431792559,
                    3.8461538461538463,
                    0.2958579881656805,
                    4.380475594493117,
                    0.4143646408839779
                ],
                [
                    0.0,
                    1.343101343101343,
                    0.9957325746799431,
                    0.0,
                    3.392857142857143,
                    1.4656144306651635,
                    4.048582995951417,
                    0.4437869822485207,
                    5.882352941176471,
                    0.4143646408839779
                ],
                [
                    0.11261261261261261,
                    1.5873015873015872,
                    1.8492176386913228,
                    0.11933174224343675,
                    4.107142857142857,
                    2.142051860202931,
                    3.6437246963562755,
                    1.6272189349112427,
                    7.008760951188986,
                    1.7955801104972375
                ],
                [
                    0.5630630630630631,
                    1.9536019536019535,
                    2.7027027027027026,
                    0.2386634844868735,
                    4.642857142857143,
                    6.200676437429538,
                    5.2631578947368425,
                    2.0710059171597632,
                    11.639549436795996,
                    3.453038674033149
                ],
                [
                    2.2522522522522523,
                    3.785103785103785,
                    3.1294452347083928,
                    2.2673031026252985,
                    4.642857142857143,
                    9.695603156708005,
                    5.060728744939271,
                    5.621301775147929,
                    6.382978723404255,
                    6.2154696132596685
                ],
                [
                    10.698198198198199,
                    5.25030525030525,
                    9.95732574679943,
                    13.24582338902148,
                    5.178571428571429,
                    12.739571589627959,
                    5.2631578947368425,
                    6.804733727810651,
                    7.133917396745932,
                    13.535911602209945
                ],
                [
                    31.41891891891892,
                    7.0818070818070815,
                    14.793741109530583,
                    24.58233890214797,
                    5.892857142857143,
                    19.052987598647125,
                    5.870445344129554,
                    10.650887573964496,
                    7.133917396745932,
                    21.54696132596685
                ],
                [
                    38.06306306306306,
                    10.256410256410257,
                    18.49217638691323,
                    30.071599045346062,
                    6.071428571428571,
                    21.871476888387825,
                    4.251012145748988,
                    11.834319526627219,
                    6.007509386733417,
                    18.370165745856355
                ],
                [
                    14.414414414414415,
                    11.843711843711844,
                    21.906116642958747,
                    17.064439140811455,
                    5.535714285714286,
                    16.910935738444195,
                    3.4412955465587043,
                    11.68639053254438,
                    3.8798498122653315,
                    10.082872928176796
                ],
                [
                    1.5765765765765767,
                    11.843711843711844,
                    9.530583214793742,
                    3.341288782816229,
                    3.9285714285714284,
                    5.52423900789177,
                    2.6315789473684212,
                    7.396449704142012,
                    2.8785982478097623,
                    2.4861878453038675
                ],
                [
                    0.0,
                    10.744810744810744,
                    2.987197724039829,
                    0.35799522673031026,
                    2.5,
                    1.1273957158962795,
                    1.417004048582996,
                    4.585798816568047,
                    1.6270337922403004,
                    0.9668508287292817
                ],
                [
                    0.0,
                    8.18070818070818,
                    1.422475106685633,
                    0.0,
                    4.464285714285714,
                    0.5636978579481398,
                    2.0242914979757085,
                    4.585798816568047,
                    1.1264080100125156,
                    0.27624309392265195
                ],
                [
                    0.0,
                    6.715506715506716,
                    1.1379800853485065,
                    0.2386634844868735,
                    1.9642857142857142,
                    0.11273957158962795,
                    1.0121457489878543,
                    3.106508875739645,
                    0.5006257822277848,
                    0.27624309392265195
                ],
                [
                    0.0,
                    4.151404151404152,
                    0.4267425320056899,
                    0.0,
                    1.0714285714285714,
                    0.0,
                    1.214574898785425,
                    0.7396449704142012,
                    0.37546933667083854,
                    0.0
                ],
                [
                    0.0,
                    1.9536019536019535,
                    0.8534850640113798,
                    0.0,
                    1.4285714285714286,
                    0.11273957158962795,
                    1.8218623481781377,
                    0.7396449704142012,
                    0.1251564455569462,
                    0.0
                ]
            ]
        },
        "low_harmonics": {
            "f0_in_hz": 125.0,
            "filter_position_in_hz": 125.0,
            "x_bin_centers": [
                0.9090450000000001,
                0.9273168045000001,
                0.9459558722704502,
                0.9649695853030862,
                0.9843654739676784,
                1.0041512199944287,
                1.0243346595163167,
                1.0449237861725946,
                1.0659267542746638,
                1.0873518820355845,
                1.1092076548644998,
                1.131502728727276,
                1.1542459335746944,
                1.1774462768395457,
                1.2011129470040207,
                1.2252553172388014,
                1.2498829491153014,
                1.2750055963925186,
                1.3006332088800083,
                1.3267759363784966,
                1.3534441326997042,
                1.3806483597669683,
                1.4083993917982844,
                1.43670821957343,
                1.465586054786856,
                1.4950443344880715,
                1.525094725611282,
                1.5557491295960686,
                1.5870196871009494,
                1.6189187828116784,
                1.6514590503461934,
                1.6846533772581518,
                1.7185149101410406,
                1.7530570598348756,
                1.7882935067375567,
                1.8242382062229816,
                1.8609053941680633,
                1.8983095925908415,
                1.9364656154019175,
                1.9753885742714958,
                2.015093884614353,
                2.0555972716951016,
                2.096914776856173,
                2.1390627638709825,
                2.182057925424789,
                2.2259172897258273,
                2.2706582272493163,
                2.3162984576170276
            ],
            "y_bin_heights": [
                [
                    0.0,
                    0.0,
                    0.0,
                    0.0,
                    0.0,
                    0.0,
                    0.0,
                    0.0,
                    0.0,
                    0.0
                ],
                [
                    0.0,
                    0.0,
                    0.0,
                    0.0,
                    0.0,
                    0.0,
                    0.0,
                    0.0,
                    0.0,
                    0.0
                ],
                [
                    0.0,
                    0.0,
                    0.0,
                    0.0,
                    0.0,
                    0.0,
                    0.0,
                    0.0,
                    0.0,
                    0.0
                ],
                [
                    0.0,
                    0.0,
                    0.0,
                    0.0,
                    0.0,
                    0.0,
                    0.0,
                    0.0,
                    0.0,
                    0.0
                ],
                [
                    12.247191011235955,
                    7.977528089887641,
                    24.831460674157302,
                    11.460674157303371,
                    14.044943820224718,
                    16.06741573033708,
                    19.10112359550562,
                    16.179775280898877,
                    17.865168539325843,
                    16.96629213483146
                ],
                [
                    87.75280898876404,
                    92.02247191011236,
                    75.1685393258427,
                    88.53932584269663,
                    85.95505617977528,
                    83.93258426966293,
                    80.89887640449439,
                    83.82022471910112,
                    82.13483146067416,
                    83.03370786516854
                ],
                [
                    0.0,
                    0.0,
                    0.0,
                    0.0,
                    0.0,
                    0.0,
                    0.0,
                    0.0,
                    0.0,
                    0.0
                ],
                [
                    0.0,
                    0.0,
                    0.0,
                    0.0,
                    0.0,
                    0.0,
                    0.0,
                    0.0,
                    0.0,
                    0.0
                ],
                [
                    0.0,
                    0.0,
                    0.0,
                    0.0,
                    0.0,
                    0.0,
                    0.0,
                    0.0,
                    0.0,
                    0.0
                ],
                [
                    0.0,
                    0.0,
                    0.0,
                    0.0,
                    0.0,
                    0.0,
                    0.0,
                    0.0,
                    0.0,
                    0.0
                ],
                [
                    0.0,
                    0.0,
                    0.0,
                    0.0,
                    0.0,
                    0.0,
                    0.0,
                    0.0,
                    0.0,
                    0.0
                ],
                [
                    0.0,
                    0.0,
                    0.0,
                    0.0,
                    0.0,
                    0.0,
                    0.0,
                    0.0,
                    0.0,
                    0.0
                ],
                [
                    0.0,
                    0.0,
                    0.0,
                    0.0,
                    0.0,
                    0.0,
                    0.0,
                    0.0,
                    0.0,
                    0.0
                ],
                [
                    0.0,
                    0.0,
                    0.0,
                    0.0,
                    0.0,
                    0.0,
                    0.0,
                    0.0,
                    0.0,
                    0.0
                ],
                [
                    0.0,
                    0.0,
                    0.0,
                    0.0,
                    0.0,
                    0.0,
                    0.0,
                    0.0,
                    0.0,
                    0.0
                ],
                [
                    0.0,
                    0.0,
                    0.0,
                    0.0,
                    0.0,
                    0.0,
                    0.0,
                    0.0,
                    0.0,
                    0.0
                ],
                [
                    0.0,
                    0.0,
                    0.0,
                    0.0,
                    0.0,
                    0.0,
                    0.0,
                    0.0,
                    0.0,
                    0.0
                ],
                [
                    0.0,
                    0.0,
                    0.0,
                    0.0,
                    0.0,
                    0.0,
                    0.0,
                    0.0,
                    0.0,
                    0.0
                ],
                [
                    0.0,
                    0.0,
                    0.0,
                    0.0,
                    0.0,
                    0.0,
                    0.0,
                    0.0,
                    0.0,
                    0.0
                ],
                [
                    0.0,
                    0.0,
                    0.0,
                    0.0,
                    0.0,
                    0.0,
                    0.0,
                    0.0,
                    0.0,
                    0.0
                ],
                [
                    0.0,
                    0.0,
                    0.0,
                    0.0,
                    0.0,
                    0.0,
                    0.0,
                    0.0,
                    0.0,
                    0.0
                ],
                [
                    0.0,
                    0.0,
                    0.0,
                    0.0,
                    0.0,
                    0.0,
                    0.0,
                    0.0,
                    0.0,
                    0.0
                ],
                [
                    0.0,
                    0.0,
                    0.0,
                    0.0,
                    0.0,
                    0.0,
                    0.0,
                    0.0,
                    0.0,
                    0.0
                ],
                [
                    0.0,
                    0.0,
                    0.0,
                    0.0,
                    0.0,
                    0.0,
                    0.0,
                    0.0,
                    0.0,
                    0.0
                ],
                [
                    0.0,
                    0.0,
                    0.0,
                    0.0,
                    0.0,
                    0.0,
                    0.0,
                    0.0,
                    0.0,
                    0.0
                ],
                [
                    0.0,
                    0.0,
                    0.0,
                    0.0,
                    0.0,
                    0.0,
                    0.0,
                    0.0,
                    0.0,
                    0.0
                ],
                [
                    0.0,
                    0.0,
                    0.0,
                    0.0,
                    0.0,
                    0.0,
                    0.0,
                    0.0,
                    0.0,
                    0.0
                ],
                [
                    0.0,
                    0.0,
                    0.0,
                    0.0,
                    0.0,
                    0.0,
                    0.0,
                    0.0,
                    0.0,
                    0.0
                ],
                [
                    0.0,
                    0.0,
                    0.0,
                    0.0,
                    0.0,
                    0.0,
                    0.0,
                    0.0,
                    0.0,
                    0.0
                ],
                [
                    0.0,
                    0.0,
                    0.0,
                    0.0,
                    0.0,
                    0.0,
                    0.0,
                    0.0,
                    0.0,
                    0.0
                ],
                [
                    0.0,
                    0.0,
                    0.0,
                    0.0,
                    0.0,
                    0.0,
                    0.0,
                    0.0,
                    0.0,
                    0.0
                ],
                [
                    0.0,
                    0.0,
                    0.0,
                    0.0,
                    0.0,
                    0.0,
                    0.0,
                    0.0,
                    0.0,
                    0.0
                ],
                [
                    0.0,
                    0.0,
                    0.0,
                    0.0,
                    0.0,
                    0.0,
                    0.0,
                    0.0,
                    0.0,
                    0.0
                ],
                [
                    0.0,
                    0.0,
                    0.0,
                    0.0,
                    0.0,
                    0.0,
                    0.0,
                    0.0,
                    0.0,
                    0.0
                ],
                [
                    0.0,
                    0.0,
                    0.0,
                    0.0,
                    0.0,
                    0.0,
                    0.0,
                    0.0,
                    0.0,
                    0.0
                ],
                [
                    0.0,
                    0.0,
                    0.0,
                    0.0,
                    0.0,
                    0.0,
                    0.0,
                    0.0,
                    0.0,
                    0.0
                ],
                [
                    0.0,
                    0.0,
                    0.0,
                    0.0,
                    0.0,
                    0.0,
                    0.0,
                    0.0,
                    0.0,
                    0.0
                ],
                [
                    0.0,
                    0.0,
                    0.0,
                    0.0,
                    0.0,
                    0.0,
                    0.0,
                    0.0,
                    0.0,
                    0.0
                ],
                [
                    0.0,
                    0.0,
                    0.0,
                    0.0,
                    0.0,
                    0.0,
                    0.0,
                    0.0,
                    0.0,
                    0.0
                ],
                [
                    0.0,
                    0.0,
                    0.0,
                    0.0,
                    0.0,
                    0.0,
                    0.0,
                    0.0,
                    0.0,
                    0.0
                ],
                [
                    0.0,
                    0.0,
                    0.0,
                    0.0,
                    0.0,
                    0.0,
                    0.0,
                    0.0,
                    0.0,
                    0.0
                ],
                [
                    0.0,
                    0.0,
                    0.0,
                    0.0,
                    0.0,
                    0.0,
                    0.0,
                    0.0,
                    0.0,
                    0.0
                ],
                [
                    0.0,
                    0.0,
                    0.0,
                    0.0,
                    0.0,
                    0.0,
                    0.0,
                    0.0,
                    0.0,
                    0.0
                ],
                [
                    0.0,
                    0.0,
                    0.0,
                    0.0,
                    0.0,
                    0.0,
                    0.0,
                    0.0,
                    0.0,
                    0.0
                ],
                [
                    0.0,
                    0.0,
                    0.0,
                    0.0,
                    0.0,
                    0.0,
                    0.0,
                    0.0,
                    0.0,
                    0.0
                ],
                [
                    0.0,
                    0.0,
                    0.0,
                    0.0,
                    0.0,
                    0.0,
                    0.0,
                    0.0,
                    0.0,
                    0.0
                ],
                [
                    0.0,
                    0.0,
                    0.0,
                    0.0,
                    0.0,
                    0.0,
                    0.0,
                    0.0,
                    0.0,
                    0.0
                ],
                [
                    0.0,
                    0.0,
                    0.0,
                    0.0,
                    0.0,
                    0.0,
                    0.0,
                    0.0,
                    0.0,
                    0.0
                ]
            ]
        }
    },
    "column1_row3_experiment_c": {
        "high_harmonics": {
            "x": [
                0.0,
                4.0,
                8.0,
                12.0,
                16.0,
                20.0,
                24.0
            ],
            "y": [
                [
                    0.0,
                    0.0,
                    0.0,
                    0.0,
                    0.0,
                    0.0,
                    0.0,
                    0.0,
                    0.0,
                    0.0
                ],
                [
                    -0.08823507813599196,
                    0.13510227144123593,
                    0.22711636153856973,
                    0.09017272582320657,
                    0.22375464966297087,
                    0.18009862634515392,
                    0.13474605291340452,
                    0.3159571054609651,
                    0.22640419037080198,
                    0.41344883644394237
                ],
                [
                    -0.22044582943335378,
                    0.27039415815544554,
                    0.27260270299732725,
                    0.49694936564484404,
                    -0.04469677224573443,
                    0.36052354371504197,
                    0.3146794876061399,
                    0.5875762825198215,
                    0.3624893163486277,
                    0.41344666015695264
                ],
                [
                    3.333849655895449e-06,
                    0.3606929855138362,
                    0.45474832413104127,
                    0.7236569904233097,
                    -0.2678451354547612,
                    0.49605758033401987,
                    0.4047735091636129,
                    0.7690632641282219,
                    0.5442246108449982,
                    0.5977433257684948
                ],
                [
                    -0.3524821437388588,
                    0.4058626238469071,
                    0.5915696515346242,
                    0.9963835040866112,
                    -2.819956651388253,
                    0.5412727482192318,
                    0.49494295194899535,
                    0.9053947402558243,
                    0.5442237345213196,
                    0.5516397855120867
                ],
                [
                    -0.7036924352854976,
                    0.5415186266695513,
                    0.637220335770546,
                    1.1330248109830743,
                    -4.114034588883469,
                    0.5865185526609591,
                    0.17969900448405612,
                    1.0419064140173435,
                    0.4533171785736064,
                    0.5977458393838706
                ],
                [
                    -0.8350709460960504,
                    0.6773565099269303,
                    0.591574129552975,
                    1.133022786010007,
                    -4.66938447212514,
                    0.541278562468944,
                    -0.7155412578119127,
                    0.9963810534953997,
                    0.317108022024587,
                    0.5977410287912481
                ]
            ]
        },
        "low_harmonics": {
            "x": [
                0.0,
                4.0,
                8.0,
                12.0,
                16.0,
                20.0,
                24.0
            ],
            "y": [
                [
                    0.0,
                    0.0,
                    0.0,
                    0.0,
                    0.0,
                    0.0,
                    0.0,
                    0.0,
                    0.0,
                    0.0
                ],
                [
                    0.9049868951286546,
                    0.950448738857584,
                    0.9049915687349099,
                    0.9041712715063236,
                    0.9037612381336183,
                    0.9049838540878592,
                    0.9049889259815993,
                    0.9045773731215797,
                    0.9049845590285455,
                    0.9495889849858647
                ],
                [
                    1.8181758282621119,
                    1.9099487836872355,
                    1.864058532702746,
                    1.8623676451979223,
                    1.8615224719063421,
                    1.7723250537327633,
                    1.818182954608138,
                    1.8173521773732606,
                    1.8640462303346312,
                    1.862372843898015
                ],
                [
                    2.6933739123364284,
                    2.8785878898389297,
                    2.832253469701421,
                    2.7834217430407064,
                    2.735938166795115,
                    2.6471275678712964,
                    2.7859423510573027,
                    2.7384033956873033,
                    2.739646774215859,
                    2.8296938242968332
                ],
                [
                    3.4828363619187677,
                    3.8564497626291945,
                    3.809669171857554,
                    3.6661564144128356,
                    3.664499975920227,
                    3.4828364098497,
                    3.809668681587124,
                    3.6211409423008543,
                    3.669469631438923,
                    3.806225640617405
                ],
                [
                    4.27837442605132,
                    4.89085286418988,
                    4.796397269950405,
                    4.603564153409618,
                    4.601482028577821,
                    4.325358342529861,
                    4.8908592838682585,
                    4.65275372577216,
                    4.6077218507059285,
                    4.69777283177223
                ],
                [
                    5.032711556831731,
                    5.887875063674383,
                    5.792519038133315,
                    5.6445300016601,
                    5.546967438215198,
                    5.127380903466824,
                    6.27018854326865,
                    5.789897148341394,
                    5.602041579353764,
                    5.644534292287831
                ]
            ]
        }
    },
    "column1_row4_experiment_d": {
        "1": {
            "x": [
                0.0,
                1.0,
                2.0,
                3.0,
                4.0,
                6.0,
                8.0
            ],
            "y": [
                [
                    0.0,
                    0.0,
                    0.0,
                    0.0,
                    0.0,
                    0.0,
                    0.0,
                    0.0,
                    0.0,
                    0.0
                ],
                [
                    0.13522437270693055,
                    0.045033227217715605,
                    0.09016968813565016,
                    0.18018078696609593,
                    3.1241862571973478e-06,
                    0.11267911290623954,
                    0.045034848054665344,
                    0.04505496604659698,
                    0.08982731342620615,
                    0.09032735981453945
                ],
                [
                    0.22547863590869927,
                    0.09009205617355603,
                    0.1804244408781581,
                    0.27039129748773294,
                    0.0900518174800354,
                    0.180342422325901,
                    0.09008997191699439,
                    0.04505835050015772,
                    0.2022222673245121,
                    0.22598385286208422
                ],
                [
                    0.22548152931172166,
                    0.13516421160230477,
                    0.225579283376837,
                    0.27039129748773294,
                    0.09005052548096801,
                    0.18034053341123876,
                    0.13516143957628468,
                    0.13522558808186935,
                    0.29222654773815293,
                    0.27124296481406707
                ],
                [
                    0.22548093350919313,
                    0.13516558015273428,
                    0.18042565702121832,
                    0.2703940679105936,
                    0.09005307627658299,
                    0.22547679030281195,
                    0.1351633899730828,
                    0.09013057432111563,
                    0.29222979030511326,
                    0.22598725244834716
                ],
                [
                    0.18034279568036057,
                    0.1802623200254846,
                    0.18042315301680967,
                    0.1801838092630012,
                    0.04501535266300555,
                    0.13522977468481817,
                    0.1351633899730828,
                    0.067593127657021,
                    0.3823182150130283,
                    0.20336538724928838
                ],
                [
                    0.11267732835236124,
                    0.0900922610842047,
                    0.13528769178662886,
                    0.09005014228063196,
                    5.331889827597802e-06,
                    0.04505835050015772,
                    0.09008906907488343,
                    0.067593127657021,
                    0.292228729161296,
                    0.1355271816921026
                ]
            ]
        },
        "12": {
            "x": [
                0.0,
                1.0,
                2.0,
                3.0,
                4.0,
                6.0,
                8.0
            ],
            "y": [
                [
                    0.0,
                    0.0,
                    0.0,
                    0.0,
                    0.0,
                    0.0,
                    0.0,
                    0.0,
                    0.0,
                    0.0
                ],
                [
                    0.045054769151160856,
                    0.022520282385290052,
                    -0.04507237050140127,
                    0.0,
                    9.543444185466932e-07,
                    0.06759222339573186,
                    4.4772171045592835e-07,
                    1.7058164216710026e-06,
                    1.2099809078569557e-06,
                    0.090327955617068
                ],
                [
                    0.04505755162852615,
                    0.022520282385290052,
                    -0.04507237050140127,
                    0.04501430689415631,
                    0.044989425298099184,
                    0.09012775870521002,
                    -1.7765823731585861e-06,
                    -0.04503097040682316,
                    5.153525818590854e-06,
                    0.11293055655547662
                ],
                [
                    0.04505232951835775,
                    1.8518041678960984e-06,
                    3.3804886122312805e-07,
                    0.045016181362397434,
                    6.180163831248642e-07,
                    0.06759250323722402,
                    -4.667568079874673e-06,
                    3.0489254408405664e-06,
                    0.022459779294158155,
                    0.0677422642815648
                ],
                [
                    0.04505188342104516,
                    -0.04500997710901361,
                    2.409919297563512e-06,
                    0.09005205142948042,
                    4.1856639554360697e-07,
                    0.04505636524080711,
                    -1.7765823731585861e-06,
                    3.0489254408405664e-06,
                    1.8885784794364646e-06,
                    -9.428125963759082e-07
                ],
                [
                    2.100698813345403e-06,
                    -0.04501520792375968,
                    2.409919297563512e-06,
                    0.09005395759288926,
                    6.180163831248642e-07,
                    0.04505725253211851,
                    -3.7034738723518146e-06,
                    -0.04503360206637186,
                    5.153525818590854e-06,
                    -0.09025225579622786
                ],
                [
                    7.708580393450681e-07,
                    -0.045010515546761776,
                    -0.04507237050140127,
                    0.0900534591960937,
                    4.1856639554360697e-07,
                    0.04505708351899107,
                    -6.515470290235914e-07,
                    -0.09004608644463324,
                    1.8885784794364646e-06,
                    -0.0902518459978795
                ]
            ]
        },
        "2": {
            "x": [
                0.0,
                1.0,
                2.0,
                3.0,
                4.0,
                6.0,
                8.0
            ],
            "y": [
                [
                    0.0,
                    0.0,
                    0.0,
                    0.0,
                    0.0,
                    0.0,
                    0.0,
                    0.0,
                    0.0,
                    0.0
                ],
                [
                    0.18034426054339225,
                    0.180178223326628,
                    0.13528717786438474,
                    0.13510438616686998,
                    0.11254724657869514,
                    0.18034179790610402,
                    0.0900864450593824,
                    0.04505412919413321,
                    0.04491910489838896,
                    0.04516640598430223
                ],
                [
                    0.2706373877645518,
                    0.3155293183437223,
                    0.18042405585892063,
                    0.2929622366361521,
                    0.1125496504991661,
                    0.2706352744472018,
                    0.13516643277362894,
                    0.13522529908690997,
                    0.22476949763246795,
                    0.2034085903673502
                ],
                [
                    0.22548113642652182,
                    0.4962731261499962,
                    0.18042534372026905,
                    0.27039558165635574,
                    0.24777530497500683,
                    0.3610121294737791,
                    0.18025705073381942,
                    0.09012754996354325,
                    0.31482112261267703,
                    0.2939493380061497
                ],
                [
                    0.18034426054339225,
                    0.4510581844358157,
                    0.18042405585892063,
                    0.2703943074809976,
                    0.20267593334750011,
                    0.3610087263822157,
                    0.15771216935751725,
                    0.04505810951192868,
                    0.40495208659128523,
                    0.29395101628165304
                ],
                [
                    -0.04503551506503212,
                    0.3155252876974014,
                    0.04507658085109839,
                    0.09005377338315707,
                    0.06751474397299762,
                    0.22547525352009912,
                    0.04503443616373759,
                    1.2620773945093422e-06,
                    0.2247683841058603,
                    0.06775618357001843
                ],
                [
                    -0.0900479838193311,
                    0.13509877298659656,
                    -0.04505457158617773,
                    -0.04499167848468799,
                    0.022497294488369346,
                    0.02252664464018883,
                    -0.04501599742345519,
                    -0.022516943839304415,
                    0.08985031115897729,
                    -0.11282896282124796
                ]
            ]
        },
        "3": {
            "x": [
                0.0,
                1.0,
                2.0,
                3.0,
                4.0,
                6.0,
                8.0
            ],
            "y": [
                [
                    0.0,
                    0.0,
                    0.0,
                    0.0,
                    0.0,
                    0.0,
                    0.0,
                    0.0,
                    0.0,
                    0.0
                ],
                [
                    0.15778346178938873,
                    0.2705127424280641,
                    0.13535297321886777,
                    0.04501510781743534,
                    0.11254906528565672,
                    0.1352263234126177,
                    0.1802574716411754,
                    0.13523013068652695,
                    0.0898522663808684,
                    0.045176908952894584
                ],
                [
                    0.27063260089086305,
                    0.5417613543924061,
                    0.2708836252382788,
                    0.2703935361225697,
                    0.2928924694819119,
                    0.31581302042520965,
                    0.22537780039251334,
                    0.18034320271623727,
                    0.40494794324003375,
                    0.2713736425695736
                ],
                [
                    0.20291110108418875,
                    0.7229969716288313,
                    0.2708827087294061,
                    0.22527647401337186,
                    0.3380285587772555,
                    0.2706342841385758,
                    0.18025694796392117,
                    0.13522558808186935,
                    0.35987794602117623,
                    0.3166744685307408
                ],
                [
                    0.09012996530733962,
                    0.6776595520403249,
                    0.22568213769904966,
                    0.1801796196156789,
                    0.33802367078726464,
                    0.22547852401364482,
                    0.09008646569486586,
                    0.06759284781552884,
                    0.40495119419538617,
                    0.3166725188084109
                ],
                [
                    -0.04503405720912751,
                    0.225376959425051,
                    3.3804886122312805e-07,
                    0.02250626179807766,
                    0.11254912638263123,
                    3.3523836527882267e-06,
                    -0.04501707818010822,
                    -0.09005224357663338,
                    0.1797800456795784,
                    0.1355929295455849
                ],
                [
                    -3.868548864138788e-06,
                    -0.04501313150228822,
                    -0.13516186851018103,
                    1.2689558549494606e-06,
                    0.0,
                    1.4984263438932999e-06,
                    -0.0450186348921606,
                    -0.09005136623451254,
                    -0.06732584321522112,
                    0.045181387674463835
                ]
            ]
        },
        "4": {
            "x": [
                0.0,
                1.0,
                2.0,
                3.0,
                4.0,
                6.0,
                8.0
            ],
            "y": [
                [
                    0.0,
                    0.0,
                    0.0,
                    0.0,
                    0.0,
                    0.0,
                    0.0,
                    0.0,
                    0.0,
                    0.0
                ],
                [
                    0.13523085461098755,
                    0.09009106536284736,
                    0.18042357411402268,
                    0.1351063369680271,
                    0.1351039215610414,
                    0.13523016465026835,
                    0.13516532662338818,
                    0.13522599731961044,
                    0.11229571087660217,
                    0.06775252290193233
                ],
                [
                    0.18034474360106953,
                    0.22537946188482214,
                    0.22558024031827018,
                    0.3155331705221164,
                    0.22528196052280544,
                    0.18034539517978393,
                    0.18026208238140604,
                    0.15778506551958835,
                    0.15724420966286068,
                    0.11295061391143478
                ],
                [
                    0.09012945318040878,
                    0.2479473733756496,
                    0.18042435885543373,
                    0.22528124857006532,
                    0.22528078036056282,
                    0.09012879954645223,
                    0.09008646569486586,
                    2.862711502932269e-06,
                    0.11229295444017862,
                    0.022580095530078267
                ],
                [
                    -1.4185644022501886e-06,
                    0.18026270910052306,
                    0.04507125039689293,
                    0.13510959994860344,
                    0.1351084179972775,
                    -0.04503090798377399,
                    -0.04501557651609919,
                    -0.04503418971450829,
                    0.06735699545592055,
                    -0.06771836176104726
                ],
                [
                    -1.7359574490116714e-06,
                    -1.9000251748058083e-06,
                    -1.0945760210989697e-06,
                    4.067552518027817e-06,
                    0.09005150054135916,
                    -0.04503477702576433,
                    -0.04501758946067266,
                    0.022527853661012398,
                    -0.06732096651890995,
                    -0.20300012704288095
                ],
                [
                    2.2502264804824534e-06,
                    -0.13498048610876912,
                    0.09016699852713142,
                    0.04501735755806513,
                    0.045014219568513564,
                    0.04505482804358321,
                    -0.09000870203939612,
                    -0.09004686255427008,
                    -0.157001113269435,
                    -0.27057484727937653
                ]
            ]
        },
        "5": {
            "x": [
                0.0,
                1.0,
                2.0,
                3.0,
                4.0,
                6.0,
                8.0
            ],
            "y": [
                [
                    0.0,
                    0.0,
                    0.0,
                    0.0,
                    0.0,
                    0.0,
                    0.0,
                    0.0,
                    0.0,
                    0.0
                ],
                [
                    0.04505515190040185,
                    0.04503411823836073,
                    0.06765614120039509,
                    0.13510304083530067,
                    0.09000642679298643,
                    0.045057803452061174,
                    0.045032253404753114,
                    0.04505851874966976,
                    0.13473673259360808,
                    0.045152382005753056
                ],
                [
                    0.04505694978361424,
                    0.09008860054968676,
                    0.09021593990887264,
                    0.18018350984779502,
                    0.13503933276268407,
                    0.09012919691646408,
                    0.04503070463218736,
                    0.09012873304159745,
                    0.17968582808449585,
                    0.045156722773412705
                ],
                [
                    0.04505295171611279,
                    0.0900887563503317,
                    0.09021530114800543,
                    0.15764383962598635,
                    0.09000835309222263,
                    0.04505668268016502,
                    8.686290664527974e-07,
                    0.0450587597378988,
                    0.17968582808449585,
                    0.04515264050991072
                ],
                [
                    1.8539573088949268e-06,
                    0.0900887563503317,
                    0.045101389828916844,
                    0.18017911078167057,
                    0.06749925595798228,
                    1.6990776033898314e-06,
                    -1.0691703576093392e-06,
                    -1.8852810949043786e-06,
                    0.13473875367072885,
                    0.04515245568854183
                ],
                [
                    0.0450511015896613,
                    0.0900883624266528,
                    0.045095611157534715,
                    0.2027292463855588,
                    0.0449896306662701,
                    3.7790112653035557e-07,
                    -0.045017032921878836,
                    -1.6800885146439626e-06,
                    0.13473875367072885,
                    0.022576627243334438
                ],
                [
                    0.0450511015896613,
                    0.045039089074561056,
                    2.409919297563512e-06,
                    0.18018375388491442,
                    0.044991564629249414,
                    2.181054916755576e-06,
                    -0.04501789903273254,
                    0.04505825254424123,
                    0.11227040999242083,
                    7.689460718787733e-07
                ]
            ]
        },
        "6": {
            "x": [
                0.0,
                1.0,
                2.0,
                3.0,
                4.0,
                6.0,
                8.0
            ],
            "y": [
                [
                    0.0,
                    0.0,
                    0.0,
                    0.0,
                    0.0,
                    0.0,
                    0.0,
                    0.0,
                    0.0,
                    0.0
                ],
                [
                    0.045053619791706856,
                    0.0450385906777655,
                    0.04507585647383494,
                    0.1351063369680271,
                    0.09000317427205898,
                    0.04505772608036074,
                    0.09009076439006575,
                    0.09013166868557851,
                    -0.04488686156500071,
                    0.06775209731980543
                ],
                [
                    0.045056367127408375,
                    0.135168346230829,
                    0.13528627502227378,
                    0.1801819154643534,
                    0.09000581694780763,
                    0.09012736133519816,
                    0.135163657922023,
                    0.1352304568249361,
                    1.8885784794364646e-06,
                    0.04516640598430223
                ],
                [
                    1.4754558942398077e-06,
                    0.13516669211573593,
                    0.13528213445500573,
                    0.1351063369680271,
                    0.044991564629249414,
                    0.04505293109311026,
                    0.022516044153570197,
                    0.13522777007988457,
                    0.04491745947391085,
                    0.0677522674497341
                ],
                [
                    -2.5110928297822355e-06,
                    0.1351641840559733,
                    0.09016830998405707,
                    0.13510338469224545,
                    5.004512259043636e-07,
                    -1.0603101275319382e-06,
                    4.4772171045592835e-07,
                    0.09012864432800613,
                    0.0,
                    0.022578923425468703
                ],
                [
                    -3.929657232032424e-06,
                    4.218563828706223e-06,
                    0.04507469899998939,
                    0.09005248418560896,
                    -5.932320749635345e-07,
                    -3.430432647777426e-06,
                    -0.04501475377848163,
                    -1.2001543731043895e-06,
                    -0.17944371331714098,
                    -0.11283123138030217
                ],
                [
                    -4.247050278793907e-06,
                    -0.02250585562951285,
                    -3.927129484521119e-06,
                    0.09005315192801516,
                    0.04498880728171606,
                    -6.244197969795806e-07,
                    -0.022509222498510728,
                    1.6680342886377097e-06,
                    -0.269047090791728,
                    -0.06771878506094661
                ]
            ]
        }
    },
    "column1_row5_experiment_e": {
        "pure_tones": {
            "x": [
                80.00000000000001,
                113.13708498984762,
                159.99999999999994,
                226.2741699796951,
                319.9999999999999
            ],
            "y": [
                [
                    1.161006756291937,
                    1.048401993662221,
                    1.56252435483451,
                    1.9228567044379232,
                    3.312227942656666,
                    2.1427476247616,
                    3.363365764901796,
                    2.988340189110269,
                    0.9468490194274174,
                    1.2358803908842426
                ],
                [
                    0.6451111113923874,
                    0.7012540973091719,
                    0.934639632126693,
                    0.6379030004744527,
                    1.092668890018333,
                    0.6391625344128805,
                    1.0668469814565609,
                    0.8770210387290346,
                    0.7332479711174764,
                    0.6438489858661112
                ],
                [
                    0.35906418352889546,
                    0.46945437927544387,
                    0.6885703685122078,
                    0.44806380887952757,
                    0.6328995513447789,
                    0.38649499960341244,
                    0.5532323045907616,
                    0.5453024396140992,
                    0.4209809749640151,
                    0.38837227032794863
                ],
                [
                    0.31595554643533647,
                    0.4239603309548427,
                    0.5415447127604167,
                    0.3137996147197178,
                    0.4815118385740647,
                    0.3592442161000327,
                    0.3901082518601936,
                    0.4614786217817909,
                    0.31045519089585627,
                    0.3270440334812328
                ],
                [
                    0.24777682950693822,
                    0.27520413274732614,
                    0.37257490059088566,
                    0.2912828469782221,
                    0.4658858736314251,
                    0.24719918934418514,
                    0.3398522974322276,
                    0.37792960021659866,
                    0.3317149584488055,
                    0.27998415376016694
                ]
            ]
        },
        "transposed_tones": {
            "x": [
                80.00000000000001,
                113.13708498984762,
                159.99999999999994,
                226.2741699796951,
                319.9999999999999
            ],
            "y": [
                [
                    4.054784335819583,
                    66.84231487665437,
                    19.50587424346567,
                    9.615800880342224,
                    15.75940515811186,
                    30.916609521580742,
                    38.50419896990554,
                    47.89914513210006,
                    10.694599654750784,
                    11.089331481113861
                ],
                [
                    3.338794741230713,
                    50.57287092220735,
                    11.978987595738879,
                    6.033153354735048,
                    6.618128994291842,
                    5.881114681779156,
                    9.897795966205729,
                    14.008526205745907,
                    5.38390857797178,
                    11.847419228726032
                ],
                [
                    2.5761338387133264,
                    29.105441364184887,
                    10.138879703312455,
                    8.745413523482648,
                    10.967966317673751,
                    4.6426282168445026,
                    14.431274288202577,
                    15.577930238712227,
                    6.016223247140706,
                    9.02507337012158
                ],
                [
                    2.546075729411988,
                    24.85915662869239,
                    12.746257895189208,
                    6.512554485124422,
                    15.239779956187647,
                    4.1712684311037025,
                    38.02845724033769,
                    18.57911239186817,
                    21.82806615430473,
                    12.372235674111117
                ],
                [
                    4.972607669411732,
                    12.31769082284435,
                    19.241723839616814,
                    5.715302911425557,
                    22.636894581579337,
                    9.197318582383021,
                    23.127414671110277,
                    11.19935553228156,
                    14.092214901489813,
                    9.65443535722961
                ]
            ]
        }
    },
    "column2_row1_experiment_a": {
        "rand": {
            "x": [
                1,
                2,
                3,
                4,
                5,
                6,
                7,
                8,
                9,
                10,
                11,
                12,
                13,
                14,
                15,
                16,
                17,
                18,
                19,
                20,
                21,
                22,
                23,
                24,
                25,
                26,
                27,
                28,
                29,
                30
            ],
            "y": [
                [
                    0.17399933641908352,
                    0.221802099608411,
                    0.17851218899540613,
                    0.159306606711556,
                    0.18843333116885225,
                    0.14895606540301826,
                    0.16654914297188708,
                    0.15766343912165348,
                    0.22705672797792056,
                    0.15280350288374422
                ],
                [
                    0.1939030552646599,
                    0.254060485029685,
                    0.2016129109752011,
                    0.16828377086486948,
                    0.20133316307907415,
                    0.15549791709586713,
                    0.18168533813809054,
                    0.17388120622232203,
                    0.25726611116359166,
                    0.17451098347433724
                ],
                [
                    0.23811872185065439,
                    0.30094054689209915,
                    0.31101752103507335,
                    0.18657066723244264,
                    0.23273301257726206,
                    0.220530989432038,
                    0.20540156751990635,
                    0.21075196276146058,
                    0.3351723373481613,
                    0.18634060805157523
                ],
                [
                    0.3158744127588696,
                    5.628899127394119,
                    1.8094662292484833,
                    0.28470974574858837,
                    0.26928140775738063,
                    2.8341193152990884,
                    0.2469077850534339,
                    3.140717710353786,
                    3.0023681790650167,
                    0.2844839774912007
                ],
                [
                    1.3777353685576512,
                    8.42180187420631,
                    19.69459922944547,
                    0.39750186312655517,
                    0.42940889867687576,
                    6.96404928678592,
                    0.392702643572254,
                    2.8918337371928526,
                    10.700138124722566,
                    0.41207517178317665
                ],
                [
                    4.565565278523437,
                    100.0,
                    20.04522443351336,
                    2.6521327995827897,
                    5.273474054797147,
                    15.307440998715405,
                    5.881651680883223,
                    12.746895748986873,
                    22.521952430949238,
                    9.373736403426928
                ],
                [
                    6.212339234688323,
                    57.7425245868653,
                    100.0,
                    2.7415369755837573,
                    2.999701945451822,
                    100.0,
                    6.670488035075814,
                    13.128185193277863,
                    100.0,
                    14.914462791043041
                ],
                [
                    8.982135639726053,
                    33.979090420404155,
                    56.016156978661066,
                    3.351035691312338,
                    5.5663590485903285,
                    54.15451690674574,
                    5.911584337881065,
                    17.226494351340623,
                    23.848871218299223,
                    12.607927689016035
                ],
                [
                    8.929464016237024,
                    49.329571816150064,
                    100.0,
                    3.45706449543155,
                    5.547649979990169,
                    23.28654812329182,
                    32.14878972226951,
                    14.004029291684162,
                    100.0,
                    10.198946677517652
                ],
                [
                    10.262755337674234,
                    58.82260055834762,
                    94.90016891850036,
                    3.4959285787197656,
                    5.633780745551053,
                    36.00082702828566,
                    22.52818714292876,
                    16.50946292977787,
                    72.46580098168397,
                    15.90529492116903
                ],
                [
                    12.990656888393003,
                    29.1558474397429,
                    100.0,
                    4.52030679912399,
                    5.606390919280928,
                    100.0,
                    100.0,
                    11.586943712333468,
                    79.9073787480622,
                    7.465655536212666
                ],
                [
                    28.25500444715787,
                    21.019503691700855,
                    100.0,
                    4.408562602332616,
                    5.397170162106563,
                    100.0,
                    50.01951012854845,
                    36.280558499152285,
                    57.898762841821146,
                    10.4455486217287
                ],
                [
                    100.0,
                    29.648053094939517,
                    100.0,
                    6.166162188092721,
                    6.12877656086563,
                    100.0,
                    14.579700755419546,
                    13.003724109676899,
                    100.0,
                    16.479305957696617
                ],
                [
                    39.753172888119806,
                    100.0,
                    54.56970249415894,
                    6.9288345919638825,
                    6.539265171733206,
                    100.0,
                    13.866936168046067,
                    10.681216772059187,
                    38.45363469936708,
                    14.535416325306837
                ],
                [
                    50.46925363923089,
                    93.8764578904381,
                    55.769064551862385,
                    6.926365139470503,
                    6.440744131848321,
                    100.0,
                    12.671497873369505,
                    11.967633821230043,
                    100.0,
                    17.243934349897614
                ],
                [
                    64.2266667546723,
                    100.0,
                    59.06228090470486,
                    8.622065490548035,
                    6.445208191412527,
                    100.0,
                    16.589660803752626,
                    15.66300915712106,
                    100.0,
                    16.27305223117819
                ],
                [
                    27.962716654517962,
                    100.0,
                    100.0,
                    9.381542352832705,
                    6.923748986228274,
                    100.0,
                    25.453855814692567,
                    21.102369899096843,
                    79.5372725430994,
                    19.32543608937794
                ],
                [
                    37.31220131098846,
                    100.0,
                    100.0,
                    8.877064406042843,
                    7.4456646669663265,
                    100.0,
                    26.4948621832789,
                    20.792271530698184,
                    100.0,
                    11.388669236404422
                ],
                [
                    100.0,
                    100.0,
                    100.0,
                    8.661560751462957,
                    10.819204361157002,
                    100.0,
                    22.8042836901408,
                    95.90157903977465,
                    54.75451949565812,
                    11.618841552620976
                ],
                [
                    81.37681551704321,
                    100.0,
                    100.0,
                    8.26606691787515,
                    10.730304852906654,
                    100.0,
                    29.375999531203778,
                    37.275091906528175,
                    100.0,
                    21.53355313036123
                ],
                [
                    100.0,
                    100.0,
                    100.0,
                    7.9976456603460955,
                    10.359788140213343,
                    100.0,
                    28.659647450358,
                    100.0,
                    100.0,
                    27.258259154487874
                ],
                [
                    100.0,
                    100.0,
                    100.0,
                    6.700689608049531,
                    10.879243635111026,
                    100.0,
                    45.17017892251546,
                    83.83073718282661,
                    100.0,
                    49.61943748551507
                ],
                [
                    100.0,
                    100.0,
                    100.0,
                    7.364337021992163,
                    15.8361792572311,
                    100.0,
                    66.92008978116277,
                    90.28500117662219,
                    100.0,
                    40.29698871762646
                ],
                [
                    100.0,
                    100.0,
                    100.0,
                    7.579139997566813,
                    16.59990046271003,
                    100.0,
                    53.28207015070903,
                    93.24767378817357,
                    100.0,
                    21.0897022200753
                ],
                [
                    100.0,
                    100.0,
                    100.0,
                    6.958826646469681,
                    12.271678433133436,
                    100.0,
                    53.172065420654334,
                    100.0,
                    100.0,
                    31.665595148194704
                ],
                [
                    100.0,
                    100.0,
                    100.0,
                    6.340318977530696,
                    10.953135906580247,
                    100.0,
                    58.08471941085159,
                    53.14840791495073,
                    100.0,
                    53.205973261897206
                ],
                [
                    100.0,
                    100.0,
                    100.0,
                    9.747789550822118,
                    12.247980928443818,
                    66.1953008980023,
                    74.5911575138986,
                    100.0,
                    100.0,
                    36.083988252402506
                ],
                [
                    100.0,
                    100.0,
                    100.0,
                    15.672725742650716,
                    14.531641990370781,
                    100.0,
                    51.731462665459766,
                    100.0,
                    100.0,
                    29.448111845261906
                ],
                [
                    100.0,
                    100.0,
                    100.0,
                    13.438053098937411,
                    14.39930853161605,
                    100.0,
                    100.0,
                    100.0,
                    100.0,
                    52.40856069761435
                ],
                [
                    100.0,
                    100.0,
                    100.0,
                    26.154878713668992,
                    15.923948717154573,
                    100.0,
                    100.0,
                    100.0,
                    100.0,
                    100.0
                ]
            ]
        },
        "sine": {
            "x": [
                1,
                2,
                3,
                4,
                5,
                6,
                7,
                8,
                9,
                10,
                11,
                12,
                13,
                14,
                15,
                16,
                17,
                18,
                19,
                20,
                21,
                22,
                23,
                24,
                25,
                26,
                27,
                28,
                29,
                30
            ],
            "y": [
                [
                    0.1909230339063771,
                    0.22475620631002904,
                    0.1996007557408064,
                    0.16092080834796885,
                    0.19588468338421236,
                    0.14941138958221056,
                    0.17668852515437997,
                    0.1784786034410183,
                    0.23229684166094694,
                    0.158453461238024
                ],
                [
                    0.22228363100125584,
                    0.25264783918991235,
                    0.2251630539283134,
                    0.1711027345417875,
                    0.21050166012390206,
                    0.16772772575084222,
                    0.1859203323052092,
                    0.20177725674987582,
                    0.2762292006007914,
                    0.1647282148771313
                ],
                [
                    0.3295479320552301,
                    0.32139183612004907,
                    0.42411381634962,
                    0.2024812391006409,
                    0.24891372418623325,
                    0.2308078642699424,
                    0.2290606402601076,
                    0.26273046486847457,
                    0.3713416383323584,
                    0.18285757432963848
                ],
                [
                    0.5210572073988071,
                    4.5633490705667805,
                    4.883757357894004,
                    0.30144836894723803,
                    0.3423859869962218,
                    1.5268607029398702,
                    0.33190131200310513,
                    3.307981424586423,
                    1.7739747625254303,
                    0.242305640343121
                ],
                [
                    3.0770679005934953,
                    9.667467359186276,
                    61.26628297312509,
                    0.35509211444265615,
                    0.6195968185977268,
                    10.525054247354992,
                    0.5143933131044692,
                    4.596596685762852,
                    10.55387596006384,
                    0.33558364804396495
                ],
                [
                    5.5314784970645805,
                    100.0,
                    23.67290574970012,
                    2.9153977747222117,
                    4.528619209597047,
                    32.035527509210965,
                    7.629156503311476,
                    9.828140239021398,
                    18.637832973909717,
                    6.436679216698637
                ],
                [
                    6.124515388034743,
                    14.80950550295682,
                    100.0,
                    4.568164504670192,
                    5.007777792698916,
                    100.0,
                    7.820684020485799,
                    9.043277950800347,
                    100.0,
                    59.69411470352432
                ],
                [
                    8.583532305952948,
                    20.0375981190173,
                    100.0,
                    3.566801044213121,
                    7.716011416950089,
                    13.67982498079841,
                    6.747267621707837,
                    30.030796447638192,
                    100.0,
                    10.010548837052063
                ],
                [
                    8.294493895182429,
                    14.287818665144691,
                    35.14931384770639,
                    3.9370103932550493,
                    7.0297216115075525,
                    18.23803040235741,
                    12.95253435913141,
                    13.549155018970017,
                    100.0,
                    6.2811647009929255
                ],
                [
                    10.017405880883873,
                    44.853171205960535,
                    23.007095246651627,
                    4.987352234455159,
                    6.185852163452643,
                    100.0,
                    32.90428339591942,
                    10.719438230662968,
                    100.0,
                    8.71432568869971
                ],
                [
                    12.695243497513387,
                    11.852809036641068,
                    32.46908404435372,
                    3.26324021835174,
                    5.914247147016903,
                    100.0,
                    23.381588748024523,
                    9.014719032273737,
                    100.0,
                    9.74428101555635
                ],
                [
                    13.98252435124673,
                    9.451508488284489,
                    100.0,
                    3.781340929062151,
                    6.827740689934388,
                    100.0,
                    61.71190964527492,
                    13.699528981972675,
                    100.0,
                    12.895888812806396
                ],
                [
                    19.664701082579946,
                    11.8162085569253,
                    100.0,
                    3.158162546099176,
                    5.4521492018399975,
                    100.0,
                    61.52705643025069,
                    26.10518838103677,
                    100.0,
                    7.118082851794564
                ],
                [
                    17.032602403173183,
                    44.91254473962323,
                    100.0,
                    3.0638769285775287,
                    4.220161754246509,
                    100.0,
                    22.12230540590592,
                    100.0,
                    32.323107705050255,
                    9.526455275096183
                ],
                [
                    14.618311723188222,
                    11.872486028398352,
                    100.0,
                    3.740655944825655,
                    4.384431559690051,
                    100.0,
                    19.399637325132197,
                    16.84133439941774,
                    100.0,
                    13.759835116921668
                ],
                [
                    14.61418361842466,
                    21.880821786653033,
                    100.0,
                    4.29257479929674,
                    4.479275262136337,
                    100.0,
                    23.35347918937737,
                    14.26197803539096,
                    100.0,
                    14.810032241260103
                ],
                [
                    14.069728353354597,
                    37.44753487019156,
                    100.0,
                    5.2044157810654745,
                    4.759757719173602,
                    100.0,
                    44.22266071491735,
                    7.95139748307881,
                    100.0,
                    13.319245698950212
                ],
                [
                    13.041988099722992,
                    100.0,
                    100.0,
                    6.012582251436071,
                    5.0254699199625845,
                    100.0,
                    25.850572532826995,
                    16.0969918132932,
                    100.0,
                    12.380075078983882
                ],
                [
                    13.414600480075876,
                    100.0,
                    100.0,
                    6.943239987665344,
                    5.969225098567376,
                    100.0,
                    27.322036767342073,
                    14.29576697842762,
                    100.0,
                    13.149733563464418
                ],
                [
                    18.80768289891977,
                    100.0,
                    100.0,
                    7.49621574747623,
                    6.493145594007241,
                    100.0,
                    26.798832217167696,
                    32.3132825753817,
                    100.0,
                    16.96605136683812
                ],
                [
                    34.60697747543245,
                    100.0,
                    100.0,
                    7.787813260264311,
                    5.862786688155721,
                    100.0,
                    70.10606385757475,
                    20.98536509995927,
                    100.0,
                    28.4288799695516
                ],
                [
                    31.95293804376383,
                    100.0,
                    29.888874712499916,
                    6.681234369730913,
                    5.284750415243668,
                    100.0,
                    100.0,
                    21.18508876983668,
                    23.7593067434307,
                    29.69837093858504
                ],
                [
                    100.0,
                    100.0,
                    40.385025379185265,
                    6.015820043611378,
                    6.171075249470218,
                    100.0,
                    100.0,
                    24.060093393099066,
                    20.63414087902313,
                    28.296411393954624
                ],
                [
                    100.0,
                    16.87156246389765,
                    21.93144502058111,
                    5.244297538386815,
                    6.494812932467685,
                    100.0,
                    100.0,
                    70.53937535970982,
                    57.170581998583295,
                    20.702951759606112
                ],
                [
                    100.0,
                    13.940229204002932,
                    15.772741383503181,
                    5.43934216173548,
                    6.9833433938807925,
                    100.0,
                    68.84524849643536,
                    49.72483522424281,
                    42.59110463903765,
                    14.561962716241288
                ],
                [
                    100.0,
                    29.597467736153042,
                    47.65994002859685,
                    6.106798893241447,
                    9.8803232058598,
                    100.0,
                    49.86633354894923,
                    100.0,
                    65.44595899605211,
                    16.785040823357345
                ],
                [
                    100.0,
                    100.0,
                    100.0,
                    6.507968947176076,
                    8.798263617631749,
                    100.0,
                    100.0,
                    100.0,
                    31.866880063911463,
                    24.548387268282262
                ],
                [
                    100.0,
                    100.0,
                    68.79509398741558,
                    6.887356402699655,
                    10.417298019132344,
                    100.0,
                    100.0,
                    100.0,
                    15.495004288303527,
                    20.169442749921174
                ],
                [
                    100.0,
                    35.194125253325296,
                    17.214263636147688,
                    9.471338624812063,
                    13.60687695089553,
                    100.0,
                    100.0,
                    100.0,
                    16.955407348682545,
                    14.17448494640899
                ],
                [
                    100.0,
                    100.0,
                    43.28544562699757,
                    11.050728928514003,
                    16.416817963935344,
                    100.0,
                    100.0,
                    100.0,
                    19.93056756723314,
                    13.827047256955408
                ]
            ]
        }
    },
    "column2_row2_experiment_b": {
        "high_harmonics": {
            "f0_in_hz": 125.0,
            "filter_position_in_hz": 3900.0,
            "x_bin_centers": [
                0.9090450000000001,
                0.9273168045000001,
                0.9459558722704502,
                0.9649695853030862,
                0.9843654739676784,
                1.0041512199944287,
                1.0243346595163167,
                1.0449237861725946,
                1.0659267542746638,
                1.0873518820355845,
                1.1092076548644998,
                1.131502728727276,
                1.1542459335746944,
                1.1774462768395457,
                1.2011129470040207,
                1.2252553172388014,
                1.2498829491153014,
                1.2750055963925186,
                1.3006332088800083,
                1.3267759363784966,
                1.3534441326997042,
                1.3806483597669683,
                1.4083993917982844,
                1.43670821957343,
                1.465586054786856,
                1.4950443344880715,
                1.525094725611282,
                1.5557491295960686,
                1.5870196871009494,
                1.6189187828116784,
                1.6514590503461934,
                1.6846533772581518,
                1.7185149101410406,
                1.7530570598348756,
                1.7882935067375567,
                1.8242382062229816,
                1.8609053941680633,
                1.8983095925908415,
                1.9364656154019175,
                1.9753885742714958,
                2.015093884614353,
                2.0555972716951016,
                2.096914776856173,
                2.1390627638709825,
                2.182057925424789,
                2.2259172897258273,
                2.2706582272493163,
                2.3162984576170276
            ],
            "y_bin_heights": [
                [
                    3.8461538461538463,
                    0.9118541033434651,
                    1.9886363636363635,
                    7.792207792207792,
                    2.358490566037736,
                    3.6144578313253013,
                    8.396946564885496,
                    4.504504504504505,
                    1.1278195488721805,
                    4.185022026431718
                ],
                [
                    2.48868778280543,
                    1.5197568389057752,
                    3.6931818181818183,
                    3.2467532467532467,
                    1.4150943396226414,
                    7.028112449799197,
                    7.251908396946565,
                    1.8018018018018018,
                    0.37593984962406013,
                    3.9647577092511015
                ],
                [
                    4.072398190045249,
                    0.9118541033434651,
                    2.840909090909091,
                    4.545454545454546,
                    6.60377358490566,
                    5.622489959839357,
                    8.01526717557252,
                    3.6036036036036037,
                    0.7518796992481203,
                    3.9647577092511015
                ],
                [
                    4.298642533936651,
                    1.5197568389057752,
                    4.545454545454546,
                    7.142857142857143,
                    7.547169811320755,
                    5.622489959839357,
                    5.343511450381679,
                    2.4024024024024024,
                    1.8796992481203008,
                    4.845814977973569
                ],
                [
                    4.524886877828054,
                    2.127659574468085,
                    2.272727272727273,
                    3.896103896103896,
                    5.188679245283019,
                    7.228915662650603,
                    4.580152671755725,
                    3.903903903903904,
                    1.5037593984962405,
                    4.405286343612334
                ],
                [
                    4.298642533936651,
                    2.127659574468085,
                    3.409090909090909,
                    1.948051948051948,
                    5.660377358490566,
                    8.23293172690763,
                    5.343511450381679,
                    1.8018018018018018,
                    1.1278195488721805,
                    3.303964757709251
                ],
                [
                    4.072398190045249,
                    3.3434650455927053,
                    4.829545454545454,
                    1.2987012987012987,
                    4.716981132075472,
                    6.42570281124498,
                    4.198473282442748,
                    2.4024024024024024,
                    1.5037593984962405,
                    4.185022026431718
                ],
                [
                    3.3936651583710407,
                    5.47112462006079,
                    1.9886363636363635,
                    2.5974025974025974,
                    7.0754716981132075,
                    6.827309236947791,
                    3.435114503816794,
                    2.7027027027027026,
                    1.8796992481203008,
                    2.202643171806167
                ],
                [
                    2.48868778280543,
                    1.8237082066869301,
                    3.409090909090909,
                    3.2467532467532467,
                    5.660377358490566,
                    7.028112449799197,
                    4.961832061068702,
                    5.405405405405405,
                    0.7518796992481203,
                    1.5418502202643172
                ],
                [
                    2.48868778280543,
                    3.6474164133738602,
                    2.272727272727273,
                    2.5974025974025974,
                    6.132075471698113,
                    3.8152610441767068,
                    3.435114503816794,
                    5.405405405405405,
                    0.7518796992481203,
                    2.643171806167401
                ],
                [
                    3.3936651583710407,
                    5.167173252279635,
                    3.6931818181818183,
                    1.2987012987012987,
                    4.716981132075472,
                    2.8112449799196786,
                    3.053435114503817,
                    3.003003003003003,
                    1.1278195488721805,
                    2.643171806167401
                ],
                [
                    1.8099547511312217,
                    3.0395136778115504,
                    2.840909090909091,
                    0.6493506493506493,
                    6.60377358490566,
                    2.208835341365462,
                    2.6717557251908395,
                    4.804804804804805,
                    1.1278195488721805,
                    1.3215859030837005
                ],
                [
                    2.48868778280543,
                    4.25531914893617,
                    3.125,
                    2.5974025974025974,
                    3.30188679245283,
                    1.4056224899598393,
                    3.816793893129771,
                    3.6036036036036037,
                    1.5037593984962405,
                    2.202643171806167
                ],
                [
                    1.3574660633484164,
                    3.0395136778115504,
                    2.272727272727273,
                    1.2987012987012987,
                    1.4150943396226414,
                    1.606425702811245,
                    2.6717557251908395,
                    1.2012012012012012,
                    2.255639097744361,
                    1.3215859030837005
                ],
                [
                    0.6787330316742082,
                    4.86322188449848,
                    2.272727272727273,
                    1.2987012987012987,
                    2.358490566037736,
                    2.0080321285140563,
                    0.7633587786259542,
                    2.7027027027027026,
                    1.8796992481203008,
                    1.3215859030837005
                ],
                [
                    1.1312217194570136,
                    3.6474164133738602,
                    2.272727272727273,
                    0.6493506493506493,
                    1.4150943396226414,
                    0.8032128514056225,
                    1.9083969465648856,
                    3.6036036036036037,
                    1.8796992481203008,
                    1.5418502202643172
                ],
                [
                    0.9049773755656109,
                    3.3434650455927053,
                    2.272727272727273,
                    2.5974025974025974,
                    1.4150943396226414,
                    0.8032128514056225,
                    2.6717557251908395,
                    3.6036036036036037,
                    3.007518796992481,
                    0.6607929515418502
                ],
                [
                    0.6787330316742082,
                    1.5197568389057752,
                    2.840909090909091,
                    3.896103896103896,
                    1.8867924528301887,
                    0.0,
                    0.3816793893129771,
                    1.5015015015015014,
                    1.8796992481203008,
                    0.22026431718061673
                ],
                [
                    2.262443438914027,
                    2.735562310030395,
                    4.261363636363637,
                    1.948051948051948,
                    0.9433962264150944,
                    0.20080321285140562,
                    1.1450381679389312,
                    2.7027027027027026,
                    1.8796992481203008,
                    0.8810572687224669
                ],
                [
                    2.7149321266968327,
                    1.8237082066869301,
                    2.5568181818181817,
                    1.948051948051948,
                    0.4716981132075472,
                    0.0,
                    0.7633587786259542,
                    2.4024024024024024,
                    1.5037593984962405,
                    0.44052863436123346
                ],
                [
                    1.583710407239819,
                    3.6474164133738602,
                    2.840909090909091,
                    1.2987012987012987,
                    1.4150943396226414,
                    0.20080321285140562,
                    1.5267175572519085,
                    1.8018018018018018,
                    1.8796992481203008,
                    1.3215859030837005
                ],
                [
                    3.167420814479638,
                    1.21580547112462,
                    3.125,
                    1.948051948051948,
                    0.4716981132075472,
                    0.6024096385542169,
                    0.7633587786259542,
                    4.804804804804805,
                    1.5037593984962405,
                    0.6607929515418502
                ],
                [
                    1.8099547511312217,
                    2.43161094224924,
                    1.7045454545454546,
                    2.5974025974025974,
                    0.0,
                    0.40160642570281124,
                    0.7633587786259542,
                    2.7027027027027026,
                    3.007518796992481,
                    1.5418502202643172
                ],
                [
                    0.6787330316742082,
                    2.127659574468085,
                    4.545454545454546,
                    4.545454545454546,
                    0.4716981132075472,
                    0.20080321285140562,
                    1.9083969465648856,
                    2.7027027027027026,
                    3.007518796992481,
                    1.9823788546255507
                ],
                [
                    0.9049773755656109,
                    1.21580547112462,
                    2.840909090909091,
                    1.948051948051948,
                    0.9433962264150944,
                    0.20080321285140562,
                    0.7633587786259542,
                    1.5015015015015014,
                    3.007518796992481,
                    1.3215859030837005
                ],
                [
                    2.262443438914027,
                    0.60790273556231,
                    3.125,
                    3.2467532467532467,
                    1.8867924528301887,
                    1.0040160642570282,
                    1.1450381679389312,
                    3.6036036036036037,
                    2.6315789473684212,
                    1.3215859030837005
                ],
                [
                    1.8099547511312217,
                    0.9118541033434651,
                    2.272727272727273,
                    3.2467532467532467,
                    0.9433962264150944,
                    1.0040160642570282,
                    1.5267175572519085,
                    2.7027027027027026,
                    3.007518796992481,
                    1.3215859030837005
                ],
                [
                    1.583710407239819,
                    1.21580547112462,
                    1.9886363636363635,
                    1.2987012987012987,
                    1.8867924528301887,
                    0.20080321285140562,
                    0.3816793893129771,
                    3.3033033033033035,
                    2.255639097744361,
                    2.202643171806167
                ],
                [
                    2.262443438914027,
                    1.5197568389057752,
                    0.8522727272727273,
                    1.948051948051948,
                    0.9433962264150944,
                    1.2048192771084338,
                    1.1450381679389312,
                    1.5015015015015014,
                    2.6315789473684212,
                    2.643171806167401
                ],
                [
                    1.1312217194570136,
                    1.21580547112462,
                    1.4204545454545454,
                    3.2467532467532467,
                    0.0,
                    1.606425702811245,
                    1.1450381679389312,
                    2.1021021021021022,
                    1.5037593984962405,
                    2.202643171806167
                ],
                [
                    0.45248868778280543,
                    1.5197568389057752,
                    1.9886363636363635,
                    1.948051948051948,
                    0.9433962264150944,
                    0.6024096385542169,
                    0.7633587786259542,
                    0.9009009009009009,
                    2.255639097744361,
                    1.9823788546255507
                ],
                [
                    1.1312217194570136,
                    1.5197568389057752,
                    0.8522727272727273,
                    1.948051948051948,
                    0.0,
                    1.2048192771084338,
                    0.7633587786259542,
                    0.6006006006006006,
                    1.1278195488721805,
                    0.6607929515418502
                ],
                [
                    0.45248868778280543,
                    0.9118541033434651,
                    0.2840909090909091,
                    1.948051948051948,
                    0.4716981132075472,
                    0.8032128514056225,
                    1.1450381679389312,
                    1.2012012012012012,
                    0.37593984962406013,
                    1.3215859030837005
                ],
                [
                    0.6787330316742082,
                    1.8237082066869301,
                    0.0,
                    0.6493506493506493,
                    0.0,
                    0.8032128514056225,
                    1.5267175572519085,
                    0.3003003003003003,
                    0.37593984962406013,
                    0.6607929515418502
                ],
                [
                    0.6787330316742082,
                    3.3434650455927053,
                    0.0,
                    1.2987012987012987,
                    0.0,
                    0.40160642570281124,
                    1.5267175572519085,
                    0.6006006006006006,
                    0.7518796992481203,
                    1.7621145374449338
                ],
                [
                    1.3574660633484164,
                    1.5197568389057752,
                    0.2840909090909091,
                    2.5974025974025974,
                    0.4716981132075472,
                    0.8032128514056225,
                    0.7633587786259542,
                    1.2012012012012012,
                    1.8796992481203008,
                    0.22026431718061673
                ],
                [
                    0.9049773755656109,
                    1.21580547112462,
                    0.2840909090909091,
                    0.6493506493506493,
                    0.4716981132075472,
                    0.6024096385542169,
                    0.3816793893129771,
                    0.0,
                    3.3834586466165413,
                    0.8810572687224669
                ],
                [
                    1.583710407239819,
                    3.0395136778115504,
                    1.1363636363636365,
                    3.2467532467532467,
                    0.0,
                    1.0040160642570282,
                    1.5267175572519085,
                    0.3003003003003003,
                    1.8796992481203008,
                    1.3215859030837005
                ],
                [
                    2.262443438914027,
                    1.8237082066869301,
                    0.2840909090909091,
                    1.2987012987012987,
                    0.0,
                    0.40160642570281124,
                    1.1450381679389312,
                    1.2012012012012012,
                    4.135338345864661,
                    1.3215859030837005
                ],
                [
                    1.8099547511312217,
                    1.8237082066869301,
                    0.8522727272727273,
                    0.0,
                    0.9433962264150944,
                    1.4056224899598393,
                    0.3816793893129771,
                    0.0,
                    1.8796992481203008,
                    0.8810572687224669
                ],
                [
                    3.8461538461538463,
                    1.8237082066869301,
                    0.2840909090909091,
                    0.6493506493506493,
                    0.9433962264150944,
                    0.8032128514056225,
                    0.7633587786259542,
                    0.9009009009009009,
                    3.7593984962406015,
                    1.1013215859030836
                ],
                [
                    4.298642533936651,
                    1.5197568389057752,
                    0.2840909090909091,
                    0.0,
                    2.358490566037736,
                    1.4056224899598393,
                    0.7633587786259542,
                    0.3003003003003003,
                    4.511278195488722,
                    3.9647577092511015
                ],
                [
                    2.262443438914027,
                    0.9118541033434651,
                    0.2840909090909091,
                    0.0,
                    0.0,
                    1.0040160642570282,
                    0.0,
                    0.3003003003003003,
                    4.135338345864661,
                    2.202643171806167
                ],
                [
                    2.262443438914027,
                    1.8237082066869301,
                    1.4204545454545454,
                    0.6493506493506493,
                    1.4150943396226414,
                    3.21285140562249,
                    0.3816793893129771,
                    0.3003003003003003,
                    3.7593984962406015,
                    2.8634361233480177
                ],
                [
                    1.8099547511312217,
                    0.60790273556231,
                    1.7045454545454546,
                    0.6493506493506493,
                    2.830188679245283,
                    1.4056224899598393,
                    0.7633587786259542,
                    0.0,
                    4.511278195488722,
                    3.5242290748898677
                ],
                [
                    1.8099547511312217,
                    0.60790273556231,
                    1.4204545454545454,
                    0.0,
                    1.4150943396226414,
                    1.4056224899598393,
                    0.7633587786259542,
                    0.0,
                    4.887218045112782,
                    3.303964757709251
                ],
                [
                    0.9049773755656109,
                    0.303951367781155,
                    1.7045454545454546,
                    0.6493506493506493,
                    0.9433962264150944,
                    1.2048192771084338,
                    0.3816793893129771,
                    1.2012012012012012,
                    0.0,
                    3.0837004405286343
                ],
                [
                    0.9049773755656109,
                    0.9118541033434651,
                    2.5568181818181817,
                    0.0,
                    0.9433962264150944,
                    1.606425702811245,
                    0.3816793893129771,
                    0.9009009009009009,
                    2.255639097744361,
                    4.6255506607929515
                ]
            ]
        },
        "low_harmonics": {
            "f0_in_hz": 125.0,
            "filter_position_in_hz": 125.0,
            "x_bin_centers": [
                0.9090450000000001,
                0.9273168045000001,
                0.9459558722704502,
                0.9649695853030862,
                0.9843654739676784,
                1.0041512199944287,
                1.0243346595163167,
                1.0449237861725946,
                1.0659267542746638,
                1.0873518820355845,
                1.1092076548644998,
                1.131502728727276,
                1.1542459335746944,
                1.1774462768395457,
                1.2011129470040207,
                1.2252553172388014,
                1.2498829491153014,
                1.2750055963925186,
                1.3006332088800083,
                1.3267759363784966,
                1.3534441326997042,
                1.3806483597669683,
                1.4083993917982844,
                1.43670821957343,
                1.465586054786856,
                1.4950443344880715,
                1.525094725611282,
                1.5557491295960686,
                1.5870196871009494,
                1.6189187828116784,
                1.6514590503461934,
                1.6846533772581518,
                1.7185149101410406,
                1.7530570598348756,
                1.7882935067375567,
                1.8242382062229816,
                1.8609053941680633,
                1.8983095925908415,
                1.9364656154019175,
                1.9753885742714958,
                2.015093884614353,
                2.0555972716951016,
                2.096914776856173,
                2.1390627638709825,
                2.182057925424789,
                2.2259172897258273,
                2.2706582272493163,
                2.3162984576170276
            ],
            "y_bin_heights": [
                [
                    0.0,
                    0.0,
                    0.0,
                    0.0,
                    0.0,
                    0.0,
                    0.0,
                    0.0,
                    0.0,
                    0.0
                ],
                [
                    0.0,
                    0.0,
                    0.0,
                    0.0,
                    0.0,
                    0.0,
                    0.0,
                    0.0,
                    0.0,
                    0.0
                ],
                [
                    0.0,
                    0.0,
                    0.0,
                    0.0,
                    0.0,
                    0.0,
                    0.0,
                    0.0,
                    0.0,
                    0.0
                ],
                [
                    0.0,
                    0.0,
                    0.0,
                    0.0,
                    0.0,
                    0.0,
                    0.0,
                    0.0,
                    0.0,
                    0.0
                ],
                [
                    12.584269662921349,
                    12.47191011235955,
                    14.157303370786517,
                    8.539325842696629,
                    18.314606741573034,
                    12.47191011235955,
                    19.213483146067414,
                    10.0,
                    27.97752808988764,
                    7.865168539325842
                ],
                [
                    87.41573033707866,
                    87.52808988764045,
                    85.84269662921348,
                    91.46067415730337,
                    81.68539325842697,
                    87.52808988764045,
                    80.78651685393258,
                    90.0,
                    71.91011235955057,
                    92.13483146067416
                ],
                [
                    0.0,
                    0.0,
                    0.0,
                    0.0,
                    0.0,
                    0.0,
                    0.0,
                    0.0,
                    0.11235955056179775,
                    0.0
                ],
                [
                    0.0,
                    0.0,
                    0.0,
                    0.0,
                    0.0,
                    0.0,
                    0.0,
                    0.0,
                    0.0,
                    0.0
                ],
                [
                    0.0,
                    0.0,
                    0.0,
                    0.0,
                    0.0,
                    0.0,
                    0.0,
                    0.0,
                    0.0,
                    0.0
                ],
                [
                    0.0,
                    0.0,
                    0.0,
                    0.0,
                    0.0,
                    0.0,
                    0.0,
                    0.0,
                    0.0,
                    0.0
                ],
                [
                    0.0,
                    0.0,
                    0.0,
                    0.0,
                    0.0,
                    0.0,
                    0.0,
                    0.0,
                    0.0,
                    0.0
                ],
                [
                    0.0,
                    0.0,
                    0.0,
                    0.0,
                    0.0,
                    0.0,
                    0.0,
                    0.0,
                    0.0,
                    0.0
                ],
                [
                    0.0,
                    0.0,
                    0.0,
                    0.0,
                    0.0,
                    0.0,
                    0.0,
                    0.0,
                    0.0,
                    0.0
                ],
                [
                    0.0,
                    0.0,
                    0.0,
                    0.0,
                    0.0,
                    0.0,
                    0.0,
                    0.0,
                    0.0,
                    0.0
                ],
                [
                    0.0,
                    0.0,
                    0.0,
                    0.0,
                    0.0,
                    0.0,
                    0.0,
                    0.0,
                    0.0,
                    0.0
                ],
                [
                    0.0,
                    0.0,
                    0.0,
                    0.0,
                    0.0,
                    0.0,
                    0.0,
                    0.0,
                    0.0,
                    0.0
                ],
                [
                    0.0,
                    0.0,
                    0.0,
                    0.0,
                    0.0,
                    0.0,
                    0.0,
                    0.0,
                    0.0,
                    0.0
                ],
                [
                    0.0,
                    0.0,
                    0.0,
                    0.0,
                    0.0,
                    0.0,
                    0.0,
                    0.0,
                    0.0,
                    0.0
                ],
                [
                    0.0,
                    0.0,
                    0.0,
                    0.0,
                    0.0,
                    0.0,
                    0.0,
                    0.0,
                    0.0,
                    0.0
                ],
                [
                    0.0,
                    0.0,
                    0.0,
                    0.0,
                    0.0,
                    0.0,
                    0.0,
                    0.0,
                    0.0,
                    0.0
                ],
                [
                    0.0,
                    0.0,
                    0.0,
                    0.0,
                    0.0,
                    0.0,
                    0.0,
                    0.0,
                    0.0,
                    0.0
                ],
                [
                    0.0,
                    0.0,
                    0.0,
                    0.0,
                    0.0,
                    0.0,
                    0.0,
                    0.0,
                    0.0,
                    0.0
                ],
                [
                    0.0,
                    0.0,
                    0.0,
                    0.0,
                    0.0,
                    0.0,
                    0.0,
                    0.0,
                    0.0,
                    0.0
                ],
                [
                    0.0,
                    0.0,
                    0.0,
                    0.0,
                    0.0,
                    0.0,
                    0.0,
                    0.0,
                    0.0,
                    0.0
                ],
                [
                    0.0,
                    0.0,
                    0.0,
                    0.0,
                    0.0,
                    0.0,
                    0.0,
                    0.0,
                    0.0,
                    0.0
                ],
                [
                    0.0,
                    0.0,
                    0.0,
                    0.0,
                    0.0,
                    0.0,
                    0.0,
                    0.0,
                    0.0,
                    0.0
                ],
                [
                    0.0,
                    0.0,
                    0.0,
                    0.0,
                    0.0,
                    0.0,
                    0.0,
                    0.0,
                    0.0,
                    0.0
                ],
                [
                    0.0,
                    0.0,
                    0.0,
                    0.0,
                    0.0,
                    0.0,
                    0.0,
                    0.0,
                    0.0,
                    0.0
                ],
                [
                    0.0,
                    0.0,
                    0.0,
                    0.0,
                    0.0,
                    0.0,
                    0.0,
                    0.0,
                    0.0,
                    0.0
                ],
                [
                    0.0,
                    0.0,
                    0.0,
                    0.0,
                    0.0,
                    0.0,
                    0.0,
                    0.0,
                    0.0,
                    0.0
                ],
                [
                    0.0,
                    0.0,
                    0.0,
                    0.0,
                    0.0,
                    0.0,
                    0.0,
                    0.0,
                    0.0,
                    0.0
                ],
                [
                    0.0,
                    0.0,
                    0.0,
                    0.0,
                    0.0,
                    0.0,
                    0.0,
                    0.0,
                    0.0,
                    0.0
                ],
                [
                    0.0,
                    0.0,
                    0.0,
                    0.0,
                    0.0,
                    0.0,
                    0.0,
                    0.0,
                    0.0,
                    0.0
                ],
                [
                    0.0,
                    0.0,
                    0.0,
                    0.0,
                    0.0,
                    0.0,
                    0.0,
                    0.0,
                    0.0,
                    0.0
                ],
                [
                    0.0,
                    0.0,
                    0.0,
                    0.0,
                    0.0,
                    0.0,
                    0.0,
                    0.0,
                    0.0,
                    0.0
                ],
                [
                    0.0,
                    0.0,
                    0.0,
                    0.0,
                    0.0,
                    0.0,
                    0.0,
                    0.0,
                    0.0,
                    0.0
                ],
                [
                    0.0,
                    0.0,
                    0.0,
                    0.0,
                    0.0,
                    0.0,
                    0.0,
                    0.0,
                    0.0,
                    0.0
                ],
                [
                    0.0,
                    0.0,
                    0.0,
                    0.0,
                    0.0,
                    0.0,
                    0.0,
                    0.0,
                    0.0,
                    0.0
                ],
                [
                    0.0,
                    0.0,
                    0.0,
                    0.0,
                    0.0,
                    0.0,
                    0.0,
                    0.0,
                    0.0,
                    0.0
                ],
                [
                    0.0,
                    0.0,
                    0.0,
                    0.0,
                    0.0,
                    0.0,
                    0.0,
                    0.0,
                    0.0,
                    0.0
                ],
                [
                    0.0,
                    0.0,
                    0.0,
                    0.0,
                    0.0,
                    0.0,
                    0.0,
                    0.0,
                    0.0,
                    0.0
                ],
                [
                    0.0,
                    0.0,
                    0.0,
                    0.0,
                    0.0,
                    0.0,
                    0.0,
                    0.0,
                    0.0,
                    0.0
                ],
                [
                    0.0,
                    0.0,
                    0.0,
                    0.0,
                    0.0,
                    0.0,
                    0.0,
                    0.0,
                    0.0,
                    0.0
                ],
                [
                    0.0,
                    0.0,
                    0.0,
                    0.0,
                    0.0,
                    0.0,
                    0.0,
                    0.0,
                    0.0,
                    0.0
                ],
                [
                    0.0,
                    0.0,
                    0.0,
                    0.0,
                    0.0,
                    0.0,
                    0.0,
                    0.0,
                    0.0,
                    0.0
                ],
                [
                    0.0,
                    0.0,
                    0.0,
                    0.0,
                    0.0,
                    0.0,
                    0.0,
                    0.0,
                    0.0,
                    0.0
                ],
                [
                    0.0,
                    0.0,
                    0.0,
                    0.0,
                    0.0,
                    0.0,
                    0.0,
                    0.0,
                    0.0,
                    0.0
                ],
                [
                    0.0,
                    0.0,
                    0.0,
                    0.0,
                    0.0,
                    0.0,
                    0.0,
                    0.0,
                    0.0,
                    0.0
                ]
            ]
        }
    },
    "column2_row3_experiment_c": {
        "high_harmonics": {
            "x": [
                0.0,
                4.0,
                8.0,
                12.0,
                16.0,
                20.0,
                24.0
            ],
            "y": [
                [
                    0.0,
                    0.0,
                    0.0,
                    0.0,
                    0.0,
                    0.0,
                    0.0,
                    0.0,
                    0.0,
                    0.0
                ],
                [
                    0.22517562197949637,
                    -0.2222490894909661,
                    1.447392078856618,
                    0.31581508342483156,
                    0.13602910602693608,
                    -0.2417108801459884,
                    0.27124920408619013,
                    0.4038543855532192,
                    1.1542011096931644,
                    0.08927948088427806
                ],
                [
                    0.49606394765389294,
                    0.2227519053561151,
                    1.3953799598234582,
                    0.6326247654366894,
                    0.40862270385910116,
                    0.387872291159705,
                    0.6340623807581782,
                    0.26905076269103273,
                    -0.047819456280749684,
                    0.4024004084208941
                ],
                [
                    0.7223529425615531,
                    -0.6210286978222945,
                    2.1779737412205353,
                    0.9049818914144965,
                    0.5907678270596587,
                    0.2907731235263764,
                    0.9070352111677195,
                    -0.13425410753599754,
                    0.1914991264280781,
                    0.3128368765266627
                ],
                [
                    0.9037644729532945,
                    0.04451493139417395,
                    1.6035591483334972,
                    1.1780711591035355,
                    0.8645983120462448,
                    1.1678202429959468,
                    1.1807415444200047,
                    -1.73122016422669,
                    0.09570392230437808,
                    0.35760496443270395
                ],
                [
                    1.0400307270319877,
                    -0.17783487101379336,
                    1.3953799598234582,
                    1.4062166787903154,
                    1.1391738417982022,
                    1.8056914301384017,
                    1.5468441257695151,
                    -2.1264224775727434,
                    -1.143530741209986e-06,
                    0.4472137134132709
                ],
                [
                    1.2220052923370834,
                    0.44600998844163764,
                    0.8248401118801869,
                    1.634874868378193,
                    1.4144971041424204,
                    2.1507172425649115,
                    1.9602859737774811,
                    -1.3344063770785146,
                    0.671764078311317,
                    0.49204028695337276
                ]
            ]
        },
        "low_harmonics": {
            "x": [
                0.0,
                4.0,
                8.0,
                12.0,
                16.0,
                20.0,
                24.0
            ],
            "y": [
                [
                    0.0,
                    0.0,
                    0.0,
                    0.0,
                    0.0,
                    0.0,
                    0.0,
                    0.0,
                    0.0,
                    0.0
                ],
                [
                    0.9500198340147109,
                    0.9936892562832913,
                    0.9954854704844756,
                    0.9045833617691486,
                    0.9495872841235364,
                    0.9500188131001583,
                    0.9500218249646724,
                    0.9954821249864317,
                    0.9045774455042657,
                    0.9500235301367042
                ],
                [
                    1.909081593329283,
                    2.0431452537009545,
                    2.0468377334515098,
                    1.8173604545948459,
                    1.8623673239673373,
                    1.8632110527314814,
                    1.8632145335037045,
                    2.0008973822571274,
                    1.8632100370862592,
                    1.909090509105711
                ],
                [
                    2.8309738820424264,
                    3.057226539550071,
                    3.1091599407090915,
                    2.738415984917914,
                    2.7834230906434607,
                    2.830969663131747,
                    2.8772849101215696,
                    3.1091578190808478,
                    2.830973567196009,
                    2.923618009428755
                ],
                [
                    3.8079459772768507,
                    4.175026866202101,
                    4.229493152276931,
                    3.7612169864394094,
                    3.75951179625584,
                    3.8079505601617583,
                    3.948276998472445,
                    4.229492237465585,
                    3.807949739916548,
                    3.948275975216156
                ],
                [
                    4.983147851633531,
                    5.257678948803222,
                    5.409477515024114,
                    5.030436151273202,
                    4.744904873285319,
                    4.983153354894284,
                    5.2671748418757005,
                    5.362025186259506,
                    4.747054234821283,
                    5.12506846707122
                ],
                [
                    6.219509129706246,
                    6.399448130145726,
                    6.602850316732304,
                    6.363102824153775,
                    5.834909722883727,
                    6.21950539232365,
                    6.65086693376351,
                    6.458937206604624,
                    5.742276777851785,
                    6.4110072214058995
                ]
            ]
        }
    },
    "column2_row4_experiment_d": {
        "1": {
            "x": [
                0.0,
                1.0,
                2.0,
                3.0,
                4.0,
                6.0,
                8.0
            ],
            "y": [
                [
                    0.0,
                    0.0,
                    0.0,
                    0.0,
                    0.0,
                    0.0,
                    0.0,
                    0.0,
                    0.0,
                    0.0
                ],
                [
                    0.09013614573703804,
                    0.13522378441234578,
                    0.09016869219360975,
                    0.09008647402193892,
                    0.0901317982749962,
                    0.13523185491734188,
                    0.022540561830557818,
                    0.045057890486309704,
                    0.09000548427745286,
                    0.09025333167146238
                ],
                [
                    0.1803467876309175,
                    0.22548014311833248,
                    0.1352866165315437,
                    0.0900917203179343,
                    0.22548058229049395,
                    0.27063549517892793,
                    0.04507776895612502,
                    0.090131737302461,
                    0.18009384670410566,
                    0.18058531814882842
                ],
                [
                    0.18034510525342648,
                    0.40622489619206537,
                    0.18042045252548333,
                    0.13516125796184997,
                    0.2706394743138886,
                    0.18034702377005865,
                    0.045080701286792965,
                    0.0675943746616871,
                    0.22517244434212902,
                    0.1805872537848077
                ],
                [
                    0.18034614887005027,
                    0.49672344804695456,
                    0.2255758359286177,
                    0.13516242917217494,
                    0.33841375719376365,
                    0.24805991504428643,
                    0.04508199953782878,
                    0.04505951470444383,
                    0.2702696543691476,
                    0.22578548077290256
                ],
                [
                    0.18034369254420726,
                    0.6326264605767739,
                    0.22557911764671673,
                    0.09009188629731454,
                    0.29322569115212727,
                    0.18034707502951539,
                    0.04508199953782878,
                    0.045057816291422303,
                    0.31538631142960233,
                    0.22578481627994923
                ],
                [
                    0.1126812485460899,
                    0.6779629512588523,
                    0.1804230341203749,
                    0.09008972062191245,
                    0.22548202418019164,
                    0.18034384219199612,
                    0.04508090279452687,
                    0.04505400410371571,
                    0.2928262069038331,
                    0.18058741746855922
                ]
            ]
        },
        "12": {
            "x": [
                0.0,
                1.0,
                2.0,
                3.0,
                4.0,
                6.0,
                8.0
            ],
            "y": [
                [
                    0.0,
                    0.0,
                    0.0,
                    0.0,
                    0.0,
                    0.0,
                    0.0,
                    0.0,
                    0.0,
                    0.0
                ],
                [
                    -0.04502973658064868,
                    -0.04503416866352483,
                    -3.589752117783007e-08,
                    -9.464116743629347e-07,
                    2.8057300582862155e-07,
                    1.5389847879410112e-07,
                    2.2231259996785546e-07,
                    -0.04502893500144317,
                    0.044989513177581375,
                    -3.159395627679029e-06
                ],
                [
                    -0.04502931953586359,
                    -1.1074619118978113e-07,
                    1.0022604834958315e-07,
                    -2.835097696440858e-06,
                    2.8057300582862155e-07,
                    7.164633363809791e-07,
                    -2.079742786598171e-07,
                    8.627420307327771e-07,
                    7.386341310811062e-07,
                    -3.414709808309546e-06
                ],
                [
                    -0.04502973658064868,
                    7.497325368588381e-07,
                    -3.589752117783007e-08,
                    -1.7244515052583509e-06,
                    -1.517497759839781e-06,
                    0.0,
                    -3.637749236007348e-07,
                    -3.328640446609299e-08,
                    7.386341310811062e-07,
                    -0.04509413775587772
                ],
                [
                    -0.022514932235090074,
                    1.7621688707114558e-06,
                    1.0022604834958315e-07,
                    -9.464116743629347e-07,
                    0.0,
                    4.3447148462272267e-07,
                    -3.637749236007348e-07,
                    -3.328640446609299e-08,
                    1.6071706998577184e-07,
                    -0.02254963932962547
                ],
                [
                    -0.022514932235090074,
                    1.1002984965091667e-06,
                    6.066638484902853e-07,
                    -3.3892791762024643e-07,
                    -1.517497759839781e-06,
                    1.5389847879410112e-07,
                    -2.079742786598171e-07,
                    -3.328640446609299e-08,
                    -1.732399701470655e-07,
                    -4.428996135806551e-06
                ],
                [
                    8.561087368463838e-07,
                    -1.1763506538309265e-07,
                    0.02253538382071177,
                    -1.5765131134992671e-06,
                    -1.5389847879410112e-07,
                    4.3447148462272267e-07,
                    -3.637749236007348e-07,
                    0.0,
                    1.6071706998577184e-07,
                    -4.952673390047624e-06
                ]
            ]
        },
        "2": {
            "x": [
                0.0,
                1.0,
                2.0,
                3.0,
                4.0,
                6.0,
                8.0
            ],
            "y": [
                [
                    0.0,
                    0.0,
                    0.0,
                    0.0,
                    0.0,
                    0.0,
                    0.0,
                    0.0,
                    0.0,
                    0.0
                ],
                [
                    0.2028569435509279,
                    0.31580889741473145,
                    0.2707553560704049,
                    0.1351629296539983,
                    0.18034412480891493,
                    0.22548017209511423,
                    0.09017658466811487,
                    0.22548373015212386,
                    0.18009376247992465,
                    0.18058895480031195
                ],
                [
                    0.27057484727937653,
                    0.632624728888505,
                    0.5875655443161119,
                    0.18025977197876508,
                    0.2706401946177321,
                    0.31581370555193145,
                    0.18042649904579822,
                    0.2706384068567256,
                    0.31538570013263195,
                    0.4067794874593753
                ],
                [
                    0.24799816847024697,
                    0.9277078791104569,
                    0.49694638888418824,
                    0.1802625183197079,
                    0.40623227805055984,
                    0.27063905152879963,
                    0.18042763280734642,
                    0.15778733033825287,
                    0.4056799384127473,
                    0.5881029950314572
                ],
                [
                    0.24799876117022826,
                    1.2692594917219233,
                    0.49695002008559763,
                    0.18026230176558622,
                    0.45146914191487997,
                    0.2706345361333629,
                    0.18042687096001397,
                    0.13522944481807778,
                    0.5412721680691535,
                    0.7243082226174827
                ],
                [
                    0.1577448883645797,
                    1.6806514548626212,
                    0.24816606266696342,
                    0.13516380696762204,
                    0.4062283776122121,
                    0.09012867098059563,
                    0.04508022124813178,
                    0.04505497013852544,
                    0.4960545927115092,
                    0.6334811874353009
                ],
                [
                    0.0901097851043875,
                    1.818158413145927,
                    -4.703602197730916e-07,
                    0.09008628242195171,
                    0.3158128563388723,
                    0.04505811067765647,
                    4.977812677026128e-06,
                    3.4141581295443757e-07,
                    0.2702698738560208,
                    0.31624292274407273
                ]
            ]
        },
        "3": {
            "x": [
                0.0,
                1.0,
                2.0,
                3.0,
                4.0,
                6.0,
                8.0
            ],
            "y": [
                [
                    0.0,
                    0.0,
                    0.0,
                    0.0,
                    0.0,
                    0.0,
                    0.0,
                    0.0,
                    0.0,
                    0.0
                ],
                [
                    0.18034115520710098,
                    0.27063313832476493,
                    0.22558010223548708,
                    0.13516834961433027,
                    0.24799283845868836,
                    0.13523013341555143,
                    0.13529061997809086,
                    0.15774252826552204,
                    0.1350432493832719,
                    0.225783564722786
                ],
                [
                    0.18034585280505186,
                    0.5873054105272317,
                    0.4516675973562389,
                    0.2479452635699015,
                    0.3835290344871225,
                    0.2706370341724864,
                    0.18042892175336356,
                    0.20286280887075,
                    0.3153822159896698,
                    0.5427373056958631
                ],
                [
                    0.09013421122564456,
                    0.7233280870062879,
                    0.3611719651681216,
                    0.13516834961433027,
                    0.33833328642593913,
                    0.13523018738209727,
                    0.18042580213834325,
                    0.15774139714674154,
                    0.36051953868829545,
                    0.588102526933582
                ],
                [
                    0.04505619000047756,
                    0.8595352392435256,
                    0.27075234556397376,
                    0.1351627852653987,
                    0.29315516121707436,
                    0.09012826642687963,
                    0.09017784470155593,
                    0.06757056781061474,
                    0.3605243920612314,
                    0.6334826355643206
                ],
                [
                    -0.045034268986785086,
                    0.768706849485945,
                    0.09016637252940646,
                    1.4553619632484693e-06,
                    0.06757392776342419,
                    -1.7721564676553836e-06,
                    0.06762649796408103,
                    -0.022519645502244806,
                    0.22517436964403909,
                    0.2710017002460241
                ],
                [
                    -8.561087368463838e-07,
                    0.45146379130201947,
                    -0.06757502461733508,
                    -0.04501374613822884,
                    0.022518803901095147,
                    -0.04503555451716018,
                    4.7036756330720575e-06,
                    0.022516449732849914,
                    0.04499218910120767,
                    0.09025278445965706
                ]
            ]
        },
        "4": {
            "x": [
                0.0,
                1.0,
                2.0,
                3.0,
                4.0,
                6.0,
                8.0
            ],
            "y": [
                [
                    0.0,
                    0.0,
                    0.0,
                    0.0,
                    0.0,
                    0.0,
                    0.0,
                    0.0,
                    0.0,
                    0.0
                ],
                [
                    0.09013084772204484,
                    0.1352259122964757,
                    0.1352870107742561,
                    0.09008729353401349,
                    0.0901334265793833,
                    0.09013003858334728,
                    0.09017736466289475,
                    0.09013330686709368,
                    0.13503912113046365,
                    0.04511740403875415
                ],
                [
                    0.04505743064363482,
                    0.22548005735562482,
                    0.09017178018636923,
                    0.09008612292681206,
                    0.1352314309214287,
                    0.09013087174481103,
                    0.18042306013734866,
                    0.09013045035203299,
                    0.22517489039231225,
                    0.13540868839401063
                ],
                [
                    2.1826051860851514e-06,
                    0.3610077575882127,
                    -1.7220114989502378e-07,
                    0.04503378209967873,
                    0.09013422799246826,
                    2.4886198040363627e-06,
                    0.1352880488602931,
                    0.04505737991546932,
                    0.31538557666621597,
                    0.1579987249981567
                ],
                [
                    -0.04503159949449265,
                    0.45146549237391564,
                    -3.843192779601212e-06,
                    6.216967058936262e-07,
                    0.04505463811197097,
                    -0.04503564699661028,
                    5.412275375621389e-06,
                    2.31126992134012e-06,
                    0.2702671670035981,
                    0.13541001473373776
                ],
                [
                    -0.04503208429337552,
                    0.4062312366053761,
                    -0.045058496938400056,
                    -0.04501568116769339,
                    -0.045030528666949815,
                    -0.022514523677903464,
                    -1.0301306717919179e-06,
                    -0.04503124340126888,
                    0.13503991673112076,
                    0.045117468997418725
                ],
                [
                    -0.04502893500144317,
                    0.13522718476198106,
                    -5.584476525516413e-06,
                    -0.045018121576550496,
                    -3.845344204167489e-07,
                    0.04505587722790874,
                    -0.045049875250049304,
                    2.31126992134012e-06,
                    -0.04497728149133029,
                    -0.04509679479394631
                ]
            ]
        },
        "5": {
            "x": [
                0.0,
                1.0,
                2.0,
                3.0,
                4.0,
                6.0,
                8.0
            ],
            "y": [
                [
                    0.0,
                    0.0,
                    0.0,
                    0.0,
                    0.0,
                    0.0,
                    0.0,
                    0.0,
                    0.0,
                    0.0
                ],
                [
                    0.045058092686223156,
                    0.1126757260924906,
                    0.04507063928869777,
                    0.04503457777151054,
                    0.06757512180963618,
                    0.04505448231132603,
                    0.04507757739810035,
                    4.228161861852264e-06,
                    0.09000487664321255,
                    1.5409634103180636e-06
                ],
                [
                    0.04505899552833412,
                    0.1352227719760119,
                    0.04507231110478681,
                    0.045032952670639614,
                    0.1126447182112105,
                    0.04505463811197097,
                    0.09017091255593393,
                    4.890260229650778e-06,
                    0.13503924459687963,
                    2.1655412166254884e-07
                ],
                [
                    3.6468674582956773e-06,
                    0.1352227719760119,
                    0.045070241918685916,
                    -4.4508640702212166e-06,
                    0.06757197834430448,
                    1.3635992810456798e-06,
                    0.04507905641635254,
                    1.7814201059285217e-06,
                    0.1350395619899264,
                    0.0
                ],
                [
                    -0.04502906157394518,
                    0.09012939579099263,
                    -4.977812677026128e-06,
                    -0.04501755158380916,
                    0.02251946577146935,
                    -0.04503097638866027,
                    -2.720643825226965e-07,
                    -0.04503415991651,
                    0.09000582828598608,
                    -0.02254897128754288
                ],
                [
                    -0.04503097638866027,
                    0.022524815586223962,
                    -5.3415876006268626e-06,
                    -0.09001117293631045,
                    -0.022514129338855104,
                    4.782076103160282e-07,
                    -0.09008603540798724,
                    -0.09004810332978164,
                    0.04499297271223135,
                    -4.284631307457931e-06
                ],
                [
                    4.472439404767936e-06,
                    0.04504984348455365,
                    -0.022530474776323417,
                    1.749393508804209e-06,
                    0.022519903071290398,
                    0.04505906972322152,
                    -0.04505463811197097,
                    0.022530121848875317,
                    8.2603560008776e-07,
                    1.7156821659619625e-06
                ]
            ]
        },
        "6": {
            "x": [
                0.0,
                1.0,
                2.0,
                3.0,
                4.0,
                6.0,
                8.0
            ],
            "y": [
                [
                    0.0,
                    0.0,
                    0.0,
                    0.0,
                    0.0,
                    0.0,
                    0.0,
                    0.0,
                    0.0,
                    0.0
                ],
                [
                    4.472439404767936e-06,
                    0.0450559163354004,
                    -3.5831597180735475e-06,
                    0.04503460369661402,
                    0.09012926043863072,
                    1.942277317479313e-06,
                    0.045075825075653456,
                    0.04505660263200889,
                    0.044992409643324904,
                    2.0196181295256688e-06
                ],
                [
                    -0.04502911237522289,
                    6.007733996948872e-07,
                    0.04507219204199883,
                    -0.022508146904373416,
                    0.09013268706560805,
                    1.7427359362831574e-06,
                    0.04507730531818324,
                    0.0901312857666669,
                    0.09000735659155695,
                    0.04511687361457635
                ],
                [
                    -0.04503275297103343,
                    0.045055123862329044,
                    0.022536155889198217,
                    -0.0900072457969428,
                    0.04505770869464548,
                    -0.04503136637101418,
                    3.6563870616512784e-06,
                    0.04505454190581121,
                    0.04499529425962634,
                    0.09025188174705125
                ],
                [
                    -0.045034042979487376,
                    0.045056016561448725,
                    -3.983431590609543e-06,
                    -0.1349812077590976,
                    1.5668048408690183e-06,
                    -0.045035560477247216,
                    4.3028687862767256e-07,
                    3.7906230248574424e-06,
                    0.044992730807566716,
                    0.04511789025628479
                ],
                [
                    -0.045029899674532026,
                    -8.06993213586793e-07,
                    -0.022529405485255144,
                    -0.04501229063547385,
                    1.355536094482801e-07,
                    5.62564857586878e-07,
                    -0.04505242249574409,
                    -0.04502859358563022,
                    -0.04497300393369141,
                    1.7040805040252627e-06
                ],
                [
                    -0.045034042979487376,
                    -4.597616238444235e-06,
                    -0.045059051830440205,
                    -0.09000744524693038,
                    1.355536094482801e-07,
                    -0.022516449732849914,
                    -0.04504919983387029,
                    5.198389638139123e-06,
                    -0.08992877010544931,
                    6.680420825896927e-07
                ]
            ]
        }
    },
    "column2_row5_experiment_e": {
        "pure_tones": {
            "x": [
                80.00000000000001,
                113.13708498984762,
                159.99999999999994,
                226.2741699796951,
                319.9999999999999
            ],
            "y": [
                [
                    1.932334173364623,
                    1.3306492930979186,
                    2.1942185283808575,
                    1.25570487876964,
                    1.9418791804631186,
                    0.9046579834165445,
                    3.955520271010814,
                    1.5043556005637817,
                    0.7373153398263599,
                    1.427385549795635
                ],
                [
                    0.8587313677154899,
                    1.564993642199588,
                    1.0540839456328366,
                    1.1240025393408857,
                    1.5889169992433376,
                    0.5400020369381142,
                    1.962724858593964,
                    100.0,
                    0.5562632692724302,
                    0.8209646334813866
                ],
                [
                    0.3678896713148723,
                    0.46929895389881093,
                    0.6181493903491221,
                    0.7593691809635433,
                    0.6116161640444469,
                    0.46465397846030904,
                    1.2107035426749642,
                    12.5424674744664,
                    0.41508349375611286,
                    0.39169735179398535
                ],
                [
                    0.3722615245522761,
                    0.432768688733599,
                    0.356528621950888,
                    0.6730275894149046,
                    0.4776406492826158,
                    0.2539104325908721,
                    0.8430534903425898,
                    0.4150085592252884,
                    0.38788467328073284,
                    0.3495508333780972
                ],
                [
                    0.4276248779037904,
                    0.4613365015432916,
                    0.21994753547715995,
                    0.3659923863335364,
                    0.45808398135461353,
                    0.1998997689758816,
                    0.5794914858599007,
                    0.44992415952277415,
                    0.31512640471058684,
                    0.2724377638735792
                ]
            ]
        },
        "transposed_tones": {
            "x": [
                80.00000000000001,
                113.13708498984762,
                159.99999999999994,
                226.2741699796951,
                319.9999999999999
            ],
            "y": [
                [
                    5.8228987089878785,
                    99.50428797123307,
                    33.33897195654501,
                    8.594723710705287,
                    15.775463646064834,
                    6.927020866828097,
                    87.49980475596091,
                    18.156969767065355,
                    100.0,
                    36.66737121275022
                ],
                [
                    8.498461475089002,
                    64.22133963034892,
                    37.70556038593814,
                    18.249757212710904,
                    21.45277329285688,
                    100.0,
                    18.218674949562228,
                    37.74455094641414,
                    46.85065835710678,
                    60.843805112824874
                ],
                [
                    8.400853698243798,
                    37.329115649164606,
                    20.07173999417254,
                    10.45060812684057,
                    8.449764454582441,
                    22.91071792618256,
                    59.745510466736185,
                    69.36602710902551,
                    100.0,
                    48.57430054225552
                ],
                [
                    49.74095880660136,
                    35.899383590322664,
                    30.1737926139005,
                    32.56616376089039,
                    23.810170349391413,
                    53.13022834530507,
                    100.0,
                    44.34034363187934,
                    38.699148884930445,
                    80.06651530473977
                ],
                [
                    60.19500242818055,
                    52.22965101485828,
                    18.568419775696576,
                    27.83273198391728,
                    19.12497662632223,
                    9.67226168105376,
                    20.99800833882866,
                    15.040859368618586,
                    36.69909774047721,
                    8.204557168881818
                ]
            ]
        }
    },
    "column3_row1_experiment_a": {
        "rand": {
            "x": [
                1,
                2,
                3,
                4,
                5,
                6,
                7,
                8,
                9,
                10,
                11,
                12,
                13,
                14,
                15,
                16,
                17,
                18,
                19,
                20,
                21,
                22,
                23,
                24,
                25,
                26,
                27,
                28,
                29,
                30
            ],
            "y": [
                [
                    0.16192853502423332,
                    0.2133063307085611,
                    0.17601593382782585,
                    0.14583902739583343,
                    0.18000954670699904,
                    0.14940289395035924,
                    0.19660161462967352,
                    0.17485143913100043,
                    0.1979041834280079,
                    0.17205068203633583
                ],
                [
                    0.18082926397784588,
                    0.29998475197079544,
                    0.20948207130760105,
                    0.15530071953339297,
                    0.18702436353340676,
                    0.19442362177114253,
                    0.22168473805627273,
                    0.1925178524763859,
                    0.2365568177936323,
                    0.1910414541307454
                ],
                [
                    0.2853434982444774,
                    24.282378605024075,
                    7.740628096866311,
                    0.2151015138417931,
                    0.24428816916696847,
                    5.703990624804477,
                    0.488017659441486,
                    11.418842714034348,
                    0.37801971411452967,
                    0.2535455504650591
                ],
                [
                    0.8754576185997791,
                    5.3410733793877245,
                    6.164148905041123,
                    0.48148232700259475,
                    0.29622153723509853,
                    5.159974854681058,
                    3.053181168080806,
                    5.691186013296218,
                    7.351039144711625,
                    4.269984321143346
                ],
                [
                    4.835225502145589,
                    23.46475277309338,
                    9.648597272372285,
                    1.9698949381481368,
                    0.689242846060705,
                    11.262294296829504,
                    10.3299104876303,
                    10.60720210640156,
                    9.29235850177934,
                    6.447586862934798
                ],
                [
                    10.971998768535489,
                    100.0,
                    26.91217997735911,
                    4.583776826714704,
                    3.7027878048289766,
                    29.569348592897626,
                    100.0,
                    13.704657038040496,
                    100.0,
                    18.372710277645965
                ],
                [
                    33.59230757739488,
                    100.0,
                    100.0,
                    6.791944622032927,
                    6.235627181909561,
                    100.0,
                    14.712414386469494,
                    19.59251616236708,
                    19.719691253254865,
                    14.132517394566577
                ],
                [
                    13.761432682573666,
                    100.0,
                    100.0,
                    6.423560026707621,
                    4.943025970334383,
                    33.58255244329995,
                    16.385907340223692,
                    10.574952971817664,
                    100.0,
                    7.123568107677156
                ],
                [
                    15.189794648780275,
                    100.0,
                    100.0,
                    5.762351588232882,
                    5.592919694833211,
                    100.0,
                    100.0,
                    100.0,
                    100.0,
                    17.779344172673706
                ],
                [
                    38.729723516595854,
                    100.0,
                    100.0,
                    11.143389468833883,
                    6.371943993886392,
                    100.0,
                    33.23325648528253,
                    44.5029970338013,
                    16.20511628105183,
                    40.55170382583685
                ],
                [
                    36.870912014883224,
                    100.0,
                    100.0,
                    9.435485997991034,
                    6.944832195817507,
                    100.0,
                    95.97916271687696,
                    100.0,
                    58.79412885498666,
                    48.96670799186965
                ],
                [
                    17.954180266446315,
                    100.0,
                    100.0,
                    8.453366540576711,
                    6.661368532037618,
                    80.0002558164503,
                    27.23952240253941,
                    100.0,
                    24.027013659624433,
                    100.0
                ],
                [
                    13.289583594432107,
                    100.0,
                    42.09530854820929,
                    14.39163347141886,
                    8.424191324477418,
                    100.0,
                    30.059584070619398,
                    100.0,
                    70.42543000677026,
                    100.0
                ],
                [
                    9.632334578528278,
                    100.0,
                    100.0,
                    19.759229324719954,
                    9.83927677094852,
                    100.0,
                    72.29980381381982,
                    99.01930613361631,
                    100.0,
                    100.0
                ],
                [
                    10.363815434566572,
                    100.0,
                    100.0,
                    16.57307393649853,
                    8.677514003173819,
                    61.15671907762061,
                    100.0,
                    18.468145589991902,
                    100.0,
                    18.27459709560094
                ],
                [
                    14.712817408389617,
                    100.0,
                    100.0,
                    23.682866806076238,
                    8.854526650225978,
                    38.41338135720528,
                    100.0,
                    23.124554850095457,
                    37.97958292317402,
                    100.0
                ],
                [
                    24.86785603022553,
                    100.0,
                    100.0,
                    34.24996908954709,
                    9.63837746654924,
                    91.79012281161144,
                    100.0,
                    21.40676413613122,
                    100.0,
                    100.0
                ],
                [
                    100.0,
                    100.0,
                    100.0,
                    21.70090852588341,
                    11.17879660687614,
                    34.44032555420662,
                    100.0,
                    51.409235386049716,
                    100.0,
                    100.0
                ],
                [
                    74.31121302627163,
                    100.0,
                    46.59036862864731,
                    62.23114102531422,
                    10.744644072385885,
                    100.0,
                    100.0,
                    19.159116112976438,
                    100.0,
                    100.0
                ],
                [
                    100.0,
                    100.0,
                    40.8385676089762,
                    32.99096449602102,
                    16.521971266158303,
                    100.0,
                    100.0,
                    32.46168245616471,
                    100.0,
                    86.82542019330809
                ],
                [
                    100.0,
                    100.0,
                    40.189481164251276,
                    100.0,
                    15.342066822266933,
                    44.860615577299434,
                    100.0,
                    26.071817774270688,
                    100.0,
                    99.79203700338985
                ],
                [
                    100.0,
                    100.0,
                    49.184525157246675,
                    31.291492084403743,
                    14.850696830443242,
                    25.169007820321823,
                    100.0,
                    55.03861428012488,
                    100.0,
                    100.0
                ],
                [
                    70.78155268091638,
                    100.0,
                    30.185911433625645,
                    28.47837868860991,
                    14.648933788683038,
                    23.396499633844545,
                    100.0,
                    100.0,
                    100.0,
                    83.74009065152498
                ],
                [
                    44.57501649434138,
                    81.06234437536882,
                    23.097052631732197,
                    16.557135656910344,
                    11.154280556387508,
                    22.873365526384763,
                    100.0,
                    100.0,
                    100.0,
                    37.242831281239745
                ],
                [
                    100.0,
                    100.0,
                    100.0,
                    11.79614821285575,
                    11.772372710745898,
                    50.22346825331608,
                    61.51671447486261,
                    100.0,
                    100.0,
                    26.65929964016438
                ],
                [
                    97.0928214416121,
                    57.66389767750623,
                    100.0,
                    10.474106680053913,
                    14.060364977882307,
                    30.508141624003574,
                    100.0,
                    100.0,
                    100.0,
                    32.24318815079059
                ],
                [
                    80.51623230451666,
                    100.0,
                    61.308560360717024,
                    14.067741117192162,
                    14.361853706923162,
                    26.293874040332895,
                    100.0,
                    100.0,
                    100.0,
                    82.39674405155796
                ],
                [
                    39.470639771075035,
                    53.123817442092644,
                    58.53797005096271,
                    19.70518091692458,
                    13.085362157322884,
                    83.68316565954733,
                    100.0,
                    100.0,
                    100.0,
                    100.0
                ],
                [
                    22.701890537771042,
                    87.72774046108329,
                    68.98691924359643,
                    23.982050813629336,
                    17.679183328331035,
                    43.023551838552876,
                    100.0,
                    100.0,
                    100.0,
                    100.0
                ],
                [
                    57.30060506280978,
                    77.92923402319286,
                    44.27925776241611,
                    33.558671775277624,
                    15.489917944568575,
                    37.661382082644664,
                    100.0,
                    100.0,
                    100.0,
                    100.0
                ]
            ]
        },
        "sine": {
            "x": [
                1,
                2,
                3,
                4,
                5,
                6,
                7,
                8,
                9,
                10,
                11,
                12,
                13,
                14,
                15,
                16,
                17,
                18,
                19,
                20,
                21,
                22,
                23,
                24,
                25,
                26,
                27,
                28,
                29,
                30
            ],
            "y": [
                [
                    0.17139484188557677,
                    0.21040380754438032,
                    0.17163372417572903,
                    0.13471699034534318,
                    0.1745201125433144,
                    0.144490842568891,
                    0.20247883620433588,
                    0.17175753266008237,
                    0.1822767083761244,
                    0.16897624624359614
                ],
                [
                    0.18605366648629193,
                    0.2886749436285704,
                    0.20780923861094855,
                    0.14714443024568713,
                    0.1841001243222674,
                    0.17890543313631166,
                    0.232985112848659,
                    0.1838505380705266,
                    0.24087431091476938,
                    0.19553487900716846
                ],
                [
                    0.3847306295122652,
                    90.93026856669916,
                    7.864569577791639,
                    0.18557445843677864,
                    0.2610032740944466,
                    6.476332864441283,
                    0.44505487658198717,
                    21.46040489948137,
                    0.3671551703229758,
                    0.27041543816572666
                ],
                [
                    1.2372921136804989,
                    10.038972735816412,
                    8.095555595675911,
                    0.6217646198576373,
                    0.38137766609422924,
                    4.383910431554337,
                    2.5924430210246117,
                    5.926278817884215,
                    6.295018623772524,
                    3.2947681448206505
                ],
                [
                    4.9290363161618505,
                    29.5802744570612,
                    14.875611350544284,
                    3.872922245122579,
                    1.2451525328089712,
                    11.531669635698957,
                    7.912969271183001,
                    14.169979161601585,
                    12.135829036853398,
                    5.434276337375298
                ],
                [
                    6.449509213006399,
                    100.0,
                    100.0,
                    6.055617489676997,
                    3.6774724380813937,
                    44.19719112457692,
                    27.13542362245084,
                    45.42933738494211,
                    37.18342167867989,
                    27.02323311366315
                ],
                [
                    14.057255270521003,
                    39.53292328915763,
                    100.0,
                    10.301106797321204,
                    5.024865616830512,
                    100.0,
                    52.43204021493841,
                    99.93385079522325,
                    35.55699519579038,
                    15.014806298937296
                ],
                [
                    9.871209526102302,
                    100.0,
                    100.0,
                    13.05258039169924,
                    4.985945129619704,
                    100.0,
                    20.93793576558247,
                    12.838255031372135,
                    26.239722731009103,
                    12.87197348957194
                ],
                [
                    11.015423759326163,
                    100.0,
                    100.0,
                    6.364115721383368,
                    4.963911824740389,
                    100.0,
                    87.57274923382276,
                    100.0,
                    100.0,
                    34.456795851163264
                ],
                [
                    8.885669134342415,
                    100.0,
                    36.77347974391177,
                    15.218288527960327,
                    5.2316896148013825,
                    43.63334081854737,
                    28.020306990940274,
                    100.0,
                    100.0,
                    16.972015377542373
                ],
                [
                    10.48847849936891,
                    100.0,
                    100.0,
                    100.0,
                    8.157967916061418,
                    100.0,
                    24.984937030348114,
                    87.41613960058923,
                    80.26955217607787,
                    20.411741256432745
                ],
                [
                    13.145039316328322,
                    67.29341089647974,
                    100.0,
                    49.73521788524894,
                    8.06604287431718,
                    100.0,
                    21.44182964345211,
                    100.0,
                    73.87972133736538,
                    100.0
                ],
                [
                    20.303169018527946,
                    41.33916844920223,
                    100.0,
                    100.0,
                    9.455802721399847,
                    100.0,
                    100.0,
                    100.0,
                    29.89492047284091,
                    100.0
                ],
                [
                    18.99055417798226,
                    100.0,
                    100.0,
                    100.0,
                    32.29734153929756,
                    45.6272227789471,
                    81.38796952271677,
                    100.0,
                    65.9669886742503,
                    100.0
                ],
                [
                    12.652249053994565,
                    100.0,
                    100.0,
                    41.6103587536034,
                    14.312689239044715,
                    34.91123471641724,
                    100.0,
                    64.34646365741261,
                    100.0,
                    100.0
                ],
                [
                    12.574296347538677,
                    100.0,
                    100.0,
                    34.461726389499134,
                    20.535965959104505,
                    58.15184606103656,
                    100.0,
                    12.206462780289039,
                    73.04488027805651,
                    100.0
                ],
                [
                    12.934768689085812,
                    100.0,
                    15.243790604208506,
                    100.0,
                    20.947573117040502,
                    100.0,
                    100.0,
                    23.862165966543962,
                    100.0,
                    100.0
                ],
                [
                    16.050350388591372,
                    100.0,
                    100.0,
                    100.0,
                    10.515408801164684,
                    100.0,
                    100.0,
                    37.884099696081904,
                    100.0,
                    100.0
                ],
                [
                    16.782601020693853,
                    100.0,
                    100.0,
                    100.0,
                    15.256660919590349,
                    35.6954250626388,
                    100.0,
                    37.00379938664831,
                    100.0,
                    100.0
                ],
                [
                    11.646348073972455,
                    100.0,
                    100.0,
                    100.0,
                    14.124840584779266,
                    24.964848874982554,
                    100.0,
                    26.209948298111286,
                    100.0,
                    100.0
                ],
                [
                    13.20106556324616,
                    100.0,
                    100.0,
                    100.0,
                    22.109953549337014,
                    24.506410265645147,
                    43.9068037357483,
                    32.3994833249013,
                    100.0,
                    100.0
                ],
                [
                    13.848558438712859,
                    100.0,
                    100.0,
                    100.0,
                    100.0,
                    11.932973579517544,
                    19.52858558086796,
                    47.065915119924895,
                    100.0,
                    100.0
                ],
                [
                    13.402628743846666,
                    100.0,
                    100.0,
                    100.0,
                    100.0,
                    13.390152834496677,
                    11.85872256789576,
                    87.67421185364539,
                    58.131270599428184,
                    100.0
                ],
                [
                    13.807121623247609,
                    100.0,
                    100.0,
                    100.0,
                    100.0,
                    15.337404373473094,
                    13.103283676779546,
                    100.0,
                    100.0,
                    100.0
                ],
                [
                    20.262207753238396,
                    24.52278183965979,
                    100.0,
                    100.0,
                    100.0,
                    32.450499196240614,
                    15.025328955279656,
                    60.03135560202471,
                    100.0,
                    100.0
                ],
                [
                    59.26037511815829,
                    10.767218355005658,
                    100.0,
                    100.0,
                    100.0,
                    55.68127435424755,
                    16.092070034225234,
                    100.0,
                    100.0,
                    100.0
                ],
                [
                    76.73673573397352,
                    11.94322809506968,
                    100.0,
                    100.0,
                    100.0,
                    51.32241398677987,
                    24.04269164657644,
                    100.0,
                    100.0,
                    100.0
                ],
                [
                    100.0,
                    22.912274186821847,
                    100.0,
                    100.0,
                    100.0,
                    47.349941637414055,
                    19.47944722234641,
                    100.0,
                    100.0,
                    100.0
                ],
                [
                    100.0,
                    100.0,
                    100.0,
                    28.479774758819495,
                    74.89303225329945,
                    100.0,
                    20.43325510470527,
                    45.20948258673917,
                    100.0,
                    100.0
                ],
                [
                    100.0,
                    55.403855903182844,
                    95.90486627592615,
                    77.59861086432952,
                    51.00332511215342,
                    100.0,
                    16.603268311711762,
                    100.0,
                    100.0,
                    100.0
                ]
            ]
        }
    },
    "column3_row2_experiment_b": {
        "high_harmonics": {
            "f0_in_hz": 125.0,
            "filter_position_in_hz": 3900.0,
            "x_bin_centers": [
                0.9090450000000001,
                0.9273168045000001,
                0.9459558722704502,
                0.9649695853030862,
                0.9843654739676784,
                1.0041512199944287,
                1.0243346595163167,
                1.0449237861725946,
                1.0659267542746638,
                1.0873518820355845,
                1.1092076548644998,
                1.131502728727276,
                1.1542459335746944,
                1.1774462768395457,
                1.2011129470040207,
                1.2252553172388014,
                1.2498829491153014,
                1.2750055963925186,
                1.3006332088800083,
                1.3267759363784966,
                1.3534441326997042,
                1.3806483597669683,
                1.4083993917982844,
                1.43670821957343,
                1.465586054786856,
                1.4950443344880715,
                1.525094725611282,
                1.5557491295960686,
                1.5870196871009494,
                1.6189187828116784,
                1.6514590503461934,
                1.6846533772581518,
                1.7185149101410406,
                1.7530570598348756,
                1.7882935067375567,
                1.8242382062229816,
                1.8609053941680633,
                1.8983095925908415,
                1.9364656154019175,
                1.9753885742714958,
                2.015093884614353,
                2.0555972716951016,
                2.096914776856173,
                2.1390627638709825,
                2.182057925424789,
                2.2259172897258273,
                2.2706582272493163,
                2.3162984576170276
            ],
            "y_bin_heights": [
                [
                    7.575757575757576,
                    6.586826347305389,
                    9.45273631840796,
                    5.813953488372093,
                    8.441558441558442,
                    15.447154471544716,
                    5.511811023622047,
                    4.878048780487805,
                    6.2745098039215685,
                    11.363636363636363
                ],
                [
                    3.787878787878788,
                    5.389221556886228,
                    8.955223880597014,
                    7.751937984496124,
                    9.74025974025974,
                    12.195121951219512,
                    5.118110236220472,
                    2.4390243902439024,
                    8.235294117647058,
                    6.818181818181818
                ],
                [
                    9.090909090909092,
                    5.389221556886228,
                    13.432835820895523,
                    6.589147286821706,
                    5.194805194805195,
                    9.75609756097561,
                    2.7559055118110236,
                    8.536585365853659,
                    8.627450980392156,
                    10.227272727272727
                ],
                [
                    5.303030303030303,
                    8.383233532934131,
                    6.467661691542289,
                    6.976744186046512,
                    12.337662337662337,
                    11.382113821138212,
                    3.937007874015748,
                    2.4390243902439024,
                    9.411764705882353,
                    5.681818181818182
                ],
                [
                    3.0303030303030303,
                    4.790419161676646,
                    7.960199004975125,
                    6.589147286821706,
                    7.792207792207792,
                    7.317073170731708,
                    4.724409448818897,
                    1.2195121951219512,
                    7.450980392156863,
                    7.954545454545454
                ],
                [
                    4.545454545454546,
                    5.9880239520958085,
                    6.965174129353234,
                    5.426356589147287,
                    5.8441558441558445,
                    4.878048780487805,
                    1.968503937007874,
                    7.317073170731708,
                    8.235294117647058,
                    4.545454545454546
                ],
                [
                    6.818181818181818,
                    8.982035928143713,
                    6.965174129353234,
                    6.2015503875969,
                    5.8441558441558445,
                    8.94308943089431,
                    5.905511811023622,
                    8.536585365853659,
                    7.450980392156863,
                    7.954545454545454
                ],
                [
                    3.787878787878788,
                    9.580838323353293,
                    8.457711442786069,
                    7.751937984496124,
                    3.896103896103896,
                    4.065040650406504,
                    4.724409448818897,
                    6.097560975609756,
                    6.666666666666667,
                    10.227272727272727
                ],
                [
                    9.090909090909092,
                    4.191616766467066,
                    6.965174129353234,
                    4.263565891472868,
                    6.4935064935064934,
                    4.065040650406504,
                    2.3622047244094486,
                    3.658536585365854,
                    7.450980392156863,
                    9.090909090909092
                ],
                [
                    3.0303030303030303,
                    4.790419161676646,
                    3.9800995024875623,
                    6.976744186046512,
                    4.545454545454546,
                    2.4390243902439024,
                    1.5748031496062993,
                    4.878048780487805,
                    4.705882352941177,
                    2.272727272727273
                ],
                [
                    4.545454545454546,
                    8.982035928143713,
                    5.472636815920398,
                    8.13953488372093,
                    7.142857142857143,
                    1.6260162601626016,
                    6.299212598425197,
                    6.097560975609756,
                    5.882352941176471,
                    3.409090909090909
                ],
                [
                    8.333333333333334,
                    6.586826347305389,
                    4.477611940298507,
                    3.875968992248062,
                    1.948051948051948,
                    5.691056910569106,
                    7.480314960629921,
                    9.75609756097561,
                    4.705882352941177,
                    4.545454545454546
                ],
                [
                    8.333333333333334,
                    3.592814371257485,
                    2.985074626865672,
                    4.651162790697675,
                    3.2467532467532467,
                    2.4390243902439024,
                    9.05511811023622,
                    8.536585365853659,
                    1.9607843137254901,
                    1.1363636363636365
                ],
                [
                    3.787878787878788,
                    2.9940119760479043,
                    0.9950248756218906,
                    1.937984496124031,
                    1.2987012987012987,
                    2.4390243902439024,
                    7.480314960629921,
                    4.878048780487805,
                    1.1764705882352942,
                    1.1363636363636365
                ],
                [
                    3.787878787878788,
                    4.191616766467066,
                    1.9900497512437811,
                    1.937984496124031,
                    2.5974025974025974,
                    0.8130081300813008,
                    3.1496062992125986,
                    3.658536585365854,
                    1.5686274509803921,
                    4.545454545454546
                ],
                [
                    0.7575757575757576,
                    0.0,
                    0.9950248756218906,
                    1.550387596899225,
                    1.2987012987012987,
                    2.4390243902439024,
                    4.330708661417323,
                    1.2195121951219512,
                    1.5686274509803921,
                    1.1363636363636365
                ],
                [
                    0.0,
                    0.0,
                    0.4975124378109453,
                    3.488372093023256,
                    3.2467532467532467,
                    0.8130081300813008,
                    7.874015748031496,
                    3.658536585365854,
                    0.0,
                    1.1363636363636365
                ],
                [
                    2.272727272727273,
                    0.0,
                    0.0,
                    0.7751937984496124,
                    1.2987012987012987,
                    0.0,
                    3.1496062992125986,
                    2.4390243902439024,
                    2.3529411764705883,
                    2.272727272727273
                ],
                [
                    1.5151515151515151,
                    1.1976047904191616,
                    0.9950248756218906,
                    1.550387596899225,
                    0.6493506493506493,
                    0.0,
                    5.511811023622047,
                    2.4390243902439024,
                    1.1764705882352942,
                    1.1363636363636365
                ],
                [
                    2.272727272727273,
                    1.1976047904191616,
                    0.0,
                    1.550387596899225,
                    0.6493506493506493,
                    0.0,
                    3.543307086614173,
                    0.0,
                    0.7843137254901961,
                    2.272727272727273
                ],
                [
                    0.0,
                    0.0,
                    0.0,
                    0.7751937984496124,
                    0.0,
                    0.0,
                    0.7874015748031497,
                    1.2195121951219512,
                    0.39215686274509803,
                    0.0
                ],
                [
                    1.5151515151515151,
                    0.5988023952095808,
                    0.0,
                    0.7751937984496124,
                    0.6493506493506493,
                    0.8130081300813008,
                    1.5748031496062993,
                    1.2195121951219512,
                    1.1764705882352942,
                    0.0
                ],
                [
                    0.7575757575757576,
                    0.0,
                    0.4975124378109453,
                    1.550387596899225,
                    1.2987012987012987,
                    0.0,
                    0.0,
                    1.2195121951219512,
                    1.1764705882352942,
                    0.0
                ],
                [
                    0.7575757575757576,
                    0.0,
                    0.4975124378109453,
                    0.7751937984496124,
                    0.0,
                    0.0,
                    0.0,
                    0.0,
                    0.39215686274509803,
                    0.0
                ],
                [
                    1.5151515151515151,
                    0.0,
                    0.0,
                    1.1627906976744187,
                    0.6493506493506493,
                    0.0,
                    0.0,
                    0.0,
                    0.0,
                    0.0
                ],
                [
                    3.0303030303030303,
                    0.0,
                    0.0,
                    0.7751937984496124,
                    0.0,
                    0.0,
                    0.3937007874015748,
                    1.2195121951219512,
                    0.39215686274509803,
                    0.0
                ],
                [
                    0.7575757575757576,
                    0.0,
                    0.0,
                    0.0,
                    0.6493506493506493,
                    0.0,
                    0.0,
                    1.2195121951219512,
                    0.0,
                    1.1363636363636365
                ],
                [
                    0.0,
                    0.0,
                    0.0,
                    0.0,
                    1.948051948051948,
                    0.0,
                    0.0,
                    0.0,
                    0.0,
                    0.0
                ],
                [
                    0.0,
                    0.0,
                    0.0,
                    0.0,
                    0.0,
                    0.0,
                    0.0,
                    0.0,
                    0.0,
                    0.0
                ],
                [
                    0.0,
                    0.5988023952095808,
                    0.0,
                    0.0,
                    0.6493506493506493,
                    0.0,
                    0.0,
                    0.0,
                    0.0,
                    0.0
                ],
                [
                    0.0,
                    0.0,
                    0.0,
                    0.0,
                    0.0,
                    0.0,
                    0.0,
                    0.0,
                    0.0,
                    0.0
                ],
                [
                    0.0,
                    1.1976047904191616,
                    0.0,
                    0.0,
                    0.0,
                    0.0,
                    0.0,
                    0.0,
                    0.0,
                    0.0
                ],
                [
                    0.0,
                    0.0,
                    0.0,
                    0.0,
                    0.0,
                    0.0,
                    0.0,
                    0.0,
                    0.0,
                    0.0
                ],
                [
                    0.0,
                    0.5988023952095808,
                    0.0,
                    0.3875968992248062,
                    0.0,
                    0.0,
                    0.0,
                    0.0,
                    0.0,
                    0.0
                ],
                [
                    0.0,
                    1.1976047904191616,
                    0.0,
                    0.0,
                    0.0,
                    0.0,
                    0.0,
                    0.0,
                    0.0,
                    0.0
                ],
                [
                    0.0,
                    0.0,
                    0.0,
                    0.0,
                    0.0,
                    0.0,
                    0.0,
                    0.0,
                    0.39215686274509803,
                    0.0
                ],
                [
                    0.0,
                    0.0,
                    0.0,
                    0.0,
                    0.0,
                    0.0,
                    0.0,
                    0.0,
                    0.0,
                    0.0
                ],
                [
                    0.0,
                    0.0,
                    0.4975124378109453,
                    0.0,
                    0.0,
                    0.0,
                    0.0,
                    0.0,
                    0.0,
                    0.0
                ],
                [
                    0.0,
                    0.0,
                    0.0,
                    0.0,
                    0.0,
                    0.0,
                    0.0,
                    0.0,
                    0.0,
                    0.0
                ],
                [
                    0.0,
                    0.5988023952095808,
                    0.4975124378109453,
                    0.0,
                    0.6493506493506493,
                    0.0,
                    0.0,
                    0.0,
                    0.0,
                    0.0
                ],
                [
                    0.0,
                    0.5988023952095808,
                    0.0,
                    0.0,
                    0.0,
                    0.0,
                    0.0,
                    0.0,
                    0.0,
                    0.0
                ],
                [
                    0.0,
                    0.0,
                    0.0,
                    0.0,
                    0.0,
                    0.0,
                    0.0,
                    0.0,
                    0.0,
                    0.0
                ],
                [
                    0.0,
                    0.0,
                    0.0,
                    0.0,
                    0.0,
                    0.0,
                    0.0,
                    0.0,
                    0.0,
                    0.0
                ],
                [
                    0.0,
                    0.0,
                    0.0,
                    0.0,
                    0.0,
                    0.0,
                    0.0,
                    0.0,
                    0.0,
                    0.0
                ],
                [
                    0.0,
                    0.5988023952095808,
                    0.0,
                    0.0,
                    0.0,
                    0.0,
                    0.0,
                    0.0,
                    0.0,
                    0.0
                ],
                [
                    0.0,
                    0.5988023952095808,
                    0.0,
                    0.0,
                    0.0,
                    0.8130081300813008,
                    0.0,
                    1.2195121951219512,
                    0.39215686274509803,
                    0.0
                ],
                [
                    0.0,
                    0.0,
                    0.0,
                    0.0,
                    0.0,
                    1.6260162601626016,
                    0.3937007874015748,
                    0.0,
                    0.0,
                    0.0
                ],
                [
                    0.0,
                    0.5988023952095808,
                    0.0,
                    0.0,
                    0.0,
                    0.0,
                    0.3937007874015748,
                    0.0,
                    0.0,
                    0.0
                ]
            ]
        },
        "low_harmonics": {
            "f0_in_hz": 125.0,
            "filter_position_in_hz": 125.0,
            "x_bin_centers": [
                0.9090450000000001,
                0.9273168045000001,
                0.9459558722704502,
                0.9649695853030862,
                0.9843654739676784,
                1.0041512199944287,
                1.0243346595163167,
                1.0449237861725946,
                1.0659267542746638,
                1.0873518820355845,
                1.1092076548644998,
                1.131502728727276,
                1.1542459335746944,
                1.1774462768395457,
                1.2011129470040207,
                1.2252553172388014,
                1.2498829491153014,
                1.2750055963925186,
                1.3006332088800083,
                1.3267759363784966,
                1.3534441326997042,
                1.3806483597669683,
                1.4083993917982844,
                1.43670821957343,
                1.465586054786856,
                1.4950443344880715,
                1.525094725611282,
                1.5557491295960686,
                1.5870196871009494,
                1.6189187828116784,
                1.6514590503461934,
                1.6846533772581518,
                1.7185149101410406,
                1.7530570598348756,
                1.7882935067375567,
                1.8242382062229816,
                1.8609053941680633,
                1.8983095925908415,
                1.9364656154019175,
                1.9753885742714958,
                2.015093884614353,
                2.0555972716951016,
                2.096914776856173,
                2.1390627638709825,
                2.182057925424789,
                2.2259172897258273,
                2.2706582272493163,
                2.3162984576170276
            ],
            "y_bin_heights": [
                [
                    0.0,
                    0.0,
                    0.0,
                    0.0,
                    0.0,
                    0.0,
                    0.0,
                    0.0,
                    0.0,
                    0.0
                ],
                [
                    0.0,
                    0.0,
                    0.0,
                    0.0,
                    0.0,
                    0.0,
                    0.0,
                    0.0,
                    0.0,
                    0.0
                ],
                [
                    0.0,
                    0.0,
                    0.0,
                    0.0,
                    0.0,
                    0.0,
                    0.0,
                    0.0,
                    0.0,
                    0.0
                ],
                [
                    0.0,
                    0.11235955056179775,
                    0.0,
                    0.0,
                    0.0,
                    0.0,
                    0.5617977528089888,
                    0.0,
                    0.2247191011235955,
                    0.0
                ],
                [
                    14.719101123595506,
                    29.775280898876403,
                    34.60674157303371,
                    13.03370786516854,
                    26.629213483146067,
                    26.06741573033708,
                    27.865168539325843,
                    24.49438202247191,
                    50.89887640449438,
                    39.662921348314605
                ],
                [
                    85.1685393258427,
                    70.11235955056179,
                    65.3932584269663,
                    86.96629213483146,
                    73.37078651685393,
                    73.93258426966293,
                    67.97752808988764,
                    75.3932584269663,
                    48.87640449438202,
                    60.337078651685395
                ],
                [
                    0.11235955056179775,
                    0.0,
                    0.0,
                    0.0,
                    0.0,
                    0.0,
                    3.595505617977528,
                    0.11235955056179775,
                    0.0,
                    0.0
                ],
                [
                    0.0,
                    0.0,
                    0.0,
                    0.0,
                    0.0,
                    0.0,
                    0.0,
                    0.0,
                    0.0,
                    0.0
                ],
                [
                    0.0,
                    0.0,
                    0.0,
                    0.0,
                    0.0,
                    0.0,
                    0.0,
                    0.0,
                    0.0,
                    0.0
                ],
                [
                    0.0,
                    0.0,
                    0.0,
                    0.0,
                    0.0,
                    0.0,
                    0.0,
                    0.0,
                    0.0,
                    0.0
                ],
                [
                    0.0,
                    0.0,
                    0.0,
                    0.0,
                    0.0,
                    0.0,
                    0.0,
                    0.0,
                    0.0,
                    0.0
                ],
                [
                    0.0,
                    0.0,
                    0.0,
                    0.0,
                    0.0,
                    0.0,
                    0.0,
                    0.0,
                    0.0,
                    0.0
                ],
                [
                    0.0,
                    0.0,
                    0.0,
                    0.0,
                    0.0,
                    0.0,
                    0.0,
                    0.0,
                    0.0,
                    0.0
                ],
                [
                    0.0,
                    0.0,
                    0.0,
                    0.0,
                    0.0,
                    0.0,
                    0.0,
                    0.0,
                    0.0,
                    0.0
                ],
                [
                    0.0,
                    0.0,
                    0.0,
                    0.0,
                    0.0,
                    0.0,
                    0.0,
                    0.0,
                    0.0,
                    0.0
                ],
                [
                    0.0,
                    0.0,
                    0.0,
                    0.0,
                    0.0,
                    0.0,
                    0.0,
                    0.0,
                    0.0,
                    0.0
                ],
                [
                    0.0,
                    0.0,
                    0.0,
                    0.0,
                    0.0,
                    0.0,
                    0.0,
                    0.0,
                    0.0,
                    0.0
                ],
                [
                    0.0,
                    0.0,
                    0.0,
                    0.0,
                    0.0,
                    0.0,
                    0.0,
                    0.0,
                    0.0,
                    0.0
                ],
                [
                    0.0,
                    0.0,
                    0.0,
                    0.0,
                    0.0,
                    0.0,
                    0.0,
                    0.0,
                    0.0,
                    0.0
                ],
                [
                    0.0,
                    0.0,
                    0.0,
                    0.0,
                    0.0,
                    0.0,
                    0.0,
                    0.0,
                    0.0,
                    0.0
                ],
                [
                    0.0,
                    0.0,
                    0.0,
                    0.0,
                    0.0,
                    0.0,
                    0.0,
                    0.0,
                    0.0,
                    0.0
                ],
                [
                    0.0,
                    0.0,
                    0.0,
                    0.0,
                    0.0,
                    0.0,
                    0.0,
                    0.0,
                    0.0,
                    0.0
                ],
                [
                    0.0,
                    0.0,
                    0.0,
                    0.0,
                    0.0,
                    0.0,
                    0.0,
                    0.0,
                    0.0,
                    0.0
                ],
                [
                    0.0,
                    0.0,
                    0.0,
                    0.0,
                    0.0,
                    0.0,
                    0.0,
                    0.0,
                    0.0,
                    0.0
                ],
                [
                    0.0,
                    0.0,
                    0.0,
                    0.0,
                    0.0,
                    0.0,
                    0.0,
                    0.0,
                    0.0,
                    0.0
                ],
                [
                    0.0,
                    0.0,
                    0.0,
                    0.0,
                    0.0,
                    0.0,
                    0.0,
                    0.0,
                    0.0,
                    0.0
                ],
                [
                    0.0,
                    0.0,
                    0.0,
                    0.0,
                    0.0,
                    0.0,
                    0.0,
                    0.0,
                    0.0,
                    0.0
                ],
                [
                    0.0,
                    0.0,
                    0.0,
                    0.0,
                    0.0,
                    0.0,
                    0.0,
                    0.0,
                    0.0,
                    0.0
                ],
                [
                    0.0,
                    0.0,
                    0.0,
                    0.0,
                    0.0,
                    0.0,
                    0.0,
                    0.0,
                    0.0,
                    0.0
                ],
                [
                    0.0,
                    0.0,
                    0.0,
                    0.0,
                    0.0,
                    0.0,
                    0.0,
                    0.0,
                    0.0,
                    0.0
                ],
                [
                    0.0,
                    0.0,
                    0.0,
                    0.0,
                    0.0,
                    0.0,
                    0.0,
                    0.0,
                    0.0,
                    0.0
                ],
                [
                    0.0,
                    0.0,
                    0.0,
                    0.0,
                    0.0,
                    0.0,
                    0.0,
                    0.0,
                    0.0,
                    0.0
                ],
                [
                    0.0,
                    0.0,
                    0.0,
                    0.0,
                    0.0,
                    0.0,
                    0.0,
                    0.0,
                    0.0,
                    0.0
                ],
                [
                    0.0,
                    0.0,
                    0.0,
                    0.0,
                    0.0,
                    0.0,
                    0.0,
                    0.0,
                    0.0,
                    0.0
                ],
                [
                    0.0,
                    0.0,
                    0.0,
                    0.0,
                    0.0,
                    0.0,
                    0.0,
                    0.0,
                    0.0,
                    0.0
                ],
                [
                    0.0,
                    0.0,
                    0.0,
                    0.0,
                    0.0,
                    0.0,
                    0.0,
                    0.0,
                    0.0,
                    0.0
                ],
                [
                    0.0,
                    0.0,
                    0.0,
                    0.0,
                    0.0,
                    0.0,
                    0.0,
                    0.0,
                    0.0,
                    0.0
                ],
                [
                    0.0,
                    0.0,
                    0.0,
                    0.0,
                    0.0,
                    0.0,
                    0.0,
                    0.0,
                    0.0,
                    0.0
                ],
                [
                    0.0,
                    0.0,
                    0.0,
                    0.0,
                    0.0,
                    0.0,
                    0.0,
                    0.0,
                    0.0,
                    0.0
                ],
                [
                    0.0,
                    0.0,
                    0.0,
                    0.0,
                    0.0,
                    0.0,
                    0.0,
                    0.0,
                    0.0,
                    0.0
                ],
                [
                    0.0,
                    0.0,
                    0.0,
                    0.0,
                    0.0,
                    0.0,
                    0.0,
                    0.0,
                    0.0,
                    0.0
                ],
                [
                    0.0,
                    0.0,
                    0.0,
                    0.0,
                    0.0,
                    0.0,
                    0.0,
                    0.0,
                    0.0,
                    0.0
                ],
                [
                    0.0,
                    0.0,
                    0.0,
                    0.0,
                    0.0,
                    0.0,
                    0.0,
                    0.0,
                    0.0,
                    0.0
                ],
                [
                    0.0,
                    0.0,
                    0.0,
                    0.0,
                    0.0,
                    0.0,
                    0.0,
                    0.0,
                    0.0,
                    0.0
                ],
                [
                    0.0,
                    0.0,
                    0.0,
                    0.0,
                    0.0,
                    0.0,
                    0.0,
                    0.0,
                    0.0,
                    0.0
                ],
                [
                    0.0,
                    0.0,
                    0.0,
                    0.0,
                    0.0,
                    0.0,
                    0.0,
                    0.0,
                    0.0,
                    0.0
                ],
                [
                    0.0,
                    0.0,
                    0.0,
                    0.0,
                    0.0,
                    0.0,
                    0.0,
                    0.0,
                    0.0,
                    0.0
                ],
                [
                    0.0,
                    0.0,
                    0.0,
                    0.0,
                    0.0,
                    0.0,
                    0.0,
                    0.0,
                    0.0,
                    0.0
                ]
            ]
        }
    },
    "column3_row3_experiment_c": {
        "high_harmonics": {
            "x": [
                0.0,
                4.0,
                8.0,
                12.0,
                16.0,
                20.0,
                24.0
            ],
            "y": [
                [
                    0.0,
                    0.0,
                    0.0,
                    0.0,
                    0.0,
                    0.0,
                    0.0,
                    0.0,
                    0.0,
                    0.0
                ],
                [
                    0.36133414608356557,
                    -0.40531650460214974,
                    -0.79517801492208,
                    0.18132943832691162,
                    -1.6714290227656,
                    0.48135274575861686,
                    2.008637748768068,
                    0.36019770805580986,
                    -0.31029079211629274,
                    0.09004768465984847
                ],
                [
                    0.6785831744018774,
                    3.0696607771422304,
                    -2.459087432357765,
                    0.90989860659103,
                    -1.7634899180395198,
                    -0.05336330699891079,
                    2.3866650701577674,
                    0.7669831744284004,
                    2.9900701048407203,
                    0.3155332803408866
                ],
                [
                    1.0879445700772836,
                    1.8674228255844594,
                    0.8959792854241515,
                    1.3679385706913778,
                    -1.9014290733109454,
                    0.3206886835446596,
                    2.718554075090169,
                    1.0390947990899508,
                    2.1429755227365934,
                    0.4962812233059991
                ],
                [
                    1.9116662728252358,
                    2.005419105267615,
                    2.038778549680667,
                    2.6150219524345584,
                    -1.3947405910222237,
                    0.2136927303026468,
                    3.1468095725076646,
                    1.2664099163181777,
                    -0.31029079211629274,
                    0.8587625779860135
                ],
                [
                    2.0496049949708794,
                    1.0433227708210056,
                    3.242429796083436,
                    6.448734707765594,
                    -0.6997286060909094,
                    0.534962437613828,
                    2.2920318902711445,
                    1.539869576342703,
                    3.6294170321984165,
                    0.541521755150239
                ],
                [
                    2.326046532735789,
                    2.559303669084876,
                    4.655780009748691,
                    7.368467341330426,
                    -0.5135950512309977,
                    1.180107933763928,
                    1.0695424807369496,
                    2.5950254986632943,
                    3.2028068323153196,
                    -0.8068030605982899
                ]
            ]
        },
        "low_harmonics": {
            "x": [
                0.0,
                4.0,
                8.0,
                12.0,
                16.0,
                20.0,
                24.0
            ],
            "y": [
                [
                    0.0,
                    0.0,
                    0.0,
                    0.0,
                    0.0,
                    0.0,
                    0.0,
                    0.0,
                    0.0,
                    0.0
                ],
                [
                    0.9500188767423349,
                    0.9941409200136386,
                    0.9954828147758445,
                    0.9045785173111003,
                    0.9045800965092914,
                    0.9500258640971568,
                    0.9049898882580631,
                    0.9959325164495517,
                    0.9041729557924497,
                    0.9495914995590089
                ],
                [
                    1.8632068687501635,
                    2.0440729529114776,
                    2.00089733779887,
                    1.7715206443024434,
                    1.7715224012867137,
                    1.90908584247025,
                    1.818175229186136,
                    1.9558731049823357,
                    1.8623694017901842,
                    1.9082225300472238
                ],
                [
                    2.7846772242910167,
                    3.10495574567342,
                    3.0627404283890294,
                    2.6921602894575622,
                    2.6921583441207027,
                    2.877289117881693,
                    2.785938700196133,
                    3.0641336481807344,
                    2.783425131553755,
                    2.829694894493849
                ],
                [
                    3.761209433424075,
                    4.270655906831684,
                    4.135665142037718,
                    3.7145035014773997,
                    3.667812684832511,
                    3.948277767671947,
                    3.7629213061505884,
                    4.231413000466295,
                    3.8062305531001823,
                    3.852965041964691
                ],
                [
                    4.983150548017013,
                    5.497008311514672,
                    5.362024666003871,
                    5.030441076954614,
                    4.699892025427727,
                    5.125072112707884,
                    5.032710076691238,
                    5.506939724115731,
                    4.886442986460342,
                    5.075450549096029
                ],
                [
                    6.363103106781524,
                    6.833894395745859,
                    6.6508663123224006,
                    6.458940448877073,
                    5.93290637660188,
                    6.315221402625322,
                    6.461854684395898,
                    6.750015062955009,
                    6.02563016359535,
                    6.743922299370455
                ]
            ]
        }
    },
    "column3_row4_experiment_d": {
        "1": {
            "x": [
                0.0,
                1.0,
                2.0,
                3.0,
                4.0,
                6.0,
                8.0
            ],
            "y": [
                [
                    0.0,
                    0.0,
                    0.0,
                    0.0,
                    0.0,
                    0.0,
                    0.0,
                    0.0,
                    0.0,
                    0.0
                ],
                [
                    0.09009105375213458,
                    0.27076065384026726,
                    0.04505237534182854,
                    0.06759356427886522,
                    0.09004821517376507,
                    0.1579278911077744,
                    0.06762077162942447,
                    0.022519903071290398,
                    0.09021295856791603,
                    0.045118905607026735
                ],
                [
                    0.18026288159314552,
                    0.3611783402356856,
                    0.11267760377797335,
                    0.11267950041238843,
                    0.1801745030599138,
                    0.270880292882118,
                    0.1127265120057745,
                    0.06756957034706104,
                    0.13535095730228433,
                    0.09025634547449049
                ],
                [
                    0.18026341495034176,
                    0.6782729077599692,
                    0.13522685253345545,
                    0.1352284716999313,
                    0.2703904351627879,
                    0.2708808649687948,
                    0.13528517816836289,
                    0.06757040864499303,
                    0.22568430923352917,
                    0.1354121760782525
                ],
                [
                    0.18026348104374554,
                    0.814484451335538,
                    0.18033829304954307,
                    0.1352257250322056,
                    0.31552732705340875,
                    0.3613391341598564,
                    0.18041781384135328,
                    0.06756929828267852,
                    0.2708801918012228,
                    0.13541511741049117
                ],
                [
                    0.1351677452315307,
                    1.2698368220162108,
                    0.31581303184058207,
                    0.09013085191079027,
                    0.315527999536373,
                    0.22568674880742776,
                    0.1804233440242472,
                    0.06757102654983363,
                    0.31609399890337697,
                    0.13541511741049117
                ],
                [
                    0.13516570167324696,
                    1.9107942713240198,
                    0.31581410143224004,
                    0.045053945905819376,
                    0.27039246545094714,
                    0.09021243233841957,
                    0.1804235718361329,
                    0.022518392010167393,
                    0.24828055982689545,
                    0.090258113550473
                ]
            ]
        },
        "12": {
            "x": [
                0.0,
                1.0,
                2.0,
                3.0,
                4.0,
                6.0,
                8.0
            ],
            "y": [
                [
                    0.0,
                    0.0,
                    0.0,
                    0.0,
                    0.0,
                    0.0,
                    0.0,
                    0.0,
                    0.0,
                    0.0
                ],
                [
                    0.0,
                    -0.045050906272511126,
                    1.1732822045029678e-06,
                    1.7481337014624287e-06,
                    -2.6765988201948865e-06,
                    -2.6794894021631155e-07,
                    5.064378001407022e-07,
                    -0.045029802716716444,
                    2.579150587822543e-07,
                    -5.236772542410728e-07
                ],
                [
                    1.9276280951996405e-07,
                    -0.04505071918013015,
                    2.2217863408502403e-06,
                    1.3435799854633057e-06,
                    -1.565388418500735e-06,
                    3.8964791045092984e-07,
                    0.045070141692637566,
                    -0.0450306363819738,
                    8.285627825788122e-07,
                    0.0
                ],
                [
                    6.515470290235914e-07,
                    -0.0450534070020234,
                    1.1732822045029678e-06,
                    8.627420307327771e-07,
                    -4.413138141978745e-06,
                    -8.983961612002433e-07,
                    5.064378001407022e-07,
                    -0.0450306363819738,
                    2.579150587822543e-07,
                    0.0
                ],
                [
                    0.0,
                    -0.045050906272511126,
                    6.175309227862691e-07,
                    8.627420307327771e-07,
                    -2.35543457838272e-06,
                    -8.983961612002433e-07,
                    5.064378001407022e-07,
                    -0.045029802716716444,
                    -1.4790182521901007e-06,
                    1.5937993276537998e-06
                ],
                [
                    0.0,
                    -0.02252466201953801,
                    0.022527262171111617,
                    8.627420307327771e-07,
                    -8.571333887652521e-07,
                    -2.6794894021631155e-07,
                    0.045070141692637566,
                    -0.04502901063041531,
                    -3.825477397911836e-07,
                    0.0
                ],
                [
                    -3.560932237689496e-07,
                    -0.04504892776948777,
                    2.2217863408502403e-06,
                    1.7481337014624287e-06,
                    0.0,
                    -2.6794894021631155e-07,
                    0.0,
                    -0.045029539967806065,
                    1.0725999019661758e-06,
                    1.2311672320519662e-06
                ]
            ]
        },
        "2": {
            "x": [
                0.0,
                1.0,
                2.0,
                3.0,
                4.0,
                6.0,
                8.0
            ],
            "y": [
                [
                    0.0,
                    0.0,
                    0.0,
                    0.0,
                    0.0,
                    0.0,
                    0.0,
                    0.0,
                    0.0,
                    0.0
                ],
                [
                    0.20281907085439338,
                    0.3611775752390406,
                    0.31581038534973194,
                    0.13522598034638622,
                    0.18017445930042447,
                    0.22567926016134726,
                    0.13528562535128155,
                    0.13523191483565736,
                    0.13535109501709428,
                    0.18049938809766838
                ],
                [
                    0.2705159028728661,
                    0.6329157808710362,
                    0.5420048205746455,
                    0.18034534531450766,
                    0.2252699441507168,
                    0.36133446092216664,
                    0.24816577121766242,
                    0.13522649216598404,
                    0.2708817423740687,
                    0.22568203959044242
                ],
                [
                    0.18026389738780257,
                    0.9508701380873811,
                    0.8141070911495916,
                    0.18034534531450766,
                    0.31552700086619434,
                    0.2934892123970476,
                    0.3159524514287666,
                    0.04506051020306989,
                    0.4065962914700296,
                    0.316094787639787
                ],
                [
                    0.1351688320517911,
                    1.3154825752153552,
                    0.814106809280247,
                    0.1803430926756506,
                    0.31552577491483325,
                    0.36133540530314406,
                    0.2707567793515222,
                    0.0450594875440464,
                    0.45187556111763294,
                    0.36133253465925036
                ],
                [
                    0.1802595550978605,
                    1.544041361033858,
                    0.2706368028033182,
                    0.0901316733321918,
                    0.18017589427701272,
                    0.1805049411241067,
                    0.18042057895503044,
                    4.289486829955891e-06,
                    0.40659392283529594,
                    0.2708761056883054
                ],
                [
                    0.18025854081153303,
                    1.6356041678555306,
                    0.09012927546521497,
                    0.045054513082494474,
                    0.15763968214356122,
                    0.1353509454754681,
                    0.09017100035865355,
                    -0.04503011084612493,
                    0.22568337735668118,
                    0.13534842396000057
                ]
            ]
        },
        "3": {
            "x": [
                0.0,
                1.0,
                2.0,
                3.0,
                4.0,
                6.0,
                8.0
            ],
            "y": [
                [
                    0.0,
                    0.0,
                    0.0,
                    0.0,
                    0.0,
                    0.0,
                    0.0,
                    0.0,
                    0.0,
                    0.0
                ],
                [
                    0.11262691190705933,
                    0.27075857847007034,
                    0.2706324934493895,
                    0.1352271899368765,
                    0.22527082470236506,
                    0.1353489738097221,
                    0.18042286814099465,
                    0.13523046967415892,
                    0.18050292702195322,
                    0.15795914656269522
                ],
                [
                    0.13516725695975074,
                    0.6329117166887855,
                    0.45146895015961264,
                    0.22547945796487157,
                    0.36068150284340533,
                    0.27088304058181145,
                    0.36116951866400354,
                    0.1352319688022032,
                    0.4065982746377067,
                    0.3387873027514661
                ],
                [
                    0.02251705179382299,
                    0.723659532498802,
                    0.45147004676594604,
                    0.18034230379376878,
                    0.36068345981702143,
                    0.18050708824169143,
                    0.40641050613346735,
                    0.0450587865147449,
                    0.5424961037687807,
                    0.3387918364193371
                ],
                [
                    -8.213653784339137e-07,
                    0.9053860721509372,
                    0.4967244295047878,
                    0.11268038580405916,
                    0.3381051890787466,
                    0.09021373911827102,
                    0.36117086190943615,
                    3.803821933878737e-06,
                    0.6785749774751616,
                    0.38405066844489005
                ],
                [
                    -0.022508146904373416,
                    0.9508725315997564,
                    0.40622896131111047,
                    0.02252922582044012,
                    0.20272646700331715,
                    0.09021126930781849,
                    0.1804218880721122,
                    0.0450594875440464,
                    0.6331947222810972,
                    0.24833335630086606
                ],
                [
                    0.045035244262609186,
                    0.5875736952373225,
                    0.11267793273516084,
                    -0.045031840539817486,
                    0.13510509793338682,
                    1.3056597949895332e-06,
                    0.045071082139622895,
                    0.09013260205028963,
                    0.270882650933901,
                    0.24833335630086606
                ]
            ]
        },
        "4": {
            "x": [
                0.0,
                1.0,
                2.0,
                3.0,
                4.0,
                6.0,
                8.0
            ],
            "y": [
                [
                    0.0,
                    0.0,
                    0.0,
                    0.0,
                    0.0,
                    0.0,
                    0.0,
                    0.0,
                    0.0,
                    0.0
                ],
                [
                    0.13516337860303398,
                    0.06760511926921159,
                    0.18034356399498133,
                    0.09013172503566856,
                    0.13509954612271974,
                    0.09021181825548405,
                    0.11275150119415028,
                    0.09013236125097909,
                    0.18050461012083407,
                    0.13540994451102306
                ],
                [
                    0.13516608566731492,
                    0.11270246452611633,
                    0.15778355804207392,
                    0.0901349076255265,
                    0.18017904214772562,
                    0.09021627026612045,
                    0.20304054596344717,
                    0.04505589423072784,
                    0.33871657463313076,
                    0.22579047356452128
                ],
                [
                    0.09008607328485074,
                    0.15781556652255746,
                    0.04505448917624805,
                    0.04505545293327001,
                    0.18017838455087495,
                    0.04509821335229953,
                    0.15788808008131358,
                    0.04505455671872388,
                    0.45187525771853443,
                    0.27100862388464464
                ],
                [
                    4.5878421950362736e-07,
                    0.09015148894080653,
                    0.04505091724585561,
                    -0.04503066469491243,
                    0.13509954612271974,
                    2.9159945402756904e-06,
                    0.0901913966683811,
                    1.7814201059285217e-06,
                    0.49717315992280875,
                    0.27100298330842654
                ],
                [
                    -5.488560332889136e-07,
                    -0.0675597033576095,
                    -0.04503320114271797,
                    1.7481337014624287e-06,
                    0.045010186522861706,
                    -4.922575128074591e-08,
                    -0.06759429099135314,
                    2.497883442309501e-06,
                    0.4065936698388176,
                    0.1354144599064598
                ],
                [
                    0.045032926018050146,
                    -0.20254431681171242,
                    -1.3728235856991233e-06,
                    8.627420307327771e-07,
                    -0.0674824194561991,
                    -0.04507497782729766,
                    -0.24761050516759872,
                    -0.04503101735205489,
                    0.15792653860090483,
                    3.1681999395072324e-06
                ]
            ]
        },
        "5": {
            "x": [
                0.0,
                1.0,
                2.0,
                3.0,
                4.0,
                6.0,
                8.0
            ],
            "y": [
                [
                    0.0,
                    0.0,
                    0.0,
                    0.0,
                    0.0,
                    0.0,
                    0.0,
                    0.0,
                    0.0,
                    0.0
                ],
                [
                    0.04503643172881944,
                    3.726638634710122e-06,
                    -1.1732822045029678e-06,
                    0.0450585915156112,
                    0.04501581145980796,
                    0.04509940698491662,
                    0.04507357388150822,
                    3.6780545210057802e-06,
                    0.0902097958057665,
                    0.04511951435994578
                ],
                [
                    0.04503365078910665,
                    2.6293334604576835e-06,
                    1.1098291045064101e-06,
                    0.04505961417463469,
                    0.045015187254382166,
                    0.04509847571340013,
                    0.04507501456921241,
                    3.877595902201936e-06,
                    0.13534853890881132,
                    0.09025788573858731
                ],
                [
                    2.3227976568840347e-06,
                    0.0,
                    0.04505110581389232,
                    0.04505459019123928,
                    0.04500932938947294,
                    0.04509673184152705,
                    0.04507343616669826,
                    1.3768663899293987e-06,
                    0.13534968063232405,
                    0.09025923887751289
                ],
                [
                    0.04503105063845936,
                    -0.04505187667193167,
                    3.866337621727389e-07,
                    -0.02251541044270039,
                    -0.04499381760795923,
                    -0.04507393125028891,
                    -0.04505613648818013,
                    -0.06753993852948537,
                    0.1353502633835247,
                    0.0902577371330471
                ],
                [
                    -3.866391190543439e-06,
                    4.800386611825136e-07,
                    0.0,
                    -0.09004814340421677,
                    -0.08996673917820147,
                    -0.04507695553766247,
                    -0.04505876751645488,
                    -0.09004445521292825,
                    0.1353509109925486,
                    0.0902573029291689
                ],
                [
                    0.0,
                    0.04507986194487981,
                    -1.7427359362831574e-06,
                    4.960070490361845e-06,
                    -2.35543457838272e-06,
                    0.02254884007515741,
                    0.045073459282708644,
                    0.04506020582223036,
                    0.13534853890881132,
                    0.1354120600962648
                ]
            ]
        },
        "6": {
            "x": [
                0.0,
                1.0,
                2.0,
                3.0,
                4.0,
                6.0,
                8.0
            ],
            "y": [
                [
                    0.0,
                    0.0,
                    0.0,
                    0.0,
                    0.0,
                    0.0,
                    0.0,
                    0.0,
                    0.0,
                    0.0
                ],
                [
                    0.04503210614329961,
                    -0.022526244252973116,
                    -5.557512817166987e-07,
                    0.045055068398849596,
                    0.04500921848066328,
                    5.334641447474198e-07,
                    0.11272681638661404,
                    6.16422833404906e-06,
                    0.09021093545205823,
                    0.06766519190238722
                ],
                [
                    1.9276280951996405e-07,
                    0.02252838865817272,
                    0.02252638611148894,
                    0.04505546867072213,
                    -2.3911621462868737e-06,
                    1.578402514149091e-06,
                    0.13528310694513726,
                    2.524020999039589e-06,
                    0.13534433333496332,
                    0.11280353332098327
                ],
                [
                    -0.045012900862615196,
                    0.022529365695171083,
                    0.04505656366523053,
                    2.0869514916199705e-06,
                    -0.04499432848135343,
                    1.3728060579004664e-06,
                    0.09016755594426179,
                    -0.04503125807867969,
                    0.1805012711680638,
                    0.20313157393454928
                ],
                [
                    -3.673628381023475e-06,
                    0.02253022009692457,
                    0.04505378587551828,
                    -0.045031984028913064,
                    -4.067552518027817e-06,
                    2.579150587822543e-07,
                    0.13528328350504937,
                    -0.045035160086716625,
                    0.1353500355650079,
                    0.20313116084888938
                ],
                [
                    -3.673628381023475e-06,
                    0.02253048554649567,
                    -1.1801710786962794e-06,
                    -0.04502931953586359,
                    -0.044997334074730055,
                    0.04509296510339471,
                    0.04507657758401175,
                    8.288870615713595e-07,
                    0.045097664771699,
                    0.15795537499086748
                ],
                [
                    -1.1250353441349947e-06,
                    -0.022524707472110772,
                    -0.04503462256590329,
                    1.3635992810456798e-06,
                    -0.04499432848135343,
                    2.579150587822543e-07,
                    0.09016730063008116,
                    -0.04502859358563022,
                    -0.04507546354921345,
                    0.06766469811736527
                ]
            ]
        }
    },
    "column3_row5_experiment_e": {
        "pure_tones": {
            "x": [
                80.00000000000001,
                113.13708498984762,
                159.99999999999994,
                226.2741699796951,
                319.9999999999999
            ],
            "y": [
                [
                    0.6236532238936345,
                    1.0954611930676241,
                    0.7378706720827983,
                    0.8258743120720504,
                    2.9202081364349572,
                    0.5955969277136914,
                    1.578003600060388,
                    0.7789087033567548,
                    0.4407708971908175,
                    0.7821121570301267
                ],
                [
                    0.4338392856134352,
                    0.9034277451272518,
                    0.4563932679961621,
                    0.841067909685732,
                    1.2817596416307095,
                    0.3214416122999773,
                    1.1048903919301807,
                    0.5887771811095059,
                    0.33503526793730903,
                    0.6702199743994144
                ],
                [
                    0.37544613173174346,
                    0.6650801095245341,
                    0.25921971219575324,
                    0.5139817425078207,
                    0.7406532878030124,
                    0.22959199063589536,
                    0.957542797364547,
                    0.46349219663969954,
                    0.3250827682820694,
                    0.4594178552664523
                ],
                [
                    0.31903116277107524,
                    0.5006742257348424,
                    0.35822996299030657,
                    0.3357708805641167,
                    0.5962943037754999,
                    0.2180568772637323,
                    1.013967076723513,
                    0.29564641034635825,
                    0.376226109216998,
                    0.5001084590009955
                ],
                [
                    0.3585013485771921,
                    0.44985108567792415,
                    0.23605544620217075,
                    0.26800731669613664,
                    0.4811080832322537,
                    0.21872853571110554,
                    0.4512377844366859,
                    0.2468326691163773,
                    0.29433402420981725,
                    0.40493512311498825
                ]
            ]
        },
        "transposed_tones": {
            "x": [
                80.00000000000001,
                113.13708498984762,
                159.99999999999994,
                226.2741699796951,
                319.9999999999999
            ],
            "y": [
                [
                    4.544056213485982,
                    54.57387877540547,
                    46.33732003901319,
                    39.969039196522914,
                    37.07655739985425,
                    100.0,
                    66.29733630396133,
                    37.8563978269689,
                    16.726834303419263,
                    46.33520707008243
                ],
                [
                    16.63661120544161,
                    63.01166159927431,
                    37.54204045072676,
                    23.439390149891977,
                    26.345102422981252,
                    55.05739626012373,
                    100.0,
                    51.133225032482684,
                    100.0,
                    43.17814297478415
                ],
                [
                    94.52342454379571,
                    58.620571180505486,
                    43.864695408742456,
                    32.464390083046325,
                    39.99071835385759,
                    94.72600462728481,
                    37.42863807742074,
                    100.0,
                    100.0,
                    79.13766839754982
                ],
                [
                    100.0,
                    68.05894422039931,
                    70.17073537342641,
                    12.614682883862022,
                    56.76589419026265,
                    93.44496320911819,
                    100.0,
                    53.1997780575279,
                    100.0,
                    52.961747645582484
                ],
                [
                    100.0,
                    26.200683521602507,
                    16.37104674316095,
                    13.21781911473321,
                    18.66557453867805,
                    60.49949782357109,
                    36.72706519149325,
                    60.6642434243931,
                    39.35102240445437,
                    53.41224274323475
                ]
            ]
        }
    }
}
