# Supplementary material for: Deep neural network models reveal interplay of peripheral coding and stimulus statistics in pitch perception
Source: Nat Commun. 2021 Dec 14;12:7278. doi: 10.1038/s41467-021-27366-6 (PMC8671597; doi:10.1038/s41467-021-27366-6)
Supplement: Supplementary file 4 — Source Data [file 41467_2021_27366_MOESM4_ESM.zip › Source_Data_Saddler_etal_DNNPitchModel/fig09d.json]

{
    "bendor_and_wang_2005": {
        "x": [
            1,
            2,
            3,
            4,
            5,
            6,
            8,
            10,
            12
        ],
        "y": [
            0.633677,
            0.49193,
            0.565334,
            0.478132,
            0.508102,
            0.540082,
            0.377799,
            0.275124,
            0.263335
        ],
        "yerr": [
            0.06515149999999997,
            0.06615650000000001,
            0.0722225,
            0.05101,
            0.07221699999999998,
            0.05606599999999998,
            0.06262099999999998,
            0.05657099999999998,
            0.06212099999999998
        ]
    },
    "model_trained_on_natural_sounds": {
        "x": [
            1,
            2,
            3,
            4,
            5,
            6,
            7,
            8,
            9,
            10,
            11,
            12,
            13,
            14,
            15
        ],
        "y": [
            [
                0.8099074959754944,
                0.7409641742706299,
                0.5192404389381409,
                0.8170697689056396,
                0.7461941242218018,
                0.7651126384735107,
                0.7193285226821899,
                0.41061297059059143,
                0.6868981122970581,
                0.7972312569618225
            ],
            [
                0.7370027303695679,
                0.6376744508743286,
                0.4075268507003784,
                0.6767755746841431,
                0.6690257787704468,
                0.6924992203712463,
                0.6526466608047485,
                0.4228139817714691,
                0.7047247290611267,
                0.710536003112793
            ],
            [
                0.5685426592826843,
                0.4818393290042877,
                0.2887400686740875,
                0.581216037273407,
                0.5113060474395752,
                0.5768908858299255,
                0.48096758127212524,
                0.2841562330722809,
                0.5664892792701721,
                0.6251718401908875
            ],
            [
                0.4674464762210846,
                0.3383534550666809,
                0.23198486864566803,
                0.4652629792690277,
                0.4336986541748047,
                0.453434020280838,
                0.3425343632698059,
                0.14267627894878387,
                0.4367949962615967,
                0.43848803639411926
            ],
            [
                0.33236163854599,
                0.0751936212182045,
                -0.09621594101190567,
                0.36550942063331604,
                0.35473546385765076,
                0.31285715103149414,
                0.3197824954986572,
                0.06548750400543213,
                0.3125505745410919,
                0.3379996716976166
            ],
            [
                0.3657357394695282,
                -0.022878719493746758,
                -0.12907730042934418,
                0.2627396285533905,
                0.2478172779083252,
                0.28161823749542236,
                0.25038760900497437,
                0.021264296025037766,
                0.24291525781154633,
                0.28925731778144836
            ],
            [
                0.2871977388858795,
                -0.18028202652931213,
                -0.27269530296325684,
                0.15379346907138824,
                0.20852123200893402,
                0.18597841262817383,
                0.15778149664402008,
                -0.08947446942329407,
                0.1385934203863144,
                0.18848900496959686
            ],
            [
                0.32705628871917725,
                -0.13323208689689636,
                -0.259545236825943,
                0.18606510758399963,
                0.13695548474788666,
                0.20966419577598572,
                0.13368071615695953,
                0.1153000220656395,
                0.19040150940418243,
                0.22801820933818817
            ],
            [
                0.2647725045681,
                -0.18482881784439087,
                -0.3056205213069916,
                0.1640097051858902,
                0.10303755849599838,
                0.16324645280838013,
                0.10799410939216614,
                0.019294660538434982,
                0.1268186718225479,
                0.18446218967437744
            ],
            [
                0.2952568531036377,
                -0.12496967613697052,
                -0.20112738013267517,
                0.22045686841011047,
                0.15715260803699493,
                0.21122707426548004,
                0.17098583281040192,
                -0.03631115332245827,
                0.1929449737071991,
                0.2389102429151535
            ],
            [
                0.2135930061340332,
                -0.2647211253643036,
                -0.26072460412979126,
                0.13249565660953522,
                0.0949142798781395,
                0.16791370511054993,
                0.06997358798980713,
                -0.021751191467046738,
                0.1364358514547348,
                0.1952291578054428
            ],
            [
                0.29046568274497986,
                -0.16307704150676727,
                -0.25356948375701904,
                0.15240512788295746,
                0.09237103164196014,
                0.1700931191444397,
                0.08909660577774048,
                -0.07938772439956665,
                0.19796569645404816,
                0.19394710659980774
            ],
            [
                0.24486570060253143,
                -0.2050422877073288,
                -0.22202828526496887,
                0.14507006108760834,
                0.09487675130367279,
                0.14530442655086517,
                0.05183428153395653,
                -0.0665568932890892,
                0.13377119600772858,
                0.15024444460868835
            ],
            [
                0.29600781202316284,
                -0.19518443942070007,
                -0.13797226548194885,
                0.14454101026058197,
                0.12410969287157059,
                0.1980815827846527,
                0.048944778740406036,
                -0.02729640156030655,
                0.1472425013780594,
                0.15557073056697845
            ],
            [
                0.2751827836036682,
                -0.17504218220710754,
                -0.28457123041152954,
                0.15221735835075378,
                0.1172451600432396,
                0.18681937456130981,
                0.06214462220668793,
                -0.26830315589904785,
                0.1677943468093872,
                0.16322028636932373
            ]
        ]
    },
    "norman_haignere_et_al_2013": {
        "x": [
            3,
            4,
            5,
            6,
            8,
            10,
            12,
            15
        ],
        "y": [
            0.89688,
            0.95208,
            0.89896,
            0.89862,
            0.81493,
            0.75347,
            0.64202,
            0.58056
        ],
        "yerr": [
            0.03332999999999997,
            0.033339999999999925,
            0.041669999999999985,
            0.019440000000000013,
            0.041669999999999985,
            0.036109999999999975,
            0.03888999999999998,
            0.038880000000000026
        ]
    }
}
