# Supplementary material for: Deep neural network models reveal interplay of peripheral coding and stimulus statistics in pitch perception
Source: Nat Commun. 2021 Dec 14;12:7278. doi: 10.1038/s41467-021-27366-6 (PMC8671597; doi:10.1038/s41467-021-27366-6)
Supplement: Supplementary file 4 — Source Data [file 41467_2021_27366_MOESM4_ESM.zip › Source_Data_Saddler_etal_DNNPitchModel/supplementary_fig09a.json]

{
    "music_only": {
        "best_thresholds": [
            0.22439353224270708,
            0.3453592999118432,
            0.2872302617310556,
            0.229916121935109,
            0.21863489829914984,
            0.1978200215171825,
            0.2084947132500078,
            0.2844139810265539,
            0.2943134708464787,
            0.2857227559287128
        ],
        "x": [
            1,
            2,
            3,
            4,
            5,
            6,
            7,
            8,
            9,
            10,
            11,
            12,
            13,
            14,
            15,
            16,
            17,
            18,
            19,
            20,
            21,
            22,
            23,
            24,
            25,
            26,
            27,
            28,
            29,
            30
        ],
        "y": [
            [
                0.22439353224270708,
                0.3453592999118432,
                0.2872302617310556,
                0.229916121935109,
                0.21863489829914984,
                0.1978200215171825,
                0.2084947132500078,
                0.2844139810265539,
                0.2943134708464787,
                0.2857227559287128
            ],
            [
                0.24869742120148938,
                0.37938214058001707,
                0.3307327689265183,
                0.23540477809953178,
                0.22418154087439535,
                0.21450726205245635,
                0.21378474909313294,
                0.32013561631757276,
                0.3423573795966517,
                0.3312138694862123
            ],
            [
                0.3042663620685351,
                0.47085239291030556,
                0.472284434190365,
                0.2581912618142703,
                0.2506153137950873,
                0.2837386762158729,
                0.2521889153695171,
                0.40789358410091014,
                0.4564108188105789,
                0.4289123156569974
            ],
            [
                0.4520634748159685,
                0.6774406004444201,
                0.8632038754363203,
                0.29520470316298364,
                0.36600549613953587,
                0.3915715566325603,
                0.35123060050028415,
                0.549171314641377,
                0.8585374261192023,
                0.5678025437014085
            ],
            [
                0.7730215950808034,
                1.0639686108912165,
                2.125757800106393,
                0.419229241851342,
                2.8414895194990106,
                0.6073469158668766,
                1.006263821968531,
                1.2576882753177097,
                2.592932101261314,
                0.9023366010377788
            ],
            [
                1.4777336180048695,
                1.8143374154810763,
                3.0492971299556815,
                0.6757633921400759,
                4.019176350659809,
                1.0722525604479454,
                3.679626589287968,
                2.0456355707477414,
                3.557978582779792,
                1.5807076848541204
            ],
            [
                1.9942426819169372,
                2.2265587498448594,
                4.536908071682168,
                1.10388508081963,
                5.898531153786452,
                1.4219886775181136,
                4.589631982744237,
                3.151722455628814,
                4.74828151945489,
                2.553476373545488
            ],
            [
                2.4384302825036737,
                2.841822183461645,
                4.704560579503717,
                1.4855859625628511,
                7.168057851380903,
                1.8263368266050797,
                4.986479826396744,
                3.591463178631339,
                4.628180516309594,
                3.579869477572386
            ],
            [
                2.6081871567509416,
                3.48408954592057,
                6.004876675253468,
                2.485489704888758,
                9.76929709748027,
                2.2746659506467224,
                5.661229630694682,
                4.681271691431544,
                5.569829490137499,
                3.9384162481490965
            ],
            [
                2.88791389306096,
                3.9908856185240245,
                6.168184019138304,
                2.67705235705427,
                9.363272773453337,
                2.493758509820108,
                6.2836478603604915,
                5.5606841379463745,
                5.346450671691201,
                3.8899312923557203
            ],
            [
                2.935675654208882,
                4.506781830392808,
                7.880867187618065,
                3.6827926591803553,
                9.349510898581276,
                2.4301906850644692,
                6.118253622313515,
                6.5830611729394475,
                4.730760527999713,
                3.9651022944897742
            ],
            [
                3.161215145342845,
                5.299856494311009,
                7.570018974495963,
                3.523952206471677,
                10.596179056113138,
                2.538520634767334,
                6.1984993052725414,
                7.970022932081815,
                4.726903652542435,
                3.944907148222212
            ],
            [
                3.1636555365839403,
                5.583420466613443,
                8.175393959340502,
                3.7637075085924296,
                8.869269721824653,
                2.7746366642013722,
                6.812400388978258,
                9.298612971231421,
                5.135688122235898,
                3.947001901345111
            ],
            [
                3.3861008132177925,
                7.482012818602898,
                11.495448837140149,
                4.577276322610288,
                11.911314150036354,
                3.1895316132523943,
                8.138104149495287,
                10.562113211639659,
                5.25729440129118,
                4.058859291054231
            ],
            [
                3.6834857608193254,
                10.21912570052816,
                10.300482931120206,
                3.7616926396247807,
                10.418520218699054,
                3.310385908938779,
                7.5793162334963,
                13.286972291539403,
                5.767110344225964,
                4.114406494748372
            ],
            [
                4.393383989952871,
                11.013809603461686,
                15.283883431962305,
                4.3221731957803655,
                11.10787857271941,
                3.5985954877563793,
                8.643728830211922,
                13.720204981193916,
                6.4180981076184,
                4.7539333004964455
            ],
            [
                5.386150179657311,
                12.919725844532097,
                13.546587762027794,
                4.518557838862869,
                10.331575945857061,
                3.9023206643187125,
                8.34744806520136,
                13.661588518048482,
                6.366106469497766,
                4.479478092221175
            ],
            [
                5.028341340875832,
                15.293617151745442,
                17.78428525548142,
                4.625722482574136,
                12.03573994933305,
                4.170111725666347,
                8.893291819580291,
                20.548871928103107,
                6.024921999131327,
                4.708268956242468
            ],
            [
                6.991196373333092,
                49.81033757165321,
                17.55585718926719,
                4.973957423236135,
                12.927140989323746,
                4.5610685456614375,
                11.289391850873793,
                34.56471227888385,
                6.400769597204561,
                5.11353269263687
            ],
            [
                8.147341257886671,
                30.437492080855577,
                24.331245107946486,
                5.903855175326611,
                13.326295057355116,
                4.935486737156763,
                9.189337344088232,
                49.3831372905703,
                6.076189434614508,
                5.032522638269615
            ],
            [
                8.0416899744629,
                28.54399944443124,
                21.86012472087919,
                5.291819991454311,
                15.427782953154143,
                4.797225925782538,
                9.017055312133339,
                33.00898236862333,
                8.028393619270977,
                5.150527615160896
            ],
            [
                8.217268800570904,
                47.317137140531855,
                16.52849476747906,
                4.900722654831706,
                20.536064436921418,
                6.685337051701441,
                10.506036514429434,
                39.21266970960012,
                6.597047341857023,
                5.496779909287706
            ],
            [
                10.532605914591375,
                28.32824475859083,
                21.073515191317796,
                5.253475475917453,
                14.630827611978463,
                5.568467558826385,
                11.128515885304848,
                28.645400342889022,
                7.22570196744082,
                5.038631103786094
            ],
            [
                10.767351507335935,
                51.310972752326975,
                51.48113311685288,
                5.549725656722808,
                15.928371177370126,
                6.3908541150956895,
                10.362165169172808,
                38.98344622947386,
                8.899231484999325,
                5.231816648235932
            ],
            [
                14.656852304652569,
                47.1367828478232,
                27.441699130094246,
                5.797244270797926,
                14.27686846757572,
                6.861839898185058,
                10.780657120526076,
                100.0,
                7.124432720799631,
                6.153209229088769
            ],
            [
                14.057773330253868,
                42.44011048857432,
                39.121760493640444,
                6.442457105306869,
                16.96230222756996,
                7.339915970736077,
                12.179656856913534,
                26.95689832201001,
                9.72853221508386,
                6.033611647664784
            ],
            [
                12.910347077633048,
                100.0,
                22.76550896101105,
                7.344564092910681,
                13.537472529915298,
                7.992190478900389,
                12.060004686705545,
                39.57036721134156,
                9.795571916073541,
                5.613881148272936
            ],
            [
                19.71763014536189,
                100.0,
                38.260585299704,
                7.42723631482412,
                21.963919337585747,
                10.569408677210582,
                15.448436030930935,
                100.0,
                9.108695055499325,
                6.3522489441696255
            ],
            [
                21.01674715077156,
                100.0,
                38.67086278140652,
                8.856881476610676,
                20.00952550553331,
                13.322580860280278,
                17.726970943536084,
                95.51746409555838,
                11.485081142639283,
                7.969951241953643
            ],
            [
                26.329511144811807,
                100.0,
                79.6660339013607,
                8.939791958635505,
                16.136746420553454,
                10.45138005561483,
                25.1549913709951,
                94.54570034249124,
                9.992011221279254,
                6.5854531460835855
            ]
        ]
    },
    "speech_only": {
        "best_thresholds": [
            0.521624060006215,
            0.43486041596803926,
            0.5179052755925121,
            0.4337521373412431,
            0.48941008504399425,
            0.44836521759678966,
            0.5722823991736088,
            0.6473230879468167,
            0.4877733086917631,
            0.5462621290395099
        ],
        "x": [
            1,
            2,
            3,
            4,
            5,
            6,
            7,
            8,
            9,
            10,
            11,
            12,
            13,
            14,
            15,
            16,
            17,
            18,
            19,
            20,
            21,
            22,
            23,
            24,
            25,
            26,
            27,
            28,
            29,
            30
        ],
        "y": [
            [
                0.521624060006215,
                0.43486041596803926,
                0.5179052755925121,
                0.4337521373412431,
                0.48941008504399425,
                0.44836521759678966,
                0.5722823991736088,
                0.6473230879468167,
                0.4877733086917631,
                0.5462621290395099
            ],
            [
                0.6246563817950698,
                0.49414648679759715,
                0.6930368479944647,
                0.5457198253029383,
                0.5851036383477763,
                0.5209623616151067,
                0.7189486481589704,
                0.7877900766886801,
                0.6088863543747233,
                0.609179247685985
            ],
            [
                0.7439602063227392,
                0.6675158922680301,
                1.012396919500312,
                0.7262929613374808,
                0.8146225317007929,
                0.6525758400026062,
                1.67006162504233,
                0.9831774166903968,
                0.8216639372326999,
                0.7978493909738886
            ],
            [
                0.9564781126305282,
                0.8571703576217977,
                1.4436733997629967,
                0.8775376391791223,
                2.141153200365688,
                0.7741929365445984,
                3.883348912707352,
                1.3462474381186997,
                1.0579394067772292,
                0.9660065094416135
            ],
            [
                1.1042653846155468,
                1.0200299407666535,
                2.2413647818831413,
                1.0711770704168906,
                3.764438274930626,
                0.9537944390566228,
                6.501552612798738,
                1.678598480576473,
                1.3141643160154124,
                1.2009785727112066
            ],
            [
                1.1808104578174345,
                1.2243085678993484,
                2.6824390867100703,
                1.2064999634130562,
                4.4125744340024475,
                1.0807191981597577,
                6.755983578970061,
                2.016609228367755,
                1.5041744634205025,
                1.4303794662671925
            ],
            [
                1.2071836627807588,
                1.3650399100771324,
                3.400706053083345,
                1.2649633880149382,
                4.491323192584538,
                1.2146366527379806,
                6.546470996796824,
                2.4265008414371323,
                1.6830810114840355,
                1.5136214849309102
            ],
            [
                1.3027003175756375,
                1.3280470905793451,
                3.4710094202330932,
                1.2762324515448693,
                4.6360573647334,
                1.2408470152178948,
                6.966447354510649,
                2.472397097427761,
                1.7510307235073295,
                1.7614549288433765
            ],
            [
                1.290857404574124,
                1.385071329798148,
                3.750574955108517,
                1.4113159556959105,
                4.933132252350179,
                1.341031844904909,
                7.46932777725086,
                3.0650675549175292,
                1.8366769535322318,
                1.9702270888669815
            ],
            [
                1.3927036328170144,
                1.4870929949606666,
                4.224634917442234,
                1.4209927219644047,
                6.1046818856262,
                1.4016382475836553,
                9.534583264082222,
                3.325061794460427,
                1.9034853554885658,
                1.9740415172503178
            ],
            [
                1.374281102254266,
                1.492292264587901,
                4.009434743986008,
                1.4525553746710749,
                5.974136669184755,
                1.4422053445052545,
                7.569267750245988,
                4.143703827876473,
                1.9168370560484822,
                2.186558221067948
            ],
            [
                1.441506905576216,
                1.6926441777731853,
                4.31047809841755,
                1.5909750569392518,
                5.369750648802166,
                1.6578648267712839,
                9.523716015517858,
                4.49293341843214,
                2.0996356563006677,
                2.32922953009625
            ],
            [
                1.4351793200094751,
                1.6649440603933838,
                4.64956480560739,
                1.5063569926758376,
                5.260695115075936,
                1.700363420943234,
                9.464728557674311,
                4.828935941389739,
                1.9463113934188205,
                2.1827357045616274
            ],
            [
                1.5469256766914175,
                1.991790691191081,
                5.133759473454459,
                1.619463789937783,
                6.652150417486127,
                1.8676316003066302,
                10.053950836129609,
                5.790818878588517,
                2.151643870373433,
                2.513974418902217
            ],
            [
                1.6587624371392575,
                2.2795238391415906,
                4.785641318904531,
                1.7315822097310447,
                5.686028140603578,
                1.8714378722694613,
                8.78608909454462,
                6.184930053194392,
                2.2722998747218406,
                2.610888756440854
            ],
            [
                1.901827033234593,
                2.6766094477078943,
                5.610343743955195,
                1.8355706565408565,
                7.3034058827899395,
                2.2136476804996175,
                8.417025356789262,
                7.295525637080763,
                2.531495613802111,
                3.0203601983610926
            ],
            [
                1.9465719339266712,
                2.8646887753945878,
                4.616386392026195,
                2.06876427768741,
                6.457540511299957,
                2.335760563404515,
                10.149304482336307,
                7.585435231209993,
                2.586975260782414,
                3.3023029958454595
            ],
            [
                1.9997400214799546,
                3.234823427146495,
                5.743855553248597,
                2.0530994325241343,
                6.284240634285959,
                2.5599149745669947,
                9.052191314541243,
                9.468314328783014,
                2.6631897022153193,
                3.3941360997649195
            ],
            [
                2.270830793146296,
                3.452158896549235,
                5.628531686437809,
                2.1426145371121588,
                7.102582829440293,
                3.0591236259295016,
                11.332234662362588,
                10.005727331255038,
                3.0484340697093533,
                3.6822779202077065
            ],
            [
                2.5937179972232727,
                3.645173220367433,
                6.041116333820114,
                2.4582719474479586,
                7.211496940414743,
                3.1131925518433303,
                10.68938262399774,
                10.089702964844005,
                2.95382519300447,
                3.8621724730561238
            ],
            [
                2.7754104507025277,
                4.094831222306573,
                5.406847910616293,
                2.5231331437382676,
                7.266947265342048,
                3.1048897174130317,
                9.495922940987546,
                10.016420665882368,
                2.860560109308665,
                4.004313074424851
            ],
            [
                3.1472729760436216,
                4.110939513939793,
                5.708652361234464,
                2.8574769936141187,
                6.41189392542339,
                3.76041243703278,
                9.12842772688454,
                9.536181670740369,
                3.1734670538221734,
                3.85044344187909
            ],
            [
                3.2300349212143167,
                4.488844527778599,
                5.924406626458242,
                2.9325913704192366,
                6.559403379265157,
                4.420603517697277,
                10.284868889982931,
                10.611979028862407,
                3.483167316075183,
                3.5739689980173286
            ],
            [
                3.5569187811337954,
                4.792735160558515,
                5.96786280136509,
                2.982764628532693,
                7.6685920640372,
                4.285772478805521,
                9.748640542617828,
                10.138823937645029,
                3.7034032886067814,
                4.592293679261551
            ],
            [
                3.776588522116066,
                4.770217974115378,
                5.619946031787624,
                3.2371562815540913,
                6.5815546726517145,
                4.251471865129364,
                10.752363280573515,
                10.461316660573177,
                3.3791945234156073,
                3.782132942423399
            ],
            [
                4.216647052046398,
                5.3493633142849415,
                6.272015045055828,
                3.534308193673321,
                8.683964099806952,
                4.4390834448317165,
                10.228400517423847,
                12.278320912691484,
                3.7180413291611227,
                4.298501730886866
            ],
            [
                4.802161241798719,
                5.37022340432557,
                6.701897906258574,
                3.7101828356568096,
                7.870789830611239,
                5.212042630750254,
                9.262476774665837,
                12.510797344986269,
                4.071480181272273,
                4.407551507877778
            ],
            [
                4.9601335435169975,
                6.855679268724473,
                6.567580720595121,
                4.13316477526033,
                7.900883069392044,
                5.107312266847715,
                13.69008463007667,
                13.1123004961508,
                4.538826933239978,
                4.462104353353604
            ],
            [
                4.71277682828169,
                6.396463162016933,
                6.448218203925387,
                4.443964310622504,
                9.355814440874473,
                5.549909777556963,
                12.81781694518254,
                13.19006362916499,
                4.137623459652883,
                4.935579429979664
            ],
            [
                5.242061797162178,
                6.764814418933416,
                6.586748266062258,
                4.7576943217556815,
                9.042106021992709,
                5.18158272587221,
                13.189522667330898,
                14.618625413905317,
                4.967542547885735,
                5.222923449461275
            ]
        ]
    }
}
