# Supplementary material for: Deep neural network models reveal interplay of peripheral coding and stimulus statistics in pitch perception
Source: Nat Commun. 2021 Dec 14;12:7278. doi: 10.1038/s41467-021-27366-6 (PMC8671597; doi:10.1038/s41467-021-27366-6)
Supplement: Supplementary file 4 — Source Data [file 41467_2021_27366_MOESM4_ESM.zip › Source_Data_Saddler_etal_DNNPitchModel/supplementary_fig02.json]

{
    "best_10_percent/experiment_a": {
        "rand": {
            "x": [
                1,
                2,
                3,
                4,
                5,
                6,
                7,
                8,
                9,
                10,
                11,
                12,
                13,
                14,
                15,
                16,
                17,
                18,
                19,
                20,
                21,
                22,
                23,
                24,
                25,
                26,
                27,
                28,
                29,
                30
            ],
            "y": [
                [
                    0.21645388920785683,
                    0.22152076340648139,
                    0.23589081717034954,
                    0.24400117684201017,
                    0.2527585527643151,
                    0.22883634102392422,
                    0.2546356355300776,
                    0.2865988840606846,
                    0.30573927944779833,
                    0.2451745177971218,
                    0.2974733318075084,
                    0.26310312469289443,
                    0.29741141647754193,
                    0.25966280140172265,
                    0.27295876480438924,
                    0.26985757246978875,
                    0.2747739679946329,
                    0.27407289294202936,
                    0.2893238101247207,
                    0.2902265224030576,
                    0.2758213051681651,
                    0.3314104963160538,
                    0.27383745773268336,
                    0.25992274000227705,
                    0.2728717951081725,
                    0.2699481987555782,
                    0.26237873846069326,
                    0.31971110323581925,
                    0.29706232587976467,
                    0.29772503878595175,
                    0.2959630508669127,
                    0.3093375239092448,
                    0.2833512132872182,
                    0.29763149655470794,
                    0.32576527201404476,
                    0.27109461802482765,
                    0.27533291320830844,
                    0.29229380786508935,
                    0.30971092968031655,
                    0.2834255666126136
                ],
                [
                    0.2358334475869614,
                    0.24874869588155388,
                    0.2501412799285645,
                    0.26855423141092244,
                    0.2529727493509213,
                    0.2388186911375206,
                    0.2804931087909218,
                    0.3129899216510541,
                    0.3184567608090101,
                    0.2745483407953423,
                    0.332333217329597,
                    0.2798968593993791,
                    0.33666694685032966,
                    0.2857536093046651,
                    0.29626613902328447,
                    0.27842046583272023,
                    0.31243982424596023,
                    0.3128965102550604,
                    0.30060486775252354,
                    0.29969660201059956,
                    0.3032769793713564,
                    0.3902708328120149,
                    0.2945350176810972,
                    0.26862965230188424,
                    0.28238225595024213,
                    0.30760107065317654,
                    0.27183006885104355,
                    0.33659836805867754,
                    0.32855676714046433,
                    0.3153709609891669,
                    0.31089911826452254,
                    0.32072057951224464,
                    0.2905055136566365,
                    0.3211346332859083,
                    0.321954119888275,
                    0.2882649228003153,
                    0.27063441550439404,
                    0.3196232394248027,
                    0.33921420775004507,
                    0.29980158967604514
                ],
                [
                    0.2440583561443932,
                    0.25535685704818784,
                    0.26694971176153776,
                    0.287419850025853,
                    0.28094362834582426,
                    0.2476423490460738,
                    0.29473662376610865,
                    0.36787287429583027,
                    0.37409609174251984,
                    0.30748874802519355,
                    0.37477876141330985,
                    0.3162275918500795,
                    0.42283820906213426,
                    0.3752558087922783,
                    0.2989264420304125,
                    0.3071774132807945,
                    0.34834009255865717,
                    0.3358603061117443,
                    0.32954965732457453,
                    0.32318121281563855,
                    0.3236301169452806,
                    0.5639351801449677,
                    0.33255177812884423,
                    0.29421223149935427,
                    0.2977845813891791,
                    0.36987477508298855,
                    0.2985141819729167,
                    0.3682182361092305,
                    0.3677844625489884,
                    0.35668307898337137,
                    0.34587480314289243,
                    0.3795925115950899,
                    0.3704629965230786,
                    0.35185489716386076,
                    0.3816571354581933,
                    0.34223665238806156,
                    0.28974837341056053,
                    0.3401849422833474,
                    0.3542118259813574,
                    0.33359754934625824
                ],
                [
                    0.26769982842623397,
                    0.2878290708935962,
                    0.29302143369023786,
                    0.34124588803232614,
                    0.3523958056569043,
                    0.27971679112590875,
                    0.33050700742065264,
                    0.4662353228538386,
                    0.4754315444427519,
                    0.4257221622487403,
                    0.5029095430751895,
                    0.3660224896246039,
                    0.5737187743994691,
                    4.3581937235804,
                    0.34187651678896747,
                    0.34356506556988015,
                    0.4578605020503893,
                    0.41580571047459935,
                    0.413020781371757,
                    0.3577475638961552,
                    0.40133408010683574,
                    1.1214800697740581,
                    0.3778966588857775,
                    0.4487212758992802,
                    0.4403843035954206,
                    0.5012605483630598,
                    0.4928883512784871,
                    0.9286663593939304,
                    0.46192193778338286,
                    0.5140521232328606,
                    0.3983149986589081,
                    0.5359026688487302,
                    0.8200694505150177,
                    0.4341352549879595,
                    0.5167254014180932,
                    0.7692829439359009,
                    0.3966809484983701,
                    0.4183945738991846,
                    0.4317053688878306,
                    1.0904493403395088
                ],
                [
                    0.32774789173014895,
                    0.40440792333766185,
                    0.3926599372426812,
                    0.42423348216243917,
                    0.4178520938424301,
                    0.34766252514048035,
                    0.3919267273307913,
                    0.7981027710778085,
                    1.2917912238902407,
                    0.6510973100819007,
                    2.44233886540713,
                    0.46553741660795356,
                    1.0327308085057472,
                    10.052535650350126,
                    0.5421669980150032,
                    0.4318020651506748,
                    0.6494468656751499,
                    0.6428338617635667,
                    1.1190106116730483,
                    0.5070186681583957,
                    0.7522270241282858,
                    4.0977524440117605,
                    0.6927313174841834,
                    4.371362200373806,
                    3.1130028386276365,
                    0.9730046946316305,
                    4.9453279000371335,
                    6.370997391227117,
                    0.9741200840223122,
                    2.990819262317128,
                    0.7829804591434094,
                    2.8645465910996126,
                    6.33497096366093,
                    0.6172956058485803,
                    4.913499430405279,
                    4.256818644027423,
                    3.389623503303557,
                    0.8340214602118736,
                    1.2048949765006234,
                    7.686345149938211
                ],
                [
                    0.4739061088335909,
                    1.943641046714692,
                    0.5639792545181461,
                    0.7510185365199887,
                    0.6272214547003123,
                    0.7601950747303156,
                    0.5744462907918991,
                    2.8345864135389376,
                    5.625711896733858,
                    2.389182443820846,
                    6.793484308636208,
                    0.8174267621445162,
                    3.247298876005476,
                    25.7120131533967,
                    3.7274323545777497,
                    0.956335781617815,
                    1.2787719165351403,
                    1.5453589422914213,
                    4.944539454467909,
                    0.9053573825159293,
                    2.7097139292972843,
                    7.049992727901149,
                    3.936292731590567,
                    8.052586242655094,
                    7.670206840952976,
                    2.8126535212035884,
                    12.89349316918125,
                    13.38315695140342,
                    3.940279239814627,
                    7.257484722706807,
                    4.525564536551207,
                    6.141934315300311,
                    9.006725183072968,
                    1.3604717378929057,
                    8.80218826479409,
                    10.380299837370787,
                    6.806619820751172,
                    3.4265610251739855,
                    6.0546975540973955,
                    12.324194434844813
                ],
                [
                    0.6741272817471158,
                    3.4730850321663524,
                    0.9953420939812344,
                    1.314975662648572,
                    1.2744447202755511,
                    3.389920813863625,
                    0.8923010204724593,
                    4.303668904396971,
                    7.678214991619117,
                    4.745732934747203,
                    11.603791101471439,
                    2.2525796800293505,
                    4.601029743818419,
                    58.01423723754604,
                    5.401401752008042,
                    1.8185115734101118,
                    2.3384864860981085,
                    3.3821582847400107,
                    8.25970005892263,
                    1.9831119921824707,
                    4.127255853650283,
                    7.902413313786467,
                    5.948865999731026,
                    16.341484000999245,
                    11.039305575395906,
                    3.777943572242247,
                    18.247866483041715,
                    36.07679393920643,
                    5.183196655656489,
                    11.179151891295033,
                    6.750351506601316,
                    10.69075296893011,
                    15.76523703615122,
                    2.479947722283379,
                    17.776763670604048,
                    13.244714834541563,
                    10.137189622166934,
                    4.3955970796394706,
                    8.888128732365418,
                    26.996082822363213
                ],
                [
                    0.9324220987059738,
                    4.306156830758517,
                    1.5438125496253567,
                    2.368446245871588,
                    1.9906600336436413,
                    5.32530688685356,
                    1.4102576203793993,
                    5.542597098077161,
                    10.54434449361462,
                    6.155677766942798,
                    11.197652634178569,
                    3.5014582352903862,
                    5.734559348940708,
                    32.02257393791783,
                    6.596246771282675,
                    2.8628894518578947,
                    3.013399881727654,
                    4.564827185164067,
                    11.732502322194835,
                    2.63621158744594,
                    4.527782566905507,
                    11.001628957875415,
                    8.024120743021715,
                    22.49042642983945,
                    22.47774524989181,
                    4.810665204653714,
                    21.51981999805372,
                    39.5534058541998,
                    5.7800367086839834,
                    16.070332197113157,
                    8.801483962776743,
                    15.733865359577058,
                    18.10264656429016,
                    3.714356787940627,
                    20.66452410656352,
                    21.16431215173726,
                    11.578255005232158,
                    5.6387976851102515,
                    11.228957826753247,
                    51.662674005684806
                ],
                [
                    1.3622937111936289,
                    5.5231532312580285,
                    1.9077298478942006,
                    3.272671861197771,
                    2.780544182417798,
                    6.2885394761181725,
                    1.8354640440549852,
                    6.226438488031137,
                    9.784390347259237,
                    6.270147405738937,
                    21.324701446285072,
                    4.16538817529072,
                    6.18606814907557,
                    100.0,
                    7.438474041115984,
                    3.0956884799120314,
                    3.435075582736179,
                    5.106860894078116,
                    13.379066935168067,
                    3.423234782984949,
                    5.096343687451314,
                    12.313296103664927,
                    10.191416916813132,
                    100.0,
                    22.020650179839233,
                    5.5004224658944185,
                    42.16679046605901,
                    60.1492325332136,
                    6.5591980522194735,
                    13.61762606786199,
                    10.212513878769652,
                    20.584965545243538,
                    35.86493256383089,
                    4.184333401577218,
                    33.14959962910384,
                    29.68020192603596,
                    17.471679185368938,
                    5.465952469991063,
                    12.73592204451095,
                    100.0
                ],
                [
                    1.6051047065009332,
                    6.433003629728765,
                    2.293613883135896,
                    3.8391894077941733,
                    3.61170530631289,
                    7.4496774251754765,
                    2.0571433073796324,
                    7.145604081939423,
                    10.604232832588025,
                    7.096248138646479,
                    15.341374917053901,
                    5.317479497682136,
                    6.6979347665313,
                    68.3957464198956,
                    7.91990016861771,
                    3.273645601130434,
                    3.743481170368104,
                    5.570678711508835,
                    11.903069685789292,
                    3.9256530547837785,
                    5.751849145454834,
                    13.585266086318185,
                    9.310897865978578,
                    86.15080582334143,
                    16.746287735392723,
                    5.389952757494405,
                    39.018156204218855,
                    93.00807517072691,
                    7.6716383101691505,
                    13.50829885520925,
                    9.49408296953008,
                    17.55566498354351,
                    19.885166268424634,
                    4.91488940760127,
                    18.693087228097426,
                    36.21657225118038,
                    13.984882574926077,
                    6.39673627515967,
                    14.46720984686306,
                    30.47799090365622
                ],
                [
                    2.018021893828412,
                    6.731942323650055,
                    2.9837423313683127,
                    4.161437779576978,
                    3.954085115012948,
                    8.518595773767172,
                    2.276008991100602,
                    7.609641533433343,
                    11.309054120012826,
                    6.9005280336464665,
                    16.717133525520097,
                    4.816571236448754,
                    7.110362865382502,
                    98.64189905650302,
                    7.143659604122712,
                    4.0112871310903895,
                    3.913743329250546,
                    6.095955919030924,
                    14.575110091755294,
                    3.896579357006971,
                    5.899508917436376,
                    17.10813671983774,
                    11.789238556065992,
                    66.43435047688362,
                    23.20066654790437,
                    5.641495814531772,
                    34.62632238412845,
                    48.525258154336385,
                    7.556013020438197,
                    23.741708647714493,
                    10.990776160674347,
                    43.271537147505605,
                    15.873110284594357,
                    4.92564205789818,
                    28.374031052981252,
                    31.960268066041873,
                    19.191954274519222,
                    6.550259655784722,
                    18.494213217144996,
                    63.20138880992516
                ],
                [
                    2.3542579945763276,
                    9.200794084464356,
                    3.347994777930735,
                    5.304391567307118,
                    4.231245470185306,
                    10.107504257142066,
                    2.437232558234119,
                    9.706972340366654,
                    12.449087093332896,
                    7.205010546794414,
                    18.589975147754544,
                    5.923514432693409,
                    7.699491185187113,
                    100.0,
                    9.556507441794572,
                    4.504455056762982,
                    4.710395011666346,
                    7.425867496695166,
                    29.581138886694884,
                    4.176066085917841,
                    7.449574270590758,
                    20.519150358199663,
                    15.11105081875526,
                    45.38692295869155,
                    18.598564240478662,
                    6.77604547464435,
                    39.0783301731804,
                    100.0,
                    9.096299560879167,
                    20.866831676722352,
                    15.961123615038515,
                    20.76937862513559,
                    37.509057749675776,
                    4.802133745879093,
                    26.58794375604192,
                    53.932228977168485,
                    44.9933519528573,
                    6.964136612200352,
                    13.699213523558539,
                    52.755284199399235
                ],
                [
                    2.8313155894422626,
                    9.423662873367476,
                    4.138130362875222,
                    5.609500190814476,
                    4.962230501150697,
                    13.028454161526879,
                    2.5212961145960193,
                    11.67904655821017,
                    11.634707989235835,
                    9.695221271848181,
                    33.97644216444024,
                    6.414291026496723,
                    10.211916706269218,
                    100.0,
                    9.627772005439217,
                    4.666733445653252,
                    5.2977715712805695,
                    7.981053411549058,
                    26.10190411104449,
                    5.376536984719309,
                    7.280945324681363,
                    23.957462031475586,
                    15.33004474639844,
                    100.0,
                    37.3568808679579,
                    6.299616611654703,
                    89.90183088515056,
                    100.0,
                    9.947741067414913,
                    28.90122429613723,
                    12.552314575237533,
                    100.0,
                    58.392895882800104,
                    5.513259180106765,
                    81.98788026782843,
                    73.12843514556286,
                    24.698351316868884,
                    7.479321809526172,
                    24.628036947386743,
                    100.0
                ],
                [
                    3.372811383088833,
                    10.480864080505844,
                    4.568927117328532,
                    5.63203444916829,
                    6.12262847676497,
                    11.399862762593976,
                    3.0062050545828893,
                    18.99788169166153,
                    18.112861561054757,
                    9.896992980442366,
                    22.47950635004502,
                    7.385348738054352,
                    12.274306190311185,
                    95.36190724748913,
                    8.98394545592417,
                    4.087957876575666,
                    5.568185799557309,
                    8.845363924672196,
                    18.490962395868937,
                    5.533732040798664,
                    7.3547512141574085,
                    25.97708352056854,
                    16.636135478783743,
                    66.25818993003898,
                    25.472685772153156,
                    7.213608387045111,
                    100.0,
                    39.74463158111378,
                    11.678807194412823,
                    20.23707121491029,
                    15.290294361561362,
                    66.82864224942597,
                    29.235190110578582,
                    6.396535758770892,
                    63.63549598179435,
                    92.34153735084324,
                    25.556908916283184,
                    7.692384975329733,
                    15.106086172306169,
                    100.0
                ],
                [
                    3.9907016481728106,
                    21.004388280179526,
                    5.129250798265507,
                    7.945926197664999,
                    6.483241618102442,
                    28.307842844565624,
                    3.163916209578573,
                    12.495497175760871,
                    18.02076528865753,
                    9.805647205375207,
                    29.312243412000548,
                    8.864947720871392,
                    11.96780015953478,
                    100.0,
                    14.439170934794683,
                    5.3344342388714505,
                    6.590377015628777,
                    10.3178278417935,
                    31.704845229893046,
                    4.658616526423162,
                    8.314329149911057,
                    100.0,
                    13.754473201090558,
                    78.71400285603082,
                    63.000052952956224,
                    7.973543579562292,
                    100.0,
                    100.0,
                    12.4687665653662,
                    34.0587777040943,
                    19.366906657051704,
                    100.0,
                    81.12047433603948,
                    6.587950358362193,
                    44.00444362919523,
                    89.01770363354683,
                    68.53210539197535,
                    8.314132979284153,
                    36.55946032518463,
                    100.0
                ],
                [
                    4.4519443350369,
                    11.797627619648893,
                    5.91152373752402,
                    9.401728498715455,
                    7.994252417469158,
                    18.10236750344608,
                    3.1065044168009557,
                    21.175371851531796,
                    20.571328994322926,
                    13.736713927309472,
                    36.33529093433568,
                    9.75904727748245,
                    11.816025175413321,
                    100.0,
                    9.721517755430673,
                    5.684633315524343,
                    6.456532104434081,
                    10.11450301478079,
                    24.202789357398913,
                    5.778725858147818,
                    8.360918786906943,
                    42.36332588493145,
                    29.36250493898923,
                    100.0,
                    100.0,
                    8.225752955705705,
                    100.0,
                    53.01553348112431,
                    13.203014108181565,
                    23.441701462475244,
                    16.468820891921705,
                    100.0,
                    44.44192896422958,
                    7.605187348015607,
                    29.33628623982716,
                    100.0,
                    36.43981482131087,
                    8.781835975532706,
                    19.33428212313798,
                    100.0
                ],
                [
                    4.858296123640674,
                    16.082475686710325,
                    6.870648378930917,
                    9.6359326227775,
                    9.594030774119668,
                    22.93900048590403,
                    3.9722890749075375,
                    18.185347142812486,
                    16.415142902197246,
                    10.991431893652067,
                    24.296554837279633,
                    11.84246863027497,
                    17.669771043856386,
                    62.69608125281961,
                    10.498655433914992,
                    6.658553395050944,
                    8.199620886408221,
                    12.196432861984883,
                    18.0183759629883,
                    6.290450756728649,
                    8.684026508583695,
                    50.60928377014707,
                    24.716081106244996,
                    100.0,
                    28.50359990327172,
                    8.441172050231966,
                    55.09166907856106,
                    88.97925704585876,
                    15.720969508501906,
                    31.73211529173173,
                    19.22671584099508,
                    100.0,
                    26.46086777253759,
                    8.681722532955835,
                    100.0,
                    44.77757005072321,
                    41.858320459934205,
                    9.345478868834073,
                    44.62254756548814,
                    100.0
                ],
                [
                    5.64781034737537,
                    18.63096286968637,
                    8.639868677509565,
                    14.562786289129297,
                    17.98997127099633,
                    37.078045684089496,
                    4.306090521275326,
                    36.222940970315115,
                    21.799110933980945,
                    18.071267077906583,
                    100.0,
                    18.034195435508426,
                    33.174999764659226,
                    100.0,
                    16.584775542047645,
                    7.155534547720285,
                    10.470067363176636,
                    14.025571549001823,
                    21.058816516461185,
                    9.182268374365181,
                    9.635451597503295,
                    41.001911443293935,
                    23.754675730438912,
                    100.0,
                    33.59213469794357,
                    12.048020917148824,
                    100.0,
                    100.0,
                    15.12822828736172,
                    100.0,
                    45.10998752956773,
                    61.54008688731421,
                    98.19395726612177,
                    10.69182665606394,
                    100.0,
                    99.91232818998338,
                    27.576629537131005,
                    12.908177374384177,
                    60.79765222439386,
                    100.0
                ],
                [
                    7.10128641392272,
                    23.899943036011262,
                    7.912533623588565,
                    13.197542984662967,
                    17.806734879549587,
                    54.63607419858363,
                    4.677083611600002,
                    90.17016353240156,
                    25.416305705890043,
                    20.886275715303068,
                    100.0,
                    20.966987818922245,
                    43.04273424267162,
                    100.0,
                    22.204709041583605,
                    8.323890330104678,
                    10.698633308282833,
                    13.79115855329993,
                    62.355115693213314,
                    9.007664600430443,
                    12.09838996063368,
                    100.0,
                    73.05618855567684,
                    62.12968815793461,
                    47.13034639264132,
                    9.909233637425961,
                    100.0,
                    100.0,
                    21.721949966455963,
                    100.0,
                    78.22551229230966,
                    100.0,
                    85.20958191053231,
                    9.960333513144482,
                    44.719204808063374,
                    100.0,
                    52.86309632953415,
                    10.748696715952175,
                    46.9571042823238,
                    100.0
                ],
                [
                    8.379663617327653,
                    22.86342616260455,
                    10.412092513000644,
                    22.059162858748838,
                    40.12194436318791,
                    30.443658344229732,
                    5.315872084718552,
                    100.0,
                    41.00137806372997,
                    26.248451303481996,
                    100.0,
                    24.703700539225682,
                    28.67582221903578,
                    100.0,
                    17.22638894854721,
                    7.9126507624465106,
                    13.678046658828979,
                    25.176447938930785,
                    50.142141260093744,
                    10.501551353002348,
                    11.24426031718118,
                    100.0,
                    100.0,
                    100.0,
                    100.0,
                    14.14530520226252,
                    100.0,
                    100.0,
                    27.810381509601214,
                    57.54992686137072,
                    100.0,
                    100.0,
                    100.0,
                    11.423677183218736,
                    100.0,
                    100.0,
                    45.65503413664165,
                    20.3016943503635,
                    35.50554414610592,
                    100.0
                ],
                [
                    10.694937492131084,
                    100.0,
                    13.586361701759888,
                    29.335397089571096,
                    30.58954769320748,
                    31.351880709006117,
                    6.091869026991281,
                    61.83193827109483,
                    100.0,
                    41.38105359428639,
                    100.0,
                    17.642140391493577,
                    56.757173461659846,
                    100.0,
                    15.841810838440326,
                    9.375413024888585,
                    12.261190836455345,
                    26.73296370558545,
                    28.5708393327444,
                    13.472773322116423,
                    17.874928213117528,
                    100.0,
                    100.0,
                    100.0,
                    100.0,
                    14.196673527523549,
                    100.0,
                    100.0,
                    23.37994634562709,
                    100.0,
                    59.28466769235614,
                    100.0,
                    100.0,
                    15.0095881436078,
                    100.0,
                    100.0,
                    100.0,
                    17.86421443900519,
                    54.1094180470404,
                    100.0
                ],
                [
                    11.01613500813009,
                    35.114786167428704,
                    13.652475994776028,
                    18.28573253907584,
                    34.12499531411682,
                    23.148575423996242,
                    6.733932710067888,
                    42.9724931964174,
                    24.36322021876012,
                    16.824997770103778,
                    58.82008356718391,
                    28.74209944861073,
                    38.930659085935766,
                    73.23477299919392,
                    16.050100754591583,
                    8.930402706489597,
                    13.57409045126569,
                    19.065258684703082,
                    100.0,
                    9.645010511615906,
                    10.718301204086352,
                    47.577106580050135,
                    42.47384701395648,
                    95.13627748903362,
                    42.96674193243502,
                    11.471373729131976,
                    47.72166721823835,
                    50.19860000129637,
                    19.750081296313788,
                    40.963236427862064,
                    31.927377047732243,
                    34.24503231814596,
                    47.25759306429975,
                    14.545548510307615,
                    54.544713427771065,
                    100.0,
                    25.97477722757895,
                    12.084217225755678,
                    22.542587589962046,
                    54.32788601750463
                ],
                [
                    14.948709944445328,
                    24.104170701187858,
                    17.54262910824798,
                    26.334470623724545,
                    36.060738371002,
                    60.03250021861195,
                    7.84358865418039,
                    100.0,
                    49.65445778925458,
                    28.644498384914126,
                    100.0,
                    57.983248220944,
                    32.35339130404335,
                    100.0,
                    22.57042043805203,
                    9.806622481975046,
                    16.31429723697777,
                    25.183454294840896,
                    100.0,
                    13.835318999344455,
                    15.706066264482496,
                    100.0,
                    43.570044078273554,
                    100.0,
                    100.0,
                    21.81608208298437,
                    73.20917898205839,
                    92.07724072820865,
                    49.753792726151204,
                    58.425671258927814,
                    82.10393090117408,
                    100.0,
                    59.202667180162315,
                    21.975127101254074,
                    57.53626473827017,
                    100.0,
                    50.3219665791727,
                    18.093728678108235,
                    36.712138797033894,
                    52.818219499239376
                ],
                [
                    9.884696279298437,
                    23.905262677467736,
                    13.559113044700245,
                    18.872913338460634,
                    18.489271956940406,
                    37.640978944440114,
                    7.743609952409939,
                    32.69285968812154,
                    16.443797359587112,
                    24.985895333496302,
                    31.37850115096154,
                    15.657873212915895,
                    26.91896315279885,
                    33.8985902839232,
                    16.480465917800245,
                    11.535670049366495,
                    13.926765423557514,
                    17.113195189243488,
                    26.762697230546955,
                    11.504266268699146,
                    12.785107040746267,
                    26.897538269405608,
                    28.03511119863995,
                    37.614908597721275,
                    39.66404045325673,
                    15.16043636401864,
                    55.248398915111025,
                    27.645598382949096,
                    15.08511320438319,
                    46.8301151264099,
                    35.00474810255615,
                    49.20238707815462,
                    25.398062386623476,
                    16.076203179148653,
                    40.5485765974986,
                    48.990445747497965,
                    29.520003640289097,
                    17.232095181745077,
                    38.19553690539944,
                    42.413931475430665
                ],
                [
                    17.331578081970832,
                    85.10377546436116,
                    20.52016067009438,
                    27.271943637122682,
                    67.78218135871249,
                    34.662815549184415,
                    9.19306021925459,
                    60.18884454824314,
                    38.314507553077064,
                    34.93494213413742,
                    81.1539198334421,
                    80.20748131948767,
                    100.0,
                    100.0,
                    22.248439469260116,
                    14.717675675123067,
                    30.008134292630128,
                    22.526416558186767,
                    32.2700756254942,
                    16.451390210882384,
                    17.00485004946008,
                    95.58655615892602,
                    60.998297011574245,
                    98.8999377937862,
                    84.65304431517264,
                    19.805384378090633,
                    100.0,
                    100.0,
                    15.136395930161546,
                    90.37577243708768,
                    35.53937830120299,
                    100.0,
                    100.0,
                    16.213560163936418,
                    100.0,
                    100.0,
                    43.61291848935181,
                    16.104811676653775,
                    100.0,
                    100.0
                ],
                [
                    16.000509328692267,
                    100.0,
                    24.851628948453396,
                    32.84112978824274,
                    29.352693416511492,
                    56.86959245881803,
                    9.61559643218552,
                    38.36985772526945,
                    30.37303358145025,
                    28.0383800733128,
                    100.0,
                    55.5430942909644,
                    56.93401969462504,
                    100.0,
                    22.634768205146344,
                    14.02266192878748,
                    18.678576848620224,
                    19.907172319425058,
                    27.995428396817175,
                    29.347406379976483,
                    18.03790949037791,
                    87.48761135460984,
                    100.0,
                    100.0,
                    100.0,
                    15.574376067195857,
                    100.0,
                    92.53334459957588,
                    59.63107179209659,
                    28.168939825707515,
                    100.0,
                    100.0,
                    100.0,
                    22.21496691811217,
                    57.86841702060697,
                    100.0,
                    53.85084623361342,
                    19.060620202544328,
                    53.37878782574227,
                    78.47020800768895
                ],
                [
                    20.55146851314918,
                    59.382423446041805,
                    27.03574575870064,
                    38.44650473909579,
                    76.36612908366406,
                    100.0,
                    12.26043170496181,
                    50.78679232824118,
                    23.411844876338204,
                    68.47686713595957,
                    61.22431718264657,
                    24.826948694270616,
                    100.0,
                    100.0,
                    26.149884183508462,
                    14.051343941420635,
                    28.154755911738757,
                    25.427516176705268,
                    35.74072242226493,
                    26.820845609569865,
                    23.478326553435004,
                    100.0,
                    100.0,
                    100.0,
                    100.0,
                    20.573165020974592,
                    100.0,
                    100.0,
                    41.38063457186261,
                    100.0,
                    77.37857737558927,
                    64.04806615789123,
                    100.0,
                    33.244023892329075,
                    100.0,
                    100.0,
                    50.0647139444089,
                    20.63564121282587,
                    100.0,
                    100.0
                ],
                [
                    27.31690015220137,
                    58.90339917297618,
                    39.23418228109994,
                    48.32174748563139,
                    100.0,
                    57.786973440822464,
                    11.21284155152117,
                    100.0,
                    44.30363856410234,
                    100.0,
                    100.0,
                    57.25570340977159,
                    100.0,
                    100.0,
                    45.94713081551273,
                    16.836831227290133,
                    38.82178849992536,
                    59.62331173567669,
                    100.0,
                    25.82678867169381,
                    23.92300258960883,
                    100.0,
                    100.0,
                    100.0,
                    100.0,
                    31.85975711718745,
                    100.0,
                    100.0,
                    78.33860148042609,
                    100.0,
                    100.0,
                    100.0,
                    100.0,
                    37.13740096021397,
                    100.0,
                    100.0,
                    100.0,
                    23.60723853607849,
                    44.16534620661527,
                    100.0
                ],
                [
                    31.575249942809663,
                    62.893187674365535,
                    37.22039036445305,
                    25.945394798107554,
                    100.0,
                    100.0,
                    10.859904995034082,
                    66.75276730459241,
                    40.771533675110426,
                    40.70090051177679,
                    100.0,
                    59.36740618353563,
                    100.0,
                    100.0,
                    35.87440105355507,
                    14.585006227750075,
                    28.695011695539154,
                    62.681524481966576,
                    100.0,
                    30.48390740192542,
                    26.437636156080128,
                    98.61051174167805,
                    100.0,
                    100.0,
                    82.37387720425083,
                    37.53979862063102,
                    100.0,
                    100.0,
                    100.0,
                    100.0,
                    26.577029480320203,
                    43.96084924893781,
                    37.28674351773942,
                    29.35553680238442,
                    100.0,
                    68.75306151402197,
                    100.0,
                    21.85187535513572,
                    84.77906105113317,
                    65.7657422172271
                ],
                [
                    42.47057501753718,
                    70.74108053928082,
                    68.5310644571092,
                    100.0,
                    100.0,
                    46.93181473293375,
                    10.749795258907051,
                    100.0,
                    44.157017414725516,
                    37.04992280006031,
                    84.18167967010741,
                    51.92034415967322,
                    64.06341218473187,
                    100.0,
                    19.39266989018522,
                    26.61329148484675,
                    59.60632471206178,
                    42.515903548362,
                    100.0,
                    21.55404904835455,
                    28.864397097932873,
                    100.0,
                    100.0,
                    100.0,
                    100.0,
                    29.69473473802369,
                    100.0,
                    100.0,
                    100.0,
                    77.39194223956773,
                    54.18040446946712,
                    49.65289904486429,
                    100.0,
                    36.57330394451582,
                    100.0,
                    100.0,
                    100.0,
                    29.193349958238304,
                    65.55773192058822,
                    100.0
                ]
            ]
        },
        "sine": {
            "x": [
                1,
                2,
                3,
                4,
                5,
                6,
                7,
                8,
                9,
                10,
                11,
                12,
                13,
                14,
                15,
                16,
                17,
                18,
                19,
                20,
                21,
                22,
                23,
                24,
                25,
                26,
                27,
                28,
                29,
                30
            ],
            "y": [
                [
                    0.2722442640275934,
                    0.30429058340220005,
                    0.27610033284165847,
                    0.28112732927438827,
                    0.28331837015222144,
                    0.23169702396991473,
                    0.2888850280883448,
                    0.31336931280855157,
                    0.34277915878771736,
                    0.28983595603799284,
                    0.3361080771962626,
                    0.30055478518404144,
                    0.4307547747531638,
                    0.2653928436001694,
                    0.2656357347250854,
                    0.2625415410002519,
                    0.32638852560359954,
                    0.32562238377766634,
                    0.30014741174967385,
                    0.3101818252715346,
                    0.29894520914438644,
                    0.3821019592047419,
                    0.3033023421924021,
                    0.25625801215583915,
                    0.2805363209277632,
                    0.3204819065536967,
                    0.263492485547554,
                    0.3123633817180526,
                    0.31990687792678774,
                    0.28942872826029553,
                    0.3052392098965187,
                    0.3176729926970731,
                    0.2831758247949688,
                    0.3149360234372013,
                    0.3213435725054676,
                    0.27594841873328174,
                    0.29313296828440427,
                    0.30553788849854263,
                    0.30229714760677345,
                    0.2805857674357061
                ],
                [
                    0.28717661167849595,
                    0.326212230495421,
                    0.2881007112837109,
                    0.30712578411802616,
                    0.324037654539678,
                    0.23900225868209837,
                    0.3199575911510789,
                    0.36002300133631765,
                    0.3787702867147366,
                    0.33088905205854724,
                    0.37611015524420666,
                    0.3276155994426102,
                    0.5156894331441576,
                    0.286064340454879,
                    0.2899696217618671,
                    0.30629456358508494,
                    0.3687519876203929,
                    0.34485131718499096,
                    0.3258216617015168,
                    0.32663114629919426,
                    0.33227704767959493,
                    0.46291666724327735,
                    0.33851789243418867,
                    0.28427927798500957,
                    0.30954250341876355,
                    0.3576685373458951,
                    0.29496860593239316,
                    0.33479291095892805,
                    0.3484431178475497,
                    0.3355000878791026,
                    0.32697578776515,
                    0.3545335223677656,
                    0.28452443820987167,
                    0.3362037110850513,
                    0.3382405402164624,
                    0.31362890439749097,
                    0.3161438356424845,
                    0.31643348008958905,
                    0.33433721807106215,
                    0.3031090032014408
                ],
                [
                    0.3457290580423762,
                    0.36726662753534506,
                    0.3166526005349146,
                    0.34740401563847856,
                    0.37813155752872785,
                    0.2770002849343291,
                    0.3923596104051544,
                    0.44403838641958293,
                    0.4406730216404129,
                    0.4074404790059895,
                    0.4516807448949842,
                    0.3816316171043711,
                    0.6603688671142767,
                    0.4249895830009626,
                    0.31348273229315654,
                    0.3197514873239224,
                    0.4403499126549689,
                    0.41115200668497687,
                    0.36917787779656974,
                    0.362142792659215,
                    0.36451224819072625,
                    0.5932585372613521,
                    0.3863189328624149,
                    0.3167799467134804,
                    0.33853742217583765,
                    0.43603614467862084,
                    0.32614846411699305,
                    0.3745417416797137,
                    0.3662850095368486,
                    0.3557511867442361,
                    0.35704565805240485,
                    0.41304480777232694,
                    0.3738913547285652,
                    0.3871238040951242,
                    0.3696913630368854,
                    0.3888906708444961,
                    0.37284808813355613,
                    0.366737778579584,
                    0.36014121249439823,
                    0.32460526219659125
                ],
                [
                    0.40797354465253877,
                    0.4028000596577786,
                    0.39475668148674575,
                    0.41766768837518936,
                    0.44938109809319765,
                    0.30536870704108665,
                    0.4596255036469396,
                    0.5456536580173799,
                    0.5429878551088175,
                    0.5367073165906239,
                    0.5971419429852971,
                    0.4770559519942266,
                    1.0290895574989283,
                    5.284057074814524,
                    0.35623500857765134,
                    0.37012880365824563,
                    0.5132502769326016,
                    0.5036479973610472,
                    0.45730794236379346,
                    0.4013519044772232,
                    0.45099670975366174,
                    0.7880698317158865,
                    0.524021264364671,
                    0.5360354861032091,
                    0.49634563358812345,
                    0.6541014590523131,
                    0.5843706647477033,
                    0.9620513928370138,
                    0.4412309384492005,
                    0.44619869508324017,
                    0.438927397990397,
                    0.5447583375829768,
                    0.7566534569752353,
                    0.521471325685442,
                    0.5567092790141519,
                    0.9811027870060778,
                    0.7938997172744556,
                    0.4733693567139853,
                    0.4725853374868445,
                    0.8337141082479909
                ],
                [
                    0.5175351869090125,
                    0.712529570429267,
                    0.5624277043558225,
                    0.5587755152203023,
                    0.5555453745852676,
                    0.43417015313892826,
                    0.6168454233674108,
                    0.7047265600931106,
                    1.127120412553282,
                    0.7963213984295034,
                    0.9281799139423729,
                    0.619985810118624,
                    2.0096991431403155,
                    10.686288610306356,
                    0.5943111944868461,
                    0.5388291514164322,
                    0.7046734152381658,
                    0.8669702032735914,
                    1.1477010012856819,
                    0.5138219304385825,
                    1.082582611640144,
                    1.0633822945286513,
                    1.1034491537366362,
                    5.094924197288337,
                    3.2737573131355284,
                    1.0464376381486753,
                    5.95345092711449,
                    5.809108577022777,
                    0.5752571538117203,
                    0.8019566542369144,
                    0.9273602458705821,
                    1.0995965197925484,
                    7.069622465903761,
                    0.909855188562327,
                    4.170621623192821,
                    5.465981700870916,
                    3.7977584951205987,
                    1.5895198296199833,
                    1.1967763404212486,
                    6.6362039036893385
                ],
                [
                    0.7774261143653954,
                    2.859264348957257,
                    0.8357946936120871,
                    0.9677690338376491,
                    0.7029190000026206,
                    1.4553793306194451,
                    0.9767993974061976,
                    1.032816310320838,
                    3.0101559190918863,
                    1.3402302543333737,
                    1.7987262053858677,
                    0.8757987146531707,
                    3.358729132656757,
                    22.774171019286108,
                    2.6024233371408574,
                    1.0071308950462687,
                    0.9869187721888203,
                    1.626839007837626,
                    2.807563028589906,
                    0.7041896049852598,
                    2.307353580196974,
                    1.2066297832976796,
                    2.5360667218140875,
                    13.226915154067227,
                    7.147938923951116,
                    1.6368145255954596,
                    12.867843397741145,
                    12.338993371519324,
                    0.9377579385503916,
                    2.4817046280696813,
                    3.2756761570221165,
                    2.339662292053596,
                    10.952005782902791,
                    1.9601563953306804,
                    7.1275937952884,
                    10.150792380701592,
                    6.027506231225742,
                    3.503674119975898,
                    3.8708105243068833,
                    11.071932965379995
                ],
                [
                    1.0508259351851512,
                    3.567842887389526,
                    1.1904247122253266,
                    1.9156772840258065,
                    0.9422968241991782,
                    3.1652318068904335,
                    1.2720510934712732,
                    1.4661971023917206,
                    4.450723833764845,
                    1.9419764429502142,
                    2.747864111836398,
                    1.350015140517328,
                    4.200573017825417,
                    50.783396336453706,
                    4.134505076447111,
                    1.784801936360883,
                    1.2034995406034013,
                    2.576499927088456,
                    4.681829605028461,
                    1.0892252876019362,
                    3.747295213754465,
                    1.4297155420039773,
                    3.262384364882335,
                    18.592310587060975,
                    8.65381241568592,
                    2.622020895507296,
                    18.0436041525967,
                    14.162452221867598,
                    1.4723260709432733,
                    2.6008935131716764,
                    4.583543931230294,
                    3.933493170019632,
                    15.943927366265681,
                    3.566787204369093,
                    16.71112128443802,
                    13.174268129871312,
                    10.563788678414909,
                    4.740142710894164,
                    5.739690058023056,
                    25.838507580854706
                ],
                [
                    1.3366556436030086,
                    3.490051918629756,
                    1.3826413192787848,
                    2.1044920286482713,
                    1.2321305861263674,
                    4.21365665115641,
                    1.4859210353238135,
                    1.7635528206257747,
                    5.051086357647169,
                    2.0615642029220353,
                    3.0203499003900416,
                    1.723367617518967,
                    3.923492509961358,
                    28.442359367685484,
                    4.3915098620662265,
                    2.3042831924267486,
                    1.359532724738614,
                    2.8383508957236794,
                    4.697917531075577,
                    1.155696004912673,
                    4.084433970720456,
                    1.415124070280293,
                    3.86048501590257,
                    52.804892711408066,
                    10.089341486861084,
                    2.7869823214590927,
                    21.07804812494365,
                    15.479483464590489,
                    1.8777664687138287,
                    3.174352306709709,
                    5.417943403003982,
                    4.977950591630786,
                    21.50265939171248,
                    3.470850964697689,
                    13.1044071358231,
                    21.392369448722963,
                    9.598839465197017,
                    4.5807559762697,
                    5.7100582754514555,
                    25.24222991074142
                ],
                [
                    1.532447384148548,
                    4.342535765591974,
                    1.6950145072516927,
                    2.802743321722281,
                    1.4981974545205072,
                    4.324562034350378,
                    1.636817098267988,
                    2.046134189808101,
                    5.886443937609882,
                    2.555923116294441,
                    3.5681986008402498,
                    2.350326431600267,
                    3.7899925071301217,
                    31.976505585064473,
                    5.460432776643349,
                    2.6227397565129964,
                    1.5165777575882737,
                    3.5262485127085275,
                    5.175364088185704,
                    1.4642321257210091,
                    4.649045729557828,
                    1.4607248150664567,
                    5.029531518717786,
                    38.1919034745893,
                    16.130825299568194,
                    3.5402441961296933,
                    27.06484577355796,
                    49.16913061077421,
                    2.1866722551549933,
                    3.4707297401744346,
                    6.305646675166892,
                    5.559474512741438,
                    19.033388487252157,
                    4.39837272224753,
                    15.372656546011582,
                    30.886176770466257,
                    12.91915573685604,
                    4.998527329565633,
                    6.79687555494173,
                    36.600499142638306
                ],
                [
                    1.588018711421695,
                    4.85211587982647,
                    2.005068022316483,
                    3.1703799036564355,
                    1.8738287605230208,
                    5.6536579276187044,
                    1.7545041420842926,
                    2.4775720386543134,
                    5.94478561629524,
                    2.9247467083186844,
                    3.6623867428938293,
                    2.493887001996951,
                    3.9100303805716505,
                    28.728256267296857,
                    5.3574210863811444,
                    2.8963003097595794,
                    1.7229485855754125,
                    3.4456662027343508,
                    5.448055613430866,
                    1.5052817380150736,
                    4.817999801186321,
                    1.6958880165634527,
                    4.941386882400774,
                    61.19719288522864,
                    10.941529627714216,
                    3.5029434587127204,
                    32.02052177641445,
                    19.633795148032114,
                    2.534103777627837,
                    3.7261174878792254,
                    7.665937151164278,
                    6.906995909196746,
                    20.860514682069006,
                    4.55863032656776,
                    26.472966952560576,
                    25.619483148287493,
                    15.309093797987959,
                    5.430685750963288,
                    7.8141561561603154,
                    28.0224082770278
                ],
                [
                    1.731457427229854,
                    5.306139698126314,
                    2.198104956789522,
                    3.703833019253627,
                    2.1001717500575836,
                    5.272783492056505,
                    1.824196094692196,
                    2.7796398820095,
                    6.4625134790322365,
                    3.0520128600247487,
                    4.373372002783494,
                    2.792526543533862,
                    3.985630663017789,
                    100.0,
                    5.899666695961352,
                    3.0575540304799125,
                    1.8436957253135717,
                    3.958422917346934,
                    4.872601077975989,
                    1.5818167871608615,
                    5.1539599593383265,
                    1.737204714374782,
                    5.238221643488011,
                    83.49604697129473,
                    16.104372157118558,
                    3.4442619821895666,
                    28.188912826104385,
                    29.89671465359187,
                    2.704399211029941,
                    3.773629480364765,
                    8.895588708886581,
                    6.046850328292268,
                    18.098783233797782,
                    4.840018910458113,
                    25.785790949419074,
                    25.84766813531264,
                    11.942035620002702,
                    5.321025669047659,
                    8.393092561584588,
                    42.65413558018451
                ],
                [
                    1.8106782648168698,
                    5.2649500992986775,
                    2.230176291612292,
                    4.076983777141473,
                    2.424983546316173,
                    5.84027032507238,
                    1.9365295961752695,
                    3.0564778537946924,
                    6.283649072509,
                    3.0606047119784616,
                    4.379937656733015,
                    2.9229670899328783,
                    4.3830113859453315,
                    47.5302634798338,
                    5.144777025172167,
                    3.10887805943835,
                    1.8898363622980268,
                    3.930774585442916,
                    5.406456978997955,
                    1.7497473206605472,
                    4.972245416014417,
                    1.8608481402550805,
                    5.743369680819936,
                    60.03046726027989,
                    14.386791563039335,
                    3.7502558255142584,
                    27.525801326720718,
                    26.07323372665854,
                    2.9160007763200984,
                    4.073786520322372,
                    8.010939869712466,
                    7.1619431285727115,
                    19.66254082545018,
                    4.994507868429235,
                    20.571063085160585,
                    100.0,
                    15.90240145881188,
                    5.816663711233003,
                    9.77116456311323,
                    37.62969109095466
                ],
                [
                    1.749994528493432,
                    4.71107545275903,
                    2.309063246421492,
                    4.351807532036124,
                    2.4444476331549345,
                    5.344516779637999,
                    1.996368495037346,
                    2.9444273314843685,
                    5.804860294238017,
                    3.121118774459813,
                    4.474475781675333,
                    2.6804994338199086,
                    4.2172401040175895,
                    49.58287133557446,
                    5.419768971808873,
                    3.1289551072051087,
                    1.9084778745356739,
                    4.328418012161378,
                    5.395767155244056,
                    1.709133696967195,
                    5.013887395481727,
                    1.8095485596763363,
                    5.517430697282112,
                    42.749322495160285,
                    12.922214387166585,
                    3.9851354200095614,
                    44.111283871372315,
                    27.046140527649403,
                    2.9759494044232646,
                    3.940360185871634,
                    7.540120074763152,
                    6.059072477322257,
                    16.805522268219846,
                    5.1818352440227065,
                    15.007204332472982,
                    26.965315772514113,
                    19.006346481943485,
                    4.492248520558195,
                    9.139661189010205,
                    27.252498717725523
                ],
                [
                    2.0635565097906055,
                    6.722797900324971,
                    2.8366387070834467,
                    5.104621808344118,
                    2.711703488570455,
                    6.358074823151877,
                    2.0628004813409584,
                    3.9975712893026416,
                    7.8014676576979545,
                    3.1800843208903,
                    4.802831415017941,
                    3.1730986964298435,
                    5.0085821438225,
                    59.557758848262694,
                    5.982759743237943,
                    3.669589603154206,
                    1.9359327200023486,
                    4.63530685062029,
                    5.407466830633908,
                    1.8511026504882933,
                    5.353053792051866,
                    1.9876750993804422,
                    6.880853643151194,
                    70.05531556889592,
                    16.252822875308752,
                    4.334651902541182,
                    100.0,
                    39.8400355187306,
                    3.7178694578913833,
                    3.831488838484605,
                    8.5804956958464,
                    7.321011609709357,
                    25.578710206008296,
                    5.83327258462845,
                    26.287480603016768,
                    42.94699277950032,
                    15.59719132749014,
                    5.566450608459975,
                    8.518618198209836,
                    41.558682499254324
                ],
                [
                    2.1032255972067406,
                    5.312566856187314,
                    2.890721500469275,
                    6.121080200386847,
                    3.0269049134582695,
                    6.194546775085232,
                    2.2105355893213727,
                    4.604271110252056,
                    7.660839414918483,
                    3.3028551867339977,
                    5.159798503006921,
                    3.405490618634679,
                    4.400405021325718,
                    54.11495112730286,
                    6.410873339429135,
                    3.618026963953782,
                    2.0211555135731842,
                    4.377340325479875,
                    6.219276021414377,
                    1.8526830508000622,
                    5.8517351041960195,
                    2.2230417880255247,
                    7.922230391238735,
                    86.39524707781455,
                    17.152138697960755,
                    4.238252145385063,
                    56.91066129428893,
                    36.21233628417725,
                    3.424203390836827,
                    4.011134589872428,
                    8.117530261225673,
                    7.665789872623768,
                    22.45340612588281,
                    5.514284088073803,
                    26.226518831255028,
                    100.0,
                    13.439103151477623,
                    5.446233251990362,
                    8.309327526332304,
                    57.39894776551263
                ],
                [
                    2.378697664080753,
                    6.715855222092492,
                    3.6167433711757746,
                    5.97595920143363,
                    3.305738474685569,
                    6.639201383217172,
                    2.216699180686237,
                    5.784549518876184,
                    8.974635372987956,
                    3.6278628534764383,
                    5.581891718152307,
                    4.287739382175176,
                    4.215115039476997,
                    94.42304999142104,
                    7.006622816426184,
                    3.925973281785716,
                    2.1226425311603228,
                    5.027956341102806,
                    7.247154593965772,
                    2.0256265916806755,
                    7.333316160686299,
                    2.1162827152067774,
                    8.406661371382139,
                    49.54819705429334,
                    22.725675510348307,
                    4.746269867802725,
                    77.20846367479567,
                    45.282342739364395,
                    3.8356584261825297,
                    4.38742474101063,
                    12.294211591865173,
                    8.92329300515734,
                    23.65522873119209,
                    6.115016909949474,
                    43.915823985096914,
                    100.0,
                    26.84602724926396,
                    6.629030835153077,
                    8.24743554178947,
                    67.76202996202522
                ],
                [
                    2.487825842097816,
                    6.195618515398812,
                    3.576201138942066,
                    7.344380698949366,
                    3.4439411723488664,
                    6.328885298970882,
                    2.2826174253822735,
                    5.879176852676344,
                    7.233877128293763,
                    3.6955174896968277,
                    5.443067072834471,
                    4.364893670352619,
                    3.9444425274809487,
                    57.973655088382735,
                    6.400762299766835,
                    4.32548888572063,
                    2.1773949605167746,
                    5.385760039580644,
                    6.451375158497627,
                    2.029434937055795,
                    6.468958888783996,
                    2.3049444762158804,
                    10.843530902176841,
                    100.0,
                    19.55371326425597,
                    4.917259363057656,
                    100.0,
                    30.048229500489626,
                    4.170305084104377,
                    4.32694988867434,
                    11.451726481134493,
                    8.551429313527928,
                    26.785442422482483,
                    5.997611667991737,
                    20.140022223523594,
                    100.0,
                    15.349438204849385,
                    6.608413033291582,
                    7.557734983585153,
                    33.47785323206841
                ],
                [
                    2.591726101620577,
                    8.210952163083236,
                    3.8979973438973365,
                    7.164891007596195,
                    3.5051610850078827,
                    6.757953878444318,
                    2.335711309641763,
                    5.614924545830278,
                    7.505612179027264,
                    3.858361813767293,
                    5.721792463711381,
                    4.32327852838037,
                    4.2511267322703485,
                    100.0,
                    6.790553233955479,
                    4.551661799496819,
                    2.3197501385785766,
                    5.1150831526065295,
                    6.009888552467644,
                    2.041347853845515,
                    7.238678530399134,
                    2.3162817617083515,
                    10.21965158285179,
                    77.82506996228412,
                    15.328873512265671,
                    4.736330019752426,
                    55.949787894448086,
                    37.56481783117318,
                    4.518391047056355,
                    4.153007537274682,
                    11.585111314787156,
                    7.866902201247957,
                    73.17498889262808,
                    6.812160264877305,
                    21.678863839136977,
                    56.26712246387572,
                    18.626758118228988,
                    6.074410264116421,
                    8.812819742946985,
                    37.579344619919716
                ],
                [
                    2.8654732978871302,
                    8.80617024059993,
                    4.681769302855234,
                    8.085990662947887,
                    4.03826727015136,
                    8.067141851775176,
                    2.5975772631826937,
                    7.471387668416268,
                    10.246385188882513,
                    3.897620274296564,
                    6.690517366391818,
                    5.1867022714699,
                    3.976969634665424,
                    48.48901972340852,
                    7.46365848490266,
                    4.853048166751782,
                    2.4976005885754438,
                    6.435456078302276,
                    7.061533321113193,
                    2.219833360783089,
                    7.915676586195409,
                    2.4550686409766085,
                    15.793197419807278,
                    55.22204530597255,
                    26.571846237343085,
                    5.370966671986389,
                    100.0,
                    100.0,
                    4.473249619266535,
                    4.550628864973979,
                    13.148698063339012,
                    8.698354116263454,
                    38.02177673897045,
                    6.4630124923367225,
                    23.387869697568725,
                    75.26087131703372,
                    17.303543742282983,
                    6.309126261207231,
                    8.542690669776233,
                    58.29605360785054
                ],
                [
                    2.791285259377079,
                    8.512954405647868,
                    4.429304199820005,
                    8.598729997275935,
                    3.684181653902962,
                    7.010390217743965,
                    2.604905778546506,
                    7.578783904300589,
                    11.719250958793152,
                    3.9459243248117755,
                    6.504683104423718,
                    5.418993941750539,
                    4.528296460758454,
                    50.541286551187085,
                    8.012524791564125,
                    4.802259231593095,
                    2.523879039143826,
                    5.339930506848508,
                    6.511425298341517,
                    2.248432279545141,
                    7.175525887139207,
                    2.85241944972533,
                    15.556983254096348,
                    89.24466963414031,
                    43.42939843370592,
                    6.845705611286142,
                    48.460736231236865,
                    57.32774480008672,
                    4.575603114787613,
                    4.235047863231251,
                    16.519452216852248,
                    8.837126347216447,
                    25.35096373111259,
                    5.781711371696445,
                    31.523451129330642,
                    100.0,
                    15.248029248228686,
                    7.161747507201821,
                    7.3868788261282585,
                    52.619957521080394
                ],
                [
                    3.269696183708967,
                    7.5302694675635005,
                    4.715543730814609,
                    10.341788979600413,
                    3.771983407513297,
                    6.358327659035439,
                    2.932254870935965,
                    8.227809340277801,
                    10.055072182512973,
                    4.188541534409432,
                    6.256364500443949,
                    5.210276537722744,
                    4.242178270619561,
                    38.646698397609995,
                    8.160109632610055,
                    4.643224360717695,
                    2.4531134757133617,
                    5.92153478553886,
                    6.520509056938733,
                    2.514106237975883,
                    8.408468043235716,
                    2.5935160793570495,
                    19.889097894133602,
                    100.0,
                    28.94452799895145,
                    5.857605811578413,
                    100.0,
                    37.71912179964725,
                    4.338399569470228,
                    4.886854501259352,
                    18.10155582081389,
                    9.909038940659894,
                    36.10234041708251,
                    6.0352610377283264,
                    23.62281402281267,
                    83.37272917434882,
                    19.475539660020058,
                    6.860421285873209,
                    8.114297038544274,
                    50.9140871686646
                ],
                [
                    3.457667695936111,
                    8.293547445041156,
                    5.102437784127213,
                    11.621602933623263,
                    4.013243515562232,
                    6.469155264266549,
                    3.2659956003953825,
                    8.11511451547447,
                    11.621133706479187,
                    4.373263354775431,
                    6.6771123198064,
                    5.4454720147600195,
                    4.3132063710335515,
                    35.55991718909809,
                    7.47733360503,
                    4.954168192447485,
                    2.609833269290287,
                    5.713501541171927,
                    6.498953920631528,
                    2.379188420280404,
                    7.5863292104452205,
                    2.7208127033354503,
                    18.19388397252538,
                    47.84096121821492,
                    25.779295036399237,
                    5.734237627714372,
                    100.0,
                    36.918774255223745,
                    4.896758774710885,
                    4.254848665229897,
                    15.410078959555912,
                    9.105273088490513,
                    40.231316643085535,
                    5.876658540990602,
                    27.979420106407424,
                    100.0,
                    14.185803067443107,
                    7.05179144484296,
                    7.261090379784692,
                    41.993288260292324
                ],
                [
                    3.4275429202343037,
                    9.137965582063734,
                    5.354077524716811,
                    10.48436656589759,
                    3.79276394997176,
                    7.579675163029121,
                    3.0787017437732067,
                    10.5963591675843,
                    11.900677131027855,
                    3.931215258403993,
                    6.951210431088562,
                    6.239269184148973,
                    4.525045841436883,
                    62.76955176505424,
                    7.3922656565392115,
                    5.362458863624592,
                    2.9390413600046754,
                    6.40783073806147,
                    7.5268053871337814,
                    2.7312951146993356,
                    9.789654722473587,
                    2.7388349273953874,
                    24.11581369727282,
                    74.18015802532713,
                    25.666801055230536,
                    6.417238686597803,
                    100.0,
                    81.179218505936,
                    5.178264178631853,
                    4.214502915619886,
                    18.255866551116018,
                    10.194475036790486,
                    28.466290326227803,
                    6.976872847955803,
                    43.649380832293325,
                    100.0,
                    15.799894323928376,
                    7.611461228391602,
                    10.258992753116964,
                    94.7695097086077
                ],
                [
                    3.5752728909048592,
                    9.564131228264698,
                    6.345163081577061,
                    11.634372624401708,
                    3.910229464135327,
                    8.175118925937312,
                    3.625309680536234,
                    11.632862562016184,
                    14.48345565868992,
                    4.4932694632024495,
                    7.359092112755334,
                    6.2010250114301435,
                    5.21491109101338,
                    100.0,
                    8.638063902684227,
                    5.441874191273571,
                    3.2204486131632533,
                    7.111185237776468,
                    8.737396456429266,
                    2.7397543874915797,
                    10.267119279617315,
                    3.0975193335859887,
                    17.67087089606268,
                    50.30092572792669,
                    23.542385923504096,
                    8.134420195462301,
                    63.521457078386206,
                    100.0,
                    5.955116762425739,
                    4.810750123407659,
                    23.820191545077844,
                    10.168580591570455,
                    45.46335598025543,
                    7.110161464045393,
                    32.20468231931677,
                    100.0,
                    22.149914285785268,
                    7.452811828590769,
                    8.732223642390961,
                    100.0
                ],
                [
                    4.3327445007168475,
                    9.717019849805276,
                    5.818390249247344,
                    14.440073826638436,
                    4.286876044100032,
                    7.602500002250596,
                    3.711594827517817,
                    14.27544650817737,
                    11.7921828367385,
                    4.32771253109592,
                    7.438486863891962,
                    6.589573996188435,
                    5.437839464629989,
                    55.220768641740506,
                    7.79577774725864,
                    5.895063695084723,
                    3.253129845745437,
                    6.99649545373486,
                    8.160904510483551,
                    2.994351523610612,
                    8.882251122867771,
                    3.2372711223493744,
                    42.48997443462089,
                    100.0,
                    57.74770678339365,
                    6.933489668312176,
                    100.0,
                    43.473646069756,
                    5.711361325059944,
                    4.481304880867266,
                    38.25566616373059,
                    9.874383988931962,
                    29.06158471674218,
                    7.106243709795072,
                    19.74302666297425,
                    100.0,
                    22.12280163198866,
                    9.49270420395414,
                    8.979741527604423,
                    99.05851015539272
                ],
                [
                    4.997303663918538,
                    8.761623362121258,
                    6.675582681666871,
                    13.689109000316225,
                    4.4357212122512895,
                    8.044124056880474,
                    4.33878022452161,
                    12.208019379983835,
                    14.269453696877912,
                    4.651334015835494,
                    7.791917000057921,
                    6.678579147994815,
                    5.524397165438048,
                    35.58964301520142,
                    8.118685953134275,
                    5.7003116042160835,
                    3.5895549817781043,
                    7.7585483016026,
                    7.640344468035832,
                    2.9474999489435367,
                    11.322135370894053,
                    3.5307471233161474,
                    20.933110734147593,
                    72.36817343190974,
                    23.98351483655383,
                    7.896919448677583,
                    42.03009904722655,
                    29.702941004007844,
                    5.628520202120497,
                    4.795240817501011,
                    19.78203001106578,
                    10.130048964975183,
                    26.791718870342333,
                    7.173520709252764,
                    27.782997101090405,
                    85.11543836899585,
                    14.938756860480124,
                    7.225885945408041,
                    8.017734594392849,
                    90.25218319440914
                ],
                [
                    4.756650172607333,
                    9.270378134946725,
                    6.560937305866239,
                    22.636161704420267,
                    5.174155589619125,
                    9.082476501401153,
                    4.767711606226434,
                    12.708350229188511,
                    11.29759379984989,
                    5.097130753930771,
                    7.138465628164119,
                    8.020905286943233,
                    6.649968429754296,
                    40.46958772713924,
                    10.390229450281268,
                    6.9824032463026935,
                    3.4388562362118624,
                    9.23839867091302,
                    10.56927068909927,
                    3.458327263370412,
                    12.334631366360592,
                    3.6304429450936375,
                    68.3568591231778,
                    100.0,
                    26.70021061072627,
                    7.572478350796649,
                    97.43070692422494,
                    36.55394384750518,
                    7.017958376826456,
                    5.140329256781976,
                    27.183780493811266,
                    13.500756826459858,
                    28.213624475619525,
                    7.939117266321353,
                    41.212649420193145,
                    100.0,
                    37.10674009532178,
                    7.937717516163702,
                    8.135073431752762,
                    39.24040165690671
                ],
                [
                    6.058582959605341,
                    13.04175935260598,
                    9.528989799643172,
                    39.78405383255769,
                    5.185545493083056,
                    9.93478091313037,
                    4.747708755749236,
                    19.25463014327068,
                    15.197810086739448,
                    5.1490913171316866,
                    9.503691453973488,
                    8.516461461370541,
                    7.511786562686644,
                    52.96413465661835,
                    9.017144833587446,
                    7.164267462778155,
                    3.6510791216048397,
                    10.020749367252968,
                    14.449841643198276,
                    3.669551307254035,
                    15.610107656544136,
                    3.792443904311428,
                    46.16520252579662,
                    100.0,
                    72.19753751309818,
                    8.413743537028598,
                    100.0,
                    100.0,
                    7.876511303727513,
                    5.107782768724184,
                    100.0,
                    15.233753071339718,
                    79.60069300495798,
                    10.321728784161007,
                    64.78380572522602,
                    100.0,
                    28.790169480668304,
                    8.770442722370445,
                    12.08786424909113,
                    100.0
                ],
                [
                    5.597167260135925,
                    19.258213707449904,
                    7.509893306254535,
                    19.704946589430335,
                    5.901876136316909,
                    9.702327211929934,
                    5.2897253817121825,
                    21.387605659227575,
                    15.491663209005317,
                    5.1318399901714695,
                    9.618092559932188,
                    7.78012721863956,
                    9.403934022553457,
                    100.0,
                    8.78174529255965,
                    7.310021388796059,
                    3.8818867587947534,
                    8.841212653882684,
                    11.149913938789615,
                    4.184931737883198,
                    12.148470464228248,
                    4.423228046697784,
                    41.609608165152046,
                    100.0,
                    33.9485452025488,
                    8.697260471108017,
                    66.96044752021216,
                    100.0,
                    6.28629832251971,
                    5.225285378336464,
                    47.02964766183785,
                    14.063284066980309,
                    46.206266837595784,
                    9.18835361745974,
                    90.16953361056426,
                    100.0,
                    32.8438604287497,
                    7.031703806204845,
                    8.773106677424837,
                    80.03798748215632
                ],
                [
                    6.10813193026448,
                    11.02093030522438,
                    8.673241134288427,
                    24.01059121363293,
                    5.627908971014538,
                    10.183228278537863,
                    5.557782104345982,
                    16.441115322137744,
                    21.547815250438116,
                    5.924656704278145,
                    8.67452748922549,
                    8.090261956429519,
                    8.578680327943566,
                    79.35325802895385,
                    10.435745476665854,
                    9.56220650072591,
                    4.110895185353027,
                    12.154705843557272,
                    10.07626452302494,
                    4.428668110740656,
                    19.610737136249494,
                    4.425884295443469,
                    100.0,
                    100.0,
                    88.05761017478767,
                    11.036580937122858,
                    82.62761350590773,
                    100.0,
                    7.75715295201744,
                    5.828664382067417,
                    75.18595238532276,
                    18.178763862699675,
                    32.6888437355393,
                    10.3544876517459,
                    50.5312303765432,
                    100.0,
                    23.985349898379404,
                    9.255831760570274,
                    11.237708830825646,
                    74.6467736379561
                ]
            ]
        }
    },
    "best_10_percent/experiment_b": {
        "high_harmonics": {
            "f0_in_hz": 125.0,
            "filter_position_in_hz": 3900.0,
            "x_bin_centers": [
                0.9090450000000001,
                0.9273168045000001,
                0.9459558722704502,
                0.9649695853030862,
                0.9843654739676784,
                1.0041512199944287,
                1.0243346595163167,
                1.0449237861725946,
                1.0659267542746638,
                1.0873518820355845,
                1.1092076548644998,
                1.131502728727276,
                1.1542459335746944,
                1.1774462768395457,
                1.2011129470040207,
                1.2252553172388014,
                1.2498829491153014,
                1.2750055963925186,
                1.3006332088800083,
                1.3267759363784966,
                1.3534441326997042,
                1.3806483597669683,
                1.4083993917982844,
                1.43670821957343,
                1.465586054786856,
                1.4950443344880715,
                1.525094725611282,
                1.5557491295960686,
                1.5870196871009494,
                1.6189187828116784,
                1.6514590503461934,
                1.6846533772581518,
                1.7185149101410406,
                1.7530570598348756,
                1.7882935067375567,
                1.8242382062229816,
                1.8609053941680633,
                1.8983095925908415,
                1.9364656154019175,
                1.9753885742714958,
                2.015093884614353,
                2.0555972716951016,
                2.096914776856173,
                2.1390627638709825,
                2.182057925424789,
                2.2259172897258273,
                2.2706582272493163,
                2.3162984576170276
            ],
            "y_bin_heights": [
                [
                    0.0,
                    1.8018018018018018,
                    0.0,
                    0.5578800557880056,
                    0.5025125628140703,
                    1.9471488178025034,
                    0.0,
                    0.0,
                    1.5570934256055364,
                    0.11750881316098707,
                    1.263823064770932,
                    0.0,
                    0.0,
                    2.5396825396825395,
                    2.643171806167401,
                    0.6605019815059445,
                    0.0,
                    0.4968944099378882,
                    0.6125574272588055,
                    0.0,
                    0.26455026455026454,
                    0.1124859392575928,
                    0.6321112515802781,
                    4.02542372881356,
                    6.875,
                    0.5069708491761724,
                    1.935483870967742,
                    3.4482758620689653,
                    1.0650887573964498,
                    0.0,
                    1.0819165378670788,
                    5.708661417322834,
                    6.779661016949152,
                    2.707275803722504,
                    1.7543859649122806,
                    5.590062111801243,
                    2.5510204081632653,
                    0.9067357512953368,
                    0.211864406779661,
                    3.45679012345679
                ],
                [
                    0.2386634844868735,
                    1.5015015015015014,
                    0.36991368680641185,
                    1.5341701534170153,
                    0.628140703517588,
                    3.3379694019471486,
                    0.0,
                    0.0,
                    2.5951557093425603,
                    0.0,
                    1.4218009478672986,
                    0.0,
                    0.0,
                    3.3333333333333335,
                    2.643171806167401,
                    1.0568031704095113,
                    0.11261261261261261,
                    0.12422360248447205,
                    0.7656967840735069,
                    0.0,
                    0.6613756613756614,
                    0.1124859392575928,
                    0.37926675094816686,
                    4.02542372881356,
                    3.4375,
                    0.2534854245880862,
                    1.6129032258064515,
                    2.6525198938992043,
                    2.1301775147928996,
                    0.13020833333333334,
                    1.545595054095827,
                    6.102362204724409,
                    5.932203389830509,
                    2.707275803722504,
                    1.9138755980861244,
                    6.832298136645963,
                    1.870748299319728,
                    2.33160621761658,
                    0.211864406779661,
                    3.950617283950617
                ],
                [
                    0.5966587112171837,
                    2.1021021021021022,
                    0.36991368680641185,
                    0.697350069735007,
                    0.3768844221105528,
                    4.172461752433936,
                    0.2249718785151856,
                    0.0,
                    1.9031141868512111,
                    0.4700352526439483,
                    1.263823064770932,
                    0.22779043280182232,
                    0.0,
                    3.3333333333333335,
                    2.643171806167401,
                    2.509907529722589,
                    0.22522522522522523,
                    0.12422360248447205,
                    1.0719754977029097,
                    0.0,
                    1.1904761904761905,
                    0.1124859392575928,
                    0.1264222503160556,
                    6.3559322033898304,
                    5.0,
                    0.2534854245880862,
                    0.6451612903225806,
                    2.387267904509284,
                    3.195266272189349,
                    0.13020833333333334,
                    1.7001545595054095,
                    5.118110236220472,
                    2.824858757062147,
                    3.3840947546531304,
                    1.1164274322169059,
                    5.590062111801243,
                    1.3605442176870748,
                    1.6839378238341969,
                    0.211864406779661,
                    4.691358024691358
                ],
                [
                    0.954653937947494,
                    2.4024024024024024,
                    0.0,
                    1.2552301255230125,
                    1.6331658291457287,
                    2.364394993045897,
                    0.2249718785151856,
                    0.0,
                    2.0761245674740483,
                    0.23501762632197415,
                    1.5797788309636651,
                    0.11389521640091116,
                    0.0,
                    3.1746031746031744,
                    1.908957415565345,
                    3.038309114927345,
                    0.0,
                    0.37267080745341613,
                    0.6125574272588055,
                    0.0,
                    1.7195767195767195,
                    0.0,
                    0.0,
                    3.8135593220338984,
                    5.3125,
                    0.8871989860583016,
                    1.2903225806451613,
                    2.6525198938992043,
                    3.195266272189349,
                    0.0,
                    0.7727975270479135,
                    6.496062992125984,
                    5.367231638418079,
                    3.8917089678510997,
                    0.4784688995215311,
                    6.418219461697722,
                    1.7006802721088434,
                    2.2020725388601035,
                    0.0,
                    2.962962962962963
                ],
                [
                    2.2673031026252985,
                    1.6516516516516517,
                    0.4932182490752158,
                    1.9525801952580195,
                    1.6331658291457287,
                    2.7816411682892905,
                    0.3374578177727784,
                    0.0,
                    2.422145328719723,
                    0.7050528789659224,
                    1.1058451816745656,
                    0.0,
                    0.11534025374855825,
                    3.492063492063492,
                    3.0837004405286343,
                    3.3025099075297226,
                    0.11261261261261261,
                    0.37267080745341613,
                    0.15313935681470137,
                    0.3374578177727784,
                    1.8518518518518519,
                    0.0,
                    0.1264222503160556,
                    3.389830508474576,
                    5.3125,
                    1.1406844106463878,
                    1.2903225806451613,
                    2.1220159151193636,
                    3.076923076923077,
                    0.2604166666666667,
                    1.545595054095827,
                    4.330708661417323,
                    3.672316384180791,
                    3.3840947546531304,
                    1.7543859649122806,
                    2.691511387163561,
                    2.2108843537414966,
                    2.461139896373057,
                    0.211864406779661,
                    5.185185185185185
                ],
                [
                    1.7899761336515514,
                    0.7507507507507507,
                    0.4932182490752158,
                    1.394700139470014,
                    1.8844221105527639,
                    1.5299026425591098,
                    0.2249718785151856,
                    0.0,
                    2.0761245674740483,
                    0.8225616921269095,
                    1.1058451816745656,
                    0.22779043280182232,
                    0.2306805074971165,
                    3.015873015873016,
                    1.6152716593245227,
                    4.095112285336856,
                    0.33783783783783783,
                    0.2484472049689441,
                    0.7656967840735069,
                    0.0,
                    1.1904761904761905,
                    0.1124859392575928,
                    0.2528445006321112,
                    3.6016949152542375,
                    5.0,
                    0.5069708491761724,
                    1.935483870967742,
                    2.1220159151193636,
                    3.5502958579881656,
                    0.0,
                    0.3091190108191654,
                    3.7401574803149606,
                    2.542372881355932,
                    4.399323181049069,
                    2.5518341307814993,
                    2.070393374741201,
                    1.7006802721088434,
                    2.849740932642487,
                    0.423728813559322,
                    3.45679012345679
                ],
                [
                    1.3126491646778042,
                    0.15015015015015015,
                    0.0,
                    1.1157601115760112,
                    1.1306532663316582,
                    1.3908205841446453,
                    0.1124859392575928,
                    0.0,
                    2.5951557093425603,
                    0.5875440658049353,
                    0.47393364928909953,
                    0.0,
                    0.461361014994233,
                    3.6507936507936507,
                    1.908957415565345,
                    0.6605019815059445,
                    0.11261261261261261,
                    0.12422360248447205,
                    0.7656967840735069,
                    0.1124859392575928,
                    1.8518518518518519,
                    0.1124859392575928,
                    0.5056890012642224,
                    3.389830508474576,
                    2.5,
                    0.8871989860583016,
                    1.2903225806451613,
                    3.183023872679045,
                    4.615384615384615,
                    0.2604166666666667,
                    0.6182380216383307,
                    1.1811023622047243,
                    1.9774011299435028,
                    3.3840947546531304,
                    1.4354066985645932,
                    1.4492753623188406,
                    1.0204081632653061,
                    1.0362694300518134,
                    0.635593220338983,
                    4.444444444444445
                ],
                [
                    0.5966587112171837,
                    1.0510510510510511,
                    0.2466091245376079,
                    1.5341701534170153,
                    1.256281407035176,
                    2.2253129346314324,
                    0.3374578177727784,
                    0.0,
                    1.9031141868512111,
                    0.4700352526439483,
                    1.4218009478672986,
                    0.0,
                    0.2306805074971165,
                    2.5396825396825395,
                    1.6152716593245227,
                    1.1889035667107002,
                    0.0,
                    0.37267080745341613,
                    0.45941807044410415,
                    0.0,
                    0.9259259259259259,
                    0.0,
                    0.1264222503160556,
                    1.9067796610169492,
                    3.75,
                    0.2534854245880862,
                    1.935483870967742,
                    2.1220159151193636,
                    2.0118343195266273,
                    0.0,
                    0.7727975270479135,
                    0.7874015748031497,
                    1.9774011299435028,
                    4.060913705583756,
                    0.7974481658692185,
                    1.4492753623188406,
                    2.0408163265306123,
                    1.5544041450777202,
                    0.847457627118644,
                    4.444444444444445
                ],
                [
                    0.2386634844868735,
                    0.45045045045045046,
                    0.12330456226880394,
                    1.9525801952580195,
                    1.3819095477386936,
                    1.6689847009735743,
                    0.0,
                    0.11534025374855825,
                    1.0380622837370241,
                    0.3525264394829612,
                    1.1058451816745656,
                    0.0,
                    0.0,
                    1.2698412698412698,
                    0.5873715124816447,
                    0.5284015852047557,
                    0.0,
                    0.12422360248447205,
                    0.0,
                    0.1124859392575928,
                    0.13227513227513227,
                    0.1124859392575928,
                    0.6321112515802781,
                    3.1779661016949152,
                    1.875,
                    0.1267427122940431,
                    2.903225806451613,
                    2.6525198938992043,
                    0.9467455621301775,
                    0.13020833333333334,
                    0.46367851622874806,
                    0.7874015748031497,
                    1.4124293785310735,
                    3.045685279187817,
                    1.4354066985645932,
                    1.4492753623188406,
                    1.7006802721088434,
                    0.0,
                    0.423728813559322,
                    2.2222222222222223
                ],
                [
                    0.0,
                    0.3003003003003003,
                    0.12330456226880394,
                    1.5341701534170153,
                    0.5025125628140703,
                    0.9735744089012517,
                    0.0,
                    0.0,
                    1.2110726643598615,
                    0.3525264394829612,
                    1.4218009478672986,
                    0.11389521640091116,
                    0.0,
                    3.6507936507936507,
                    0.8810572687224669,
                    0.0,
                    0.0,
                    0.0,
                    0.45941807044410415,
                    0.0,
                    0.3968253968253968,
                    0.0,
                    0.37926675094816686,
                    2.1186440677966103,
                    1.25,
                    0.2534854245880862,
                    1.935483870967742,
                    3.183023872679045,
                    0.23668639053254437,
                    0.0,
                    0.46367851622874806,
                    0.0,
                    1.9774011299435028,
                    2.030456852791878,
                    1.1164274322169059,
                    1.4492753623188406,
                    2.380952380952381,
                    0.0,
                    0.211864406779661,
                    2.2222222222222223
                ],
                [
                    0.0,
                    0.45045045045045046,
                    0.2466091245376079,
                    1.8131101813110182,
                    0.5025125628140703,
                    0.8344923504867872,
                    0.0,
                    0.0,
                    1.0380622837370241,
                    0.0,
                    0.9478672985781991,
                    0.0,
                    0.0,
                    3.9682539682539684,
                    1.0279001468428781,
                    0.13210039630118892,
                    0.0,
                    0.0,
                    0.9188361408882083,
                    0.0,
                    0.26455026455026454,
                    0.0,
                    0.37926675094816686,
                    2.7542372881355934,
                    1.25,
                    0.38022813688212925,
                    3.225806451612903,
                    4.774535809018568,
                    0.35502958579881655,
                    0.0,
                    0.46367851622874806,
                    1.3779527559055118,
                    1.4124293785310735,
                    2.030456852791878,
                    0.7974481658692185,
                    1.4492753623188406,
                    2.0408163265306123,
                    0.12953367875647667,
                    0.0,
                    2.2222222222222223
                ],
                [
                    0.11933174224343675,
                    0.9009009009009009,
                    0.12330456226880394,
                    1.8131101813110182,
                    0.3768844221105528,
                    1.2517385257301807,
                    0.0,
                    0.0,
                    1.0380622837370241,
                    0.23501762632197415,
                    0.9478672985781991,
                    0.0,
                    0.0,
                    3.015873015873016,
                    1.3215859030837005,
                    0.13210039630118892,
                    0.0,
                    0.37267080745341613,
                    0.7656967840735069,
                    0.0,
                    0.3968253968253968,
                    0.0,
                    1.011378002528445,
                    1.9067796610169492,
                    2.1875,
                    0.38022813688212925,
                    2.5806451612903225,
                    3.713527851458886,
                    0.35502958579881655,
                    0.0,
                    0.0,
                    0.1968503937007874,
                    3.389830508474576,
                    2.030456852791878,
                    1.9138755980861244,
                    1.0351966873706004,
                    1.870748299319728,
                    0.6476683937823834,
                    0.423728813559322,
                    2.7160493827160495
                ],
                [
                    0.11933174224343675,
                    0.45045045045045046,
                    0.2466091245376079,
                    0.697350069735007,
                    0.12562814070351758,
                    0.9735744089012517,
                    0.0,
                    0.0,
                    1.2110726643598615,
                    0.11750881316098707,
                    0.47393364928909953,
                    0.11389521640091116,
                    0.0,
                    3.015873015873016,
                    0.0,
                    0.0,
                    0.0,
                    0.2484472049689441,
                    0.45941807044410415,
                    0.0,
                    0.26455026455026454,
                    0.0,
                    0.7585335018963337,
                    2.9661016949152543,
                    0.9375,
                    0.1267427122940431,
                    2.903225806451613,
                    1.0610079575596818,
                    0.23668639053254437,
                    0.0,
                    0.3091190108191654,
                    0.3937007874015748,
                    1.1299435028248588,
                    1.5228426395939085,
                    1.2759170653907497,
                    1.0351966873706004,
                    1.1904761904761905,
                    0.38860103626943004,
                    0.211864406779661,
                    1.9753086419753085
                ],
                [
                    0.0,
                    0.7507507507507507,
                    0.0,
                    0.5578800557880056,
                    0.5025125628140703,
                    0.6954102920723226,
                    0.0,
                    0.0,
                    1.0380622837370241,
                    0.11750881316098707,
                    0.1579778830963665,
                    0.0,
                    0.0,
                    3.015873015873016,
                    0.44052863436123346,
                    0.0,
                    0.0,
                    0.12422360248447205,
                    0.7656967840735069,
                    0.0,
                    0.26455026455026454,
                    0.0,
                    1.011378002528445,
                    3.389830508474576,
                    1.5625,
                    0.0,
                    3.225806451612903,
                    2.6525198938992043,
                    0.0,
                    0.0,
                    0.0,
                    0.1968503937007874,
                    0.5649717514124294,
                    3.214890016920474,
                    1.1164274322169059,
                    0.8281573498964804,
                    2.2108843537414966,
                    0.6476683937823834,
                    0.423728813559322,
                    1.4814814814814814
                ],
                [
                    0.11933174224343675,
                    1.0510510510510511,
                    0.12330456226880394,
                    0.697350069735007,
                    0.3768844221105528,
                    0.27816411682892905,
                    0.0,
                    0.11534025374855825,
                    1.2110726643598615,
                    0.0,
                    0.9478672985781991,
                    0.11389521640091116,
                    0.461361014994233,
                    2.5396825396825395,
                    0.2936857562408223,
                    0.26420079260237783,
                    0.0,
                    0.0,
                    0.6125574272588055,
                    0.0,
                    0.3968253968253968,
                    0.0,
                    0.7585335018963337,
                    2.9661016949152543,
                    0.9375,
                    0.0,
                    3.870967741935484,
                    4.244031830238727,
                    0.11834319526627218,
                    0.0,
                    0.46367851622874806,
                    0.984251968503937,
                    1.694915254237288,
                    2.5380710659898478,
                    0.7974481658692185,
                    2.277432712215321,
                    3.401360544217687,
                    0.7772020725388601,
                    0.0,
                    2.7160493827160495
                ],
                [
                    0.0,
                    1.8018018018018018,
                    0.12330456226880394,
                    1.2552301255230125,
                    0.5025125628140703,
                    0.27816411682892905,
                    0.0,
                    0.11534025374855825,
                    1.2110726643598615,
                    0.0,
                    0.1579778830963665,
                    0.0,
                    1.845444059976932,
                    3.1746031746031744,
                    0.0,
                    0.0,
                    0.0,
                    0.0,
                    0.6125574272588055,
                    0.0,
                    0.3968253968253968,
                    0.0,
                    0.37926675094816686,
                    2.1186440677966103,
                    0.3125,
                    0.0,
                    2.903225806451613,
                    2.387267904509284,
                    0.23668639053254437,
                    0.0,
                    0.1545595054095827,
                    0.5905511811023622,
                    1.1299435028248588,
                    2.1996615905245345,
                    0.7974481658692185,
                    2.277432712215321,
                    2.380952380952381,
                    0.38860103626943004,
                    0.211864406779661,
                    3.45679012345679
                ],
                [
                    0.0,
                    1.0510510510510511,
                    0.2466091245376079,
                    0.5578800557880056,
                    0.25125628140703515,
                    0.5563282336578581,
                    0.0,
                    0.11534025374855825,
                    0.5190311418685121,
                    0.11750881316098707,
                    0.631911532385466,
                    0.0,
                    0.922722029988466,
                    3.015873015873016,
                    0.2936857562408223,
                    0.0,
                    0.0,
                    0.12422360248447205,
                    0.6125574272588055,
                    0.0,
                    0.5291005291005291,
                    0.0,
                    0.2528445006321112,
                    3.8135593220338984,
                    1.25,
                    0.1267427122940431,
                    3.870967741935484,
                    1.5915119363395225,
                    0.23668639053254437,
                    0.13020833333333334,
                    0.46367851622874806,
                    0.984251968503937,
                    1.694915254237288,
                    2.3688663282571913,
                    1.1164274322169059,
                    2.070393374741201,
                    2.380952380952381,
                    0.25906735751295334,
                    0.211864406779661,
                    1.4814814814814814
                ],
                [
                    0.0,
                    0.6006006006006006,
                    0.12330456226880394,
                    0.0,
                    0.12562814070351758,
                    0.13908205841446453,
                    0.0,
                    0.0,
                    0.5190311418685121,
                    0.0,
                    0.7898894154818326,
                    0.11389521640091116,
                    0.3460207612456747,
                    1.4285714285714286,
                    0.14684287812041116,
                    0.0,
                    0.0,
                    0.12422360248447205,
                    0.30627871362940273,
                    0.0,
                    0.0,
                    0.0,
                    0.2528445006321112,
                    3.389830508474576,
                    0.0,
                    0.0,
                    4.193548387096774,
                    2.9177718832891246,
                    0.0,
                    0.0,
                    0.3091190108191654,
                    0.984251968503937,
                    1.4124293785310735,
                    1.6920473773265652,
                    1.1164274322169059,
                    1.4492753623188406,
                    1.1904761904761905,
                    0.38860103626943004,
                    0.0,
                    0.9876543209876543
                ],
                [
                    0.0,
                    0.9009009009009009,
                    0.12330456226880394,
                    0.2789400278940028,
                    0.25125628140703515,
                    0.13908205841446453,
                    0.0,
                    0.0,
                    0.5190311418685121,
                    0.0,
                    0.1579778830963665,
                    0.0,
                    0.5767012687427913,
                    0.6349206349206349,
                    0.2936857562408223,
                    0.0,
                    0.0,
                    0.0,
                    0.15313935681470137,
                    0.0,
                    0.13227513227513227,
                    0.0,
                    0.2528445006321112,
                    2.542372881355932,
                    0.9375,
                    0.0,
                    6.774193548387097,
                    1.3262599469496021,
                    0.0,
                    0.0,
                    0.7727975270479135,
                    0.5905511811023622,
                    1.4124293785310735,
                    1.6920473773265652,
                    0.9569377990430622,
                    2.691511387163561,
                    2.7210884353741496,
                    0.0,
                    0.0,
                    2.962962962962963
                ],
                [
                    0.0,
                    1.8018018018018018,
                    0.0,
                    0.0,
                    0.5025125628140703,
                    0.4172461752433936,
                    0.0,
                    0.0,
                    1.7301038062283738,
                    0.0,
                    0.47393364928909953,
                    0.0,
                    3.114186851211073,
                    1.9047619047619047,
                    0.0,
                    0.0,
                    0.0,
                    0.0,
                    0.15313935681470137,
                    0.0,
                    0.26455026455026454,
                    0.0,
                    0.0,
                    1.9067796610169492,
                    0.625,
                    0.0,
                    4.193548387096774,
                    2.9177718832891246,
                    0.0,
                    0.0,
                    1.2364760432766615,
                    0.5905511811023622,
                    1.9774011299435028,
                    1.5228426395939085,
                    0.9569377990430622,
                    1.4492753623188406,
                    1.7006802721088434,
                    0.25906735751295334,
                    0.0,
                    2.4691358024691357
                ],
                [
                    0.11933174224343675,
                    0.9009009009009009,
                    0.7398273736128237,
                    0.41841004184100417,
                    0.5025125628140703,
                    0.13908205841446453,
                    0.0,
                    0.0,
                    1.3840830449826989,
                    0.11750881316098707,
                    0.631911532385466,
                    0.0,
                    5.536332179930795,
                    1.1111111111111112,
                    0.14684287812041116,
                    0.13210039630118892,
                    0.0,
                    0.0,
                    0.6125574272588055,
                    0.0,
                    0.3968253968253968,
                    0.0,
                    0.0,
                    1.0593220338983051,
                    0.3125,
                    0.0,
                    3.870967741935484,
                    2.1220159151193636,
                    0.0,
                    0.0,
                    0.9273570324574961,
                    0.5905511811023622,
                    1.1299435028248588,
                    0.1692047377326565,
                    1.594896331738437,
                    1.4492753623188406,
                    1.530612244897959,
                    0.0,
                    0.211864406779661,
                    2.962962962962963
                ],
                [
                    0.0,
                    1.0510510510510511,
                    0.0,
                    0.2789400278940028,
                    0.12562814070351758,
                    0.27816411682892905,
                    0.0,
                    0.0,
                    1.3840830449826989,
                    0.0,
                    0.0,
                    0.0,
                    7.8431372549019605,
                    0.47619047619047616,
                    0.0,
                    0.0,
                    0.0,
                    0.0,
                    0.30627871362940273,
                    0.0,
                    0.13227513227513227,
                    0.0,
                    0.0,
                    0.847457627118644,
                    1.25,
                    0.1267427122940431,
                    3.870967741935484,
                    3.183023872679045,
                    0.0,
                    0.0,
                    0.9273570324574961,
                    0.5905511811023622,
                    0.5649717514124294,
                    1.1844331641285957,
                    0.3189792663476874,
                    1.6563146997929608,
                    1.530612244897959,
                    0.25906735751295334,
                    0.211864406779661,
                    1.728395061728395
                ],
                [
                    0.0,
                    1.2012012012012012,
                    0.4932182490752158,
                    0.8368200836820083,
                    0.12562814070351758,
                    0.27816411682892905,
                    0.0,
                    0.0,
                    2.0761245674740483,
                    0.0,
                    0.631911532385466,
                    0.11389521640091116,
                    8.996539792387543,
                    2.2222222222222223,
                    0.2936857562408223,
                    0.0,
                    0.0,
                    0.0,
                    0.45941807044410415,
                    0.0,
                    0.7936507936507936,
                    0.0,
                    0.0,
                    2.542372881355932,
                    0.9375,
                    0.0,
                    5.483870967741935,
                    2.9177718832891246,
                    0.0,
                    0.0,
                    1.2364760432766615,
                    1.3779527559055118,
                    2.824858757062147,
                    0.5076142131979695,
                    1.4354066985645932,
                    1.0351966873706004,
                    1.1904761904761905,
                    0.0,
                    0.211864406779661,
                    1.2345679012345678
                ],
                [
                    0.0,
                    1.6516516516516517,
                    0.36991368680641185,
                    0.5578800557880056,
                    0.25125628140703515,
                    0.27816411682892905,
                    0.0,
                    0.0,
                    1.0380622837370241,
                    0.11750881316098707,
                    0.1579778830963665,
                    0.0,
                    8.765859284890427,
                    2.380952380952381,
                    0.14684287812041116,
                    0.0,
                    0.0,
                    0.12422360248447205,
                    0.30627871362940273,
                    0.0,
                    0.5291005291005291,
                    0.0,
                    0.1264222503160556,
                    1.0593220338983051,
                    0.3125,
                    0.0,
                    5.161290322580645,
                    1.5915119363395225,
                    0.0,
                    0.0,
                    0.9273570324574961,
                    0.984251968503937,
                    3.389830508474576,
                    0.338409475465313,
                    1.1164274322169059,
                    2.070393374741201,
                    2.5510204081632653,
                    0.0,
                    0.211864406779661,
                    1.4814814814814814
                ],
                [
                    0.0,
                    1.5015015015015014,
                    0.36991368680641185,
                    0.2789400278940028,
                    0.3768844221105528,
                    0.4172461752433936,
                    0.0,
                    0.0,
                    1.2110726643598615,
                    0.0,
                    0.315955766192733,
                    0.22779043280182232,
                    9.688581314878892,
                    1.1111111111111112,
                    0.0,
                    0.0,
                    0.0,
                    0.0,
                    0.6125574272588055,
                    0.0,
                    1.3227513227513228,
                    0.0,
                    0.0,
                    1.4830508474576272,
                    1.25,
                    0.0,
                    5.161290322580645,
                    1.5915119363395225,
                    0.0,
                    0.0,
                    2.009273570324575,
                    0.7874015748031497,
                    2.542372881355932,
                    1.015228426395939,
                    1.1164274322169059,
                    2.484472049689441,
                    1.530612244897959,
                    0.0,
                    0.211864406779661,
                    3.45679012345679
                ],
                [
                    0.0,
                    1.0510510510510511,
                    0.4932182490752158,
                    0.1394700139470014,
                    0.25125628140703515,
                    0.6954102920723226,
                    0.0,
                    0.0,
                    1.0380622837370241,
                    0.0,
                    0.47393364928909953,
                    0.0,
                    6.920415224913495,
                    1.746031746031746,
                    0.14684287812041116,
                    0.0,
                    0.0,
                    0.0,
                    0.9188361408882083,
                    0.0,
                    0.26455026455026454,
                    0.0,
                    0.2528445006321112,
                    1.0593220338983051,
                    1.25,
                    0.0,
                    4.516129032258065,
                    2.1220159151193636,
                    0.11834319526627218,
                    0.0,
                    1.2364760432766615,
                    0.7874015748031497,
                    2.824858757062147,
                    0.338409475465313,
                    1.7543859649122806,
                    1.6563146997929608,
                    1.1904761904761905,
                    0.38860103626943004,
                    0.635593220338983,
                    2.4691358024691357
                ],
                [
                    0.0,
                    1.0510510510510511,
                    0.36991368680641185,
                    0.1394700139470014,
                    0.3768844221105528,
                    0.6954102920723226,
                    0.0,
                    0.11534025374855825,
                    0.6920415224913494,
                    0.0,
                    0.0,
                    0.0,
                    2.9988465974625145,
                    2.380952380952381,
                    0.0,
                    0.13210039630118892,
                    0.0,
                    0.0,
                    1.8376722817764166,
                    0.0,
                    0.6613756613756614,
                    0.0,
                    0.0,
                    1.9067796610169492,
                    2.8125,
                    0.0,
                    1.935483870967742,
                    3.713527851458886,
                    0.11834319526627218,
                    0.0,
                    1.8547140649149922,
                    1.5748031496062993,
                    3.672316384180791,
                    0.0,
                    1.9138755980861244,
                    1.0351966873706004,
                    2.5510204081632653,
                    0.25906735751295334,
                    0.635593220338983,
                    1.9753086419753085
                ],
                [
                    0.0,
                    0.7507507507507507,
                    0.36991368680641185,
                    0.41841004184100417,
                    0.0,
                    0.9735744089012517,
                    0.1124859392575928,
                    0.2306805074971165,
                    1.2110726643598615,
                    0.11750881316098707,
                    0.0,
                    0.11389521640091116,
                    0.5767012687427913,
                    1.9047619047619047,
                    0.2936857562408223,
                    0.13210039630118892,
                    0.0,
                    0.0,
                    1.8376722817764166,
                    0.0,
                    0.9259259259259259,
                    0.0,
                    0.37926675094816686,
                    2.330508474576271,
                    1.25,
                    0.1267427122940431,
                    2.5806451612903225,
                    3.183023872679045,
                    0.11834319526627218,
                    0.0,
                    3.2457496136012365,
                    2.952755905511811,
                    3.1073446327683616,
                    0.8460236886632826,
                    2.073365231259968,
                    1.0351966873706004,
                    1.530612244897959,
                    0.0,
                    0.211864406779661,
                    2.4691358024691357
                ],
                [
                    0.0,
                    1.0510510510510511,
                    0.2466091245376079,
                    0.1394700139470014,
                    0.0,
                    1.3908205841446453,
                    0.0,
                    0.2306805074971165,
                    0.8650519031141869,
                    0.11750881316098707,
                    0.47393364928909953,
                    0.11389521640091116,
                    0.11534025374855825,
                    1.746031746031746,
                    0.14684287812041116,
                    0.0,
                    0.0,
                    0.0,
                    1.9908116385911179,
                    0.0,
                    0.5291005291005291,
                    0.0,
                    0.1264222503160556,
                    2.1186440677966103,
                    3.125,
                    0.2534854245880862,
                    1.6129032258064515,
                    3.183023872679045,
                    0.11834319526627218,
                    0.13020833333333334,
                    1.545595054095827,
                    1.1811023622047243,
                    3.672316384180791,
                    0.1692047377326565,
                    1.594896331738437,
                    1.2422360248447204,
                    3.061224489795918,
                    0.25906735751295334,
                    1.0593220338983051,
                    1.2345679012345678
                ],
                [
                    0.0,
                    0.9009009009009009,
                    0.2466091245376079,
                    0.1394700139470014,
                    0.12562814070351758,
                    1.3908205841446453,
                    0.0,
                    0.11534025374855825,
                    0.8650519031141869,
                    0.0,
                    0.9478672985781991,
                    0.0,
                    0.0,
                    2.2222222222222223,
                    0.7342143906020558,
                    0.13210039630118892,
                    0.0,
                    0.0,
                    1.9908116385911179,
                    0.0,
                    0.5291005291005291,
                    0.0,
                    0.1264222503160556,
                    2.542372881355932,
                    2.5,
                    0.0,
                    0.967741935483871,
                    2.6525198938992043,
                    0.35502958579881655,
                    0.390625,
                    1.8547140649149922,
                    1.968503937007874,
                    3.389830508474576,
                    1.015228426395939,
                    2.5518341307814993,
                    1.4492753623188406,
                    1.870748299319728,
                    0.12953367875647667,
                    0.635593220338983,
                    2.7160493827160495
                ],
                [
                    0.0,
                    1.5015015015015014,
                    0.2466091245376079,
                    0.2789400278940028,
                    0.12562814070351758,
                    2.086230876216968,
                    0.0,
                    0.6920415224913494,
                    1.3840830449826989,
                    0.7050528789659224,
                    0.9478672985781991,
                    0.0,
                    0.0,
                    1.2698412698412698,
                    0.44052863436123346,
                    0.5284015852047557,
                    0.0,
                    0.0,
                    3.0627871362940278,
                    0.0,
                    1.1904761904761905,
                    0.0,
                    0.6321112515802781,
                    1.694915254237288,
                    2.5,
                    0.1267427122940431,
                    0.967741935483871,
                    2.6525198938992043,
                    0.11834319526627218,
                    0.0,
                    2.472952086553323,
                    2.952755905511811,
                    1.9774011299435028,
                    0.5076142131979695,
                    3.0303030303030303,
                    1.0351966873706004,
                    3.2312925170068025,
                    0.0,
                    1.0593220338983051,
                    2.7160493827160495
                ],
                [
                    0.0,
                    0.6006006006006006,
                    0.0,
                    0.1394700139470014,
                    0.12562814070351758,
                    1.9471488178025034,
                    0.0,
                    0.0,
                    2.0761245674740483,
                    0.9400705052878966,
                    0.9478672985781991,
                    0.0,
                    0.0,
                    2.6984126984126986,
                    0.2936857562408223,
                    0.6605019815059445,
                    0.0,
                    0.2484472049689441,
                    2.6033690658499236,
                    0.0,
                    0.9259259259259259,
                    0.0,
                    1.7699115044247788,
                    2.7542372881355934,
                    0.9375,
                    0.38022813688212925,
                    0.3225806451612903,
                    3.4482758620689653,
                    0.11834319526627218,
                    0.0,
                    2.7820710973724885,
                    2.952755905511811,
                    2.824858757062147,
                    0.1692047377326565,
                    2.8708133971291865,
                    1.0351966873706004,
                    2.891156462585034,
                    0.12953367875647667,
                    0.847457627118644,
                    1.728395061728395
                ],
                [
                    0.0,
                    1.2012012012012012,
                    0.12330456226880394,
                    0.2789400278940028,
                    0.12562814070351758,
                    2.2253129346314324,
                    0.0,
                    0.0,
                    1.0380622837370241,
                    0.8225616921269095,
                    0.631911532385466,
                    0.0,
                    0.0,
                    0.6349206349206349,
                    0.8810572687224669,
                    0.13210039630118892,
                    0.0,
                    0.2484472049689441,
                    2.1439509954058193,
                    0.0,
                    0.26455026455026454,
                    0.0,
                    1.5170670037926675,
                    1.271186440677966,
                    1.25,
                    0.38022813688212925,
                    0.3225806451612903,
                    1.5915119363395225,
                    0.23668639053254437,
                    0.0,
                    3.091190108191654,
                    2.3622047244094486,
                    1.694915254237288,
                    0.1692047377326565,
                    2.3923444976076556,
                    0.6211180124223602,
                    2.891156462585034,
                    0.12953367875647667,
                    0.847457627118644,
                    1.4814814814814814
                ],
                [
                    0.0,
                    3.3033033033033035,
                    0.36991368680641185,
                    0.5578800557880056,
                    0.12562814070351758,
                    2.364394993045897,
                    0.0,
                    0.461361014994233,
                    1.7301038062283738,
                    0.7050528789659224,
                    1.5797788309636651,
                    0.11389521640091116,
                    0.0,
                    1.1111111111111112,
                    1.3215859030837005,
                    0.5284015852047557,
                    0.0,
                    0.37267080745341613,
                    2.756508422664625,
                    0.0,
                    1.3227513227513228,
                    0.0,
                    1.6434892541087232,
                    0.635593220338983,
                    2.1875,
                    0.6337135614702155,
                    0.0,
                    2.387267904509284,
                    0.47337278106508873,
                    0.0,
                    2.472952086553323,
                    4.330708661417323,
                    1.4124293785310735,
                    0.1692047377326565,
                    3.349282296650718,
                    1.4492753623188406,
                    2.5510204081632653,
                    0.0,
                    1.4830508474576272,
                    1.2345679012345678
                ],
                [
                    0.0,
                    3.4534534534534536,
                    0.6165228113440198,
                    1.2552301255230125,
                    0.3768844221105528,
                    4.172461752433936,
                    0.0,
                    1.0380622837370241,
                    2.0761245674740483,
                    1.8801410105757932,
                    1.4218009478672986,
                    0.22779043280182232,
                    0.461361014994233,
                    1.746031746031746,
                    1.3215859030837005,
                    1.453104359313078,
                    0.11261261261261261,
                    0.8695652173913043,
                    3.3690658499234303,
                    0.0,
                    1.5873015873015872,
                    0.0,
                    1.8963337547408343,
                    1.0593220338983051,
                    2.1875,
                    2.1546261089987326,
                    0.0,
                    2.387267904509284,
                    0.7100591715976331,
                    0.13020833333333334,
                    4.01854714064915,
                    4.52755905511811,
                    3.1073446327683616,
                    0.8460236886632826,
                    4.625199362041467,
                    1.6563146997929608,
                    2.891156462585034,
                    0.38860103626943004,
                    1.4830508474576272,
                    0.9876543209876543
                ],
                [
                    0.11933174224343675,
                    6.456456456456457,
                    1.3563501849568433,
                    1.5341701534170153,
                    1.256281407035176,
                    4.3115438108484,
                    0.3374578177727784,
                    1.845444059976932,
                    3.4602076124567476,
                    5.287896592244419,
                    1.8957345971563981,
                    0.45558086560364464,
                    0.5767012687427913,
                    1.1111111111111112,
                    2.4963289280469896,
                    1.9815059445178336,
                    0.22522522522522523,
                    3.229813664596273,
                    5.359877488514548,
                    0.1124859392575928,
                    2.380952380952381,
                    0.3374578177727784,
                    5.562579013906448,
                    1.271186440677966,
                    2.5,
                    2.915082382762991,
                    0.0,
                    2.1220159151193636,
                    0.35502958579881655,
                    0.6510416666666666,
                    4.1731066460587325,
                    3.3464566929133857,
                    2.542372881355932,
                    0.8460236886632826,
                    4.4657097288676235,
                    2.691511387163561,
                    3.061224489795918,
                    1.6839378238341969,
                    1.9067796610169492,
                    1.728395061728395
                ],
                [
                    0.2386634844868735,
                    6.756756756756757,
                    0.9864364981504316,
                    2.092050209205021,
                    2.512562814070352,
                    4.450625869262865,
                    0.3374578177727784,
                    4.728950403690888,
                    4.325259515570934,
                    7.520564042303173,
                    1.8957345971563981,
                    0.45558086560364464,
                    0.6920415224913494,
                    0.7936507936507936,
                    2.643171806167401,
                    2.906208718626156,
                    1.4639639639639639,
                    6.211180124223603,
                    3.6753445635528332,
                    0.3374578177727784,
                    2.6455026455026456,
                    0.1124859392575928,
                    5.941845764854614,
                    1.271186440677966,
                    1.875,
                    3.041825095057034,
                    0.0,
                    1.3262599469496021,
                    2.7218934911242605,
                    1.3020833333333333,
                    5.564142194744977,
                    3.3464566929133857,
                    0.5649717514124294,
                    1.6920473773265652,
                    5.901116427432217,
                    3.1055900621118013,
                    2.2108843537414966,
                    0.9067357512953368,
                    3.6016949152542375,
                    1.2345679012345678
                ],
                [
                    2.2673031026252985,
                    7.207207207207207,
                    4.438964241676942,
                    4.463040446304045,
                    4.522613065326633,
                    5.702364394993046,
                    0.8998875140607424,
                    4.267589388696655,
                    3.28719723183391,
                    12.925969447708578,
                    2.6856240126382307,
                    1.9362186788154898,
                    1.2687427912341407,
                    1.1111111111111112,
                    2.4963289280469896,
                    8.45442536327609,
                    8.558558558558559,
                    6.211180124223603,
                    4.747320061255743,
                    1.124859392575928,
                    4.62962962962963,
                    0.6749156355455568,
                    5.183312262958281,
                    1.271186440677966,
                    0.9375,
                    5.9569074778200255,
                    0.3225806451612903,
                    0.0,
                    5.562130177514793,
                    1.5625,
                    2.936630602782071,
                    3.1496062992125986,
                    0.2824858757062147,
                    0.338409475465313,
                    4.30622009569378,
                    1.8633540372670807,
                    2.380952380952381,
                    2.461139896373057,
                    2.1186440677966103,
                    0.7407407407407407
                ],
                [
                    13.24582338902148,
                    9.00900900900901,
                    12.700369913686806,
                    6.5550906555090656,
                    11.809045226130653,
                    5.702364394993046,
                    10.236220472440944,
                    6.805074971164936,
                    4.1522491349480966,
                    12.573443008225617,
                    6.161137440758294,
                    7.175398633257403,
                    2.9988465974625145,
                    1.2698412698412698,
                    2.9368575624082234,
                    13.606340819022456,
                    20.045045045045047,
                    11.304347826086957,
                    2.909647779479326,
                    10.011248593925758,
                    9.523809523809524,
                    7.874015748031496,
                    6.573957016434893,
                    1.694915254237288,
                    2.1875,
                    10.392902408111533,
                    1.2903225806451613,
                    1.0610079575596818,
                    10.76923076923077,
                    1.953125,
                    5.255023183925811,
                    2.952755905511811,
                    1.1299435028248588,
                    2.030456852791878,
                    5.741626794258373,
                    3.1055900621118013,
                    2.5510204081632653,
                    2.5906735751295336,
                    4.4491525423728815,
                    0.9876543209876543
                ],
                [
                    24.58233890214797,
                    9.45945945945946,
                    21.948212083847103,
                    11.157601115760112,
                    16.331658291457288,
                    7.7885952712100135,
                    28.796400449943757,
                    10.380622837370241,
                    5.190311418685121,
                    13.866039952996475,
                    5.213270142180095,
                    12.87015945330296,
                    10.495963091118801,
                    2.2222222222222223,
                    5.726872246696035,
                    14.795244385733158,
                    23.1981981981982,
                    11.801242236024844,
                    5.666156202143951,
                    28.00899887514061,
                    14.02116402116402,
                    20.247469066366705,
                    11.251580278128952,
                    0.423728813559322,
                    1.5625,
                    16.476552598225602,
                    0.3225806451612903,
                    0.0,
                    13.017751479289942,
                    4.947916666666667,
                    3.8639876352395675,
                    2.952755905511811,
                    0.847457627118644,
                    3.214890016920474,
                    3.508771929824561,
                    3.9337474120082816,
                    2.380952380952381,
                    6.0880829015544045,
                    5.084745762711864,
                    1.2345679012345678
                ],
                [
                    30.071599045346062,
                    6.456456456456457,
                    20.838471023427868,
                    11.01813110181311,
                    18.34170854271357,
                    6.119610570236439,
                    31.046119235095613,
                    12.918108419838523,
                    6.57439446366782,
                    13.6310223266745,
                    6.6350710900473935,
                    17.88154897494305,
                    8.419838523644753,
                    1.5873015873015872,
                    6.901615271659325,
                    14.927344782034346,
                    22.74774774774775,
                    14.906832298136646,
                    6.738131699846861,
                    32.50843644544432,
                    19.444444444444443,
                    36.107986501687286,
                    10.493046776232617,
                    1.0593220338983051,
                    1.875,
                    16.223067173637517,
                    0.3225806451612903,
                    0.26525198938992045,
                    16.80473372781065,
                    8.723958333333334,
                    3.2457496136012365,
                    0.7874015748031497,
                    0.847457627118644,
                    4.399323181049069,
                    2.7113237639553427,
                    3.7267080745341614,
                    2.0408163265306123,
                    8.290155440414507,
                    5.932203389830509,
                    0.9876543209876543
                ],
                [
                    17.064439140811455,
                    3.903903903903904,
                    17.13933415536375,
                    12.552301255230125,
                    14.195979899497488,
                    3.755215577190542,
                    17.885264341957257,
                    18.108419838523645,
                    6.228373702422146,
                    13.160987074030553,
                    7.898894154818326,
                    22.4373576309795,
                    6.343713956170704,
                    0.9523809523809523,
                    7.195301027900147,
                    10.700132100396301,
                    9.90990990990991,
                    13.91304347826087,
                    6.584992343032159,
                    19.68503937007874,
                    13.624338624338625,
                    21.372328458942633,
                    10.872313527180784,
                    0.635593220338983,
                    2.1875,
                    14.828897338403042,
                    0.6451612903225806,
                    0.5305039787798409,
                    10.650887573964496,
                    10.286458333333334,
                    4.1731066460587325,
                    1.5748031496062993,
                    0.847457627118644,
                    5.414551607445008,
                    4.944178628389155,
                    1.8633540372670807,
                    1.870748299319728,
                    8.808290155440414,
                    9.533898305084746,
                    0.24691358024691357
                ],
                [
                    3.341288782816229,
                    1.951951951951952,
                    8.014796547472256,
                    10.878661087866108,
                    8.040201005025125,
                    4.450625869262865,
                    6.299212598425197,
                    14.53287197231834,
                    4.1522491349480966,
                    5.052878965922444,
                    9.162717219589258,
                    15.60364464692483,
                    5.651672433679354,
                    1.9047619047619047,
                    7.929515418502203,
                    4.623513870541611,
                    5.8558558558558556,
                    11.055900621118013,
                    5.206738131699847,
                    6.974128233970753,
                    5.423280423280423,
                    10.573678290213723,
                    8.849557522123893,
                    1.0593220338983051,
                    1.875,
                    8.99873257287706,
                    0.0,
                    0.26525198938992045,
                    5.088757396449704,
                    12.890625,
                    4.945904173106646,
                    2.1653543307086616,
                    0.2824858757062147,
                    3.3840947546531304,
                    3.189792663476874,
                    1.0351966873706004,
                    2.0408163265306123,
                    9.844559585492227,
                    6.1440677966101696,
                    0.49382716049382713
                ],
                [
                    0.35799522673031026,
                    1.0510510510510511,
                    1.8495684340320593,
                    5.439330543933054,
                    2.6381909547738696,
                    3.3379694019471486,
                    1.687289088863892,
                    7.8431372549019605,
                    3.633217993079585,
                    3.055229142185664,
                    9.320695102685624,
                    9.339407744874716,
                    1.4994232987312572,
                    1.746031746031746,
                    8.370044052863436,
                    3.3025099075297226,
                    2.2522522522522523,
                    6.832298136645963,
                    4.747320061255743,
                    0.6749156355455568,
                    2.1164021164021163,
                    1.687289088863892,
                    6.06826801517067,
                    0.635593220338983,
                    0.9375,
                    5.7034220532319395,
                    0.3225806451612903,
                    0.26525198938992045,
                    4.1420118343195265,
                    13.020833333333334,
                    7.418856259659969,
                    0.984251968503937,
                    0.847457627118644,
                    3.8917089678510997,
                    1.9138755980861244,
                    2.070393374741201,
                    1.1904761904761905,
                    12.435233160621761,
                    5.296610169491525,
                    0.7407407407407407
                ],
                [
                    0.0,
                    1.6516516516516517,
                    1.2330456226880395,
                    4.463040446304045,
                    1.6331658291457287,
                    2.920723226703755,
                    0.6749156355455568,
                    6.689734717416378,
                    2.5951557093425603,
                    2.2326674500587544,
                    6.9510268562401265,
                    5.353075170842825,
                    1.2687427912341407,
                    1.5873015873015872,
                    7.63582966226138,
                    1.453104359313078,
                    2.59009009009009,
                    4.099378881987578,
                    4.44104134762634,
                    0.0,
                    0.5291005291005291,
                    0.3374578177727784,
                    4.551201011378002,
                    0.423728813559322,
                    2.1875,
                    3.2953105196451205,
                    1.935483870967742,
                    0.26525198938992045,
                    1.7751479289940828,
                    9.895833333333334,
                    5.564142194744977,
                    2.3622047244094486,
                    0.847457627118644,
                    5.2453468697123515,
                    2.3923444976076556,
                    2.484472049689441,
                    2.2108843537414966,
                    9.455958549222798,
                    9.533898305084746,
                    0.7407407407407407
                ],
                [
                    0.2386634844868735,
                    0.7507507507507507,
                    0.7398273736128237,
                    2.092050209205021,
                    0.5025125628140703,
                    2.920723226703755,
                    0.2249718785151856,
                    4.728950403690888,
                    3.28719723183391,
                    0.4700352526439483,
                    6.161137440758294,
                    2.5056947608200457,
                    0.3460207612456747,
                    2.857142857142857,
                    7.488986784140969,
                    1.0568031704095113,
                    1.4639639639639639,
                    2.857142857142857,
                    5.972434915773354,
                    0.0,
                    0.6613756613756614,
                    0.0,
                    3.9190897597977243,
                    1.0593220338983051,
                    3.4375,
                    1.1406844106463878,
                    0.6451612903225806,
                    0.26525198938992045,
                    0.591715976331361,
                    10.416666666666666,
                    3.8639876352395675,
                    2.3622047244094486,
                    0.5649717514124294,
                    3.3840947546531304,
                    1.7543859649122806,
                    0.8281573498964804,
                    1.7006802721088434,
                    8.419689119170984,
                    8.26271186440678,
                    0.24691358024691357
                ],
                [
                    0.0,
                    1.3513513513513513,
                    0.0,
                    0.697350069735007,
                    0.3768844221105528,
                    1.1126564673157162,
                    0.0,
                    2.883506343713956,
                    1.2110726643598615,
                    0.0,
                    4.897314375987362,
                    1.0250569476082005,
                    0.0,
                    0.9523809523809523,
                    4.552129221732746,
                    0.13210039630118892,
                    0.45045045045045046,
                    1.3664596273291925,
                    3.8284839203675345,
                    0.0,
                    0.0,
                    0.0,
                    2.6548672566371683,
                    0.635593220338983,
                    1.5625,
                    0.5069708491761724,
                    0.3225806451612903,
                    0.5305039787798409,
                    0.35502958579881655,
                    10.9375,
                    2.936630602782071,
                    1.7716535433070866,
                    0.2824858757062147,
                    3.214890016920474,
                    0.9569377990430622,
                    0.0,
                    1.530612244897959,
                    5.181347150259067,
                    11.016949152542374,
                    0.49382716049382713
                ],
                [
                    0.0,
                    0.9009009009009009,
                    0.12330456226880394,
                    0.0,
                    0.3768844221105528,
                    0.13908205841446453,
                    0.0,
                    0.922722029988466,
                    2.422145328719723,
                    0.0,
                    4.107424960505529,
                    1.0250569476082005,
                    0.2306805074971165,
                    1.4285714285714286,
                    4.1116005873715125,
                    0.6605019815059445,
                    0.22522522522522523,
                    0.9937888198757764,
                    4.287901990811639,
                    0.0,
                    0.5291005291005291,
                    0.0,
                    1.390644753476612,
                    0.635593220338983,
                    2.5,
                    0.2534854245880862,
                    2.5806451612903225,
                    0.26525198938992045,
                    0.11834319526627218,
                    11.71875,
                    2.009273570324575,
                    1.1811023622047243,
                    1.694915254237288,
                    1.6920473773265652,
                    1.2759170653907497,
                    0.8281573498964804,
                    2.2108843537414966,
                    2.9792746113989637,
                    12.288135593220339,
                    0.7407407407407407
                ]
            ]
        },
        "low_harmonics": {
            "f0_in_hz": 125.0,
            "filter_position_in_hz": 125.0,
            "x_bin_centers": [
                0.9090450000000001,
                0.9273168045000001,
                0.9459558722704502,
                0.9649695853030862,
                0.9843654739676784,
                1.0041512199944287,
                1.0243346595163167,
                1.0449237861725946,
                1.0659267542746638,
                1.0873518820355845,
                1.1092076548644998,
                1.131502728727276,
                1.1542459335746944,
                1.1774462768395457,
                1.2011129470040207,
                1.2252553172388014,
                1.2498829491153014,
                1.2750055963925186,
                1.3006332088800083,
                1.3267759363784966,
                1.3534441326997042,
                1.3806483597669683,
                1.4083993917982844,
                1.43670821957343,
                1.465586054786856,
                1.4950443344880715,
                1.525094725611282,
                1.5557491295960686,
                1.5870196871009494,
                1.6189187828116784,
                1.6514590503461934,
                1.6846533772581518,
                1.7185149101410406,
                1.7530570598348756,
                1.7882935067375567,
                1.8242382062229816,
                1.8609053941680633,
                1.8983095925908415,
                1.9364656154019175,
                1.9753885742714958,
                2.015093884614353,
                2.0555972716951016,
                2.096914776856173,
                2.1390627638709825,
                2.182057925424789,
                2.2259172897258273,
                2.2706582272493163,
                2.3162984576170276
            ],
            "y_bin_heights": [
                [
                    0.0,
                    0.0,
                    0.0,
                    0.0,
                    0.0,
                    0.0,
                    0.0,
                    0.0,
                    0.0,
                    0.0,
                    0.0,
                    0.0,
                    0.0,
                    0.0,
                    0.0,
                    0.0,
                    0.0,
                    0.0,
                    0.0,
                    0.0,
                    0.0,
                    0.0,
                    0.0,
                    0.0,
                    0.0,
                    0.0,
                    0.0,
                    0.0,
                    0.0,
                    0.0,
                    0.0,
                    0.0,
                    0.0,
                    0.0,
                    0.0,
                    0.0,
                    0.0,
                    0.0,
                    0.0,
                    0.0
                ],
                [
                    0.0,
                    0.0,
                    0.0,
                    0.0,
                    0.0,
                    0.0,
                    0.0,
                    0.0,
                    0.0,
                    0.0,
                    0.0,
                    0.0,
                    0.0,
                    0.0,
                    0.0,
                    0.0,
                    0.0,
                    0.0,
                    0.0,
                    0.0,
                    0.0,
                    0.0,
                    0.0,
                    0.0,
                    0.0,
                    0.0,
                    0.0,
                    0.0,
                    0.0,
                    0.0,
                    0.0,
                    0.0,
                    0.0,
                    0.0,
                    0.0,
                    0.0,
                    0.0,
                    0.0,
                    0.0,
                    0.0
                ],
                [
                    0.0,
                    0.0,
                    0.0,
                    0.0,
                    0.0,
                    0.0,
                    0.0,
                    0.0,
                    0.0,
                    0.0,
                    0.0,
                    0.0,
                    0.0,
                    0.0,
                    0.0,
                    0.0,
                    0.0,
                    0.0,
                    0.0,
                    0.0,
                    0.0,
                    0.0,
                    0.0,
                    0.0,
                    0.0,
                    0.0,
                    0.0,
                    0.0,
                    0.0,
                    0.0,
                    0.0,
                    0.0,
                    0.0,
                    0.0,
                    0.0,
                    0.0,
                    0.0,
                    0.0,
                    0.0,
                    0.0
                ],
                [
                    0.0,
                    0.0,
                    0.0,
                    0.0,
                    0.0,
                    0.0,
                    0.0,
                    0.0,
                    0.0,
                    0.0,
                    0.0,
                    0.0,
                    0.0,
                    0.0,
                    0.0,
                    0.0,
                    0.0,
                    0.0,
                    0.0,
                    0.0,
                    0.0,
                    0.0,
                    0.0,
                    0.0,
                    0.0,
                    0.0,
                    0.0,
                    0.0,
                    0.0,
                    0.0,
                    0.0,
                    0.0,
                    0.0,
                    0.0,
                    0.0,
                    0.0,
                    0.0,
                    0.0,
                    0.0,
                    0.0
                ],
                [
                    11.460674157303371,
                    24.49438202247191,
                    19.662921348314608,
                    14.719101123595506,
                    8.202247191011235,
                    20.0,
                    16.40449438202247,
                    19.8876404494382,
                    19.325842696629213,
                    17.97752808988764,
                    12.247191011235955,
                    18.651685393258425,
                    9.101123595505618,
                    24.269662921348313,
                    22.02247191011236,
                    17.528089887640448,
                    22.471910112359552,
                    23.03370786516854,
                    8.314606741573034,
                    24.382022471910112,
                    23.48314606741573,
                    30.337078651685392,
                    25.168539325842698,
                    31.01123595505618,
                    21.910112359550563,
                    15.50561797752809,
                    21.01123595505618,
                    40.78651685393258,
                    32.13483146067416,
                    25.50561797752809,
                    26.292134831460675,
                    31.348314606741575,
                    22.584269662921347,
                    20.1123595505618,
                    23.03370786516854,
                    26.292134831460675,
                    35.056179775280896,
                    19.325842696629213,
                    24.719101123595507,
                    16.179775280898877
                ],
                [
                    88.53932584269663,
                    75.50561797752809,
                    80.33707865168539,
                    85.28089887640449,
                    91.79775280898876,
                    80.0,
                    83.59550561797752,
                    80.11235955056179,
                    80.67415730337079,
                    82.02247191011236,
                    87.75280898876404,
                    81.34831460674157,
                    90.89887640449439,
                    75.73033707865169,
                    77.97752808988764,
                    82.47191011235955,
                    77.52808988764045,
                    76.96629213483146,
                    91.68539325842697,
                    75.61797752808988,
                    76.51685393258427,
                    69.66292134831461,
                    74.8314606741573,
                    68.98876404494382,
                    78.08988764044943,
                    84.49438202247191,
                    78.98876404494382,
                    59.21348314606742,
                    67.86516853932584,
                    74.49438202247191,
                    73.70786516853933,
                    68.65168539325843,
                    77.41573033707866,
                    79.88764044943821,
                    76.96629213483146,
                    73.70786516853933,
                    64.9438202247191,
                    80.67415730337079,
                    75.28089887640449,
                    83.82022471910112
                ],
                [
                    0.0,
                    0.0,
                    0.0,
                    0.0,
                    0.0,
                    0.0,
                    0.0,
                    0.0,
                    0.0,
                    0.0,
                    0.0,
                    0.0,
                    0.0,
                    0.0,
                    0.0,
                    0.0,
                    0.0,
                    0.0,
                    0.0,
                    0.0,
                    0.0,
                    0.0,
                    0.0,
                    0.0,
                    0.0,
                    0.0,
                    0.0,
                    0.0,
                    0.0,
                    0.0,
                    0.0,
                    0.0,
                    0.0,
                    0.0,
                    0.0,
                    0.0,
                    0.0,
                    0.0,
                    0.0,
                    0.0
                ],
                [
                    0.0,
                    0.0,
                    0.0,
                    0.0,
                    0.0,
                    0.0,
                    0.0,
                    0.0,
                    0.0,
                    0.0,
                    0.0,
                    0.0,
                    0.0,
                    0.0,
                    0.0,
                    0.0,
                    0.0,
                    0.0,
                    0.0,
                    0.0,
                    0.0,
                    0.0,
                    0.0,
                    0.0,
                    0.0,
                    0.0,
                    0.0,
                    0.0,
                    0.0,
                    0.0,
                    0.0,
                    0.0,
                    0.0,
                    0.0,
                    0.0,
                    0.0,
                    0.0,
                    0.0,
                    0.0,
                    0.0
                ],
                [
                    0.0,
                    0.0,
                    0.0,
                    0.0,
                    0.0,
                    0.0,
                    0.0,
                    0.0,
                    0.0,
                    0.0,
                    0.0,
                    0.0,
                    0.0,
                    0.0,
                    0.0,
                    0.0,
                    0.0,
                    0.0,
                    0.0,
                    0.0,
                    0.0,
                    0.0,
                    0.0,
                    0.0,
                    0.0,
                    0.0,
                    0.0,
                    0.0,
                    0.0,
                    0.0,
                    0.0,
                    0.0,
                    0.0,
                    0.0,
                    0.0,
                    0.0,
                    0.0,
                    0.0,
                    0.0,
                    0.0
                ],
                [
                    0.0,
                    0.0,
                    0.0,
                    0.0,
                    0.0,
                    0.0,
                    0.0,
                    0.0,
                    0.0,
                    0.0,
                    0.0,
                    0.0,
                    0.0,
                    0.0,
                    0.0,
                    0.0,
                    0.0,
                    0.0,
                    0.0,
                    0.0,
                    0.0,
                    0.0,
                    0.0,
                    0.0,
                    0.0,
                    0.0,
                    0.0,
                    0.0,
                    0.0,
                    0.0,
                    0.0,
                    0.0,
                    0.0,
                    0.0,
                    0.0,
                    0.0,
                    0.0,
                    0.0,
                    0.0,
                    0.0
                ],
                [
                    0.0,
                    0.0,
                    0.0,
                    0.0,
                    0.0,
                    0.0,
                    0.0,
                    0.0,
                    0.0,
                    0.0,
                    0.0,
                    0.0,
                    0.0,
                    0.0,
                    0.0,
                    0.0,
                    0.0,
                    0.0,
                    0.0,
                    0.0,
                    0.0,
                    0.0,
                    0.0,
                    0.0,
                    0.0,
                    0.0,
                    0.0,
                    0.0,
                    0.0,
                    0.0,
                    0.0,
                    0.0,
                    0.0,
                    0.0,
                    0.0,
                    0.0,
                    0.0,
                    0.0,
                    0.0,
                    0.0
                ],
                [
                    0.0,
                    0.0,
                    0.0,
                    0.0,
                    0.0,
                    0.0,
                    0.0,
                    0.0,
                    0.0,
                    0.0,
                    0.0,
                    0.0,
                    0.0,
                    0.0,
                    0.0,
                    0.0,
                    0.0,
                    0.0,
                    0.0,
                    0.0,
                    0.0,
                    0.0,
                    0.0,
                    0.0,
                    0.0,
                    0.0,
                    0.0,
                    0.0,
                    0.0,
                    0.0,
                    0.0,
                    0.0,
                    0.0,
                    0.0,
                    0.0,
                    0.0,
                    0.0,
                    0.0,
                    0.0,
                    0.0
                ],
                [
                    0.0,
                    0.0,
                    0.0,
                    0.0,
                    0.0,
                    0.0,
                    0.0,
                    0.0,
                    0.0,
                    0.0,
                    0.0,
                    0.0,
                    0.0,
                    0.0,
                    0.0,
                    0.0,
                    0.0,
                    0.0,
                    0.0,
                    0.0,
                    0.0,
                    0.0,
                    0.0,
                    0.0,
                    0.0,
                    0.0,
                    0.0,
                    0.0,
                    0.0,
                    0.0,
                    0.0,
                    0.0,
                    0.0,
                    0.0,
                    0.0,
                    0.0,
                    0.0,
                    0.0,
                    0.0,
                    0.0
                ],
                [
                    0.0,
                    0.0,
                    0.0,
                    0.0,
                    0.0,
                    0.0,
                    0.0,
                    0.0,
                    0.0,
                    0.0,
                    0.0,
                    0.0,
                    0.0,
                    0.0,
                    0.0,
                    0.0,
                    0.0,
                    0.0,
                    0.0,
                    0.0,
                    0.0,
                    0.0,
                    0.0,
                    0.0,
                    0.0,
                    0.0,
                    0.0,
                    0.0,
                    0.0,
                    0.0,
                    0.0,
                    0.0,
                    0.0,
                    0.0,
                    0.0,
                    0.0,
                    0.0,
                    0.0,
                    0.0,
                    0.0
                ],
                [
                    0.0,
                    0.0,
                    0.0,
                    0.0,
                    0.0,
                    0.0,
                    0.0,
                    0.0,
                    0.0,
                    0.0,
                    0.0,
                    0.0,
                    0.0,
                    0.0,
                    0.0,
                    0.0,
                    0.0,
                    0.0,
                    0.0,
                    0.0,
                    0.0,
                    0.0,
                    0.0,
                    0.0,
                    0.0,
                    0.0,
                    0.0,
                    0.0,
                    0.0,
                    0.0,
                    0.0,
                    0.0,
                    0.0,
                    0.0,
                    0.0,
                    0.0,
                    0.0,
                    0.0,
                    0.0,
                    0.0
                ],
                [
                    0.0,
                    0.0,
                    0.0,
                    0.0,
                    0.0,
                    0.0,
                    0.0,
                    0.0,
                    0.0,
                    0.0,
                    0.0,
                    0.0,
                    0.0,
                    0.0,
                    0.0,
                    0.0,
                    0.0,
                    0.0,
                    0.0,
                    0.0,
                    0.0,
                    0.0,
                    0.0,
                    0.0,
                    0.0,
                    0.0,
                    0.0,
                    0.0,
                    0.0,
                    0.0,
                    0.0,
                    0.0,
                    0.0,
                    0.0,
                    0.0,
                    0.0,
                    0.0,
                    0.0,
                    0.0,
                    0.0
                ],
                [
                    0.0,
                    0.0,
                    0.0,
                    0.0,
                    0.0,
                    0.0,
                    0.0,
                    0.0,
                    0.0,
                    0.0,
                    0.0,
                    0.0,
                    0.0,
                    0.0,
                    0.0,
                    0.0,
                    0.0,
                    0.0,
                    0.0,
                    0.0,
                    0.0,
                    0.0,
                    0.0,
                    0.0,
                    0.0,
                    0.0,
                    0.0,
                    0.0,
                    0.0,
                    0.0,
                    0.0,
                    0.0,
                    0.0,
                    0.0,
                    0.0,
                    0.0,
                    0.0,
                    0.0,
                    0.0,
                    0.0
                ],
                [
                    0.0,
                    0.0,
                    0.0,
                    0.0,
                    0.0,
                    0.0,
                    0.0,
                    0.0,
                    0.0,
                    0.0,
                    0.0,
                    0.0,
                    0.0,
                    0.0,
                    0.0,
                    0.0,
                    0.0,
                    0.0,
                    0.0,
                    0.0,
                    0.0,
                    0.0,
                    0.0,
                    0.0,
                    0.0,
                    0.0,
                    0.0,
                    0.0,
                    0.0,
                    0.0,
                    0.0,
                    0.0,
                    0.0,
                    0.0,
                    0.0,
                    0.0,
                    0.0,
                    0.0,
                    0.0,
                    0.0
                ],
                [
                    0.0,
                    0.0,
                    0.0,
                    0.0,
                    0.0,
                    0.0,
                    0.0,
                    0.0,
                    0.0,
                    0.0,
                    0.0,
                    0.0,
                    0.0,
                    0.0,
                    0.0,
                    0.0,
                    0.0,
                    0.0,
                    0.0,
                    0.0,
                    0.0,
                    0.0,
                    0.0,
                    0.0,
                    0.0,
                    0.0,
                    0.0,
                    0.0,
                    0.0,
                    0.0,
                    0.0,
                    0.0,
                    0.0,
                    0.0,
                    0.0,
                    0.0,
                    0.0,
                    0.0,
                    0.0,
                    0.0
                ],
                [
                    0.0,
                    0.0,
                    0.0,
                    0.0,
                    0.0,
                    0.0,
                    0.0,
                    0.0,
                    0.0,
                    0.0,
                    0.0,
                    0.0,
                    0.0,
                    0.0,
                    0.0,
                    0.0,
                    0.0,
                    0.0,
                    0.0,
                    0.0,
                    0.0,
                    0.0,
                    0.0,
                    0.0,
                    0.0,
                    0.0,
                    0.0,
                    0.0,
                    0.0,
                    0.0,
                    0.0,
                    0.0,
                    0.0,
                    0.0,
                    0.0,
                    0.0,
                    0.0,
                    0.0,
                    0.0,
                    0.0
                ],
                [
                    0.0,
                    0.0,
                    0.0,
                    0.0,
                    0.0,
                    0.0,
                    0.0,
                    0.0,
                    0.0,
                    0.0,
                    0.0,
                    0.0,
                    0.0,
                    0.0,
                    0.0,
                    0.0,
                    0.0,
                    0.0,
                    0.0,
                    0.0,
                    0.0,
                    0.0,
                    0.0,
                    0.0,
                    0.0,
                    0.0,
                    0.0,
                    0.0,
                    0.0,
                    0.0,
                    0.0,
                    0.0,
                    0.0,
                    0.0,
                    0.0,
                    0.0,
                    0.0,
                    0.0,
                    0.0,
                    0.0
                ],
                [
                    0.0,
                    0.0,
                    0.0,
                    0.0,
                    0.0,
                    0.0,
                    0.0,
                    0.0,
                    0.0,
                    0.0,
                    0.0,
                    0.0,
                    0.0,
                    0.0,
                    0.0,
                    0.0,
                    0.0,
                    0.0,
                    0.0,
                    0.0,
                    0.0,
                    0.0,
                    0.0,
                    0.0,
                    0.0,
                    0.0,
                    0.0,
                    0.0,
                    0.0,
                    0.0,
                    0.0,
                    0.0,
                    0.0,
                    0.0,
                    0.0,
                    0.0,
                    0.0,
                    0.0,
                    0.0,
                    0.0
                ],
                [
                    0.0,
                    0.0,
                    0.0,
                    0.0,
                    0.0,
                    0.0,
                    0.0,
                    0.0,
                    0.0,
                    0.0,
                    0.0,
                    0.0,
                    0.0,
                    0.0,
                    0.0,
                    0.0,
                    0.0,
                    0.0,
                    0.0,
                    0.0,
                    0.0,
                    0.0,
                    0.0,
                    0.0,
                    0.0,
                    0.0,
                    0.0,
                    0.0,
                    0.0,
                    0.0,
                    0.0,
                    0.0,
                    0.0,
                    0.0,
                    0.0,
                    0.0,
                    0.0,
                    0.0,
                    0.0,
                    0.0
                ],
                [
                    0.0,
                    0.0,
                    0.0,
                    0.0,
                    0.0,
                    0.0,
                    0.0,
                    0.0,
                    0.0,
                    0.0,
                    0.0,
                    0.0,
                    0.0,
                    0.0,
                    0.0,
                    0.0,
                    0.0,
                    0.0,
                    0.0,
                    0.0,
                    0.0,
                    0.0,
                    0.0,
                    0.0,
                    0.0,
                    0.0,
                    0.0,
                    0.0,
                    0.0,
                    0.0,
                    0.0,
                    0.0,
                    0.0,
                    0.0,
                    0.0,
                    0.0,
                    0.0,
                    0.0,
                    0.0,
                    0.0
                ],
                [
                    0.0,
                    0.0,
                    0.0,
                    0.0,
                    0.0,
                    0.0,
                    0.0,
                    0.0,
                    0.0,
                    0.0,
                    0.0,
                    0.0,
                    0.0,
                    0.0,
                    0.0,
                    0.0,
                    0.0,
                    0.0,
                    0.0,
                    0.0,
                    0.0,
                    0.0,
                    0.0,
                    0.0,
                    0.0,
                    0.0,
                    0.0,
                    0.0,
                    0.0,
                    0.0,
                    0.0,
                    0.0,
                    0.0,
                    0.0,
                    0.0,
                    0.0,
                    0.0,
                    0.0,
                    0.0,
                    0.0
                ],
                [
                    0.0,
                    0.0,
                    0.0,
                    0.0,
                    0.0,
                    0.0,
                    0.0,
                    0.0,
                    0.0,
                    0.0,
                    0.0,
                    0.0,
                    0.0,
                    0.0,
                    0.0,
                    0.0,
                    0.0,
                    0.0,
                    0.0,
                    0.0,
                    0.0,
                    0.0,
                    0.0,
                    0.0,
                    0.0,
                    0.0,
                    0.0,
                    0.0,
                    0.0,
                    0.0,
                    0.0,
                    0.0,
                    0.0,
                    0.0,
                    0.0,
                    0.0,
                    0.0,
                    0.0,
                    0.0,
                    0.0
                ],
                [
                    0.0,
                    0.0,
                    0.0,
                    0.0,
                    0.0,
                    0.0,
                    0.0,
                    0.0,
                    0.0,
                    0.0,
                    0.0,
                    0.0,
                    0.0,
                    0.0,
                    0.0,
                    0.0,
                    0.0,
                    0.0,
                    0.0,
                    0.0,
                    0.0,
                    0.0,
                    0.0,
                    0.0,
                    0.0,
                    0.0,
                    0.0,
                    0.0,
                    0.0,
                    0.0,
                    0.0,
                    0.0,
                    0.0,
                    0.0,
                    0.0,
                    0.0,
                    0.0,
                    0.0,
                    0.0,
                    0.0
                ],
                [
                    0.0,
                    0.0,
                    0.0,
                    0.0,
                    0.0,
                    0.0,
                    0.0,
                    0.0,
                    0.0,
                    0.0,
                    0.0,
                    0.0,
                    0.0,
                    0.0,
                    0.0,
                    0.0,
                    0.0,
                    0.0,
                    0.0,
                    0.0,
                    0.0,
                    0.0,
                    0.0,
                    0.0,
                    0.0,
                    0.0,
                    0.0,
                    0.0,
                    0.0,
                    0.0,
                    0.0,
                    0.0,
                    0.0,
                    0.0,
                    0.0,
                    0.0,
                    0.0,
                    0.0,
                    0.0,
                    0.0
                ],
                [
                    0.0,
                    0.0,
                    0.0,
                    0.0,
                    0.0,
                    0.0,
                    0.0,
                    0.0,
                    0.0,
                    0.0,
                    0.0,
                    0.0,
                    0.0,
                    0.0,
                    0.0,
                    0.0,
                    0.0,
                    0.0,
                    0.0,
                    0.0,
                    0.0,
                    0.0,
                    0.0,
                    0.0,
                    0.0,
                    0.0,
                    0.0,
                    0.0,
                    0.0,
                    0.0,
                    0.0,
                    0.0,
                    0.0,
                    0.0,
                    0.0,
                    0.0,
                    0.0,
                    0.0,
                    0.0,
                    0.0
                ],
                [
                    0.0,
                    0.0,
                    0.0,
                    0.0,
                    0.0,
                    0.0,
                    0.0,
                    0.0,
                    0.0,
                    0.0,
                    0.0,
                    0.0,
                    0.0,
                    0.0,
                    0.0,
                    0.0,
                    0.0,
                    0.0,
                    0.0,
                    0.0,
                    0.0,
                    0.0,
                    0.0,
                    0.0,
                    0.0,
                    0.0,
                    0.0,
                    0.0,
                    0.0,
                    0.0,
                    0.0,
                    0.0,
                    0.0,
                    0.0,
                    0.0,
                    0.0,
                    0.0,
                    0.0,
                    0.0,
                    0.0
                ],
                [
                    0.0,
                    0.0,
                    0.0,
                    0.0,
                    0.0,
                    0.0,
                    0.0,
                    0.0,
                    0.0,
                    0.0,
                    0.0,
                    0.0,
                    0.0,
                    0.0,
                    0.0,
                    0.0,
                    0.0,
                    0.0,
                    0.0,
                    0.0,
                    0.0,
                    0.0,
                    0.0,
                    0.0,
                    0.0,
                    0.0,
                    0.0,
                    0.0,
                    0.0,
                    0.0,
                    0.0,
                    0.0,
                    0.0,
                    0.0,
                    0.0,
                    0.0,
                    0.0,
                    0.0,
                    0.0,
                    0.0
                ],
                [
                    0.0,
                    0.0,
                    0.0,
                    0.0,
                    0.0,
                    0.0,
                    0.0,
                    0.0,
                    0.0,
                    0.0,
                    0.0,
                    0.0,
                    0.0,
                    0.0,
                    0.0,
                    0.0,
                    0.0,
                    0.0,
                    0.0,
                    0.0,
                    0.0,
                    0.0,
                    0.0,
                    0.0,
                    0.0,
                    0.0,
                    0.0,
                    0.0,
                    0.0,
                    0.0,
                    0.0,
                    0.0,
                    0.0,
                    0.0,
                    0.0,
                    0.0,
                    0.0,
                    0.0,
                    0.0,
                    0.0
                ],
                [
                    0.0,
                    0.0,
                    0.0,
                    0.0,
                    0.0,
                    0.0,
                    0.0,
                    0.0,
                    0.0,
                    0.0,
                    0.0,
                    0.0,
                    0.0,
                    0.0,
                    0.0,
                    0.0,
                    0.0,
                    0.0,
                    0.0,
                    0.0,
                    0.0,
                    0.0,
                    0.0,
                    0.0,
                    0.0,
                    0.0,
                    0.0,
                    0.0,
                    0.0,
                    0.0,
                    0.0,
                    0.0,
                    0.0,
                    0.0,
                    0.0,
                    0.0,
                    0.0,
                    0.0,
                    0.0,
                    0.0
                ],
                [
                    0.0,
                    0.0,
                    0.0,
                    0.0,
                    0.0,
                    0.0,
                    0.0,
                    0.0,
                    0.0,
                    0.0,
                    0.0,
                    0.0,
                    0.0,
                    0.0,
                    0.0,
                    0.0,
                    0.0,
                    0.0,
                    0.0,
                    0.0,
                    0.0,
                    0.0,
                    0.0,
                    0.0,
                    0.0,
                    0.0,
                    0.0,
                    0.0,
                    0.0,
                    0.0,
                    0.0,
                    0.0,
                    0.0,
                    0.0,
                    0.0,
                    0.0,
                    0.0,
                    0.0,
                    0.0,
                    0.0
                ],
                [
                    0.0,
                    0.0,
                    0.0,
                    0.0,
                    0.0,
                    0.0,
                    0.0,
                    0.0,
                    0.0,
                    0.0,
                    0.0,
                    0.0,
                    0.0,
                    0.0,
                    0.0,
                    0.0,
                    0.0,
                    0.0,
                    0.0,
                    0.0,
                    0.0,
                    0.0,
                    0.0,
                    0.0,
                    0.0,
                    0.0,
                    0.0,
                    0.0,
                    0.0,
                    0.0,
                    0.0,
                    0.0,
                    0.0,
                    0.0,
                    0.0,
                    0.0,
                    0.0,
                    0.0,
                    0.0,
                    0.0
                ],
                [
                    0.0,
                    0.0,
                    0.0,
                    0.0,
                    0.0,
                    0.0,
                    0.0,
                    0.0,
                    0.0,
                    0.0,
                    0.0,
                    0.0,
                    0.0,
                    0.0,
                    0.0,
                    0.0,
                    0.0,
                    0.0,
                    0.0,
                    0.0,
                    0.0,
                    0.0,
                    0.0,
                    0.0,
                    0.0,
                    0.0,
                    0.0,
                    0.0,
                    0.0,
                    0.0,
                    0.0,
                    0.0,
                    0.0,
                    0.0,
                    0.0,
                    0.0,
                    0.0,
                    0.0,
                    0.0,
                    0.0
                ],
                [
                    0.0,
                    0.0,
                    0.0,
                    0.0,
                    0.0,
                    0.0,
                    0.0,
                    0.0,
                    0.0,
                    0.0,
                    0.0,
                    0.0,
                    0.0,
                    0.0,
                    0.0,
                    0.0,
                    0.0,
                    0.0,
                    0.0,
                    0.0,
                    0.0,
                    0.0,
                    0.0,
                    0.0,
                    0.0,
                    0.0,
                    0.0,
                    0.0,
                    0.0,
                    0.0,
                    0.0,
                    0.0,
                    0.0,
                    0.0,
                    0.0,
                    0.0,
                    0.0,
                    0.0,
                    0.0,
                    0.0
                ],
                [
                    0.0,
                    0.0,
                    0.0,
                    0.0,
                    0.0,
                    0.0,
                    0.0,
                    0.0,
                    0.0,
                    0.0,
                    0.0,
                    0.0,
                    0.0,
                    0.0,
                    0.0,
                    0.0,
                    0.0,
                    0.0,
                    0.0,
                    0.0,
                    0.0,
                    0.0,
                    0.0,
                    0.0,
                    0.0,
                    0.0,
                    0.0,
                    0.0,
                    0.0,
                    0.0,
                    0.0,
                    0.0,
                    0.0,
                    0.0,
                    0.0,
                    0.0,
                    0.0,
                    0.0,
                    0.0,
                    0.0
                ],
                [
                    0.0,
                    0.0,
                    0.0,
                    0.0,
                    0.0,
                    0.0,
                    0.0,
                    0.0,
                    0.0,
                    0.0,
                    0.0,
                    0.0,
                    0.0,
                    0.0,
                    0.0,
                    0.0,
                    0.0,
                    0.0,
                    0.0,
                    0.0,
                    0.0,
                    0.0,
                    0.0,
                    0.0,
                    0.0,
                    0.0,
                    0.0,
                    0.0,
                    0.0,
                    0.0,
                    0.0,
                    0.0,
                    0.0,
                    0.0,
                    0.0,
                    0.0,
                    0.0,
                    0.0,
                    0.0,
                    0.0
                ],
                [
                    0.0,
                    0.0,
                    0.0,
                    0.0,
                    0.0,
                    0.0,
                    0.0,
                    0.0,
                    0.0,
                    0.0,
                    0.0,
                    0.0,
                    0.0,
                    0.0,
                    0.0,
                    0.0,
                    0.0,
                    0.0,
                    0.0,
                    0.0,
                    0.0,
                    0.0,
                    0.0,
                    0.0,
                    0.0,
                    0.0,
                    0.0,
                    0.0,
                    0.0,
                    0.0,
                    0.0,
                    0.0,
                    0.0,
                    0.0,
                    0.0,
                    0.0,
                    0.0,
                    0.0,
                    0.0,
                    0.0
                ],
                [
                    0.0,
                    0.0,
                    0.0,
                    0.0,
                    0.0,
                    0.0,
                    0.0,
                    0.0,
                    0.0,
                    0.0,
                    0.0,
                    0.0,
                    0.0,
                    0.0,
                    0.0,
                    0.0,
                    0.0,
                    0.0,
                    0.0,
                    0.0,
                    0.0,
                    0.0,
                    0.0,
                    0.0,
                    0.0,
                    0.0,
                    0.0,
                    0.0,
                    0.0,
                    0.0,
                    0.0,
                    0.0,
                    0.0,
                    0.0,
                    0.0,
                    0.0,
                    0.0,
                    0.0,
                    0.0,
                    0.0
                ],
                [
                    0.0,
                    0.0,
                    0.0,
                    0.0,
                    0.0,
                    0.0,
                    0.0,
                    0.0,
                    0.0,
                    0.0,
                    0.0,
                    0.0,
                    0.0,
                    0.0,
                    0.0,
                    0.0,
                    0.0,
                    0.0,
                    0.0,
                    0.0,
                    0.0,
                    0.0,
                    0.0,
                    0.0,
                    0.0,
                    0.0,
                    0.0,
                    0.0,
                    0.0,
                    0.0,
                    0.0,
                    0.0,
                    0.0,
                    0.0,
                    0.0,
                    0.0,
                    0.0,
                    0.0,
                    0.0,
                    0.0
                ],
                [
                    0.0,
                    0.0,
                    0.0,
                    0.0,
                    0.0,
                    0.0,
                    0.0,
                    0.0,
                    0.0,
                    0.0,
                    0.0,
                    0.0,
                    0.0,
                    0.0,
                    0.0,
                    0.0,
                    0.0,
                    0.0,
                    0.0,
                    0.0,
                    0.0,
                    0.0,
                    0.0,
                    0.0,
                    0.0,
                    0.0,
                    0.0,
                    0.0,
                    0.0,
                    0.0,
                    0.0,
                    0.0,
                    0.0,
                    0.0,
                    0.0,
                    0.0,
                    0.0,
                    0.0,
                    0.0,
                    0.0
                ],
                [
                    0.0,
                    0.0,
                    0.0,
                    0.0,
                    0.0,
                    0.0,
                    0.0,
                    0.0,
                    0.0,
                    0.0,
                    0.0,
                    0.0,
                    0.0,
                    0.0,
                    0.0,
                    0.0,
                    0.0,
                    0.0,
                    0.0,
                    0.0,
                    0.0,
                    0.0,
                    0.0,
                    0.0,
                    0.0,
                    0.0,
                    0.0,
                    0.0,
                    0.0,
                    0.0,
                    0.0,
                    0.0,
                    0.0,
                    0.0,
                    0.0,
                    0.0,
                    0.0,
                    0.0,
                    0.0,
                    0.0
                ],
                [
                    0.0,
                    0.0,
                    0.0,
                    0.0,
                    0.0,
                    0.0,
                    0.0,
                    0.0,
                    0.0,
                    0.0,
                    0.0,
                    0.0,
                    0.0,
                    0.0,
                    0.0,
                    0.0,
                    0.0,
                    0.0,
                    0.0,
                    0.0,
                    0.0,
                    0.0,
                    0.0,
                    0.0,
                    0.0,
                    0.0,
                    0.0,
                    0.0,
                    0.0,
                    0.0,
                    0.0,
                    0.0,
                    0.0,
                    0.0,
                    0.0,
                    0.0,
                    0.0,
                    0.0,
                    0.0,
                    0.0
                ],
                [
                    0.0,
                    0.0,
                    0.0,
                    0.0,
                    0.0,
                    0.0,
                    0.0,
                    0.0,
                    0.0,
                    0.0,
                    0.0,
                    0.0,
                    0.0,
                    0.0,
                    0.0,
                    0.0,
                    0.0,
                    0.0,
                    0.0,
                    0.0,
                    0.0,
                    0.0,
                    0.0,
                    0.0,
                    0.0,
                    0.0,
                    0.0,
                    0.0,
                    0.0,
                    0.0,
                    0.0,
                    0.0,
                    0.0,
                    0.0,
                    0.0,
                    0.0,
                    0.0,
                    0.0,
                    0.0,
                    0.0
                ],
                [
                    0.0,
                    0.0,
                    0.0,
                    0.0,
                    0.0,
                    0.0,
                    0.0,
                    0.0,
                    0.0,
                    0.0,
                    0.0,
                    0.0,
                    0.0,
                    0.0,
                    0.0,
                    0.0,
                    0.0,
                    0.0,
                    0.0,
                    0.0,
                    0.0,
                    0.0,
                    0.0,
                    0.0,
                    0.0,
                    0.0,
                    0.0,
                    0.0,
                    0.0,
                    0.0,
                    0.0,
                    0.0,
                    0.0,
                    0.0,
                    0.0,
                    0.0,
                    0.0,
                    0.0,
                    0.0,
                    0.0
                ],
                [
                    0.0,
                    0.0,
                    0.0,
                    0.0,
                    0.0,
                    0.0,
                    0.0,
                    0.0,
                    0.0,
                    0.0,
                    0.0,
                    0.0,
                    0.0,
                    0.0,
                    0.0,
                    0.0,
                    0.0,
                    0.0,
                    0.0,
                    0.0,
                    0.0,
                    0.0,
                    0.0,
                    0.0,
                    0.0,
                    0.0,
                    0.0,
                    0.0,
                    0.0,
                    0.0,
                    0.0,
                    0.0,
                    0.0,
                    0.0,
                    0.0,
                    0.0,
                    0.0,
                    0.0,
                    0.0,
                    0.0
                ]
            ]
        }
    },
    "best_10_percent/experiment_c": {
        "high_harmonics": {
            "x": [
                0.0,
                4.0,
                8.0,
                12.0,
                16.0,
                20.0,
                24.0
            ],
            "y": [
                [
                    0.0,
                    0.0,
                    0.0,
                    0.0,
                    0.0,
                    0.0,
                    0.0,
                    0.0,
                    0.0,
                    0.0,
                    0.0,
                    0.0,
                    0.0,
                    0.0,
                    0.0,
                    0.0,
                    0.0,
                    0.0,
                    0.0,
                    0.0,
                    0.0,
                    0.0,
                    0.0,
                    0.0,
                    0.0,
                    0.0,
                    0.0,
                    0.0,
                    0.0,
                    0.0,
                    0.0,
                    0.0,
                    0.0,
                    0.0,
                    0.0,
                    0.0,
                    0.0,
                    0.0,
                    0.0,
                    0.0
                ],
                [
                    0.09017272582320657,
                    0.13700572631555463,
                    0.1352911004438829,
                    0.09009071643303285,
                    0.22497358516555738,
                    0.31595195207550253,
                    0.27149298427974017,
                    0.0449947405869941,
                    0.26966484985786765,
                    0.18091646173281428,
                    0.5055525459153423,
                    0.22517530878286182,
                    0.3169556070403997,
                    -0.7148975454360218,
                    0.22650635566687832,
                    0.27075810749062823,
                    0.2251751490336411,
                    0.3153880535818817,
                    -0.04546328788861398,
                    0.09017504465054141,
                    0.18050831378334573,
                    -0.18296280293343692,
                    -0.17792094912352563,
                    -1.1909830986043575,
                    -0.17888537551181238,
                    0.3161062355591146,
                    0.18883983125364345,
                    0.04497552802039634,
                    0.1353515646627732,
                    0.3181003030966618,
                    0.22537691748384175,
                    0.41047169062279254,
                    -0.9321860433965894,
                    0.13534811743032943,
                    -0.8046187578671153,
                    0.04487566974974666,
                    0.09021203851327247,
                    0.22497383198287085,
                    0.04481143856596759,
                    0.1353506859216861
                ],
                [
                    0.49694936564484404,
                    0.45741800543986577,
                    0.40641272043979215,
                    0.31567514325397944,
                    0.40532342631778623,
                    0.5875738646793075,
                    0.4982982512636592,
                    0.09001051216242947,
                    0.4498484414188877,
                    0.40752181064079723,
                    0.45948969179168064,
                    0.4960572020170597,
                    0.1357177509707823,
                    0.08972026874956063,
                    0.681042303116068,
                    0.4516735882141505,
                    0.31538866307444746,
                    0.49606331996484077,
                    0.5471744445064501,
                    0.18042769999524752,
                    0.36134335934395584,
                    -0.5479092616848213,
                    0.08907520930367463,
                    -1.541084133504402,
                    -0.1341921822932577,
                    0.4066034090474401,
                    0.9952231358286037,
                    0.31524348879535197,
                    0.2708862059147007,
                    0.4547414990740388,
                    0.2705188287262852,
                    0.776742614765153,
                    -2.0304700155591826,
                    0.2256817117945022,
                    -0.7155374293624615,
                    0.08976941477594563,
                    0.3160988411803831,
                    0.40531512188764085,
                    -0.044783854757382335,
                    0.49717932474728
                ],
                [
                    0.7236569904233097,
                    0.5491471340003491,
                    0.5875734949632466,
                    0.5417620999088216,
                    0.540789607533849,
                    0.6782798589465223,
                    0.7256204348698991,
                    -0.08992993761398788,
                    0.4498484414188877,
                    0.4983001158268722,
                    0.5516332043801844,
                    0.7676677230683588,
                    0.4076999379505786,
                    -0.6258223359336557,
                    0.8634352996420767,
                    0.5422578745164314,
                    0.3153860010302307,
                    0.8130199246187697,
                    1.0054191621090895,
                    0.22558413650700454,
                    0.5878401979788708,
                    -0.22865234481877006,
                    -0.13347181757130366,
                    -3.3156661866847816,
                    -0.04474835008510325,
                    0.5424999883649124,
                    0.8524734225235582,
                    -0.044953449375885246,
                    0.4065988025807556,
                    0.8200211737142655,
                    0.4060507550693485,
                    1.0063269694401273,
                    -2.379310554441319,
                    0.2256821523909004,
                    -0.9825416813055172,
                    -0.4029454111266576,
                    0.45187573136072046,
                    0.5407904038628818,
                    -0.31311566681549174,
                    0.6785827703332914
                ],
                [
                    0.9963835040866112,
                    0.6409639857397085,
                    0.7236583612629967,
                    0.5870439652107062,
                    0.5859856083557488,
                    0.8144853334359684,
                    0.7711406771936631,
                    -0.044977683611734987,
                    0.08981001803497946,
                    0.5891650315030299,
                    0.9210570349219631,
                    0.7676695150128103,
                    0.1809958190300216,
                    -0.8928219175970395,
                    1.137634655944212,
                    0.6329185984204551,
                    0.2702706214310235,
                    1.085494725375619,
                    1.1892938806024715,
                    0.1804296419572018,
                    0.6332082511901032,
                    -0.09152061724307714,
                    -0.6213179038646395,
                    -3.7862132437156175,
                    -1.068481698932332,
                    0.542501953863223,
                    2.868699555614116,
                    -1.1622376157047443,
                    0.5425003415706731,
                    0.8657689468353937,
                    0.4965038437384885,
                    1.2825143740282186,
                    -3.5474057919673925,
                    0.04509597496599884,
                    -2.1312221674982825,
                    -1.9544957760561732,
                    0.633199968806716,
                    0.5859857661793189,
                    -0.49159564269331857,
                    0.8148549407961323
                ],
                [
                    1.1330248109830743,
                    0.9169015763645703,
                    0.8144890046040526,
                    0.6776644435065273,
                    0.6764478638084288,
                    1.0419088441308533,
                    0.9078470657664155,
                    -0.04497362282101974,
                    -3.68302089825967e-06,
                    0.5437242824136272,
                    1.43118471012793,
                    0.8583713772842971,
                    -0.27088290746679067,
                    -0.5812492611524711,
                    1.2750203473147874,
                    0.8144867408742746,
                    0.2702671634087516,
                    1.2220093025616001,
                    1.2353177742294816,
                    0.1804270111883696,
                    0.8148543267369714,
                    -0.09152053546751726,
                    -1.3266035141154786,
                    -3.9141392642700863,
                    -1.9500879545783698,
                    0.6785861471662682,
                    4.283326275297799,
                    -5.294791171508802,
                    0.8148546723186716,
                    1.1407201934895999,
                    0.6776624255862411,
                    1.4670637236795554,
                    -4.190217517665714,
                    -0.13517166854239454,
                    -1.6910112039445813,
                    -3.9998225379235124,
                    0.6331994009796769,
                    0.5407857170678781,
                    0.08964591979993475,
                    0.9513077966061287
                ],
                [
                    1.133022786010007,
                    1.14742443059694,
                    0.8144902803224424,
                    0.6323469076222321,
                    0.6764428572857736,
                    1.2698457332119018,
                    0.9534528177242447,
                    -0.17977437106415062,
                    -0.2689337419474672,
                    0.22619700882248173,
                    1.943863053762674,
                    0.8130150172757765,
                    -0.5859854780371698,
                    -0.6703736536402627,
                    1.596290201219315,
                    0.814488767782391,
                    0.09000891323291701,
                    1.2675565196552325,
                    1.3735091126806642,
                    9.599582069808044e-07,
                    0.8148569587432009,
                    0.09161282009343963,
                    -1.7210867020781033,
                    -3.7862076207188498,
                    -3.7757656569448903,
                    0.7694150112385398,
                    4.874129812203526,
                    -5.422433321040689,
                    0.9968346221020467,
                    1.0948444729299198,
                    0.5417664855627528,
                    1.3286247414647208,
                    -4.403522460949142,
                    -0.5395755067221271,
                    -2.481958371058376,
                    -4.1719007455511745,
                    0.40659911023142137,
                    0.13492237963512305,
                    0.35906643152605183,
                    0.8603221453433487
                ]
            ]
        },
        "low_harmonics": {
            "x": [
                0.0,
                4.0,
                8.0,
                12.0,
                16.0,
                20.0,
                24.0
            ],
            "y": [
                [
                    0.0,
                    0.0,
                    0.0,
                    0.0,
                    0.0,
                    0.0,
                    0.0,
                    0.0,
                    0.0,
                    0.0,
                    0.0,
                    0.0,
                    0.0,
                    0.0,
                    0.0,
                    0.0,
                    0.0,
                    0.0,
                    0.0,
                    0.0,
                    0.0,
                    0.0,
                    0.0,
                    0.0,
                    0.0,
                    0.0,
                    0.0,
                    0.0,
                    0.0,
                    0.0,
                    0.0,
                    0.0,
                    0.0,
                    0.0,
                    0.0,
                    0.0,
                    0.0,
                    0.0,
                    0.0,
                    0.0
                ],
                [
                    0.9041712715063236,
                    0.9049879996805136,
                    0.904574039602592,
                    0.9049867479627478,
                    0.9049869246887315,
                    0.9041670558019633,
                    0.9049843886697645,
                    0.9495946012764842,
                    0.9504495472551273,
                    0.9500161053973284,
                    0.9941317427050027,
                    0.9491595241184393,
                    0.9954824646865091,
                    0.9041709591249879,
                    0.9041727489817322,
                    0.9495901687851671,
                    0.9945797920391303,
                    0.9495844644779268,
                    0.9491623899197853,
                    0.9500136036852358,
                    0.9049816239882933,
                    0.9959412902629197,
                    0.859156434406628,
                    0.9504422130354773,
                    0.9045810168198738,
                    0.9049879942020304,
                    0.8591591809674163,
                    0.8587679887389603,
                    0.9491601721936671,
                    0.9041700475604816,
                    0.9045797773448134,
                    0.9049886940160883,
                    0.9495874615103023,
                    0.9504485929516805,
                    0.9495848647215597,
                    0.9500179332342716,
                    0.8587717517757101,
                    0.950018110327784,
                    0.9500152611106559,
                    0.9500128639962864
                ],
                [
                    1.8623676451979223,
                    1.818173859223827,
                    1.7715188256723458,
                    1.7723264723005803,
                    1.8181807720322802,
                    1.77072693476211,
                    1.8181717426573951,
                    1.9082273688482798,
                    1.8640558371504532,
                    1.8632089892359591,
                    1.9065056997771301,
                    1.8615301325436886,
                    1.9549855038116264,
                    1.8165379116246134,
                    1.8165391970820335,
                    1.862373394583466,
                    1.9532139813081715,
                    1.8623653360639099,
                    1.8615284775091334,
                    1.9090782372865707,
                    1.7723144350580364,
                    1.909952297370625,
                    1.7715223681339005,
                    1.8181726224634036,
                    1.8632096215371703,
                    1.864050592324633,
                    1.8173540394253749,
                    1.8623658767545443,
                    1.907361959540643,
                    1.8623694464489704,
                    1.8173632362976064,
                    1.8640572046978467,
                    1.8623705063538503,
                    1.8640563701685613,
                    1.862369016069766,
                    1.863212436529413,
                    1.7707215224574346,
                    1.9090808604838423,
                    1.8632140257819532,
                    1.8632057756570721
                ],
                [
                    2.7834217430407064,
                    2.7396436709605543,
                    2.6459257816506323,
                    2.6933778486523523,
                    2.785936632311758,
                    2.690947421817678,
                    2.6471248152423748,
                    2.922303340002526,
                    2.8322520898959036,
                    2.830965390213371,
                    2.919661338684513,
                    2.874682064080118,
                    2.9699775425501573,
                    2.7371747502825436,
                    2.7371767734731733,
                    2.829691143675532,
                    2.920983622973735,
                    2.7834213678029367,
                    2.828416248333144,
                    2.830965668828032,
                    2.554687021742234,
                    2.8322480228007527,
                    2.692163684529083,
                    2.7396430117509807,
                    2.784683570751804,
                    2.7859392760456445,
                    2.738408943512646,
                    2.783425125538489,
                    2.874683987106597,
                    2.783425435562166,
                    2.784686040805016,
                    2.8322521564548873,
                    2.7834258770745994,
                    2.832252904076455,
                    2.7834228028300387,
                    2.8772808714404956,
                    2.6447362426404535,
                    2.7846813180752363,
                    2.830971285870211,
                    2.7384032154834568
                ],
                [
                    3.6661564144128356,
                    3.6227832214685844,
                    3.481257695795442,
                    3.6227770997311857,
                    3.7161810709242142,
                    3.572887704341758,
                    3.4828324636733297,
                    3.9464911415661934,
                    3.80967160407686,
                    3.714504302324161,
                    3.896198733479864,
                    3.8512195897445896,
                    4.041925250142925,
                    3.666154136211523,
                    3.6661594186512585,
                    3.712826231403514,
                    3.9447098398301144,
                    3.712825008234712,
                    3.804507574433541,
                    3.7144974605518977,
                    3.2965287421375224,
                    3.8096706454246974,
                    3.621148898454161,
                    3.7629068573220987,
                    3.7145065575332534,
                    3.71618214320918,
                    3.6678118227096475,
                    3.7595154267774826,
                    3.804513667924227,
                    3.7595189292576943,
                    3.7612176115216966,
                    3.8096724106458835,
                    3.712825245601706,
                    3.8564409188480373,
                    3.7128292178230495,
                    3.854701866966155,
                    3.5728793351785946,
                    3.714500240430539,
                    3.7612159073169757,
                    3.574491123323248
                ],
                [
                    4.603564153409618,
                    4.749191749106651,
                    4.27643888758943,
                    4.654865066155434,
                    4.654858746822167,
                    4.556494187985663,
                    4.231407416221986,
                    4.933669095527766,
                    4.796393675224464,
                    4.652753605777484,
                    4.88203283860011,
                    4.789902469851507,
                    5.0777407152513,
                    4.556491227201438,
                    4.556499211237036,
                    4.650658086137527,
                    4.931438001293154,
                    4.603565162925533,
                    4.742763692885683,
                    4.558550612024092,
                    3.9968965492891275,
                    4.7491908868059785,
                    4.605644990148417,
                    4.890854008647268,
                    4.652761994940306,
                    4.654858771216439,
                    4.558552206336999,
                    4.697773677369859,
                    4.742766028021493,
                    4.744909820085898,
                    4.747048276336558,
                    4.7963947463541805,
                    4.650655619583401,
                    4.796395253788894,
                    4.650654984698804,
                    4.935882802238718,
                    4.462417020872365,
                    4.605641203132324,
                    4.699891970875934,
                    4.417398166011674
                ],
                [
                    5.6445300016601,
                    6.2701806153911575,
                    5.172413267412429,
                    5.93558754417741,
                    5.5544811118981094,
                    5.549475395845555,
                    5.032704302398049,
                    5.9779241690560045,
                    5.8878717003243874,
                    5.599515400742781,
                    5.877254158189888,
                    5.784671203738965,
                    6.0761045962341,
                    5.549466759517512,
                    5.5019737428973166,
                    5.692095314560429,
                    5.927557445411176,
                    5.596987395281659,
                    5.68952933653089,
                    5.504456151979198,
                    4.749189440223628,
                    5.6496315971544355,
                    5.599515909322894,
                    6.222309365672302,
                    5.647084241051658,
                    5.792509886249957,
                    5.504457967880904,
                    5.692089965793008,
                    5.641984953557432,
                    5.739678519418534,
                    5.694669389288743,
                    5.84018766221105,
                    5.596986192516301,
                    5.744865893408682,
                    5.596988116356482,
                    6.076113609805139,
                    5.407044388567809,
                    5.647078088088562,
                    5.647079130297964,
                    5.3145924056937375
                ]
            ]
        }
    },
    "best_10_percent/experiment_d": {
        "1": {
            "x": [
                0.0,
                1.0,
                2.0,
                3.0,
                4.0,
                6.0,
                8.0
            ],
            "y": [
                [
                    0.0,
                    0.0,
                    0.0,
                    0.0,
                    0.0,
                    0.0,
                    0.0,
                    0.0,
                    0.0,
                    0.0,
                    0.0,
                    0.0,
                    0.0,
                    0.0,
                    0.0,
                    0.0,
                    0.0,
                    0.0,
                    0.0,
                    0.0,
                    0.0,
                    0.0,
                    0.0,
                    0.0,
                    0.0,
                    0.0,
                    0.0,
                    0.0,
                    0.0,
                    0.0,
                    0.0,
                    0.0,
                    0.0,
                    0.0,
                    0.0,
                    0.0,
                    0.0,
                    0.0,
                    0.0,
                    0.0
                ],
                [
                    0.18018078696609593,
                    0.04505708351899107,
                    0.18017628998357543,
                    6.125685495961264e-06,
                    0.09020922999781023,
                    0.04503170181596347,
                    0.1351652213598918,
                    0.04510062951787886,
                    0.06760448905446806,
                    0.09017630462325613,
                    0.045018722425952534,
                    0.0450380564611883,
                    0.13522478950314698,
                    0.09005040739466291,
                    0.06753150618708156,
                    0.09005007231905907,
                    0.13528853766990898,
                    0.04504528344347794,
                    0.09008926679968554,
                    0.13522646008522837,
                    0.135163112825537,
                    0.13485833872475927,
                    0.022538486808685088,
                    0.04509527310867349,
                    0.090130305575924,
                    0.1351037136681045,
                    0.04503305753726386,
                    0.18026133949425083,
                    0.09017586604250524,
                    0.0450748265955085,
                    0.04509640871982906,
                    0.09016625044623248,
                    0.06753305035456314,
                    0.09021128829927123,
                    0.09008715426016833,
                    0.045015672859507694,
                    5.616241718908732e-07,
                    0.13504123683171684,
                    0.1576006871609955,
                    0.04503359764458931
                ],
                [
                    0.27039129748773294,
                    0.09012970910200811,
                    0.2703921026258349,
                    0.04507896900807139,
                    0.13534536993806165,
                    0.04503525297178085,
                    0.22537614728424113,
                    0.1353515976000002,
                    0.1578136680609605,
                    0.22558293942443905,
                    0.1351039761805187,
                    0.18026343757206298,
                    0.3158119650985663,
                    0.18017768827443048,
                    0.1351010765341426,
                    0.13510619992020712,
                    0.2707610900583184,
                    0.06757502461733508,
                    0.13516970883851337,
                    0.22547981870921746,
                    0.15771330334200706,
                    0.31495613032174186,
                    0.06763668939268107,
                    0.04510062968494304,
                    0.18034191526157645,
                    0.27038801843363736,
                    0.09008720452902824,
                    0.22537941942661643,
                    0.18042616343155599,
                    0.1578532480664785,
                    0.13534447964421498,
                    0.180419254042086,
                    0.13510471130582086,
                    0.13534912640850782,
                    0.13516163545132037,
                    0.09005186189348613,
                    0.045035214620380126,
                    0.2251742071135237,
                    0.24777614382763027,
                    0.09008642937807448
                ],
                [
                    0.27039129748773294,
                    0.09013223953736028,
                    0.2703913030235213,
                    0.09017232601375247,
                    0.13534331673839503,
                    0.11262703825129634,
                    0.2705100807777338,
                    0.18050701638062908,
                    0.13525714099910527,
                    0.22558516666722944,
                    0.22528102991395027,
                    0.3156694964404336,
                    0.36101074606921246,
                    0.18018187400794292,
                    0.13510686898494678,
                    0.18018433359793182,
                    0.29335885076758983,
                    0.11264886156246198,
                    0.13516922056673342,
                    0.3158070415278915,
                    0.18026327398986589,
                    0.3149576356379695,
                    0.0901913966683811,
                    0.09021446931412225,
                    0.27063119657676704,
                    0.31552855098888444,
                    0.09009167949355731,
                    0.22537781131240736,
                    0.2255856035845269,
                    0.18042275403369099,
                    0.18050232710370231,
                    0.18042496564649113,
                    0.1801827366197102,
                    0.20309125369420727,
                    0.1802605040970358,
                    0.09005212275983543,
                    0.045034488670146755,
                    0.27026635213131095,
                    0.33802802925274417,
                    0.09009161516503017
                ],
                [
                    0.2703940679105936,
                    0.13522597918156987,
                    0.3155236363907402,
                    0.06762672511377048,
                    0.1353469700937268,
                    0.09009203449812508,
                    0.2705087829572315,
                    0.18050594028440206,
                    0.15781527617516958,
                    0.22557959708610315,
                    0.22528102991395027,
                    0.2705160344282296,
                    0.36101281034581706,
                    0.22527876446652245,
                    0.18017690160979605,
                    0.1801839203340359,
                    0.3159581010754946,
                    0.15774368801312919,
                    0.15771420726476562,
                    0.3158105909829845,
                    0.13516663909403812,
                    0.40512620258346455,
                    0.11274985730821226,
                    0.09021367302092492,
                    0.2254811426779595,
                    0.36068621486539,
                    0.09009222182887866,
                    0.31567388989149436,
                    0.27075981851124686,
                    0.18042380144644804,
                    0.18050476259693804,
                    0.22558018667543805,
                    0.1801814799251788,
                    0.22567957456363036,
                    0.22537433212455307,
                    0.0900534724483168,
                    0.045039687059784894,
                    0.2702688269662327,
                    0.40577132696050056,
                    0.09009078679443763
                ],
                [
                    0.1801838092630012,
                    0.09013256844842325,
                    0.2703913030235213,
                    0.09017320181835231,
                    0.09021211543304229,
                    0.04503488862953281,
                    0.18026267768442927,
                    0.13535232526613425,
                    0.11270143417531822,
                    0.22558484681896876,
                    0.18018436628781126,
                    0.27051255921980655,
                    0.31581338034681133,
                    0.2703883550701459,
                    0.13510317130287056,
                    0.1801827599891966,
                    0.24816958814788975,
                    0.1577410065802492,
                    0.18026066786172784,
                    0.3158133833546487,
                    0.09009210328520423,
                    0.31495963305610153,
                    0.13531729559863134,
                    0.04510105178005562,
                    0.2254793573344322,
                    0.3606858772096193,
                    0.13516560599467586,
                    0.2705162421747254,
                    0.29335981820126145,
                    0.22557501954529868,
                    0.2708775124111435,
                    0.20300009114535977,
                    0.13510745395386936,
                    0.27087635423312045,
                    0.22537481518223035,
                    0.13510229184795497,
                    0.0450390862863852,
                    0.2251742302295341,
                    0.3831827786288132,
                    0.13516225445372793
                ],
                [
                    0.09005014228063196,
                    0.0450543416268,
                    0.15764093788678032,
                    5.649103506477626e-06,
                    0.06765084318540189,
                    -3.945180646808266e-06,
                    0.09008994645685475,
                    0.04510099971431038,
                    0.11269719624280398,
                    0.13528676495771563,
                    0.1351079115513997,
                    0.1351673073799413,
                    0.22548124125156627,
                    0.18018187400794292,
                    0.09004691662978195,
                    0.09005554388356424,
                    0.13528611709648927,
                    0.11264499805270264,
                    0.06756329675849898,
                    0.3158085246891146,
                    0.0450362322465952,
                    0.2248684937224135,
                    0.0901913966683811,
                    4.655148483009852e-06,
                    0.13522856388168608,
                    0.27039313920418795,
                    0.09009078679443763,
                    0.09009367539086674,
                    0.27075775480042447,
                    0.18041808232467163,
                    0.22567875591463726,
                    0.15785345564206177,
                    0.1125775703076817,
                    0.22568328685646766,
                    0.13516382870217064,
                    0.09005212275983543,
                    0.04503886148783842,
                    0.13504346009400864,
                    0.3154578723872404,
                    0.06756114038870675
                ]
            ]
        },
        "12": {
            "x": [
                0.0,
                1.0,
                2.0,
                3.0,
                4.0,
                6.0,
                8.0
            ],
            "y": [
                [
                    0.0,
                    0.0,
                    0.0,
                    0.0,
                    0.0,
                    0.0,
                    0.0,
                    0.0,
                    0.0,
                    0.0,
                    0.0,
                    0.0,
                    0.0,
                    0.0,
                    0.0,
                    0.0,
                    0.0,
                    0.0,
                    0.0,
                    0.0,
                    0.0,
                    0.0,
                    0.0,
                    0.0,
                    0.0,
                    0.0,
                    0.0,
                    0.0,
                    0.0,
                    0.0,
                    0.0,
                    0.0,
                    0.0,
                    0.0,
                    0.0,
                    0.0,
                    0.0,
                    0.0,
                    0.0,
                    0.0
                ],
                [
                    0.0,
                    -1.5169980760454393e-07,
                    -0.02250639689437961,
                    0.022530019013899755,
                    0.04511612599620712,
                    -2.0078652106514383e-06,
                    0.045028359646478,
                    -4.022060776376346e-06,
                    0.022529532139419883,
                    1.7997510922129756e-06,
                    0.04501501733984686,
                    -5.988532068845753e-07,
                    0.0901271594195453,
                    0.022494422421350302,
                    0.0,
                    0.0,
                    -4.720358413312642e-06,
                    0.022514523677903464,
                    -3.589087423011561e-06,
                    0.022524553649688417,
                    0.045034968587260304,
                    0.08992703199112284,
                    0.15785298186104993,
                    0.0,
                    -8.06993213586793e-07,
                    0.022507027514393485,
                    0.045029156209425436,
                    -3.5777777974699276e-06,
                    3.637749236007348e-07,
                    0.09016805506183909,
                    -2.6276083020942975e-06,
                    0.04507222400987641,
                    0.022494691450937188,
                    0.045092021297105225,
                    0.0,
                    8.106957706810469e-07,
                    9.464116743629347e-07,
                    5.765882303276904e-07,
                    0.0449904879112471,
                    0.04503109860227461
                ],
                [
                    0.04501430689415631,
                    -5.557512817166987e-07,
                    -0.022509165395462327,
                    0.045065022767071014,
                    0.04511457505684444,
                    -3.0163862040910594e-06,
                    -1.8151596880566778e-06,
                    -1.5113166783042864e-06,
                    0.022530325368348675,
                    4.541643283284547e-06,
                    -0.044990999057948344,
                    -0.04500881796379691,
                    7.155834368111069e-07,
                    0.022495208822714385,
                    1.7820827217240875e-06,
                    0.04498807983956388,
                    -4.720358413312642e-06,
                    0.02251589128065512,
                    -0.04501262418793833,
                    0.0,
                    0.04503700061189142,
                    0.04495444936458648,
                    0.22557821454480237,
                    8.983961612002433e-07,
                    -6.552934059822491e-07,
                    0.04501175764726684,
                    -1.9423928491746345e-06,
                    -2.5143441059194416e-06,
                    -0.04505102253624871,
                    0.045070277816207094,
                    -0.0450734180560884,
                    0.04506959640157432,
                    0.04498934905473417,
                    0.04509100701077773,
                    -1.0657372424005551e-06,
                    2.3925278057057575e-06,
                    6.599070148105568e-07,
                    0.04499024559797493,
                    0.0449904879112471,
                    -3.496380909795427e-08
                ],
                [
                    0.045016181362397434,
                    -0.045033109106950464,
                    -0.02250684287882898,
                    0.02252846358284477,
                    2.231351725154318e-06,
                    -3.4332711301154895e-06,
                    -7.87299309162881e-07,
                    -4.360109637599474e-06,
                    0.022524791772722347,
                    3.823365099325793e-06,
                    -0.0449931084139048,
                    -0.04501353005609893,
                    -0.0225175587916652,
                    0.022494089973939757,
                    0.022507012395675874,
                    -7.788221129678696e-07,
                    -4.10245357274075e-06,
                    0.0225170122977075,
                    -0.04501206233193061,
                    0.045049429152736686,
                    0.04503285590786163,
                    0.044953591921146396,
                    0.22557830766741227,
                    -1.0730831743743785e-06,
                    -6.552934059822491e-07,
                    0.04501175764726684,
                    -2.954159615098373e-06,
                    7.976605241877266e-07,
                    -0.04505102253624871,
                    1.3612356952741322e-07,
                    -0.04507694491370039,
                    0.04506959640157432,
                    -4.604069521962906e-06,
                    0.045092276611285856,
                    1.2350210195910538e-06,
                    1.2703215143683444e-06,
                    -1.4793839175908374e-07,
                    0.04499075204385272,
                    0.044992009091199436,
                    -6.752002703613869e-07
                ],
                [
                    0.09005205142948042,
                    -5.557512817166987e-07,
                    0.0,
                    0.06760016070653732,
                    -0.0450959748882917,
                    -2.0078652106514383e-06,
                    -2.922454967885235e-06,
                    -2.4097128395045297e-06,
                    0.022528629297308922,
                    3.823365099325793e-06,
                    -0.04499252461972347,
                    -0.04501276503481039,
                    -0.04503721855808179,
                    0.022494669837104242,
                    1.2436449735586663e-06,
                    -1.1001321099102235e-06,
                    -4.10245357274075e-06,
                    0.02251589128065512,
                    -0.04501206233193061,
                    0.022524553649688417,
                    1.7765823731585861e-06,
                    0.04495444936458648,
                    0.180423346302137,
                    1.280943900991427e-06,
                    -4.118909277539551e-07,
                    0.022506773380475964,
                    -2.954159615098373e-06,
                    0.0450104722738692,
                    -0.04505352326576098,
                    4.015731406292744e-07,
                    -0.0901291055091528,
                    0.04507027361307832,
                    -9.118741012281717e-07,
                    0.04509159229733681,
                    -3.787686350675834e-08,
                    3.2018579169679207e-06,
                    -2.2310786919055303e-06,
                    1.5755766008540562e-06,
                    0.04498955191084225,
                    -1.0141281879816333e-06
                ],
                [
                    0.09005395759288926,
                    1.995413811961555e-07,
                    -0.02250639689437961,
                    -0.02252676251244448,
                    -0.09017611137609616,
                    -3.0163862040910594e-06,
                    -7.87299309162881e-07,
                    -0.04507439273448688,
                    0.022529532139419883,
                    0.04507438366803848,
                    -0.04499184756825669,
                    -0.04501353005609893,
                    -0.09004723765994604,
                    0.022494422421350302,
                    0.0,
                    -9.26892139763158e-07,
                    -0.02253043963465967,
                    -0.022516017339215738,
                    -0.04501206233193061,
                    -4.983967955562996e-07,
                    2.387397966985283e-06,
                    0.04495609630527142,
                    0.045070469712078315,
                    -1.9503967980949444e-06,
                    -8.06993213586793e-07,
                    0.04501298919398333,
                    -2.954159615098373e-06,
                    -2.9979146329850437e-06,
                    -0.04505102253624871,
                    0.022535139876740787,
                    -0.13516488241221847,
                    0.0,
                    7.81913485514707e-07,
                    -0.045076071806047294,
                    0.045029603931135864,
                    1.2703215143683444e-06,
                    0.0,
                    0.02249608220674848,
                    0.044988787892356885,
                    0.0
                ],
                [
                    0.0900534591960937,
                    0.04505093867221607,
                    0.0,
                    -0.04504483734616532,
                    -0.1352262804642157,
                    -3.5609322379670516e-07,
                    0.022514129338855104,
                    -2.8798671078134053e-06,
                    0.022527365087332135,
                    3.823365099325793e-06,
                    -0.044990999057948344,
                    -0.04501405888485538,
                    -0.045038682110372014,
                    0.0,
                    0.0,
                    0.0,
                    -0.04505547979143679,
                    0.022516705072112203,
                    -0.022507664466912602,
                    -3.3266639134499343e-06,
                    1.7765823731585861e-06,
                    0.04495473163285485,
                    -0.09009003863263657,
                    -1.0730831743743785e-06,
                    0.0,
                    0.045015058176708395,
                    -1.9423928491746345e-06,
                    -2.9979146329850437e-06,
                    -0.045050173345499905,
                    -5.149889434508115e-06,
                    -0.09013241358442252,
                    0.04507061166193954,
                    0.044991465554906296,
                    -0.06760571821177817,
                    0.0450295706447314,
                    3.3852380649235236e-06,
                    0.0,
                    -5.558668653149468e-07,
                    0.044989294338234675,
                    3.56093223741194e-07
                ]
            ]
        },
        "2": {
            "x": [
                0.0,
                1.0,
                2.0,
                3.0,
                4.0,
                6.0,
                8.0
            ],
            "y": [
                [
                    0.0,
                    0.0,
                    0.0,
                    0.0,
                    0.0,
                    0.0,
                    0.0,
                    0.0,
                    0.0,
                    0.0,
                    0.0,
                    0.0,
                    0.0,
                    0.0,
                    0.0,
                    0.0,
                    0.0,
                    0.0,
                    0.0,
                    0.0,
                    0.0,
                    0.0,
                    0.0,
                    0.0,
                    0.0,
                    0.0,
                    0.0,
                    0.0,
                    0.0,
                    0.0,
                    0.0,
                    0.0,
                    0.0,
                    0.0,
                    0.0,
                    0.0,
                    0.0,
                    0.0,
                    0.0,
                    0.0
                ],
                [
                    0.13510438616686998,
                    0.13522685253345545,
                    0.1801783040445171,
                    0.04507997283083168,
                    0.045120303544226546,
                    0.15771584596506522,
                    0.1802573416452847,
                    0.0902154630512374,
                    0.13529069593678025,
                    0.1352889230394019,
                    0.13510475081398557,
                    0.13516543479031817,
                    0.3158144110230437,
                    0.18017757702874587,
                    0.18017972285141104,
                    0.1350419008735176,
                    0.18042321544462758,
                    0.13522627661813827,
                    0.1351649127354746,
                    0.1803411933618456,
                    0.13516776996370142,
                    0.2248649627286407,
                    0.11272616395447674,
                    0.04510099971431038,
                    0.13522618018732896,
                    0.22527715424230926,
                    0.1351599146908669,
                    0.2703942653063829,
                    0.18042590679575737,
                    0.13528701371574975,
                    0.1579278932275946,
                    0.13528709964508365,
                    0.2026797603933928,
                    0.20313145248294154,
                    0.1351619221486407,
                    0.0900516184910079,
                    2.1342094476684004e-06,
                    0.1800997345257523,
                    0.27039439888076316,
                    0.09008782136988303
                ],
                [
                    0.2929622366361521,
                    0.22547464598990216,
                    0.2252759674559535,
                    0.0901718807928274,
                    0.09025530440634966,
                    0.3608468354902288,
                    0.24794394869903838,
                    0.27088302331796965,
                    0.18042836800764261,
                    0.27076247750907356,
                    0.3155275695628509,
                    0.27051671205509437,
                    0.3610119880014635,
                    0.22527420926429154,
                    0.22527831177946012,
                    0.18009937358806166,
                    0.36116911368677346,
                    0.18034743486402208,
                    0.13516911995277403,
                    0.2254801331380017,
                    0.18026391658774923,
                    0.5405358785211462,
                    0.2707536016544151,
                    0.09021075204675354,
                    0.27063236733653184,
                    0.3606832257827246,
                    0.1802605611690734,
                    0.2703942653063829,
                    0.27076376706388866,
                    0.20300308656804006,
                    0.3160998644661373,
                    0.40640772385009977,
                    0.3380274355972674,
                    0.33878850123619897,
                    0.225374433838662,
                    0.15764340377052338,
                    0.04503701537328214,
                    0.2477211394932038,
                    0.4510614334012408,
                    0.09009254172829634
                ],
                [
                    0.27039558165635574,
                    0.2706319012954711,
                    0.27038880167359675,
                    0.045082110423780644,
                    0.1354098925069437,
                    0.40604907357179876,
                    0.2705087829572315,
                    0.5878340587744751,
                    0.22558193600824014,
                    0.4064148878133171,
                    0.49627497239850304,
                    0.42865596945858475,
                    0.7233299773746964,
                    0.27039139182456945,
                    0.24783348541311512,
                    0.18009764989973667,
                    0.49694627758986704,
                    0.2706361357899665,
                    0.1351656865757877,
                    0.3158124699639062,
                    0.1577139459398904,
                    0.6083141552893181,
                    0.2707572923607967,
                    0.13535190518591836,
                    0.3610090103255367,
                    0.451060740937259,
                    0.2705109800139336,
                    0.4058660168279602,
                    0.3611775654753481,
                    0.2707602434087583,
                    0.4065991730338679,
                    0.45167006187337816,
                    0.3831823038399328,
                    0.42932901345427277,
                    0.315667105821701,
                    0.20273011342058886,
                    0.045036044973861655,
                    0.27027210520774597,
                    0.6320595101669454,
                    0.09009284231953119
                ],
                [
                    0.2703943074809976,
                    0.18034376353636253,
                    0.22527556546635424,
                    0.045077276913170816,
                    0.0902569051195426,
                    0.3608513324098567,
                    0.2705141645345852,
                    0.5424945071357101,
                    0.1804282194021024,
                    0.36117812900496793,
                    0.45105696737789286,
                    0.4512661919624925,
                    0.6326243535828284,
                    0.22527750576206296,
                    0.22527909177424,
                    0.18009374434173192,
                    0.5422483686308033,
                    0.225483303882851,
                    0.1351656865757877,
                    0.27063613890835964,
                    0.18025966791693226,
                    0.789267295086156,
                    0.3611726689522768,
                    0.13534710498711264,
                    0.4062247256856866,
                    0.5415138216770116,
                    0.22537464859443176,
                    0.5415185868596484,
                    0.36117763993858887,
                    0.27075673999142363,
                    0.5198352059708796,
                    0.5875691287156641,
                    0.3380274355972674,
                    0.47463068111826223,
                    0.27051437722761307,
                    0.22528033080971901,
                    3.1686640549200007e-06,
                    0.22517236010876934,
                    0.6320568986687197,
                    0.11262760584033085
                ],
                [
                    0.09005377338315707,
                    0.09012680558391645,
                    0.09004500421690853,
                    1.1088595186503625e-07,
                    -0.04509300258149821,
                    0.2253791272536188,
                    0.18025930508343688,
                    0.45187715975100057,
                    0.09017159123286862,
                    0.18042320125923714,
                    0.13510480711609166,
                    0.31567294316446487,
                    0.09013299136048633,
                    0.13510747375754834,
                    0.13510587655342973,
                    0.09000421132468239,
                    0.2707566528880938,
                    0.15778881382876925,
                    0.0675648307874046,
                    0.09012955491337822,
                    0.09009284307538865,
                    0.5631253170724744,
                    0.2933542578343854,
                    0.06765580315153387,
                    0.22547979255237283,
                    0.24783304281019114,
                    0.09009003844780045,
                    0.36068895417888036,
                    0.18043015143344682,
                    0.18042574945637127,
                    0.45187576830371196,
                    0.496950773399427,
                    0.11254780953181215,
                    0.3387883089697706,
                    0.18026011811024628,
                    0.15764340377052338,
                    -0.045011428548633214,
                    0.0449926481664642,
                    0.4510605474472408,
                    0.045037723807233754
                ],
                [
                    -0.04499167848468799,
                    1.7106025042012973e-06,
                    0.045010515546761776,
                    -0.04505425516163658,
                    -0.18025875775830963,
                    0.09009491135783348,
                    0.04503593438654738,
                    0.04509754254506711,
                    0.0,
                    -1.4766928385090416e-06,
                    -0.1798553283972537,
                    0.0900898264934038,
                    -0.09005218566808099,
                    0.13510737353149999,
                    0.09004646320427073,
                    0.02249489121567272,
                    -0.13510676256937837,
                    0.04506099053362833,
                    0.04504056503745485,
                    6.618703742022891e-07,
                    0.04503427046879327,
                    0.044929440866688375,
                    0.1352853337728547,
                    -0.04507573283763605,
                    0.045056461704469,
                    -0.13492064179207802,
                    -0.04501467992505015,
                    0.2478374278619902,
                    0.09017720503380267,
                    0.09017533020715278,
                    0.2708820685379226,
                    0.2933543216094453,
                    0.022499126157022042,
                    0.06766444018803577,
                    0.04503517267324414,
                    0.09005353354529128,
                    -0.045011293233140626,
                    0.044989523980207,
                    0.1801820127440083,
                    0.022517820735943356
                ]
            ]
        },
        "3": {
            "x": [
                0.0,
                1.0,
                2.0,
                3.0,
                4.0,
                6.0,
                8.0
            ],
            "y": [
                [
                    0.0,
                    0.0,
                    0.0,
                    0.0,
                    0.0,
                    0.0,
                    0.0,
                    0.0,
                    0.0,
                    0.0,
                    0.0,
                    0.0,
                    0.0,
                    0.0,
                    0.0,
                    0.0,
                    0.0,
                    0.0,
                    0.0,
                    0.0,
                    0.0,
                    0.0,
                    0.0,
                    0.0,
                    0.0,
                    0.0,
                    0.0,
                    0.0,
                    0.0,
                    0.0,
                    0.0,
                    0.0,
                    0.0,
                    0.0,
                    0.0,
                    0.0,
                    0.0,
                    0.0,
                    0.0,
                    0.0
                ],
                [
                    0.04501510781743534,
                    0.13523012379765276,
                    0.15764039944903216,
                    0.11270194980626663,
                    0.09025348144707018,
                    0.13516812994443772,
                    0.1802581822460244,
                    0.13534929425948644,
                    0.22558145042892475,
                    0.24817044434681315,
                    0.22527690467197697,
                    0.15771538388673612,
                    0.36101067264634323,
                    0.18018105732993955,
                    0.11257825283144202,
                    0.18009726219174046,
                    0.15785452139197206,
                    0.13522600469473545,
                    0.18025918669220597,
                    0.09017710015531717,
                    0.1351665550158886,
                    0.3374942886866399,
                    0.2255767074497895,
                    0.13535166370064236,
                    0.1352265920782567,
                    0.09005223586800784,
                    0.13516568173872223,
                    0.31553092516031883,
                    0.2255833353057887,
                    0.1352830372971167,
                    0.13535141535071565,
                    0.1804232023776449,
                    0.15764336691506584,
                    0.18050081690290867,
                    0.09009225446777935,
                    0.15764101124271768,
                    0.06756311690609867,
                    0.180094145430259,
                    0.13510765397879212,
                    0.13516259137041192
                ],
                [
                    0.2703935361225697,
                    0.27063609883106965,
                    0.3832716703914441,
                    0.20295488443434254,
                    0.22578216969572268,
                    0.2705163670181027,
                    0.24794415627462166,
                    0.36133601905067986,
                    0.4064164785233958,
                    0.45166988334621205,
                    0.5867807970122427,
                    0.40604836721069004,
                    0.6779642624926712,
                    0.2703939340005948,
                    0.1801843487010394,
                    0.24772053102603217,
                    0.3837911760893082,
                    0.2706395845822061,
                    0.40604271028792616,
                    0.1804297211465682,
                    0.13516361280608757,
                    0.5857178537109413,
                    0.40640976118945815,
                    0.13535166370064236,
                    0.2706357385420931,
                    0.22527760022675863,
                    0.22537725951680468,
                    0.29295959979307123,
                    0.361177721275993,
                    0.2707559395309671,
                    0.3160965522349741,
                    0.31595559990812827,
                    0.2703940101029144,
                    0.3613383269960169,
                    0.27051154440738656,
                    0.2252782941137158,
                    0.13516387606567265,
                    0.2928265509123663,
                    0.3155295097729099,
                    0.09009285960112551
                ],
                [
                    0.22527647401337186,
                    0.22547581927210666,
                    0.2703899774070644,
                    0.15781797152458468,
                    0.22578287204778116,
                    0.36084724655998146,
                    0.1802581822460244,
                    0.40659284533509815,
                    0.27076152571460266,
                    0.5422530877053593,
                    0.722674755165507,
                    0.5417599509458667,
                    0.6099661210955454,
                    0.2252786676098967,
                    0.18018229020469684,
                    0.22516852352398112,
                    0.451668368838807,
                    0.3158161873335846,
                    0.31567245835477437,
                    0.1804278118900789,
                    0.04503416866352483,
                    0.7213717813980081,
                    0.45167034901484293,
                    0.13534661750126536,
                    0.3158118145032407,
                    0.2703913406815526,
                    0.27051108279642844,
                    0.40585871032168663,
                    0.315961923922885,
                    0.27075452069691797,
                    0.40659430256609913,
                    0.40640897611969257,
                    0.1801827366197102,
                    0.40659452090297804,
                    0.2705126346523056,
                    0.27039086510326993,
                    0.09009170737708086,
                    0.31538107650768665,
                    0.3606866464921504,
                    0.09009089808051465
                ],
                [
                    0.1801796196156789,
                    0.15778451743652788,
                    0.18017575154582727,
                    0.15781459727744318,
                    0.18058509877761902,
                    0.3156742571268838,
                    0.09008987226196735,
                    0.4518764462040894,
                    0.13528844207436153,
                    0.6329135305010312,
                    0.9495843700603813,
                    0.6323434889672713,
                    0.40622638878449535,
                    0.13510427119602048,
                    0.1351083996010995,
                    0.09000920771844947,
                    0.49695250650135125,
                    0.20291360538526046,
                    0.18026009940700055,
                    0.11273325598301828,
                    -4.0718560077313e-06,
                    0.8572099283351583,
                    0.54224697911208,
                    0.045100090420180546,
                    0.2706339639966912,
                    0.22527363983631324,
                    0.22537352808435293,
                    0.3155313173730839,
                    0.18042852189056446,
                    0.1804240537475143,
                    0.40659498611389866,
                    0.49694604576765394,
                    0.09005147553764342,
                    0.4065930550720626,
                    0.18026324854697945,
                    0.22527763434594975,
                    0.09008805099001921,
                    0.22517325850493053,
                    0.36069000966537423,
                    0.04503619139540049
                ],
                [
                    0.02250626179807766,
                    0.04505231303744539,
                    -0.04499832545489901,
                    0.02252846358284477,
                    0.04511379009269938,
                    0.22537816253738965,
                    -3.7152678734331257e-06,
                    0.22568109719574508,
                    -0.045054057108737805,
                    0.4516715230165457,
                    0.9495844055193404,
                    0.45126639450519823,
                    -0.09004691820674704,
                    0.04501264734947119,
                    -0.02249639578961049,
                    -2.5242756014343115e-06,
                    0.3159546670229423,
                    4.926905515956204e-06,
                    0.09009061545470312,
                    -0.0450513838252255,
                    -0.04501788887587885,
                    0.7213708401005556,
                    0.4064083659034975,
                    -0.04507125039689293,
                    0.06759146810306894,
                    0.022507027514393485,
                    0.09008998433371826,
                    0.09004998760274341,
                    -0.09008723528235946,
                    0.06762277132544632,
                    0.1579278932275946,
                    0.36116904169442166,
                    4.367282749329071e-07,
                    0.022546215254891755,
                    0.09009279983684795,
                    0.04501429209846791,
                    3.6762973995574377e-06,
                    0.04499541772604232,
                    0.18018181528343594,
                    -6.074837567426883e-07
                ],
                [
                    1.2689558549494606e-06,
                    0.04505780127596218,
                    -4.581428659278242e-06,
                    -0.06755896668502043,
                    1.4463875800882486e-06,
                    0.1351692401298495,
                    1.2350210195910538e-06,
                    0.045092632668518,
                    -0.1125976223406221,
                    0.1804268546145689,
                    0.5867807577742965,
                    0.180264424515308,
                    -0.13504091273106034,
                    0.045015597151116776,
                    -0.04499294197107384,
                    -3.8770799620779783e-07,
                    0.13528706038572258,
                    -0.04503218002357379,
                    2.78068700290679e-06,
                    -6.052629343278326e-07,
                    -0.04501322160381935,
                    0.5179582112698768,
                    0.22558010451337687,
                    -0.045076494414998516,
                    -1.2419329646906618e-06,
                    -0.08996890009175595,
                    0.1351609804281093,
                    0.09005039949367116,
                    0.04507685818992212,
                    0.04507331147916856,
                    -0.09013019796819564,
                    0.13528686668607448,
                    -2.7573475333553255e-06,
                    -0.18018338237959652,
                    0.04503256940320208,
                    -1.5818320350247106e-06,
                    3.6762973995574377e-06,
                    -4.425798667440084e-06,
                    0.09005272758808719,
                    1.8907837947557127e-06
                ]
            ]
        },
        "4": {
            "x": [
                0.0,
                1.0,
                2.0,
                3.0,
                4.0,
                6.0,
                8.0
            ],
            "y": [
                [
                    0.0,
                    0.0,
                    0.0,
                    0.0,
                    0.0,
                    0.0,
                    0.0,
                    0.0,
                    0.0,
                    0.0,
                    0.0,
                    0.0,
                    0.0,
                    0.0,
                    0.0,
                    0.0,
                    0.0,
                    0.0,
                    0.0,
                    0.0,
                    0.0,
                    0.0,
                    0.0,
                    0.0,
                    0.0,
                    0.0,
                    0.0,
                    0.0,
                    0.0,
                    0.0,
                    0.0,
                    0.0,
                    0.0,
                    0.0,
                    0.0,
                    0.0,
                    0.0,
                    0.0,
                    0.0,
                    0.0
                ],
                [
                    0.1351063369680271,
                    0.13522879253241807,
                    0.09005149866386641,
                    0.22547837363938622,
                    0.09025353511024732,
                    0.06757061853878024,
                    0.15770978485841033,
                    0.09021000994886265,
                    0.11273235026410552,
                    0.18042630071943627,
                    0.0900534477454755,
                    0.0900961479360419,
                    0.18034334185339243,
                    0.09005040739466291,
                    0.11257922977034951,
                    0.18009789701484621,
                    0.18042487227980727,
                    0.22537153322058856,
                    4.89195796390951e-06,
                    0.15785867197646813,
                    0.1351647092766,
                    0.1798532159056654,
                    0.1352862813956586,
                    0.11277880878994627,
                    0.13522725069677416,
                    0.13510667316388392,
                    0.1351666177614418,
                    0.0,
                    0.09017516463992997,
                    0.1352813060844132,
                    0.1579278932275946,
                    0.0901917515187221,
                    0.11257822517865695,
                    0.09025811939773011,
                    0.09009179289498231,
                    0.13510687028754007,
                    0.09008671065466595,
                    0.1350423277544966,
                    0.1576029052380659,
                    0.04503569789591769
                ],
                [
                    0.3155331705221164,
                    0.1803425520246867,
                    0.1801802223559896,
                    0.27063024736760144,
                    0.18058711880993494,
                    0.20285940649250064,
                    0.13516391357611424,
                    0.2256786057030853,
                    0.18042887134098332,
                    0.2707577681757998,
                    0.18018517702856732,
                    0.1802661074071309,
                    0.18034303043313238,
                    0.09005033362069459,
                    0.13510611311229462,
                    0.18009959467201028,
                    0.38379110705345515,
                    0.2705116689573276,
                    0.04503637580810055,
                    0.1804292642294409,
                    0.09009122119494292,
                    0.3149548121321811,
                    0.2707528246258782,
                    0.1353497418781687,
                    0.22547905336588872,
                    0.13510687731867516,
                    0.2479464780685536,
                    0.09004782992085231,
                    0.1804249808130557,
                    0.1804207210088017,
                    0.293489601935867,
                    0.15788411916135336,
                    0.18017932238709217,
                    0.18058593801893275,
                    0.18025866784459837,
                    0.18018200982286503,
                    0.13516326770285952,
                    0.13504163482229656,
                    0.2477706671914111,
                    0.04503629866931738
                ],
                [
                    0.22528124857006532,
                    0.09012809675407124,
                    0.04501678646002544,
                    0.0901296089295403,
                    0.18058837578268455,
                    0.15774630849771276,
                    0.04502906157394518,
                    0.3160938766033538,
                    0.09017129550626832,
                    0.27076289262188813,
                    0.27039488734416206,
                    0.1577174432427206,
                    -2.370122520245488e-06,
                    -9.966485943202485e-07,
                    0.0450170592759252,
                    0.1350396721662373,
                    0.4516725910899563,
                    0.18025974665933495,
                    0.04503426034428809,
                    0.09017206492271446,
                    -3.1367416523930824e-06,
                    0.3600330557139152,
                    0.22558087932113316,
                    0.09021157602228438,
                    0.1352277838869062,
                    0.04501477403347093,
                    0.2705132218375098,
                    0.09004697381211546,
                    0.09017516463992997,
                    0.18042369171391104,
                    0.24828219971807797,
                    0.1578885835371948,
                    0.09005233149164349,
                    0.13540908718400813,
                    0.18025782724385864,
                    0.1351057578828296,
                    0.13516209649253455,
                    0.04499240284003886,
                    0.1576026855324751,
                    0.02251689399482254
                ],
                [
                    0.13510959994860344,
                    -1.7187842598631597e-06,
                    -0.04499183805384943,
                    0.045049224736333215,
                    0.13540901670234387,
                    0.06757212385500785,
                    -0.04501823678393743,
                    0.22567818012095842,
                    1.2135090855514008e-06,
                    0.27076221180709914,
                    0.2703968489536686,
                    0.04503942495403471,
                    -0.09005206671642668,
                    -0.044993180726103144,
                    -0.04499075204385272,
                    0.044993620226323694,
                    0.3611690374284481,
                    -3.0487992049021972e-06,
                    -0.045010041162500736,
                    -0.09008781286698525,
                    -0.04501548711060474,
                    0.3149601742961066,
                    0.13528661433923417,
                    0.04509237981683563,
                    0.04505534866087582,
                    -3.440617105110455e-07,
                    0.22537702280446906,
                    1.2436449735586663e-06,
                    2.0181280946385272e-07,
                    0.09017238685021772,
                    0.09021285696618538,
                    0.15788843493165458,
                    3.902250770904114e-06,
                    0.04511653912869705,
                    0.09009125055966097,
                    0.09004776813343465,
                    0.04503738062793966,
                    -0.04497573511125402,
                    0.09002966061116188,
                    1.9829422331918423e-07
                ],
                [
                    4.067552518027817e-06,
                    4.040514741121548e-07,
                    -2.7685010827172007e-06,
                    0.045049224736333215,
                    0.09025501135295046,
                    0.022514206284856703,
                    -0.04501823678393743,
                    1.2020024882375413e-07,
                    -0.0900890077036876,
                    0.2255828538639351,
                    0.27039421243189954,
                    -0.04501297646112143,
                    -0.1350420499851961,
                    -0.044992004739049796,
                    -0.044994846580715175,
                    0.022495406936410278,
                    0.18042106674723568,
                    -0.09000905001038975,
                    -0.04501140455215502,
                    -0.09008776280514924,
                    0.0,
                    0.3600330557139152,
                    0.04507488478005864,
                    -0.045073263965548366,
                    -0.18001598886327108,
                    -0.04499281679130046,
                    0.135162868850482,
                    -0.08996995481349213,
                    0.04507258391694627,
                    -4.818647055315761e-06,
                    -0.1351625030187466,
                    0.11274687697385385,
                    -0.04499157818480587,
                    -0.06763122147586172,
                    0.022516430097117096,
                    -0.08996724327085176,
                    4.824374608136672e-07,
                    -0.0449763469812452,
                    0.06750985290635353,
                    1.9773566582725888e-06
                ],
                [
                    0.04501735755806513,
                    -0.04503368087107468,
                    0.09004583516383718,
                    -1.5720215538472804e-06,
                    0.09025513526591246,
                    0.022516603059966417,
                    -3.208959627437613e-06,
                    -0.1801820083040518,
                    -0.04505248232461445,
                    0.13529363244736786,
                    0.1351103639670888,
                    -0.0900040437816155,
                    -0.04503769972608376,
                    0.045015632114925874,
                    4.652708545938022e-06,
                    0.09000761848690053,
                    1.0945760210989697e-06,
                    -0.04502053758564059,
                    -0.04501140455215502,
                    0.04507801359548551,
                    -7.13077133812634e-07,
                    0.26990399137418947,
                    -0.06757472099235298,
                    5.334641447474198e-07,
                    -0.22496876073298694,
                    -0.06748100196789342,
                    1.8884223726978178e-06,
                    -0.08996792949922061,
                    0.0901685045586905,
                    -0.04505804417303033,
                    -0.13516805754116268,
                    0.02253909957408487,
                    1.2960638004488878e-06,
                    -0.09016602013832513,
                    -4.6932215897188545e-06,
                    -0.1349194150176432,
                    3.4048924286989024e-06,
                    -0.04497568916383127,
                    0.022497043213678625,
                    -6.402364612634326e-07
                ]
            ]
        },
        "5": {
            "x": [
                0.0,
                1.0,
                2.0,
                3.0,
                4.0,
                6.0,
                8.0
            ],
            "y": [
                [
                    0.0,
                    0.0,
                    0.0,
                    0.0,
                    0.0,
                    0.0,
                    0.0,
                    0.0,
                    0.0,
                    0.0,
                    0.0,
                    0.0,
                    0.0,
                    0.0,
                    0.0,
                    0.0,
                    0.0,
                    0.0,
                    0.0,
                    0.0,
                    0.0,
                    0.0,
                    0.0,
                    0.0,
                    0.0,
                    0.0,
                    0.0,
                    0.0,
                    0.0,
                    0.0,
                    0.0,
                    0.0,
                    0.0,
                    0.0,
                    0.0,
                    0.0,
                    0.0,
                    0.0,
                    0.0,
                    0.0
                ],
                [
                    0.13510304083530067,
                    0.04505180816515347,
                    0.09004877643916248,
                    0.09017105164872674,
                    0.0676634501468658,
                    0.09009174849936755,
                    0.04503411922685932,
                    0.04509405132722895,
                    0.045075491417583935,
                    0.04507946248269731,
                    0.04501846485334496,
                    0.0450375943828592,
                    0.09012892986738358,
                    0.04501737621355173,
                    0.09004580525895811,
                    0.04499041760544331,
                    0.11272681563075661,
                    3.0396618025674282e-06,
                    0.04503628726222486,
                    0.09017700883109225,
                    0.045034116570314475,
                    0.022464744705167627,
                    0.04507593502264208,
                    0.06763018699830675,
                    0.04505534866087582,
                    0.09004852857890788,
                    0.06756217049442431,
                    0.045037530798433756,
                    0.04507881602155679,
                    1.1198513245880282e-06,
                    0.045094851420850804,
                    0.04507312240603761,
                    0.13504220100698244,
                    0.1127791763484381,
                    0.09009171463522109,
                    0.09005226322377691,
                    0.045039702421255184,
                    0.09000748005797293,
                    0.0675349259546196,
                    0.04503328858007194
                ],
                [
                    0.18018350984779502,
                    0.045056731922500565,
                    0.13510262148452765,
                    0.09017334251511439,
                    0.11280097239052912,
                    0.13516391571637304,
                    0.04503411922685932,
                    0.04509366076073662,
                    0.06762579561281988,
                    0.09017450061640253,
                    0.04501529860749082,
                    0.09008965958860127,
                    0.09013297613439662,
                    0.04501737621355173,
                    0.04501688949657784,
                    0.04499113138816374,
                    0.1352817645259763,
                    3.356838249118921e-06,
                    0.04504029812000998,
                    0.09017653017637305,
                    0.06756277994140503,
                    0.02246445675163905,
                    0.13528407182574329,
                    0.06763474909755343,
                    0.04505119921879133,
                    0.06753195217153093,
                    0.13516681109263246,
                    0.0900890077036876,
                    0.09017091574129343,
                    1.1198513245880282e-06,
                    0.04509612388635616,
                    0.04507551084754194,
                    0.13504352497572447,
                    0.13534912640850782,
                    0.13516510324668723,
                    0.13510557426478279,
                    0.04504096971536267,
                    0.09001046790561654,
                    0.09005234919267538,
                    0.04503461254881397
                ],
                [
                    0.15764383962598635,
                    0.04505717032907902,
                    0.13510262148452765,
                    0.0450750499246997,
                    0.11279936656298775,
                    0.13516848955746635,
                    0.04502906157394518,
                    1.280943900991427e-06,
                    0.04507915959361866,
                    0.09017450061640253,
                    0.04501751535706558,
                    0.09009452428835321,
                    0.09013297613439662,
                    0.04501524105789301,
                    0.045014064742817606,
                    0.04499281013324902,
                    0.09016687087445531,
                    0.04505648443316734,
                    0.045040739842170996,
                    0.06762634688260734,
                    0.04503467970653435,
                    0.0,
                    0.09017146654954435,
                    0.022538565657773763,
                    -4.055424644905381e-06,
                    0.0,
                    0.1351682276689915,
                    0.0450369681582779,
                    0.06762443580729564,
                    1.1886384037318454e-06,
                    0.04509743551753051,
                    0.06762100339431086,
                    0.13504220100698244,
                    0.13534859688399647,
                    0.13516185708371609,
                    0.09005085243832106,
                    0.04503532960356352,
                    0.09001046790561654,
                    0.09005292286250116,
                    0.04503351337861872
                ],
                [
                    0.18017911078167057,
                    0.045056732678358025,
                    0.06752959656321442,
                    -7.751509537579082e-07,
                    0.06766682439400727,
                    0.13516668229840534,
                    -2.5663617441162856e-06,
                    2.9020733418178013e-06,
                    3.927129484521119e-06,
                    0.045081506040981045,
                    0.09005113965774386,
                    0.1126291187960254,
                    0.0450591368033173,
                    -3.2454576726070883e-07,
                    -0.044993169988729986,
                    0.04498847095368064,
                    0.09016576191064199,
                    0.022529598575119963,
                    0.0450379552965135,
                    4.941915155848298e-06,
                    0.022517820735943356,
                    0.06741919406975411,
                    0.0901710543251994,
                    -7.500884882660763e-08,
                    -0.045037009683670526,
                    -0.08996830632910557,
                    0.13516753788947763,
                    3.124606361731841e-06,
                    0.045074815668065205,
                    1.1886384037318454e-06,
                    0.06765314337904016,
                    0.04507477906141327,
                    0.09000865446499212,
                    0.09021280930127851,
                    0.04503543813356181,
                    0.045013792692814525,
                    6.9939798517104634e-06,
                    0.04499047619713081,
                    0.0450158152102223,
                    0.02251470947752357
                ],
                [
                    0.2027292463855588,
                    0.045051377878274845,
                    0.04500922723423417,
                    -0.045055413262924726,
                    0.06766470136663251,
                    3.6405958105389935e-06,
                    -2.922454967885235e-06,
                    0.04509979716472186,
                    -0.04505328867295327,
                    0.04507969728174571,
                    0.13510327940185235,
                    0.09008832981577813,
                    0.09012892986738358,
                    0.04501381220875783,
                    -1.9544237866986336e-06,
                    0.04498960732592533,
                    -4.10245357274075e-06,
                    0.04505988997522595,
                    0.04503954920492831,
                    -6.471803374319407e-07,
                    2.387397966985283e-06,
                    0.06742027028736469,
                    0.0901679977870285,
                    -0.022538776299602603,
                    -0.09004919365445224,
                    -0.1349200260927832,
                    0.045036938905778645,
                    -0.04501471778516497,
                    -1.5821181242048343e-06,
                    -3.601052499385693e-06,
                    0.045094851420850804,
                    0.04507376286883619,
                    0.09000388945849908,
                    -5.281358260986191e-06,
                    -2.7137917129604894e-06,
                    -0.0449920629879107,
                    1.5504959804124585e-06,
                    -0.04497548978482868,
                    0.0450151935086846,
                    0.02251470947752357
                ],
                [
                    0.18018375388491442,
                    -5.557512817166987e-07,
                    0.04501478743066384,
                    5.072816550155679e-08,
                    0.06766682439400727,
                    0.04503774952697309,
                    0.04503411922685932,
                    0.09020913969881666,
                    -0.0450557610626785,
                    0.04507771578683255,
                    0.13510315754255603,
                    5.0785426562449665e-06,
                    0.09013421122564456,
                    0.04501264734947119,
                    0.04501185134665886,
                    0.044990787326453285,
                    0.04507289277609983,
                    0.0901310598085114,
                    0.045037101053681916,
                    6.179048405996479e-07,
                    0.04503202702080006,
                    0.06741871284526585,
                    0.045073401680358324,
                    0.0225354375668875,
                    -0.02251857910254837,
                    -0.06748100196789342,
                    -3.4195705761186357e-06,
                    -0.04501177528561506,
                    -0.045054655367351704,
                    -3.601052499385693e-06,
                    0.09021093545205823,
                    0.04507376286883619,
                    0.04499132567119263,
                    -0.045074877759835305,
                    -1.6216119447243216e-06,
                    -0.04499396248696713,
                    -0.04501082885282412,
                    -0.022487996271435218,
                    0.0450151935086846,
                    -3.163681677853525e-06
                ]
            ]
        },
        "6": {
            "x": [
                0.0,
                1.0,
                2.0,
                3.0,
                4.0,
                6.0,
                8.0
            ],
            "y": [
                [
                    0.0,
                    0.0,
                    0.0,
                    0.0,
                    0.0,
                    0.0,
                    0.0,
                    0.0,
                    0.0,
                    0.0,
                    0.0,
                    0.0,
                    0.0,
                    0.0,
                    0.0,
                    0.0,
                    0.0,
                    0.0,
                    0.0,
                    0.0,
                    0.0,
                    0.0,
                    0.0,
                    0.0,
                    0.0,
                    0.0,
                    0.0,
                    0.0,
                    0.0,
                    0.0,
                    0.0,
                    0.0,
                    0.0,
                    0.0,
                    0.0,
                    0.0,
                    0.0,
                    0.0,
                    0.0,
                    0.0
                ],
                [
                    0.1351063369680271,
                    0.09012876370281594,
                    0.1351015749075189,
                    0.09012967511362704,
                    0.0451194277396267,
                    0.13516174039931075,
                    0.09008945501843033,
                    -0.04507538213650958,
                    0.04507969728174571,
                    1.475609591544691e-06,
                    0.04501975028633143,
                    -4.6207832909983537e-07,
                    -0.022517551902791033,
                    0.06753243968726874,
                    0.04501514758220285,
                    0.04501534021157155,
                    -0.04505547979143679,
                    0.1351627561022687,
                    0.09009096991398,
                    0.04506532838340868,
                    0.09009180480147364,
                    0.13486004253541,
                    0.13528341162922097,
                    0.045095319130470074,
                    0.04505631790854103,
                    -0.02249795232612606,
                    0.06755955290130478,
                    0.09005070100334223,
                    0.09017420135265825,
                    0.04507099609439105,
                    0.1353457774647173,
                    0.04507457755367937,
                    0.09000738006127704,
                    0.04511892572402697,
                    0.04503573487306545,
                    0.09005107723686784,
                    0.09009248693228075,
                    0.06750054348586362,
                    0.045013797942698,
                    0.09008525112845761
                ],
                [
                    0.1801819154643534,
                    0.09013168378607857,
                    0.1351004562082455,
                    0.15778273272201443,
                    0.09025513526591246,
                    0.1802621622264841,
                    0.09008819080845354,
                    -3.825477397911836e-07,
                    0.045078426371726155,
                    0.045077448810803694,
                    0.13510769184580892,
                    0.04503681747445426,
                    0.04505186264362507,
                    0.09004937503897464,
                    0.045011759191735334,
                    0.045018438515226744,
                    -4.720358413312642e-06,
                    0.22537353583135575,
                    0.11262809169361876,
                    0.09015133952578074,
                    0.09009257686996008,
                    0.11237185252987475,
                    0.18042435898264264,
                    0.045094210166656754,
                    0.09012944031457865,
                    0.04501397195579776,
                    0.13516419349951292,
                    0.13510019330305717,
                    0.1352903033663446,
                    0.09017076557599084,
                    0.1353494021437501,
                    0.13528094040879374,
                    0.11252308672554284,
                    0.04511949851122029,
                    0.11262575732519509,
                    0.2027288430990745,
                    0.06756402334943598,
                    0.04499517239961698,
                    0.06753440935188812,
                    0.09008668153100197
                ],
                [
                    0.1351063369680271,
                    0.04505490664741443,
                    0.04501254476939143,
                    0.09013186492042786,
                    0.0451194277396267,
                    0.09009220275539509,
                    0.04503426635600277,
                    -1.1206509483163707e-06,
                    0.04507997283083168,
                    0.06762241089265122,
                    0.13510423727155674,
                    0.06756371540376788,
                    0.04505208159124821,
                    0.045015310947444154,
                    -3.4487320243470343e-06,
                    1.1363722446922075e-06,
                    -2.597137345128342e-06,
                    0.2253738472516158,
                    0.11262809169361876,
                    0.0676018160153594,
                    0.045037723807233754,
                    0.13485949073148784,
                    0.22557738705433958,
                    -1.2746836355742586e-06,
                    0.04505143783909535,
                    -7.900461598819852e-07,
                    0.09008891859647586,
                    0.13510472569547602,
                    0.045075147714834646,
                    0.09017116387420733,
                    0.0902118439712246,
                    0.09017162297791187,
                    0.09000449585017861,
                    0.045120281288493505,
                    0.0900851258245303,
                    0.18017981072884454,
                    5.0566644155536355e-06,
                    0.04499023087070547,
                    0.09005012965052822,
                    1.7934602661306975e-06
                ],
                [
                    0.13510338469224545,
                    6.114323089501106e-07,
                    -4.812788673702606e-06,
                    0.04505605245896993,
                    0.04511768674842273,
                    1.948098153403688e-06,
                    -4.6932215897188545e-06,
                    2.347990483986262e-07,
                    8.132372130154053e-07,
                    0.09016723827609097,
                    0.1351039761805187,
                    0.09008855696546758,
                    0.04505244873114864,
                    4.139512616019303e-07,
                    -0.04499297271223135,
                    -0.08996206998740314,
                    -0.02253052645137349,
                    0.18026043783656787,
                    0.13516336284930297,
                    0.0,
                    0.04503291641594137,
                    0.1348585395063444,
                    0.18042435898264264,
                    -0.04507125039689293,
                    -4.597616238444235e-06,
                    -1.977321255397513e-06,
                    0.04502995181008254,
                    0.04501390393722929,
                    -0.04505079773770193,
                    0.09017076557599084,
                    0.04509303833226817,
                    0.090168566203493,
                    0.044987486184087044,
                    0.04511505563818069,
                    0.02251547459228076,
                    0.13510712893998034,
                    0.022519186003270658,
                    -8.259775988173068e-07,
                    0.09004864892314929,
                    -1.0336549161604758e-06
                ],
                [
                    0.09005248418560896,
                    3.866337621727389e-07,
                    -1.999029361599014e-06,
                    -5.295259931370477e-07,
                    1.159747607164252e-06,
                    -3.775663799915341e-06,
                    -0.02250933045708703,
                    0.04509244142614047,
                    -0.09008530439096943,
                    1.475609591544691e-06,
                    0.09005347082559084,
                    -0.04501008374650778,
                    8.401073763597555e-07,
                    0.02250693862604697,
                    -0.04499234612661884,
                    -0.08996341989042161,
                    -0.06757472099235298,
                    0.09008885033120809,
                    0.13516336284930297,
                    -0.022524990949509466,
                    3.2743523031564248e-06,
                    0.08988813152137687,
                    0.0450742183583617,
                    -0.04507228867080794,
                    -0.0450372344822173,
                    -4.4598444937093973e-07,
                    -0.09000943233256231,
                    0.0,
                    -0.04505448231132603,
                    0.045074882720160775,
                    -0.06760407745678006,
                    0.04506959640157432,
                    -4.69938096336886e-06,
                    -0.045094733843910995,
                    -5.247049315426633e-06,
                    0.04501237776993838,
                    -9.516427735278832e-07,
                    -1.5030290655970724e-06,
                    8.204363716735052e-07,
                    0.04503074250905087
                ],
                [
                    0.09005315192801516,
                    0.022526088888907114,
                    0.045008985154024295,
                    -1.79160338764639e-06,
                    -0.06763266815228569,
                    0.09009189913041299,
                    -2.050545841070228e-06,
                    -0.045073263965548366,
                    -0.04505498111186995,
                    -0.045054665524355636,
                    0.0450149344785607,
                    -0.09000575560646767,
                    -3.03748852584218e-06,
                    2.5407610290129057e-06,
                    -0.04499284924581537,
                    1.080957161614382e-06,
                    -0.11260039924149068,
                    0.13515912739155775,
                    0.09009187275609096,
                    -0.02252630811328965,
                    0.045037723807233754,
                    0.08988619993828983,
                    -9.719230106841614e-08,
                    0.0450970878485555,
                    0.022525652819883668,
                    -7.900461598819852e-07,
                    -1.9423928491746345e-06,
                    0.045013617432569736,
                    -0.0675694145464161,
                    -9.770369983619354e-07,
                    -0.09013052255558769,
                    -4.015731406292744e-07,
                    -7.81913485514707e-07,
                    -0.06763114646701288,
                    -2.779716587908432e-06,
                    0.045011150017065876,
                    4.798702497144092e-06,
                    -1.5030290655970724e-06,
                    -0.089966358402987,
                    0.045031435172879775
                ]
            ]
        }
    },
    "best_10_percent/experiment_e": {
        "pure_tones": {
            "x": [
                80.00000000000001,
                113.13708498984762,
                159.99999999999994,
                226.2741699796951,
                319.9999999999999
            ],
            "y": [
                [
                    1.9228567044379232,
                    1.4835942242546363,
                    1.3445936281578368,
                    2.1742713378184586,
                    0.9470747326791622,
                    2.562194504415716,
                    1.4092046150790491,
                    0.9166311183227978,
                    1.2767410641385573,
                    1.0744771923201217,
                    2.6632957792742085,
                    1.1258945333048405,
                    1.4511365632651108,
                    3.644106529464439,
                    3.1894758239089076,
                    3.4371241789735736,
                    0.9919066835449156,
                    2.1981479755865445,
                    3.74022447427495,
                    1.2018892262381218,
                    1.5736000971302082,
                    0.6495371083594925,
                    2.816385927737535,
                    3.880457624205819,
                    1.172347516454025,
                    1.3540929338434697,
                    5.567912139068117,
                    12.047244192108767,
                    9.922332362863001,
                    2.4799539598691687,
                    2.4004707852196816,
                    1.202439095891268,
                    4.699806333688312,
                    5.1655768150458785,
                    5.430911716633986,
                    2.4817626312065566,
                    4.933478963840105,
                    1.987842109365595,
                    2.5839957366436526,
                    3.2438490550230292
                ],
                [
                    0.6379030004744527,
                    1.0746202204936899,
                    0.503520717311805,
                    0.7280045182942664,
                    0.6277544719442487,
                    1.1722788517744211,
                    0.7822108432739434,
                    0.5833197455583501,
                    0.8518662434391396,
                    0.5801083051923436,
                    0.7556433984792402,
                    0.550416166962604,
                    0.6701539745512801,
                    1.4810339523536806,
                    1.6536570033096165,
                    0.8433522006563171,
                    0.47542512642320905,
                    1.1252097493944386,
                    1.5741703804817089,
                    0.8243287138987236,
                    1.2281582818735548,
                    0.5073033956943312,
                    0.883960434753251,
                    1.3431586245869223,
                    0.6548848974379312,
                    0.7475906845346119,
                    0.7790122181112068,
                    1.1917877170684386,
                    1.4992968642912843,
                    1.017380605482217,
                    0.7778501017013477,
                    0.6547695077489701,
                    1.7295398036348768,
                    0.7252821187095602,
                    1.446510647373429,
                    0.8139935018552548,
                    1.9126899122226206,
                    1.1739933577052948,
                    1.4067133238281058,
                    1.495978416535253
                ],
                [
                    0.44806380887952757,
                    0.5664888236378536,
                    0.3582260489330397,
                    0.48543200799517616,
                    0.34705000222941595,
                    0.5904890685248463,
                    0.3969358320931773,
                    0.43166396031530857,
                    0.4958462664307864,
                    0.3669781059768253,
                    0.41819757830355525,
                    0.43603076754228,
                    0.496934619695466,
                    0.942349741852169,
                    0.8692630801097486,
                    0.7030059324024531,
                    0.35038459689265244,
                    0.7569265829916781,
                    0.7627018842897646,
                    0.5648211083599665,
                    0.6151309245891129,
                    0.33892558139389256,
                    0.5559757621936854,
                    0.763510560960353,
                    0.4910678429985305,
                    0.4832602431672795,
                    0.6050183595787054,
                    0.8173186714022566,
                    0.9172497787132523,
                    0.5242072281554802,
                    0.5049596646522486,
                    0.4706022534364965,
                    0.9841080041797291,
                    0.4335215109436844,
                    1.0202770684882103,
                    0.7611299775457492,
                    0.9994798668199079,
                    0.6025382023947897,
                    0.7082769979612349,
                    0.8879874490484803
                ],
                [
                    0.3137996147197178,
                    0.34286907599147737,
                    0.27252236036132266,
                    0.38335416514269166,
                    0.32183319394501536,
                    0.43007843324838324,
                    0.3018624461059427,
                    0.3406630629388553,
                    0.456802561264702,
                    0.28686084669822204,
                    0.37139191993918125,
                    0.3725724796566765,
                    0.3662227242513953,
                    0.6702698479875173,
                    0.6954671500271575,
                    0.5970988916353198,
                    0.2944470519947053,
                    0.5945047878082929,
                    0.5211228004551279,
                    0.4402187314701735,
                    0.5219246348435774,
                    0.27987980483930697,
                    0.45701345015612616,
                    0.6255334064371176,
                    0.416284389986282,
                    0.41217310669761015,
                    0.4265151767891844,
                    0.4924188736653487,
                    0.553278837089772,
                    0.4099751168695024,
                    0.44803010933394355,
                    0.4001180630748497,
                    0.5907872306558748,
                    0.35920499973813197,
                    0.7192050960360115,
                    0.5178946528657871,
                    0.5528778099498056,
                    0.4788396749686419,
                    0.418849311833718,
                    0.6518666241447192
                ],
                [
                    0.2912828469782221,
                    0.28851886993770326,
                    0.2499966735606369,
                    0.387708689221208,
                    0.30195418744677993,
                    0.3545883337180523,
                    0.3025442617980827,
                    0.27563624569792206,
                    0.4361124415421388,
                    0.31202424838421783,
                    0.31238767765751835,
                    0.35211910561196436,
                    0.2680339467807666,
                    0.6216657091752236,
                    0.5360507922371762,
                    0.5086278235588216,
                    0.24668029060851343,
                    0.5284833849374552,
                    0.39941480421345754,
                    0.4272777648135119,
                    0.4190677850149113,
                    0.27699038211259247,
                    0.4533305266705152,
                    0.5037196229326559,
                    0.41516278961530195,
                    0.31374642586820684,
                    0.37162276503108704,
                    0.43778229865226725,
                    0.384093892165715,
                    0.3358120979385948,
                    0.3533953538423233,
                    0.32028980730237994,
                    0.5216728886480948,
                    0.25398418521294336,
                    0.6570333905692823,
                    0.5545999954332944,
                    0.5117759054153411,
                    0.3831461357691488,
                    0.30207086901075997,
                    0.49307128908246683
                ]
            ]
        },
        "transposed_tones": {
            "x": [
                80.00000000000001,
                113.13708498984762,
                159.99999999999994,
                226.2741699796951,
                319.9999999999999
            ],
            "y": [
                [
                    9.615800880342224,
                    24.662036078528253,
                    10.644582158740791,
                    33.40993645135648,
                    5.098688632022746,
                    27.23257939970206,
                    4.3323559070559785,
                    71.11068969051013,
                    10.120220821174367,
                    6.514223360268703,
                    53.908604535517824,
                    14.088579320475212,
                    32.69849129454128,
                    52.68058469015674,
                    23.264550561159368,
                    6.547925312525851,
                    6.733523284950094,
                    21.546183707663733,
                    44.784109346212354,
                    8.002787414857533,
                    25.025863760456282,
                    9.07989618551084,
                    70.23107432930935,
                    44.955049908210064,
                    56.71703509352726,
                    22.4652223863971,
                    100.0,
                    55.943832861142695,
                    9.15976583256215,
                    12.203450155428301,
                    50.659244306908214,
                    18.613559882866177,
                    47.59833752654131,
                    27.49715473664261,
                    70.86640535943933,
                    73.02512090598081,
                    55.32335254096924,
                    11.360280440174757,
                    29.732092508485486,
                    57.60853788827369
                ],
                [
                    6.033153354735048,
                    9.703598476715008,
                    5.28283051824016,
                    16.197384283739986,
                    8.905305524570457,
                    6.112919315478109,
                    2.9274714156490713,
                    24.977365513288103,
                    9.81077075680981,
                    4.478106395526342,
                    10.576750243319823,
                    11.027205452393407,
                    9.300150016594914,
                    29.912058921219092,
                    9.813506286223898,
                    5.0404775263116015,
                    3.5600956989565105,
                    8.07221011622972,
                    9.70353244820939,
                    3.989479195399297,
                    9.009635050577089,
                    5.0391991578895965,
                    47.7841099824636,
                    73.30074730904377,
                    13.785267472963183,
                    12.42175905620852,
                    95.7135129083282,
                    18.115132753842065,
                    9.726228061716823,
                    9.862818095408658,
                    34.70543344535095,
                    14.663951304659127,
                    12.425316630137672,
                    5.354725853832335,
                    41.589400835934875,
                    80.26746454549483,
                    41.017691817739234,
                    5.973491672674302,
                    11.148440318045138,
                    27.749434245739586
                ],
                [
                    8.745413523482648,
                    9.941012025656343,
                    3.9530750534846626,
                    13.878533633426219,
                    7.268584613955742,
                    6.395439213687625,
                    3.3726780203841513,
                    20.37889245885618,
                    12.595756398441072,
                    3.9218532725255053,
                    8.159655870713632,
                    6.156047564544794,
                    4.364093939072204,
                    69.98692857435753,
                    4.6623300712946705,
                    4.1004158301826665,
                    3.035888963778317,
                    7.119685971040678,
                    11.823513390836187,
                    2.549706748148559,
                    16.73598877392396,
                    3.7528781408718466,
                    24.022094470453467,
                    68.39226112284976,
                    21.15755441661569,
                    6.5003827429697045,
                    67.06158433263494,
                    37.77520303987506,
                    5.920861690776379,
                    11.992020204434983,
                    15.740040405439442,
                    17.97923051736251,
                    16.452420308253657,
                    5.743088653717588,
                    22.876618601500155,
                    61.70953550662174,
                    28.291872745647396,
                    4.644623126166323,
                    7.1509463215233415,
                    47.70385250112449
                ],
                [
                    6.512554485124422,
                    26.502919159320317,
                    9.290389332094529,
                    14.856202112250143,
                    6.985170937427217,
                    13.402974304562399,
                    3.1125753661395295,
                    16.869305721349566,
                    30.48425805902321,
                    6.591417202797941,
                    9.799693873090966,
                    7.2177357379530545,
                    6.1089026949015155,
                    30.375340001432026,
                    6.971905189224292,
                    3.6785676925853865,
                    5.277769722610179,
                    8.947766070311902,
                    17.489904625502934,
                    2.1111981921025675,
                    15.650495423375617,
                    5.033212598131123,
                    22.936704609980236,
                    75.89415200817547,
                    53.4035688849986,
                    6.676869712862987,
                    75.72626324119234,
                    41.123096240208476,
                    5.361852420839109,
                    7.065586178334466,
                    23.380442542584156,
                    33.125843569287234,
                    49.72231671781677,
                    11.365115967524616,
                    16.83589092173479,
                    83.32419490677222,
                    37.13168212577145,
                    5.2811416898742545,
                    10.257759984037534,
                    77.14972330175013
                ],
                [
                    5.715302911425557,
                    18.998119578316803,
                    7.501723082360856,
                    9.597664176128474,
                    7.533809333692871,
                    15.919534482312672,
                    4.3224341368448,
                    8.142312081132138,
                    33.444041339717806,
                    5.24203611357083,
                    18.81296031797715,
                    9.154829180168312,
                    5.820229781452971,
                    18.33412081511201,
                    14.544088541176585,
                    5.019298637315928,
                    7.121080931828601,
                    9.335776719596916,
                    13.949987472414447,
                    2.6825888076432256,
                    7.589367891844124,
                    7.6869061012807665,
                    19.606044897968452,
                    42.57601517878678,
                    24.735722343416487,
                    10.458388269923645,
                    21.104338891240292,
                    26.405534833751233,
                    7.30510618232694,
                    9.130439346870444,
                    34.8176011315435,
                    29.193808583796354,
                    26.84503451221915,
                    18.243544900852854,
                    29.599432143006695,
                    35.18965791479487,
                    29.80134891358993,
                    15.11907063315805,
                    8.192179401911693,
                    36.49812434896773
                ]
            ]
        }
    },
    "human_listeners/experiment_a": {
        "rand": {
            "x": [
                5.333333333333334,
                8.0,
                10.666666666666668,
                16.0,
                21.333333333333336,
                32.0
            ],
            "y": [
                [
                    0.523305
                ],
                [
                    0.81553
                ],
                [
                    3.8894
                ],
                [
                    10.2042
                ],
                [
                    11.0578
                ],
                [
                    13.13165
                ]
            ]
        },
        "sine": {
            "x": [
                5.333333333333334,
                8.0,
                10.666666666666668,
                16.0,
                21.333333333333336,
                32.0
            ],
            "y": [
                [
                    0.49302999999999997
                ],
                [
                    0.778635
                ],
                [
                    1.5918
                ],
                [
                    4.2781
                ],
                [
                    5.22655
                ],
                [
                    5.76835
                ]
            ]
        }
    },
    "human_listeners/experiment_b": {
        "high_harmonics": {
            "f0_in_hz": 125.0,
            "filter_position_in_hz": 3900.0,
            "x_bin_centers": [
                0.9090450000000001,
                0.9273168045000001,
                0.9459558722704502,
                0.9649695853030862,
                0.9843654739676784,
                1.0041512199944287,
                1.0243346595163167,
                1.0449237861725946,
                1.0659267542746638,
                1.0873518820355845,
                1.1092076548644998,
                1.131502728727276,
                1.1542459335746944,
                1.1774462768395457,
                1.2011129470040207,
                1.2252553172388014,
                1.2498829491153014,
                1.2750055963925186,
                1.3006332088800083,
                1.3267759363784966,
                1.3534441326997042,
                1.3806483597669683,
                1.4083993917982844,
                1.43670821957343,
                1.465586054786856,
                1.4950443344880715,
                1.525094725611282,
                1.5557491295960686,
                1.5870196871009494,
                1.6189187828116784,
                1.6514590503461934,
                1.6846533772581518,
                1.7185149101410406,
                1.7530570598348756,
                1.7882935067375567,
                1.8242382062229816,
                1.8609053941680633,
                1.8983095925908415,
                1.9364656154019175,
                1.9753885742714958,
                2.015093884614353,
                2.0555972716951016,
                2.096914776856173,
                2.1390627638709825,
                2.182057925424789,
                2.2259172897258273,
                2.2706582272493163,
                2.3162984576170276
            ],
            "y_bin_heights": [
                [
                    0.0
                ],
                [
                    0.0
                ],
                [
                    0.0
                ],
                [
                    0.0
                ],
                [
                    0.0
                ],
                [
                    0.0
                ],
                [
                    0.0
                ],
                [
                    0.0
                ],
                [
                    0.0
                ],
                [
                    0.0
                ],
                [
                    0.0
                ],
                [
                    0.0
                ],
                [
                    0.0
                ],
                [
                    0.0
                ],
                [
                    0.0
                ],
                [
                    0.0
                ],
                [
                    0.0
                ],
                [
                    0.0
                ],
                [
                    0.7
                ],
                [
                    0.0
                ],
                [
                    0.0
                ],
                [
                    0.0
                ],
                [
                    0.0
                ],
                [
                    0.0
                ],
                [
                    0.0
                ],
                [
                    0.0
                ],
                [
                    0.0
                ],
                [
                    0.7
                ],
                [
                    1.4
                ],
                [
                    0.7
                ],
                [
                    1.4
                ],
                [
                    0.7
                ],
                [
                    1.4
                ],
                [
                    2.0999999999999996
                ],
                [
                    2.0999999999999996
                ],
                [
                    4.199999999999999
                ],
                [
                    7.699999999999999
                ],
                [
                    15.9
                ],
                [
                    15.200000000000001
                ],
                [
                    11.2
                ],
                [
                    12.5
                ],
                [
                    4.9
                ],
                [
                    3.5
                ],
                [
                    8.4
                ],
                [
                    3.5
                ],
                [
                    1.4
                ],
                [
                    0.0
                ],
                [
                    0.7
                ]
            ]
        },
        "low_harmonics": {
            "f0_in_hz": 125.0,
            "filter_position_in_hz": 125.0,
            "x_bin_centers": [
                0.9090450000000001,
                0.9273168045000001,
                0.9459558722704502,
                0.9649695853030862,
                0.9843654739676784,
                1.0041512199944287,
                1.0243346595163167,
                1.0449237861725946,
                1.0659267542746638,
                1.0873518820355845,
                1.1092076548644998,
                1.131502728727276,
                1.1542459335746944,
                1.1774462768395457,
                1.2011129470040207,
                1.2252553172388014,
                1.2498829491153014,
                1.2750055963925186,
                1.3006332088800083,
                1.3267759363784966,
                1.3534441326997042,
                1.3806483597669683,
                1.4083993917982844,
                1.43670821957343,
                1.465586054786856,
                1.4950443344880715,
                1.525094725611282,
                1.5557491295960686,
                1.5870196871009494,
                1.6189187828116784,
                1.6514590503461934,
                1.6846533772581518,
                1.7185149101410406,
                1.7530570598348756,
                1.7882935067375567,
                1.8242382062229816,
                1.8609053941680633,
                1.8983095925908415,
                1.9364656154019175,
                1.9753885742714958,
                2.015093884614353,
                2.0555972716951016,
                2.096914776856173,
                2.1390627638709825,
                2.182057925424789,
                2.2259172897258273,
                2.2706582272493163,
                2.3162984576170276
            ],
            "y_bin_heights": [
                [
                    0.0
                ],
                [
                    0.0
                ],
                [
                    0.7
                ],
                [
                    11.100000000000001
                ],
                [
                    34.7
                ],
                [
                    32.7
                ],
                [
                    15.9
                ],
                [
                    2.0999999999999996
                ],
                [
                    1.4
                ],
                [
                    0.7
                ],
                [
                    0.0
                ],
                [
                    0.0
                ],
                [
                    0.0
                ],
                [
                    0.0
                ],
                [
                    0.0
                ],
                [
                    0.0
                ],
                [
                    0.0
                ],
                [
                    0.0
                ],
                [
                    0.0
                ],
                [
                    0.0
                ],
                [
                    0.0
                ],
                [
                    0.0
                ],
                [
                    0.0
                ],
                [
                    0.0
                ],
                [
                    0.0
                ],
                [
                    0.0
                ],
                [
                    0.0
                ],
                [
                    0.0
                ],
                [
                    0.0
                ],
                [
                    0.7
                ],
                [
                    0.0
                ],
                [
                    0.0
                ],
                [
                    0.0
                ],
                [
                    0.0
                ],
                [
                    0.0
                ],
                [
                    0.0
                ],
                [
                    0.0
                ],
                [
                    0.0
                ],
                [
                    0.0
                ],
                [
                    0.0
                ],
                [
                    0.0
                ],
                [
                    0.0
                ],
                [
                    0.0
                ],
                [
                    0.0
                ],
                [
                    0.0
                ],
                [
                    0.0
                ],
                [
                    0.0
                ],
                [
                    0.0
                ]
            ]
        }
    },
    "human_listeners/experiment_c": {
        "high_harmonics": {
            "x": [
                0.0,
                8.0,
                16.0,
                24.0
            ],
            "y": [
                [
                    0.0
                ],
                [
                    -0.1395
                ],
                [
                    0.275733
                ],
                [
                    0.37927299999999997
                ]
            ]
        },
        "low_harmonics": {
            "x": [
                0.0,
                8.0,
                16.0,
                24.0
            ],
            "y": [
                [
                    0.0
                ],
                [
                    2.496567
                ],
                [
                    4.637067
                ],
                [
                    5.780467
                ]
            ]
        }
    },
    "human_listeners/experiment_d": {
        "1": {
            "x": [
                0.0,
                1.0,
                2.0,
                3.0,
                4.0,
                6.0,
                8.0
            ],
            "y": [
                [
                    0.0
                ],
                [
                    0.25599666666666665
                ],
                [
                    0.5286433333333332
                ],
                [
                    0.7767533333333333
                ],
                [
                    1.038
                ],
                [
                    0.28468666666666664
                ],
                [
                    0.24289000000000002
                ]
            ]
        },
        "12": {
            "x": [
                0.0,
                1.0,
                2.0,
                3.0,
                4.0,
                6.0,
                8.0
            ],
            "y": [
                [
                    0.0
                ],
                [
                    0.0
                ],
                [
                    0.0
                ],
                [
                    0.0
                ],
                [
                    0.0
                ],
                [
                    0.0
                ],
                [
                    0.0
                ]
            ]
        },
        "2": {
            "x": [
                0.0,
                1.0,
                2.0,
                3.0,
                4.0,
                6.0,
                8.0
            ],
            "y": [
                [
                    0.0
                ],
                [
                    0.39357
                ],
                [
                    0.6416733333333333
                ],
                [
                    0.775
                ],
                [
                    0.8496066666666665
                ],
                [
                    0.6080233333333334
                ],
                [
                    0.3112333333333333
                ]
            ]
        },
        "3": {
            "x": [
                0.0,
                1.0,
                2.0,
                3.0,
                4.0,
                6.0,
                8.0
            ],
            "y": [
                [
                    0.0
                ],
                [
                    0.16487
                ],
                [
                    0.5628166666666666
                ],
                [
                    0.7601033333333334
                ],
                [
                    0.7365733333333333
                ],
                [
                    0.6001366666666667
                ],
                [
                    0.43829
                ]
            ]
        },
        "4": {
            "x": [
                0.0,
                1.0,
                2.0,
                3.0,
                4.0,
                6.0,
                8.0
            ],
            "y": [
                [
                    0.0
                ],
                [
                    0.17187666666666668
                ],
                [
                    0.3244766666666667
                ],
                [
                    0.5270199999999999
                ],
                [
                    0.4649366666666667
                ],
                [
                    0.2846866666666667
                ],
                [
                    0.1412433333333333
                ]
            ]
        },
        "5": {
            "x": [
                0.0,
                1.0,
                2.0,
                3.0,
                4.0,
                6.0,
                8.0
            ],
            "y": [
                [
                    0.0
                ],
                [
                    0.0641
                ],
                [
                    0.22282999999999997
                ],
                [
                    0.27729
                ],
                [
                    0.37731333333333333
                ],
                [
                    0.44066
                ],
                [
                    0.24727
                ]
            ]
        },
        "6": {
            "x": [
                0.0,
                1.0,
                2.0,
                3.0,
                4.0,
                6.0,
                8.0
            ],
            "y": [
                [
                    0.0
                ],
                [
                    0.11619
                ],
                [
                    0.18992
                ],
                [
                    0.31097
                ],
                [
                    0.1008
                ],
                [
                    0.09843
                ],
                [
                    0.0
                ]
            ]
        }
    },
    "human_listeners/experiment_e": {
        "pure_tones": {
            "x": [
                55.6,
                80.62,
                125.44,
                200.77,
                320.0
            ],
            "y": [
                [
                    6.0
                ],
                [
                    4.11
                ],
                [
                    2.36
                ],
                [
                    1.52
                ],
                [
                    1.37
                ]
            ]
        },
        "transposed_tones": {
            "x": [
                55.6,
                80.62,
                125.44,
                200.77,
                320.0
            ],
            "y": [
                [
                    17.216122547192537
                ],
                [
                    14.119634694569926
                ],
                [
                    11.963219003373153
                ],
                [
                    7.546903152233928
                ],
                [
                    4.715455563279154
                ]
            ]
        }
    },
    "human_model_comparisons/experiment_a": {
        "fitted_intercept": 0.424420139744909,
        "fitted_slope": 0.021304581774070377,
        "x": [
            16.118133068084717,
            19.34647411108017,
            13.51531594991684,
            14.765410125255585,
            16.725797951221466,
            13.7465238571167,
            18.51045787334442,
            18.40997338294983,
            18.103045225143433,
            19.14645880460739,
            17.333225905895233,
            15.833587944507599,
            13.470788300037384,
            4.14317287504673,
            14.738979935646057,
            13.772954046726227,
            19.194795191287994,
            15.439985692501068,
            11.301098763942719,
            16.103370487689972,
            20.48584669828415,
            16.848427057266235,
            10.80225184559822,
            16.826044023036957,
            20.29559463262558,
            16.556499898433685,
            11.163707822561264,
            14.250609278678894,
            11.523497104644775,
            14.092978835105896,
            11.361341923475266,
            20.16296535730362,
            18.057328462600708,
            13.861770927906036,
            9.00544822216034,
            12.008533626794815,
            20.298689603805542,
            18.94311010837555,
            11.308956891298294,
            16.253143548965454,
            8.975445479154587,
            19.573871791362762,
            11.099416762590408,
            20.461082458496094,
            22.47575968503952,
            14.00892436504364,
            16.225284337997437,
            8.158240467309952,
            11.148229986429214,
            5.1939669996500015,
            19.55387145280838,
            5.342073738574982,
            12.509286403656006,
            18.554508686065674,
            18.99954229593277,
            12.317129224538803,
            16.31338596343994,
            15.136867761611938,
            15.83239734172821,
            15.254971385002136,
            11.297765374183655,
            12.983369827270508,
            15.965740382671356,
            20.739437639713287,
            19.40028816461563,
            13.095760345458984,
            4.8522744327783585,
            21.607837080955505,
            17.80802309513092,
            7.3396071791648865,
            17.12963879108429,
            17.316080629825592,
            19.62268501520157,
            19.641496241092682,
            15.755009651184082,
            4.695595800876617,
            14.00606781244278,
            16.701748967170715,
            21.528545022010803,
            17.029154300689697,
            16.918431222438812,
            16.949625313282013,
            18.103045225143433,
            23.361065983772278,
            19.912469387054443,
            3.7667155265808105,
            12.616676092147827,
            22.464092075824738,
            20.485608279705048,
            8.263962715864182,
            5.259448289871216,
            18.07875782251358,
            17.446091771125793,
            17.570386826992035,
            19.069072604179382,
            13.11195194721222,
            16.679127514362335,
            21.510210633277893,
            10.941071808338165,
            17.08749234676361,
            13.911059498786926,
            21.404488384723663,
            11.946386098861694,
            14.129409193992615,
            19.097168743610382,
            13.431975245475769,
            16.8010413646698,
            16.92533791065216,
            16.7531818151474,
            13.825100660324097,
            14.172984659671783,
            17.613960802555084,
            15.026858448982239,
            19.270753860473633,
            20.774677395820618,
            17.264172434806824,
            12.600959837436676,
            16.69793874025345,
            13.73961865901947,
            17.35394150018692,
            20.278210937976837,
            18.10971349477768,
            5.198253318667412,
            20.587997138500214,
            17.02272593975067,
            17.083682119846344,
            19.718407094478607,
            16.845807433128357,
            15.73643684387207,
            14.622066915035248,
            17.030106484889984,
            16.820091009140015,
            13.126952946186066,
            16.773897409439087,
            8.24538990855217,
            19.05478537082672,
            14.649926126003265,
            13.758191466331482,
            10.249114036560059,
            12.757401168346405,
            12.563338875770569,
            15.776202082633972,
            16.02979302406311,
            13.834387063980103,
            11.663983762264252,
            21.134944260120392,
            16.74603819847107,
            16.198138892650604,
            18.32115799188614,
            13.50698173046112,
            20.045098662376404,
            18.124237656593323,
            14.978283643722534,
            15.214492380619049,
            23.17224144935608,
            8.472312241792679,
            12.9655122756958,
            11.977103352546692,
            16.813424229621887,
            20.269162952899933,
            13.293394446372986,
            13.767477869987488,
            17.076538503170013,
            6.886477023363113,
            15.889781713485718,
            16.428394615650177,
            14.117980003356934,
            20.728008449077606,
            10.026240348815918,
            17.341558635234833,
            14.603731036186218,
            12.919794023036957,
            15.339264273643494,
            15.150201320648193,
            20.49727588891983,
            18.061375617980957,
            13.802480697631836,
            13.62389475107193,
            16.469350457191467,
            18.377353250980377,
            15.975503623485565,
            15.733103454113007,
            17.580386996269226,
            15.076625347137451,
            22.36432284116745,
            9.397859126329422,
            18.225674331188202,
            13.757000863552094,
            10.715578496456146,
            13.909155130386353,
            22.68744260072708,
            24.883323907852173,
            19.12788599729538,
            19.06431019306183,
            20.75110524892807,
            9.0985506772995,
            15.828825533390045,
            14.924946427345276,
            15.748104453086853,
            6.6012173891067505,
            14.4489586353302,
            4.028640314936638,
            18.996208906173706,
            14.28966075181961,
            16.078844666481018,
            17.956843972206116,
            13.640086352825165,
            10.614141821861267,
            21.92714661359787,
            19.080740213394165,
            15.389981865882874,
            19.25218105316162,
            19.187889993190765,
            16.374580562114716,
            5.227065086364746,
            11.936623603105545,
            19.666022062301636,
            18.58641654253006,
            9.86575186252594,
            13.2417231798172,
            18.723808228969574,
            9.496913850307465,
            4.3515220284461975,
            17.80230849981308,
            14.700405299663544,
            13.834387063980103,
            21.419250965118408,
            17.780879139900208,
            7.622723281383514,
            14.500389993190765,
            17.357513308525085,
            12.945272028446198,
            4.669403284788132,
            15.781678259372711,
            18.209005892276764,
            18.37354302406311,
            16.456730663776398,
            4.981569945812225,
            15.459035336971283,
            17.369180917739868,
            12.674298882484436,
            20.561566948890686,
            14.232513308525085,
            16.29338413476944,
            17.935889959335327,
            19.1166952252388,
            14.500153064727783,
            10.254114866256714,
            18.62165629863739,
            19.052404165267944,
            12.921936810016632,
            17.5232395529747,
            16.70508235692978,
            19.448624551296234,
            21.50116264820099,
            12.166879326105118,
            16.511258482933044,
            16.102179884910583,
            16.91247969865799,
            20.890401303768158,
            19.417907297611237,
            16.419346630573273,
            11.95853054523468,
            11.951624602079391,
            20.82563489675522,
            14.322519302368164,
            17.024630308151245,
            16.166946291923523,
            10.693671554327011,
            9.307137876749039,
            21.99905663728714,
            12.968607246875763,
            10.892020165920258,
            15.937404334545135,
            17.46513992547989,
            17.1084463596344,
            19.778887927532196,
            17.975416779518127,
            14.19227123260498,
            16.24147593975067,
            20.803727209568024,
            14.568252861499786,
            18.70475858449936,
            18.45664381980896,
            17.777782678604126,
            20.36321759223938,
            23.47416877746582,
            18.7695249915123,
            24.142077565193176,
            17.368942499160767,
            17.681346833705902,
            19.399811327457428,
            15.656192600727081,
            15.396173298358917,
            17.87279099225998,
            18.43140423297882,
            5.0594329833984375,
            15.301641821861267,
            17.907792329788208,
            4.881086200475693,
            15.687623620033264,
            19.65411603450775,
            24.597112834453583,
            21.101132035255432,
            15.966454148292542,
            16.14122986793518,
            22.112874686717987,
            14.332044124603271,
            5.376838147640228,
            16.01264923810959,
            18.698567152023315,
            13.21505457162857,
            8.097045123577118,
            17.59514957666397,
            15.850254893302917,
            15.625238418579102,
            13.913202285766602,
            19.649353623390198,
            21.546165645122528,
            21.282097697257996,
            15.06662368774414,
            15.981931984424591,
            16.953910887241364,
            20.390601456165314,
            0.19644354470074177,
            22.063109278678894,
            18.962159752845764,
            21.84976041316986,
            13.442929089069366,
            19.44219619035721,
            3.4662164747714996,
            12.723350524902344,
            15.788821876049042,
            18.828576803207397,
            14.865656197071075,
            23.596321046352386,
            4.989189654588699,
            9.504057466983795,
            22.660773992538452,
            10.660812258720398,
            17.720873653888702,
            20.23511379957199,
            9.559538215398788,
            22.36694246530533,
            13.822244107723236,
            9.282850474119186,
            23.578225076198578,
            16.717226803302765,
            20.650382339954376,
            15.186156332492828,
            7.4481867253780365,
            10.653907060623169,
            18.472598493099213,
            18.623562157154083,
            15.262115001678467,
            15.860256552696228,
            11.488018184900284,
            18.43950003385544,
            18.194957077503204,
            10.654859244823456,
            13.059090077877045,
            20.653001964092255,
            12.70025372505188,
            2.34589297324419,
            13.38268667459488,
            19.97104585170746,
            11.542784422636032,
            17.7206352353096,
            18.97287368774414,
            14.761601388454437,
            17.38061010837555,
            13.387686014175415,
            11.274906992912292,
            22.281697392463684,
            20.341788232326508,
            13.459834456443787,
            12.819786369800568,
            18.524745106697083,
            18.510934710502625,
            14.34180736541748,
            14.645402133464813,
            10.14648750424385,
            14.82255756855011,
            18.481646478176117,
            6.152135506272316,
            15.938356518745422,
            14.829939603805542,
            15.529277920722961,
            18.245437741279602,
            9.804318100214005,
            18.17043274641037,
            11.335863918066025,
            13.797956705093384,
            17.42608994245529,
            10.049575567245483,
            10.317929089069366,
            14.72374051809311,
            13.286250829696655,
            19.052642583847046,
            13.373638689517975
        ],
        "y": [
            0.7434983870729637,
            0.8331303362820772,
            0.5826283524821655,
            0.8009361976460079,
            0.7858417768457236,
            0.7171792990411129,
            0.8557208816826286,
            0.8297365122785069,
            0.8730303467270009,
            0.8945910374257785,
            0.8500568899092077,
            0.7728185963841957,
            0.8563815668589337,
            0.46173349040112144,
            0.7416145190968961,
            0.6596844491765108,
            0.8146865745550576,
            0.840599316099975,
            0.6020498623428158,
            0.6923790634293074,
            0.8304268459517395,
            0.7760256708016212,
            0.6205881599878101,
            0.8619110971101716,
            0.8370377792581939,
            0.7535576255550228,
            0.6654894954257785,
            0.8627853631670147,
            0.7280026721130018,
            0.8507929489087358,
            0.6311760390925683,
            0.8672948615686048,
            0.737130343033248,
            0.8015179498412485,
            0.5809765330771289,
            0.5798710680020879,
            0.7994754812861123,
            0.8479849300961401,
            0.6920832452719036,
            0.776009988913475,
            0.571229788294061,
            0.8764657113023276,
            0.6404024336389754,
            0.8480487051213226,
            0.8698968073360708,
            0.6714039650002896,
            0.7681216994369092,
            0.6123055521002422,
            0.5642517954838893,
            0.5023914318963071,
            0.7966819694316974,
            0.4075642546147603,
            0.7021840332030909,
            0.842463620260957,
            0.8302016769715751,
            0.6256254721618265,
            0.6744974091497791,
            0.7606959787392475,
            0.6857919894965824,
            0.876965368355791,
            0.6229997642151748,
            0.7486453999260096,
            0.797671987042945,
            0.8428676232393045,
            0.8685170300747383,
            0.65569216713006,
            0.5871409121062111,
            0.8823909779997395,
            0.8590877657131133,
            0.6001659646210513,
            0.8289970808718209,
            0.8713674271272491,
            0.8549223014851229,
            0.8170530371846723,
            0.6950882436870668,
            0.6180426851557866,
            0.8157020547449282,
            0.8310179408906352,
            0.9132554468969388,
            0.8387684789936818,
            0.8879726030383192,
            0.8524498729786646,
            0.7587124723300047,
            0.9340468716851363,
            0.8413399534446441,
            0.20693421494776904,
            0.5874503364856778,
            0.9348793701575482,
            0.8576099072825202,
            0.676600955884744,
            0.5830836444299583,
            0.8144537927505098,
            0.7704898577940792,
            0.6983546299503778,
            0.8510920225824697,
            0.7394424961714651,
            0.838602441080126,
            0.8015189204747788,
            0.8580492956412838,
            0.7405057332832088,
            0.6353162676270697,
            0.8282207757141729,
            0.5730007850670383,
            0.8176896106455198,
            0.8402895168206426,
            0.6147801362929121,
            0.7587567277120676,
            0.7475369046978906,
            0.7498872004544099,
            0.6822011790255487,
            0.817708343620368,
            0.8094145321862704,
            0.7826551617950395,
            0.8232375632243326,
            0.9024373151568919,
            0.8203789506598967,
            0.5572506941251713,
            0.8518107155532565,
            0.7382526207201917,
            0.795367452492018,
            0.8098699893889364,
            0.8817189963764122,
            0.5186762057468931,
            0.7974592256274307,
            0.7434026214171016,
            0.6680010723201476,
            0.8202009254498398,
            0.6940185796269035,
            0.7214817431260272,
            0.7439307269611004,
            0.7111284237772435,
            0.8040355102815604,
            0.7053865509542351,
            0.7185535185931361,
            0.5549264147584446,
            0.8514935986366017,
            0.6433745875590267,
            0.6406483290543401,
            0.7039703810719472,
            0.7428735560074582,
            0.736757670496431,
            0.7810044516642645,
            0.7419256401952581,
            0.8546445449416956,
            0.6728669683044067,
            0.8953434741439498,
            0.8290945346776771,
            0.6782616488335736,
            0.7959757381884295,
            0.7527291359064717,
            0.7917268480202421,
            0.8704256261700237,
            0.804000557881131,
            0.7248410600716798,
            0.9359645234814691,
            0.7564707905655205,
            0.6039773729669256,
            0.6657317075816291,
            0.8914012730037141,
            0.7959867088713958,
            0.5826814093296074,
            0.7094165443105321,
            0.7676713507151108,
            0.6589404367592152,
            0.7408498316794049,
            0.7192185515279013,
            0.8482664207690902,
            0.8526898859152976,
            0.6691789413912554,
            0.7284225055312089,
            0.8122394674587105,
            0.689088249754029,
            0.7325424661292622,
            0.7399992754580839,
            0.8546873056722729,
            0.7919900353558783,
            0.7403581442753162,
            0.5659933660935936,
            0.773452176078965,
            0.7483420370809494,
            0.88257693507846,
            0.7410312485997874,
            0.6444376422999694,
            0.7043602108712864,
            0.7393976801604356,
            0.5219135189207726,
            0.832968577555537,
            0.7567868052511423,
            0.7581329582905745,
            0.7615872419930254,
            0.8845625343188475,
            0.9334126164785836,
            0.8710689566122849,
            0.8724709360255839,
            0.8433540923431678,
            0.6111977395845535,
            0.7467996920081807,
            0.7630071805034523,
            0.7441184500270661,
            0.5785763751526021,
            0.7274245206345707,
            0.5783695587372714,
            0.7925217230194864,
            0.7664358713688035,
            0.7626071072972275,
            0.7239803485871276,
            0.691569883856799,
            0.6845109289078061,
            0.8694442825144659,
            0.8746770573118771,
            0.712404832521564,
            0.8621154862566534,
            0.8738379649540725,
            0.8395716980130459,
            0.6002920193757013,
            0.7908791869151863,
            0.8210997630503872,
            0.8152082438276322,
            0.6910501685595453,
            0.8283609681875979,
            0.8883890962164696,
            0.6865466382056973,
            0.5078442031960959,
            0.7876823991701362,
            0.7344019360470794,
            0.7729102572890458,
            0.901493389260285,
            0.7507336752666738,
            0.547371441858299,
            0.7533494981694464,
            0.7667305311313397,
            0.5893586239175768,
            0.6466721648995521,
            0.7619117196957771,
            0.7532863458458913,
            0.7945769601912126,
            0.7742182314505219,
            0.5298345266411186,
            0.7235795522823179,
            0.8795278730327049,
            0.84673541370577,
            0.859177275416655,
            0.6424032099958894,
            0.8371777526062293,
            0.740736918715733,
            0.8422946951523945,
            0.7297501168558995,
            0.6539803452055682,
            0.8047699120463446,
            0.7815172379285944,
            0.661226109230634,
            0.869697181034012,
            0.7867636100752382,
            0.8244533207630615,
            0.8638491617278121,
            0.5798583110135442,
            0.7336235073958952,
            0.7252927121840772,
            0.738701141783894,
            0.8930189688334834,
            0.8751959744614356,
            0.8356734325332537,
            0.7731865478629092,
            0.7909716521620945,
            0.8806958148146393,
            0.8505045504622525,
            0.772907732617491,
            0.7116897626509614,
            0.5413052129390299,
            0.6289287706094366,
            0.9205269076232802,
            0.6556614598095278,
            0.7484321341695485,
            0.8310720196655909,
            0.8049661844926888,
            0.6926580221027946,
            0.8936669024903434,
            0.8624346152543344,
            0.7580021862245331,
            0.768441039757123,
            0.8200370568728986,
            0.7287100383699628,
            0.8630865123827375,
            0.8947348834602725,
            0.8867716796182576,
            0.8720251282967005,
            0.9243128351794938,
            0.8399283483249407,
            0.9423263065099832,
            0.8553220101707093,
            0.7379014048803344,
            0.8159510066781304,
            0.7904907559109946,
            0.632356865810446,
            0.7762037158920586,
            0.8662546252024452,
            0.4259844957418955,
            0.7366150283795129,
            0.6612973413020928,
            0.5440373194666503,
            0.7168574349736272,
            0.8984895302515482,
            0.9117718610668969,
            0.8253757130563805,
            0.8885308845045119,
            0.7730378070732684,
            0.9266832862442498,
            0.8210033968091797,
            0.5982961123908385,
            0.6693337624592284,
            0.8003754173270458,
            0.6944729481733863,
            0.531942378290321,
            0.8708879850185123,
            0.7701447627763764,
            0.7935498106666167,
            0.6742559389579462,
            0.766422071915917,
            0.789590317024456,
            0.8076449817949739,
            0.7934921492009117,
            0.7953909207904992,
            0.7822185465232696,
            0.8568739900287551,
            0.0,
            0.8955371242357673,
            0.9142833209930609,
            0.911912561126604,
            0.7495414851550151,
            0.8235511210828064,
            0.6770341493351091,
            0.6863536363304246,
            0.7826601751367198,
            0.831333078799655,
            0.6791832772231332,
            0.9346304753500376,
            0.5947253028909063,
            0.5943047669994854,
            0.8867144155754358,
            0.591027123835119,
            0.8772238372354141,
            0.8947672736994106,
            0.6012767296695626,
            0.8561012321141496,
            0.7707021819346754,
            0.5912747973197939,
            0.9212213249447567,
            0.7868103620988414,
            0.8664630133630192,
            0.7865676218307694,
            0.5810485299054399,
            0.5266612563912674,
            0.8519905436166584,
            0.8355998921799891,
            0.8020813149598186,
            0.7155793833695558,
            0.7259709316420511,
            0.8476366418992792,
            0.7855177173928544,
            0.7222529406804348,
            0.8073223002179344,
            0.8640720670259644,
            0.7978801961986537,
            0.3475524546916668,
            0.71146266892255,
            0.8956347519072609,
            0.6760769445461727,
            0.7852437782924508,
            0.748392891242999,
            0.8289064388798538,
            0.7401886541384104,
            0.8076929427750497,
            0.7004269839117269,
            0.8787210304422648,
            0.8588260947489337,
            0.7035798327685159,
            0.711840872375677,
            0.6905865702683419,
            0.7801110033394859,
            0.7233021282928549,
            0.812721602017679,
            0.6626739528606277,
            0.8203836151603933,
            0.8143017107103171,
            0.5127225559714081,
            0.7070295623860448,
            0.8578067650828461,
            0.7885838427701112,
            0.8220064158496279,
            0.5798167069960576,
            0.8244383628627281,
            0.6312709755770015,
            0.9159976454550861,
            0.7922099678743083,
            0.6129476044632214,
            0.5462496576248945,
            0.7098568399381604,
            0.6897314947900928,
            0.7243180526148087,
            0.7749028806783121
        ]
    },
    "human_model_comparisons/experiment_b": {
        "fitted_intercept": 0.2422476703056923,
        "fitted_slope": 0.012233108552928113,
        "x": [
            16.118133068084717,
            19.34647411108017,
            13.51531594991684,
            14.765410125255585,
            16.725797951221466,
            13.7465238571167,
            18.51045787334442,
            18.40997338294983,
            18.103045225143433,
            19.14645880460739,
            17.333225905895233,
            15.833587944507599,
            13.470788300037384,
            4.14317287504673,
            14.738979935646057,
            13.772954046726227,
            19.194795191287994,
            15.439985692501068,
            11.301098763942719,
            16.103370487689972,
            20.48584669828415,
            16.848427057266235,
            10.80225184559822,
            16.826044023036957,
            20.29559463262558,
            16.556499898433685,
            11.163707822561264,
            14.250609278678894,
            11.523497104644775,
            14.092978835105896,
            11.361341923475266,
            20.16296535730362,
            18.057328462600708,
            13.861770927906036,
            9.00544822216034,
            12.008533626794815,
            20.298689603805542,
            18.94311010837555,
            11.308956891298294,
            16.253143548965454,
            8.975445479154587,
            19.573871791362762,
            11.099416762590408,
            20.461082458496094,
            22.47575968503952,
            14.00892436504364,
            16.225284337997437,
            8.158240467309952,
            11.148229986429214,
            5.1939669996500015,
            19.55387145280838,
            5.342073738574982,
            12.509286403656006,
            18.554508686065674,
            18.99954229593277,
            12.317129224538803,
            16.31338596343994,
            15.136867761611938,
            15.83239734172821,
            15.254971385002136,
            11.297765374183655,
            12.983369827270508,
            15.965740382671356,
            20.739437639713287,
            19.40028816461563,
            13.095760345458984,
            4.8522744327783585,
            21.607837080955505,
            17.80802309513092,
            7.3396071791648865,
            17.12963879108429,
            17.316080629825592,
            19.62268501520157,
            19.641496241092682,
            15.755009651184082,
            4.695595800876617,
            14.00606781244278,
            16.701748967170715,
            21.528545022010803,
            17.029154300689697,
            16.918431222438812,
            16.949625313282013,
            18.103045225143433,
            23.361065983772278,
            19.912469387054443,
            3.7667155265808105,
            12.616676092147827,
            22.464092075824738,
            20.485608279705048,
            8.263962715864182,
            5.259448289871216,
            18.07875782251358,
            17.446091771125793,
            17.570386826992035,
            19.069072604179382,
            13.11195194721222,
            16.679127514362335,
            21.510210633277893,
            10.941071808338165,
            17.08749234676361,
            13.911059498786926,
            21.404488384723663,
            11.946386098861694,
            14.129409193992615,
            19.097168743610382,
            13.431975245475769,
            16.8010413646698,
            16.92533791065216,
            16.7531818151474,
            13.825100660324097,
            14.172984659671783,
            17.613960802555084,
            15.026858448982239,
            19.270753860473633,
            20.774677395820618,
            17.264172434806824,
            12.600959837436676,
            16.69793874025345,
            13.73961865901947,
            17.35394150018692,
            20.278210937976837,
            18.10971349477768,
            5.198253318667412,
            20.587997138500214,
            17.02272593975067,
            17.083682119846344,
            19.718407094478607,
            16.845807433128357,
            15.73643684387207,
            14.622066915035248,
            17.030106484889984,
            16.820091009140015,
            13.126952946186066,
            16.773897409439087,
            8.24538990855217,
            19.05478537082672,
            14.649926126003265,
            13.758191466331482,
            10.249114036560059,
            12.757401168346405,
            12.563338875770569,
            15.776202082633972,
            16.02979302406311,
            13.834387063980103,
            11.663983762264252,
            21.134944260120392,
            16.74603819847107,
            16.198138892650604,
            18.32115799188614,
            13.50698173046112,
            20.045098662376404,
            18.124237656593323,
            14.978283643722534,
            15.214492380619049,
            23.17224144935608,
            8.472312241792679,
            12.9655122756958,
            11.977103352546692,
            16.813424229621887,
            20.269162952899933,
            13.293394446372986,
            13.767477869987488,
            17.076538503170013,
            6.886477023363113,
            15.889781713485718,
            16.428394615650177,
            14.117980003356934,
            20.728008449077606,
            10.026240348815918,
            17.341558635234833,
            14.603731036186218,
            12.919794023036957,
            15.339264273643494,
            15.150201320648193,
            20.49727588891983,
            18.061375617980957,
            13.802480697631836,
            13.62389475107193,
            16.469350457191467,
            18.377353250980377,
            15.975503623485565,
            15.733103454113007,
            17.580386996269226,
            15.076625347137451,
            22.36432284116745,
            9.397859126329422,
            18.225674331188202,
            13.757000863552094,
            10.715578496456146,
            13.909155130386353,
            22.68744260072708,
            24.883323907852173,
            19.12788599729538,
            19.06431019306183,
            20.75110524892807,
            9.0985506772995,
            15.828825533390045,
            14.924946427345276,
            15.748104453086853,
            6.6012173891067505,
            14.4489586353302,
            4.028640314936638,
            18.996208906173706,
            14.28966075181961,
            16.078844666481018,
            17.956843972206116,
            13.640086352825165,
            10.614141821861267,
            21.92714661359787,
            19.080740213394165,
            15.389981865882874,
            19.25218105316162,
            19.187889993190765,
            16.374580562114716,
            5.227065086364746,
            11.936623603105545,
            19.666022062301636,
            18.58641654253006,
            9.86575186252594,
            13.2417231798172,
            18.723808228969574,
            9.496913850307465,
            4.3515220284461975,
            17.80230849981308,
            14.700405299663544,
            13.834387063980103,
            21.419250965118408,
            17.780879139900208,
            7.622723281383514,
            14.500389993190765,
            17.357513308525085,
            12.945272028446198,
            4.669403284788132,
            15.781678259372711,
            18.209005892276764,
            18.37354302406311,
            16.456730663776398,
            4.981569945812225,
            15.459035336971283,
            17.369180917739868,
            12.674298882484436,
            20.561566948890686,
            14.232513308525085,
            16.29338413476944,
            17.935889959335327,
            19.1166952252388,
            14.500153064727783,
            10.254114866256714,
            18.62165629863739,
            19.052404165267944,
            12.921936810016632,
            17.5232395529747,
            16.70508235692978,
            19.448624551296234,
            21.50116264820099,
            12.166879326105118,
            16.511258482933044,
            16.102179884910583,
            16.91247969865799,
            20.890401303768158,
            19.417907297611237,
            16.419346630573273,
            11.95853054523468,
            11.951624602079391,
            20.82563489675522,
            14.322519302368164,
            17.024630308151245,
            16.166946291923523,
            10.693671554327011,
            9.307137876749039,
            21.99905663728714,
            12.968607246875763,
            10.892020165920258,
            15.937404334545135,
            17.46513992547989,
            17.1084463596344,
            19.778887927532196,
            17.975416779518127,
            14.19227123260498,
            16.24147593975067,
            20.803727209568024,
            14.568252861499786,
            18.70475858449936,
            18.45664381980896,
            17.777782678604126,
            20.36321759223938,
            23.47416877746582,
            18.7695249915123,
            24.142077565193176,
            17.368942499160767,
            17.681346833705902,
            19.399811327457428,
            15.656192600727081,
            15.396173298358917,
            17.87279099225998,
            18.43140423297882,
            5.0594329833984375,
            15.301641821861267,
            17.907792329788208,
            4.881086200475693,
            15.687623620033264,
            19.65411603450775,
            24.597112834453583,
            21.101132035255432,
            15.966454148292542,
            16.14122986793518,
            22.112874686717987,
            14.332044124603271,
            5.376838147640228,
            16.01264923810959,
            18.698567152023315,
            13.21505457162857,
            8.097045123577118,
            17.59514957666397,
            15.850254893302917,
            15.625238418579102,
            13.913202285766602,
            19.649353623390198,
            21.546165645122528,
            21.282097697257996,
            15.06662368774414,
            15.981931984424591,
            16.953910887241364,
            20.390601456165314,
            0.19644354470074177,
            22.063109278678894,
            18.962159752845764,
            21.84976041316986,
            13.442929089069366,
            19.44219619035721,
            3.4662164747714996,
            12.723350524902344,
            15.788821876049042,
            18.828576803207397,
            14.865656197071075,
            23.596321046352386,
            4.989189654588699,
            9.504057466983795,
            22.660773992538452,
            10.660812258720398,
            17.720873653888702,
            20.23511379957199,
            9.559538215398788,
            22.36694246530533,
            13.822244107723236,
            9.282850474119186,
            23.578225076198578,
            16.717226803302765,
            20.650382339954376,
            15.186156332492828,
            7.4481867253780365,
            10.653907060623169,
            18.472598493099213,
            18.623562157154083,
            15.262115001678467,
            15.860256552696228,
            11.488018184900284,
            18.43950003385544,
            18.194957077503204,
            10.654859244823456,
            13.059090077877045,
            20.653001964092255,
            12.70025372505188,
            2.34589297324419,
            13.38268667459488,
            19.97104585170746,
            11.542784422636032,
            17.7206352353096,
            18.97287368774414,
            14.761601388454437,
            17.38061010837555,
            13.387686014175415,
            11.274906992912292,
            22.281697392463684,
            20.341788232326508,
            13.459834456443787,
            12.819786369800568,
            18.524745106697083,
            18.510934710502625,
            14.34180736541748,
            14.645402133464813,
            10.14648750424385,
            14.82255756855011,
            18.481646478176117,
            6.152135506272316,
            15.938356518745422,
            14.829939603805542,
            15.529277920722961,
            18.245437741279602,
            9.804318100214005,
            18.17043274641037,
            11.335863918066025,
            13.797956705093384,
            17.42608994245529,
            10.049575567245483,
            10.317929089069366,
            14.72374051809311,
            13.286250829696655,
            19.052642583847046,
            13.373638689517975
        ],
        "y": [
            0.6986793858786388,
            0.5471922424746695,
            0.44038700241502693,
            0.36269467801393224,
            0.516561248344297,
            0.3303340718708985,
            0.4165671396718278,
            0.2395046545169953,
            0.5578136484780614,
            0.6653870943598753,
            0.43761383971405315,
            0.44718430159066597,
            0.5406817555948434,
            0.29677672981733955,
            0.6345583515698731,
            0.38809036687966897,
            0.4421469724646799,
            0.6002842550252577,
            0.41693757826375893,
            0.3470460607894715,
            0.42073068009667575,
            0.3103995791830222,
            0.371243821939746,
            0.6013770891172937,
            0.3327506019832313,
            0.3956053753785529,
            0.46264403802151777,
            0.37843461600809786,
            0.33006047856375614,
            0.4340321338381424,
            0.3490329320483889,
            0.6177688677637344,
            0.33286055346686255,
            0.6374881688593969,
            0.4987467219854918,
            0.36553694931484554,
            0.28729420009028833,
            0.4234484001151222,
            0.5916504346020126,
            0.44962693217301025,
            0.44215203111325846,
            0.7386403421943046,
            0.40667699297297194,
            0.42459408692540124,
            0.6227752098696722,
            0.31383431147141455,
            0.5547010243086272,
            0.3916697893248943,
            0.3859879547221256,
            0.2340915245337725,
            0.35201571850526253,
            0.1896368950412736,
            0.3561725835917395,
            0.4578353661789307,
            0.4381507308789054,
            0.27708553561992477,
            0.34269660917201544,
            0.6085086869713675,
            0.4164302716067232,
            0.6230456104343925,
            0.23801647321521668,
            0.5651586842577742,
            0.4038557490477281,
            0.4217112800659635,
            0.5633655505659408,
            0.207971696157749,
[truncated: 755,106 more chars]
