# Supplementary material for: Deep neural network models reveal interplay of peripheral coding and stimulus statistics in pitch perception
Source: Nat Commun. 2021 Dec 14;12:7278. doi: 10.1038/s41467-021-27366-6 (PMC8671597; doi:10.1038/s41467-021-27366-6)
Supplement: Supplementary file 4 — Source Data [file 41467_2021_27366_MOESM4_ESM.zip › Source_Data_Saddler_etal_DNNPitchModel/fig03f.json]

{
    "best_10_percent/experiment_a": {
        "rand": {
            "x": [
                1,
                2,
                3,
                4,
                5,
                6,
                7,
                8,
                9,
                10,
                11,
                12,
                13,
                14,
                15,
                16,
                17,
                18,
                19,
                20,
                21,
                22,
                23,
                24,
                25,
                26,
                27,
                28,
                29,
                30
            ],
            "y": [
                [
                    0.21645388920785683,
                    0.22152076340648139,
                    0.23589081717034954,
                    0.24400117684201017,
                    0.2527585527643151,
                    0.22883634102392422,
                    0.2546356355300776,
                    0.2865988840606846,
                    0.30573927944779833,
                    0.2451745177971218,
                    0.2974733318075084,
                    0.26310312469289443,
                    0.29741141647754193,
                    0.25966280140172265,
                    0.27295876480438924,
                    0.26985757246978875,
                    0.2747739679946329,
                    0.27407289294202936,
                    0.2893238101247207,
                    0.2902265224030576,
                    0.2758213051681651,
                    0.3314104963160538,
                    0.27383745773268336,
                    0.25992274000227705,
                    0.2728717951081725,
                    0.2699481987555782,
                    0.26237873846069326,
                    0.31971110323581925,
                    0.29706232587976467,
                    0.29772503878595175,
                    0.2959630508669127,
                    0.3093375239092448,
                    0.2833512132872182,
                    0.29763149655470794,
                    0.32576527201404476,
                    0.27109461802482765,
                    0.27533291320830844,
                    0.29229380786508935,
                    0.30971092968031655,
                    0.2834255666126136
                ],
                [
                    0.2358334475869614,
                    0.24874869588155388,
                    0.2501412799285645,
                    0.26855423141092244,
                    0.2529727493509213,
                    0.2388186911375206,
                    0.2804931087909218,
                    0.3129899216510541,
                    0.3184567608090101,
                    0.2745483407953423,
                    0.332333217329597,
                    0.2798968593993791,
                    0.33666694685032966,
                    0.2857536093046651,
                    0.29626613902328447,
                    0.27842046583272023,
                    0.31243982424596023,
                    0.3128965102550604,
                    0.30060486775252354,
                    0.29969660201059956,
                    0.3032769793713564,
                    0.3902708328120149,
                    0.2945350176810972,
                    0.26862965230188424,
                    0.28238225595024213,
                    0.30760107065317654,
                    0.27183006885104355,
                    0.33659836805867754,
                    0.32855676714046433,
                    0.3153709609891669,
                    0.31089911826452254,
                    0.32072057951224464,
                    0.2905055136566365,
                    0.3211346332859083,
                    0.321954119888275,
                    0.2882649228003153,
                    0.27063441550439404,
                    0.3196232394248027,
                    0.33921420775004507,
                    0.29980158967604514
                ],
                [
                    0.2440583561443932,
                    0.25535685704818784,
                    0.26694971176153776,
                    0.287419850025853,
                    0.28094362834582426,
                    0.2476423490460738,
                    0.29473662376610865,
                    0.36787287429583027,
                    0.37409609174251984,
                    0.30748874802519355,
                    0.37477876141330985,
                    0.3162275918500795,
                    0.42283820906213426,
                    0.3752558087922783,
                    0.2989264420304125,
                    0.3071774132807945,
                    0.34834009255865717,
                    0.3358603061117443,
                    0.32954965732457453,
                    0.32318121281563855,
                    0.3236301169452806,
                    0.5639351801449677,
                    0.33255177812884423,
                    0.29421223149935427,
                    0.2977845813891791,
                    0.36987477508298855,
                    0.2985141819729167,
                    0.3682182361092305,
                    0.3677844625489884,
                    0.35668307898337137,
                    0.34587480314289243,
                    0.3795925115950899,
                    0.3704629965230786,
                    0.35185489716386076,
                    0.3816571354581933,
                    0.34223665238806156,
                    0.28974837341056053,
                    0.3401849422833474,
                    0.3542118259813574,
                    0.33359754934625824
                ],
                [
                    0.26769982842623397,
                    0.2878290708935962,
                    0.29302143369023786,
                    0.34124588803232614,
                    0.3523958056569043,
                    0.27971679112590875,
                    0.33050700742065264,
                    0.4662353228538386,
                    0.4754315444427519,
                    0.4257221622487403,
                    0.5029095430751895,
                    0.3660224896246039,
                    0.5737187743994691,
                    4.3581937235804,
                    0.34187651678896747,
                    0.34356506556988015,
                    0.4578605020503893,
                    0.41580571047459935,
                    0.413020781371757,
                    0.3577475638961552,
                    0.40133408010683574,
                    1.1214800697740581,
                    0.3778966588857775,
                    0.4487212758992802,
                    0.4403843035954206,
                    0.5012605483630598,
                    0.4928883512784871,
                    0.9286663593939304,
                    0.46192193778338286,
                    0.5140521232328606,
                    0.3983149986589081,
                    0.5359026688487302,
                    0.8200694505150177,
                    0.4341352549879595,
                    0.5167254014180932,
                    0.7692829439359009,
                    0.3966809484983701,
                    0.4183945738991846,
                    0.4317053688878306,
                    1.0904493403395088
                ],
                [
                    0.32774789173014895,
                    0.40440792333766185,
                    0.3926599372426812,
                    0.42423348216243917,
                    0.4178520938424301,
                    0.34766252514048035,
                    0.3919267273307913,
                    0.7981027710778085,
                    1.2917912238902407,
                    0.6510973100819007,
                    2.44233886540713,
                    0.46553741660795356,
                    1.0327308085057472,
                    10.052535650350126,
                    0.5421669980150032,
                    0.4318020651506748,
                    0.6494468656751499,
                    0.6428338617635667,
                    1.1190106116730483,
                    0.5070186681583957,
                    0.7522270241282858,
                    4.0977524440117605,
                    0.6927313174841834,
                    4.371362200373806,
                    3.1130028386276365,
                    0.9730046946316305,
                    4.9453279000371335,
                    6.370997391227117,
                    0.9741200840223122,
                    2.990819262317128,
                    0.7829804591434094,
                    2.8645465910996126,
                    6.33497096366093,
                    0.6172956058485803,
                    4.913499430405279,
                    4.256818644027423,
                    3.389623503303557,
                    0.8340214602118736,
                    1.2048949765006234,
                    7.686345149938211
                ],
                [
                    0.4739061088335909,
                    1.943641046714692,
                    0.5639792545181461,
                    0.7510185365199887,
                    0.6272214547003123,
                    0.7601950747303156,
                    0.5744462907918991,
                    2.8345864135389376,
                    5.625711896733858,
                    2.389182443820846,
                    6.793484308636208,
                    0.8174267621445162,
                    3.247298876005476,
                    25.7120131533967,
                    3.7274323545777497,
                    0.956335781617815,
                    1.2787719165351403,
                    1.5453589422914213,
                    4.944539454467909,
                    0.9053573825159293,
                    2.7097139292972843,
                    7.049992727901149,
                    3.936292731590567,
                    8.052586242655094,
                    7.670206840952976,
                    2.8126535212035884,
                    12.89349316918125,
                    13.38315695140342,
                    3.940279239814627,
                    7.257484722706807,
                    4.525564536551207,
                    6.141934315300311,
                    9.006725183072968,
                    1.3604717378929057,
                    8.80218826479409,
                    10.380299837370787,
                    6.806619820751172,
                    3.4265610251739855,
                    6.0546975540973955,
                    12.324194434844813
                ],
                [
                    0.6741272817471158,
                    3.4730850321663524,
                    0.9953420939812344,
                    1.314975662648572,
                    1.2744447202755511,
                    3.389920813863625,
                    0.8923010204724593,
                    4.303668904396971,
                    7.678214991619117,
                    4.745732934747203,
                    11.603791101471439,
                    2.2525796800293505,
                    4.601029743818419,
                    58.01423723754604,
                    5.401401752008042,
                    1.8185115734101118,
                    2.3384864860981085,
                    3.3821582847400107,
                    8.25970005892263,
                    1.9831119921824707,
                    4.127255853650283,
                    7.902413313786467,
                    5.948865999731026,
                    16.341484000999245,
                    11.039305575395906,
                    3.777943572242247,
                    18.247866483041715,
                    36.07679393920643,
                    5.183196655656489,
                    11.179151891295033,
                    6.750351506601316,
                    10.69075296893011,
                    15.76523703615122,
                    2.479947722283379,
                    17.776763670604048,
                    13.244714834541563,
                    10.137189622166934,
                    4.3955970796394706,
                    8.888128732365418,
                    26.996082822363213
                ],
                [
                    0.9324220987059738,
                    4.306156830758517,
                    1.5438125496253567,
                    2.368446245871588,
                    1.9906600336436413,
                    5.32530688685356,
                    1.4102576203793993,
                    5.542597098077161,
                    10.54434449361462,
                    6.155677766942798,
                    11.197652634178569,
                    3.5014582352903862,
                    5.734559348940708,
                    32.02257393791783,
                    6.596246771282675,
                    2.8628894518578947,
                    3.013399881727654,
                    4.564827185164067,
                    11.732502322194835,
                    2.63621158744594,
                    4.527782566905507,
                    11.001628957875415,
                    8.024120743021715,
                    22.49042642983945,
                    22.47774524989181,
                    4.810665204653714,
                    21.51981999805372,
                    39.5534058541998,
                    5.7800367086839834,
                    16.070332197113157,
                    8.801483962776743,
                    15.733865359577058,
                    18.10264656429016,
                    3.714356787940627,
                    20.66452410656352,
                    21.16431215173726,
                    11.578255005232158,
                    5.6387976851102515,
                    11.228957826753247,
                    51.662674005684806
                ],
                [
                    1.3622937111936289,
                    5.5231532312580285,
                    1.9077298478942006,
                    3.272671861197771,
                    2.780544182417798,
                    6.2885394761181725,
                    1.8354640440549852,
                    6.226438488031137,
                    9.784390347259237,
                    6.270147405738937,
                    21.324701446285072,
                    4.16538817529072,
                    6.18606814907557,
                    100.0,
                    7.438474041115984,
                    3.0956884799120314,
                    3.435075582736179,
                    5.106860894078116,
                    13.379066935168067,
                    3.423234782984949,
                    5.096343687451314,
                    12.313296103664927,
                    10.191416916813132,
                    100.0,
                    22.020650179839233,
                    5.5004224658944185,
                    42.16679046605901,
                    60.1492325332136,
                    6.5591980522194735,
                    13.61762606786199,
                    10.212513878769652,
                    20.584965545243538,
                    35.86493256383089,
                    4.184333401577218,
                    33.14959962910384,
                    29.68020192603596,
                    17.471679185368938,
                    5.465952469991063,
                    12.73592204451095,
                    100.0
                ],
                [
                    1.6051047065009332,
                    6.433003629728765,
                    2.293613883135896,
                    3.8391894077941733,
                    3.61170530631289,
                    7.4496774251754765,
                    2.0571433073796324,
                    7.145604081939423,
                    10.604232832588025,
                    7.096248138646479,
                    15.341374917053901,
                    5.317479497682136,
                    6.6979347665313,
                    68.3957464198956,
                    7.91990016861771,
                    3.273645601130434,
                    3.743481170368104,
                    5.570678711508835,
                    11.903069685789292,
                    3.9256530547837785,
                    5.751849145454834,
                    13.585266086318185,
                    9.310897865978578,
                    86.15080582334143,
                    16.746287735392723,
                    5.389952757494405,
                    39.018156204218855,
                    93.00807517072691,
                    7.6716383101691505,
                    13.50829885520925,
                    9.49408296953008,
                    17.55566498354351,
                    19.885166268424634,
                    4.91488940760127,
                    18.693087228097426,
                    36.21657225118038,
                    13.984882574926077,
                    6.39673627515967,
                    14.46720984686306,
                    30.47799090365622
                ],
                [
                    2.018021893828412,
                    6.731942323650055,
                    2.9837423313683127,
                    4.161437779576978,
                    3.954085115012948,
                    8.518595773767172,
                    2.276008991100602,
                    7.609641533433343,
                    11.309054120012826,
                    6.9005280336464665,
                    16.717133525520097,
                    4.816571236448754,
                    7.110362865382502,
                    98.64189905650302,
                    7.143659604122712,
                    4.0112871310903895,
                    3.913743329250546,
                    6.095955919030924,
                    14.575110091755294,
                    3.896579357006971,
                    5.899508917436376,
                    17.10813671983774,
                    11.789238556065992,
                    66.43435047688362,
                    23.20066654790437,
                    5.641495814531772,
                    34.62632238412845,
                    48.525258154336385,
                    7.556013020438197,
                    23.741708647714493,
                    10.990776160674347,
                    43.271537147505605,
                    15.873110284594357,
                    4.92564205789818,
                    28.374031052981252,
                    31.960268066041873,
                    19.191954274519222,
                    6.550259655784722,
                    18.494213217144996,
                    63.20138880992516
                ],
                [
                    2.3542579945763276,
                    9.200794084464356,
                    3.347994777930735,
                    5.304391567307118,
                    4.231245470185306,
                    10.107504257142066,
                    2.437232558234119,
                    9.706972340366654,
                    12.449087093332896,
                    7.205010546794414,
                    18.589975147754544,
                    5.923514432693409,
                    7.699491185187113,
                    100.0,
                    9.556507441794572,
                    4.504455056762982,
                    4.710395011666346,
                    7.425867496695166,
                    29.581138886694884,
                    4.176066085917841,
                    7.449574270590758,
                    20.519150358199663,
                    15.11105081875526,
                    45.38692295869155,
                    18.598564240478662,
                    6.77604547464435,
                    39.0783301731804,
                    100.0,
                    9.096299560879167,
                    20.866831676722352,
                    15.961123615038515,
                    20.76937862513559,
                    37.509057749675776,
                    4.802133745879093,
                    26.58794375604192,
                    53.932228977168485,
                    44.9933519528573,
                    6.964136612200352,
                    13.699213523558539,
                    52.755284199399235
                ],
                [
                    2.8313155894422626,
                    9.423662873367476,
                    4.138130362875222,
                    5.609500190814476,
                    4.962230501150697,
                    13.028454161526879,
                    2.5212961145960193,
                    11.67904655821017,
                    11.634707989235835,
                    9.695221271848181,
                    33.97644216444024,
                    6.414291026496723,
                    10.211916706269218,
                    100.0,
                    9.627772005439217,
                    4.666733445653252,
                    5.2977715712805695,
                    7.981053411549058,
                    26.10190411104449,
                    5.376536984719309,
                    7.280945324681363,
                    23.957462031475586,
                    15.33004474639844,
                    100.0,
                    37.3568808679579,
                    6.299616611654703,
                    89.90183088515056,
                    100.0,
                    9.947741067414913,
                    28.90122429613723,
                    12.552314575237533,
                    100.0,
                    58.392895882800104,
                    5.513259180106765,
                    81.98788026782843,
                    73.12843514556286,
                    24.698351316868884,
                    7.479321809526172,
                    24.628036947386743,
                    100.0
                ],
                [
                    3.372811383088833,
                    10.480864080505844,
                    4.568927117328532,
                    5.63203444916829,
                    6.12262847676497,
                    11.399862762593976,
                    3.0062050545828893,
                    18.99788169166153,
                    18.112861561054757,
                    9.896992980442366,
                    22.47950635004502,
                    7.385348738054352,
                    12.274306190311185,
                    95.36190724748913,
                    8.98394545592417,
                    4.087957876575666,
                    5.568185799557309,
                    8.845363924672196,
                    18.490962395868937,
                    5.533732040798664,
                    7.3547512141574085,
                    25.97708352056854,
                    16.636135478783743,
                    66.25818993003898,
                    25.472685772153156,
                    7.213608387045111,
                    100.0,
                    39.74463158111378,
                    11.678807194412823,
                    20.23707121491029,
                    15.290294361561362,
                    66.82864224942597,
                    29.235190110578582,
                    6.396535758770892,
                    63.63549598179435,
                    92.34153735084324,
                    25.556908916283184,
                    7.692384975329733,
                    15.106086172306169,
                    100.0
                ],
                [
                    3.9907016481728106,
                    21.004388280179526,
                    5.129250798265507,
                    7.945926197664999,
                    6.483241618102442,
                    28.307842844565624,
                    3.163916209578573,
                    12.495497175760871,
                    18.02076528865753,
                    9.805647205375207,
                    29.312243412000548,
                    8.864947720871392,
                    11.96780015953478,
                    100.0,
                    14.439170934794683,
                    5.3344342388714505,
                    6.590377015628777,
                    10.3178278417935,
                    31.704845229893046,
                    4.658616526423162,
                    8.314329149911057,
                    100.0,
                    13.754473201090558,
                    78.71400285603082,
                    63.000052952956224,
                    7.973543579562292,
                    100.0,
                    100.0,
                    12.4687665653662,
                    34.0587777040943,
                    19.366906657051704,
                    100.0,
                    81.12047433603948,
                    6.587950358362193,
                    44.00444362919523,
                    89.01770363354683,
                    68.53210539197535,
                    8.314132979284153,
                    36.55946032518463,
                    100.0
                ],
                [
                    4.4519443350369,
                    11.797627619648893,
                    5.91152373752402,
                    9.401728498715455,
                    7.994252417469158,
                    18.10236750344608,
                    3.1065044168009557,
                    21.175371851531796,
                    20.571328994322926,
                    13.736713927309472,
                    36.33529093433568,
                    9.75904727748245,
                    11.816025175413321,
                    100.0,
                    9.721517755430673,
                    5.684633315524343,
                    6.456532104434081,
                    10.11450301478079,
                    24.202789357398913,
                    5.778725858147818,
                    8.360918786906943,
                    42.36332588493145,
                    29.36250493898923,
                    100.0,
                    100.0,
                    8.225752955705705,
                    100.0,
                    53.01553348112431,
                    13.203014108181565,
                    23.441701462475244,
                    16.468820891921705,
                    100.0,
                    44.44192896422958,
                    7.605187348015607,
                    29.33628623982716,
                    100.0,
                    36.43981482131087,
                    8.781835975532706,
                    19.33428212313798,
                    100.0
                ],
                [
                    4.858296123640674,
                    16.082475686710325,
                    6.870648378930917,
                    9.6359326227775,
                    9.594030774119668,
                    22.93900048590403,
                    3.9722890749075375,
                    18.185347142812486,
                    16.415142902197246,
                    10.991431893652067,
                    24.296554837279633,
                    11.84246863027497,
                    17.669771043856386,
                    62.69608125281961,
                    10.498655433914992,
                    6.658553395050944,
                    8.199620886408221,
                    12.196432861984883,
                    18.0183759629883,
                    6.290450756728649,
                    8.684026508583695,
                    50.60928377014707,
                    24.716081106244996,
                    100.0,
                    28.50359990327172,
                    8.441172050231966,
                    55.09166907856106,
                    88.97925704585876,
                    15.720969508501906,
                    31.73211529173173,
                    19.22671584099508,
                    100.0,
                    26.46086777253759,
                    8.681722532955835,
                    100.0,
                    44.77757005072321,
                    41.858320459934205,
                    9.345478868834073,
                    44.62254756548814,
                    100.0
                ],
                [
                    5.64781034737537,
                    18.63096286968637,
                    8.639868677509565,
                    14.562786289129297,
                    17.98997127099633,
                    37.078045684089496,
                    4.306090521275326,
                    36.222940970315115,
                    21.799110933980945,
                    18.071267077906583,
                    100.0,
                    18.034195435508426,
                    33.174999764659226,
                    100.0,
                    16.584775542047645,
                    7.155534547720285,
                    10.470067363176636,
                    14.025571549001823,
                    21.058816516461185,
                    9.182268374365181,
                    9.635451597503295,
                    41.001911443293935,
                    23.754675730438912,
                    100.0,
                    33.59213469794357,
                    12.048020917148824,
                    100.0,
                    100.0,
                    15.12822828736172,
                    100.0,
                    45.10998752956773,
                    61.54008688731421,
                    98.19395726612177,
                    10.69182665606394,
                    100.0,
                    99.91232818998338,
                    27.576629537131005,
                    12.908177374384177,
                    60.79765222439386,
                    100.0
                ],
                [
                    7.10128641392272,
                    23.899943036011262,
                    7.912533623588565,
                    13.197542984662967,
                    17.806734879549587,
                    54.63607419858363,
                    4.677083611600002,
                    90.17016353240156,
                    25.416305705890043,
                    20.886275715303068,
                    100.0,
                    20.966987818922245,
                    43.04273424267162,
                    100.0,
                    22.204709041583605,
                    8.323890330104678,
                    10.698633308282833,
                    13.79115855329993,
                    62.355115693213314,
                    9.007664600430443,
                    12.09838996063368,
                    100.0,
                    73.05618855567684,
                    62.12968815793461,
                    47.13034639264132,
                    9.909233637425961,
                    100.0,
                    100.0,
                    21.721949966455963,
                    100.0,
                    78.22551229230966,
                    100.0,
                    85.20958191053231,
                    9.960333513144482,
                    44.719204808063374,
                    100.0,
                    52.86309632953415,
                    10.748696715952175,
                    46.9571042823238,
                    100.0
                ],
                [
                    8.379663617327653,
                    22.86342616260455,
                    10.412092513000644,
                    22.059162858748838,
                    40.12194436318791,
                    30.443658344229732,
                    5.315872084718552,
                    100.0,
                    41.00137806372997,
                    26.248451303481996,
                    100.0,
                    24.703700539225682,
                    28.67582221903578,
                    100.0,
                    17.22638894854721,
                    7.9126507624465106,
                    13.678046658828979,
                    25.176447938930785,
                    50.142141260093744,
                    10.501551353002348,
                    11.24426031718118,
                    100.0,
                    100.0,
                    100.0,
                    100.0,
                    14.14530520226252,
                    100.0,
                    100.0,
                    27.810381509601214,
                    57.54992686137072,
                    100.0,
                    100.0,
                    100.0,
                    11.423677183218736,
                    100.0,
                    100.0,
                    45.65503413664165,
                    20.3016943503635,
                    35.50554414610592,
                    100.0
                ],
                [
                    10.694937492131084,
                    100.0,
                    13.586361701759888,
                    29.335397089571096,
                    30.58954769320748,
                    31.351880709006117,
                    6.091869026991281,
                    61.83193827109483,
                    100.0,
                    41.38105359428639,
                    100.0,
                    17.642140391493577,
                    56.757173461659846,
                    100.0,
                    15.841810838440326,
                    9.375413024888585,
                    12.261190836455345,
                    26.73296370558545,
                    28.5708393327444,
                    13.472773322116423,
                    17.874928213117528,
                    100.0,
                    100.0,
                    100.0,
                    100.0,
                    14.196673527523549,
                    100.0,
                    100.0,
                    23.37994634562709,
                    100.0,
                    59.28466769235614,
                    100.0,
                    100.0,
                    15.0095881436078,
                    100.0,
                    100.0,
                    100.0,
                    17.86421443900519,
                    54.1094180470404,
                    100.0
                ],
                [
                    11.01613500813009,
                    35.114786167428704,
                    13.652475994776028,
                    18.28573253907584,
                    34.12499531411682,
                    23.148575423996242,
                    6.733932710067888,
                    42.9724931964174,
                    24.36322021876012,
                    16.824997770103778,
                    58.82008356718391,
                    28.74209944861073,
                    38.930659085935766,
                    73.23477299919392,
                    16.050100754591583,
                    8.930402706489597,
                    13.57409045126569,
                    19.065258684703082,
                    100.0,
                    9.645010511615906,
                    10.718301204086352,
                    47.577106580050135,
                    42.47384701395648,
                    95.13627748903362,
                    42.96674193243502,
                    11.471373729131976,
                    47.72166721823835,
                    50.19860000129637,
                    19.750081296313788,
                    40.963236427862064,
                    31.927377047732243,
                    34.24503231814596,
                    47.25759306429975,
                    14.545548510307615,
                    54.544713427771065,
                    100.0,
                    25.97477722757895,
                    12.084217225755678,
                    22.542587589962046,
                    54.32788601750463
                ],
                [
                    14.948709944445328,
                    24.104170701187858,
                    17.54262910824798,
                    26.334470623724545,
                    36.060738371002,
                    60.03250021861195,
                    7.84358865418039,
                    100.0,
                    49.65445778925458,
                    28.644498384914126,
                    100.0,
                    57.983248220944,
                    32.35339130404335,
                    100.0,
                    22.57042043805203,
                    9.806622481975046,
                    16.31429723697777,
                    25.183454294840896,
                    100.0,
                    13.835318999344455,
                    15.706066264482496,
                    100.0,
                    43.570044078273554,
                    100.0,
                    100.0,
                    21.81608208298437,
                    73.20917898205839,
                    92.07724072820865,
                    49.753792726151204,
                    58.425671258927814,
                    82.10393090117408,
                    100.0,
                    59.202667180162315,
                    21.975127101254074,
                    57.53626473827017,
                    100.0,
                    50.3219665791727,
                    18.093728678108235,
                    36.712138797033894,
                    52.818219499239376
                ],
                [
                    9.884696279298437,
                    23.905262677467736,
                    13.559113044700245,
                    18.872913338460634,
                    18.489271956940406,
                    37.640978944440114,
                    7.743609952409939,
                    32.69285968812154,
                    16.443797359587112,
                    24.985895333496302,
                    31.37850115096154,
                    15.657873212915895,
                    26.91896315279885,
                    33.8985902839232,
                    16.480465917800245,
                    11.535670049366495,
                    13.926765423557514,
                    17.113195189243488,
                    26.762697230546955,
                    11.504266268699146,
                    12.785107040746267,
                    26.897538269405608,
                    28.03511119863995,
                    37.614908597721275,
                    39.66404045325673,
                    15.16043636401864,
                    55.248398915111025,
                    27.645598382949096,
                    15.08511320438319,
                    46.8301151264099,
                    35.00474810255615,
                    49.20238707815462,
                    25.398062386623476,
                    16.076203179148653,
                    40.5485765974986,
                    48.990445747497965,
                    29.520003640289097,
                    17.232095181745077,
                    38.19553690539944,
                    42.413931475430665
                ],
                [
                    17.331578081970832,
                    85.10377546436116,
                    20.52016067009438,
                    27.271943637122682,
                    67.78218135871249,
                    34.662815549184415,
                    9.19306021925459,
                    60.18884454824314,
                    38.314507553077064,
                    34.93494213413742,
                    81.1539198334421,
                    80.20748131948767,
                    100.0,
                    100.0,
                    22.248439469260116,
                    14.717675675123067,
                    30.008134292630128,
                    22.526416558186767,
                    32.2700756254942,
                    16.451390210882384,
                    17.00485004946008,
                    95.58655615892602,
                    60.998297011574245,
                    98.8999377937862,
                    84.65304431517264,
                    19.805384378090633,
                    100.0,
                    100.0,
                    15.136395930161546,
                    90.37577243708768,
                    35.53937830120299,
                    100.0,
                    100.0,
                    16.213560163936418,
                    100.0,
                    100.0,
                    43.61291848935181,
                    16.104811676653775,
                    100.0,
                    100.0
                ],
                [
                    16.000509328692267,
                    100.0,
                    24.851628948453396,
                    32.84112978824274,
                    29.352693416511492,
                    56.86959245881803,
                    9.61559643218552,
                    38.36985772526945,
                    30.37303358145025,
                    28.0383800733128,
                    100.0,
                    55.5430942909644,
                    56.93401969462504,
                    100.0,
                    22.634768205146344,
                    14.02266192878748,
                    18.678576848620224,
                    19.907172319425058,
                    27.995428396817175,
                    29.347406379976483,
                    18.03790949037791,
                    87.48761135460984,
                    100.0,
                    100.0,
                    100.0,
                    15.574376067195857,
                    100.0,
                    92.53334459957588,
                    59.63107179209659,
                    28.168939825707515,
                    100.0,
                    100.0,
                    100.0,
                    22.21496691811217,
                    57.86841702060697,
                    100.0,
                    53.85084623361342,
                    19.060620202544328,
                    53.37878782574227,
                    78.47020800768895
                ],
                [
                    20.55146851314918,
                    59.382423446041805,
                    27.03574575870064,
                    38.44650473909579,
                    76.36612908366406,
                    100.0,
                    12.26043170496181,
                    50.78679232824118,
                    23.411844876338204,
                    68.47686713595957,
                    61.22431718264657,
                    24.826948694270616,
                    100.0,
                    100.0,
                    26.149884183508462,
                    14.051343941420635,
                    28.154755911738757,
                    25.427516176705268,
                    35.74072242226493,
                    26.820845609569865,
                    23.478326553435004,
                    100.0,
                    100.0,
                    100.0,
                    100.0,
                    20.573165020974592,
                    100.0,
                    100.0,
                    41.38063457186261,
                    100.0,
                    77.37857737558927,
                    64.04806615789123,
                    100.0,
                    33.244023892329075,
                    100.0,
                    100.0,
                    50.0647139444089,
                    20.63564121282587,
                    100.0,
                    100.0
                ],
                [
                    27.31690015220137,
                    58.90339917297618,
                    39.23418228109994,
                    48.32174748563139,
                    100.0,
                    57.786973440822464,
                    11.21284155152117,
                    100.0,
                    44.30363856410234,
                    100.0,
                    100.0,
                    57.25570340977159,
                    100.0,
                    100.0,
                    45.94713081551273,
                    16.836831227290133,
                    38.82178849992536,
                    59.62331173567669,
                    100.0,
                    25.82678867169381,
                    23.92300258960883,
                    100.0,
                    100.0,
                    100.0,
                    100.0,
                    31.85975711718745,
                    100.0,
                    100.0,
                    78.33860148042609,
                    100.0,
                    100.0,
                    100.0,
                    100.0,
                    37.13740096021397,
                    100.0,
                    100.0,
                    100.0,
                    23.60723853607849,
                    44.16534620661527,
                    100.0
                ],
                [
                    31.575249942809663,
                    62.893187674365535,
                    37.22039036445305,
                    25.945394798107554,
                    100.0,
                    100.0,
                    10.859904995034082,
                    66.75276730459241,
                    40.771533675110426,
                    40.70090051177679,
                    100.0,
                    59.36740618353563,
                    100.0,
                    100.0,
                    35.87440105355507,
                    14.585006227750075,
                    28.695011695539154,
                    62.681524481966576,
                    100.0,
                    30.48390740192542,
                    26.437636156080128,
                    98.61051174167805,
                    100.0,
                    100.0,
                    82.37387720425083,
                    37.53979862063102,
                    100.0,
                    100.0,
                    100.0,
                    100.0,
                    26.577029480320203,
                    43.96084924893781,
                    37.28674351773942,
                    29.35553680238442,
                    100.0,
                    68.75306151402197,
                    100.0,
                    21.85187535513572,
                    84.77906105113317,
                    65.7657422172271
                ],
                [
                    42.47057501753718,
                    70.74108053928082,
                    68.5310644571092,
                    100.0,
                    100.0,
                    46.93181473293375,
                    10.749795258907051,
                    100.0,
                    44.157017414725516,
                    37.04992280006031,
                    84.18167967010741,
                    51.92034415967322,
                    64.06341218473187,
                    100.0,
                    19.39266989018522,
                    26.61329148484675,
                    59.60632471206178,
                    42.515903548362,
                    100.0,
                    21.55404904835455,
                    28.864397097932873,
                    100.0,
                    100.0,
                    100.0,
                    100.0,
                    29.69473473802369,
                    100.0,
                    100.0,
                    100.0,
                    77.39194223956773,
                    54.18040446946712,
                    49.65289904486429,
                    100.0,
                    36.57330394451582,
                    100.0,
                    100.0,
                    100.0,
                    29.193349958238304,
                    65.55773192058822,
                    100.0
                ]
            ]
        },
        "sine": {
            "x": [
                1,
                2,
                3,
                4,
                5,
                6,
                7,
                8,
                9,
                10,
                11,
                12,
                13,
                14,
                15,
                16,
                17,
                18,
                19,
                20,
                21,
                22,
                23,
                24,
                25,
                26,
                27,
                28,
                29,
                30
            ],
            "y": [
                [
                    0.2722442640275934,
                    0.30429058340220005,
                    0.27610033284165847,
                    0.28112732927438827,
                    0.28331837015222144,
                    0.23169702396991473,
                    0.2888850280883448,
                    0.31336931280855157,
                    0.34277915878771736,
                    0.28983595603799284,
                    0.3361080771962626,
                    0.30055478518404144,
                    0.4307547747531638,
                    0.2653928436001694,
                    0.2656357347250854,
                    0.2625415410002519,
                    0.32638852560359954,
                    0.32562238377766634,
                    0.30014741174967385,
                    0.3101818252715346,
                    0.29894520914438644,
                    0.3821019592047419,
                    0.3033023421924021,
                    0.25625801215583915,
                    0.2805363209277632,
                    0.3204819065536967,
                    0.263492485547554,
                    0.3123633817180526,
                    0.31990687792678774,
                    0.28942872826029553,
                    0.3052392098965187,
                    0.3176729926970731,
                    0.2831758247949688,
                    0.3149360234372013,
                    0.3213435725054676,
                    0.27594841873328174,
                    0.29313296828440427,
                    0.30553788849854263,
                    0.30229714760677345,
                    0.2805857674357061
                ],
                [
                    0.28717661167849595,
                    0.326212230495421,
                    0.2881007112837109,
                    0.30712578411802616,
                    0.324037654539678,
                    0.23900225868209837,
                    0.3199575911510789,
                    0.36002300133631765,
                    0.3787702867147366,
                    0.33088905205854724,
                    0.37611015524420666,
                    0.3276155994426102,
                    0.5156894331441576,
                    0.286064340454879,
                    0.2899696217618671,
                    0.30629456358508494,
                    0.3687519876203929,
                    0.34485131718499096,
                    0.3258216617015168,
                    0.32663114629919426,
                    0.33227704767959493,
                    0.46291666724327735,
                    0.33851789243418867,
                    0.28427927798500957,
                    0.30954250341876355,
                    0.3576685373458951,
                    0.29496860593239316,
                    0.33479291095892805,
                    0.3484431178475497,
                    0.3355000878791026,
                    0.32697578776515,
                    0.3545335223677656,
                    0.28452443820987167,
                    0.3362037110850513,
                    0.3382405402164624,
                    0.31362890439749097,
                    0.3161438356424845,
                    0.31643348008958905,
                    0.33433721807106215,
                    0.3031090032014408
                ],
                [
                    0.3457290580423762,
                    0.36726662753534506,
                    0.3166526005349146,
                    0.34740401563847856,
                    0.37813155752872785,
                    0.2770002849343291,
                    0.3923596104051544,
                    0.44403838641958293,
                    0.4406730216404129,
                    0.4074404790059895,
                    0.4516807448949842,
                    0.3816316171043711,
                    0.6603688671142767,
                    0.4249895830009626,
                    0.31348273229315654,
                    0.3197514873239224,
                    0.4403499126549689,
                    0.41115200668497687,
                    0.36917787779656974,
                    0.362142792659215,
                    0.36451224819072625,
                    0.5932585372613521,
                    0.3863189328624149,
                    0.3167799467134804,
                    0.33853742217583765,
                    0.43603614467862084,
                    0.32614846411699305,
                    0.3745417416797137,
                    0.3662850095368486,
                    0.3557511867442361,
                    0.35704565805240485,
                    0.41304480777232694,
                    0.3738913547285652,
                    0.3871238040951242,
                    0.3696913630368854,
                    0.3888906708444961,
                    0.37284808813355613,
                    0.366737778579584,
                    0.36014121249439823,
                    0.32460526219659125
                ],
                [
                    0.40797354465253877,
                    0.4028000596577786,
                    0.39475668148674575,
                    0.41766768837518936,
                    0.44938109809319765,
                    0.30536870704108665,
                    0.4596255036469396,
                    0.5456536580173799,
                    0.5429878551088175,
                    0.5367073165906239,
                    0.5971419429852971,
                    0.4770559519942266,
                    1.0290895574989283,
                    5.284057074814524,
                    0.35623500857765134,
                    0.37012880365824563,
                    0.5132502769326016,
                    0.5036479973610472,
                    0.45730794236379346,
                    0.4013519044772232,
                    0.45099670975366174,
                    0.7880698317158865,
                    0.524021264364671,
                    0.5360354861032091,
                    0.49634563358812345,
                    0.6541014590523131,
                    0.5843706647477033,
                    0.9620513928370138,
                    0.4412309384492005,
                    0.44619869508324017,
                    0.438927397990397,
                    0.5447583375829768,
                    0.7566534569752353,
                    0.521471325685442,
                    0.5567092790141519,
                    0.9811027870060778,
                    0.7938997172744556,
                    0.4733693567139853,
                    0.4725853374868445,
                    0.8337141082479909
                ],
                [
                    0.5175351869090125,
                    0.712529570429267,
                    0.5624277043558225,
                    0.5587755152203023,
                    0.5555453745852676,
                    0.43417015313892826,
                    0.6168454233674108,
                    0.7047265600931106,
                    1.127120412553282,
                    0.7963213984295034,
                    0.9281799139423729,
                    0.619985810118624,
                    2.0096991431403155,
                    10.686288610306356,
                    0.5943111944868461,
                    0.5388291514164322,
                    0.7046734152381658,
                    0.8669702032735914,
                    1.1477010012856819,
                    0.5138219304385825,
                    1.082582611640144,
                    1.0633822945286513,
                    1.1034491537366362,
                    5.094924197288337,
                    3.2737573131355284,
                    1.0464376381486753,
                    5.95345092711449,
                    5.809108577022777,
                    0.5752571538117203,
                    0.8019566542369144,
                    0.9273602458705821,
                    1.0995965197925484,
                    7.069622465903761,
                    0.909855188562327,
                    4.170621623192821,
                    5.465981700870916,
                    3.7977584951205987,
                    1.5895198296199833,
                    1.1967763404212486,
                    6.6362039036893385
                ],
                [
                    0.7774261143653954,
                    2.859264348957257,
                    0.8357946936120871,
                    0.9677690338376491,
                    0.7029190000026206,
                    1.4553793306194451,
                    0.9767993974061976,
                    1.032816310320838,
                    3.0101559190918863,
                    1.3402302543333737,
                    1.7987262053858677,
                    0.8757987146531707,
                    3.358729132656757,
                    22.774171019286108,
                    2.6024233371408574,
                    1.0071308950462687,
                    0.9869187721888203,
                    1.626839007837626,
                    2.807563028589906,
                    0.7041896049852598,
                    2.307353580196974,
                    1.2066297832976796,
                    2.5360667218140875,
                    13.226915154067227,
                    7.147938923951116,
                    1.6368145255954596,
                    12.867843397741145,
                    12.338993371519324,
                    0.9377579385503916,
                    2.4817046280696813,
                    3.2756761570221165,
                    2.339662292053596,
                    10.952005782902791,
                    1.9601563953306804,
                    7.1275937952884,
                    10.150792380701592,
                    6.027506231225742,
                    3.503674119975898,
                    3.8708105243068833,
                    11.071932965379995
                ],
                [
                    1.0508259351851512,
                    3.567842887389526,
                    1.1904247122253266,
                    1.9156772840258065,
                    0.9422968241991782,
                    3.1652318068904335,
                    1.2720510934712732,
                    1.4661971023917206,
                    4.450723833764845,
                    1.9419764429502142,
                    2.747864111836398,
                    1.350015140517328,
                    4.200573017825417,
                    50.783396336453706,
                    4.134505076447111,
                    1.784801936360883,
                    1.2034995406034013,
                    2.576499927088456,
                    4.681829605028461,
                    1.0892252876019362,
                    3.747295213754465,
                    1.4297155420039773,
                    3.262384364882335,
                    18.592310587060975,
                    8.65381241568592,
                    2.622020895507296,
                    18.0436041525967,
                    14.162452221867598,
                    1.4723260709432733,
                    2.6008935131716764,
                    4.583543931230294,
                    3.933493170019632,
                    15.943927366265681,
                    3.566787204369093,
                    16.71112128443802,
                    13.174268129871312,
                    10.563788678414909,
                    4.740142710894164,
                    5.739690058023056,
                    25.838507580854706
                ],
                [
                    1.3366556436030086,
                    3.490051918629756,
                    1.3826413192787848,
                    2.1044920286482713,
                    1.2321305861263674,
                    4.21365665115641,
                    1.4859210353238135,
                    1.7635528206257747,
                    5.051086357647169,
                    2.0615642029220353,
                    3.0203499003900416,
                    1.723367617518967,
                    3.923492509961358,
                    28.442359367685484,
                    4.3915098620662265,
                    2.3042831924267486,
                    1.359532724738614,
                    2.8383508957236794,
                    4.697917531075577,
                    1.155696004912673,
                    4.084433970720456,
                    1.415124070280293,
                    3.86048501590257,
                    52.804892711408066,
                    10.089341486861084,
                    2.7869823214590927,
                    21.07804812494365,
                    15.479483464590489,
                    1.8777664687138287,
                    3.174352306709709,
                    5.417943403003982,
                    4.977950591630786,
                    21.50265939171248,
                    3.470850964697689,
                    13.1044071358231,
                    21.392369448722963,
                    9.598839465197017,
                    4.5807559762697,
                    5.7100582754514555,
                    25.24222991074142
                ],
                [
                    1.532447384148548,
                    4.342535765591974,
                    1.6950145072516927,
                    2.802743321722281,
                    1.4981974545205072,
                    4.324562034350378,
                    1.636817098267988,
                    2.046134189808101,
                    5.886443937609882,
                    2.555923116294441,
                    3.5681986008402498,
                    2.350326431600267,
                    3.7899925071301217,
                    31.976505585064473,
                    5.460432776643349,
                    2.6227397565129964,
                    1.5165777575882737,
                    3.5262485127085275,
                    5.175364088185704,
                    1.4642321257210091,
                    4.649045729557828,
                    1.4607248150664567,
                    5.029531518717786,
                    38.1919034745893,
                    16.130825299568194,
                    3.5402441961296933,
                    27.06484577355796,
                    49.16913061077421,
                    2.1866722551549933,
                    3.4707297401744346,
                    6.305646675166892,
                    5.559474512741438,
                    19.033388487252157,
                    4.39837272224753,
                    15.372656546011582,
                    30.886176770466257,
                    12.91915573685604,
                    4.998527329565633,
                    6.79687555494173,
                    36.600499142638306
                ],
                [
                    1.588018711421695,
                    4.85211587982647,
                    2.005068022316483,
                    3.1703799036564355,
                    1.8738287605230208,
                    5.6536579276187044,
                    1.7545041420842926,
                    2.4775720386543134,
                    5.94478561629524,
                    2.9247467083186844,
                    3.6623867428938293,
                    2.493887001996951,
                    3.9100303805716505,
                    28.728256267296857,
                    5.3574210863811444,
                    2.8963003097595794,
                    1.7229485855754125,
                    3.4456662027343508,
                    5.448055613430866,
                    1.5052817380150736,
                    4.817999801186321,
                    1.6958880165634527,
                    4.941386882400774,
                    61.19719288522864,
                    10.941529627714216,
                    3.5029434587127204,
                    32.02052177641445,
                    19.633795148032114,
                    2.534103777627837,
                    3.7261174878792254,
                    7.665937151164278,
                    6.906995909196746,
                    20.860514682069006,
                    4.55863032656776,
                    26.472966952560576,
                    25.619483148287493,
                    15.309093797987959,
                    5.430685750963288,
                    7.8141561561603154,
                    28.0224082770278
                ],
                [
                    1.731457427229854,
                    5.306139698126314,
                    2.198104956789522,
                    3.703833019253627,
                    2.1001717500575836,
                    5.272783492056505,
                    1.824196094692196,
                    2.7796398820095,
                    6.4625134790322365,
                    3.0520128600247487,
                    4.373372002783494,
                    2.792526543533862,
                    3.985630663017789,
                    100.0,
                    5.899666695961352,
                    3.0575540304799125,
                    1.8436957253135717,
                    3.958422917346934,
                    4.872601077975989,
                    1.5818167871608615,
                    5.1539599593383265,
                    1.737204714374782,
                    5.238221643488011,
                    83.49604697129473,
                    16.104372157118558,
                    3.4442619821895666,
                    28.188912826104385,
                    29.89671465359187,
                    2.704399211029941,
                    3.773629480364765,
                    8.895588708886581,
                    6.046850328292268,
                    18.098783233797782,
                    4.840018910458113,
                    25.785790949419074,
                    25.84766813531264,
                    11.942035620002702,
                    5.321025669047659,
                    8.393092561584588,
                    42.65413558018451
                ],
                [
                    1.8106782648168698,
                    5.2649500992986775,
                    2.230176291612292,
                    4.076983777141473,
                    2.424983546316173,
                    5.84027032507238,
                    1.9365295961752695,
                    3.0564778537946924,
                    6.283649072509,
                    3.0606047119784616,
                    4.379937656733015,
                    2.9229670899328783,
                    4.3830113859453315,
                    47.5302634798338,
                    5.144777025172167,
                    3.10887805943835,
                    1.8898363622980268,
                    3.930774585442916,
                    5.406456978997955,
                    1.7497473206605472,
                    4.972245416014417,
                    1.8608481402550805,
                    5.743369680819936,
                    60.03046726027989,
                    14.386791563039335,
                    3.7502558255142584,
                    27.525801326720718,
                    26.07323372665854,
                    2.9160007763200984,
                    4.073786520322372,
                    8.010939869712466,
                    7.1619431285727115,
                    19.66254082545018,
                    4.994507868429235,
                    20.571063085160585,
                    100.0,
                    15.90240145881188,
                    5.816663711233003,
                    9.77116456311323,
                    37.62969109095466
                ],
                [
                    1.749994528493432,
                    4.71107545275903,
                    2.309063246421492,
                    4.351807532036124,
                    2.4444476331549345,
                    5.344516779637999,
                    1.996368495037346,
                    2.9444273314843685,
                    5.804860294238017,
                    3.121118774459813,
                    4.474475781675333,
                    2.6804994338199086,
                    4.2172401040175895,
                    49.58287133557446,
                    5.419768971808873,
                    3.1289551072051087,
                    1.9084778745356739,
                    4.328418012161378,
                    5.395767155244056,
                    1.709133696967195,
                    5.013887395481727,
                    1.8095485596763363,
                    5.517430697282112,
                    42.749322495160285,
                    12.922214387166585,
                    3.9851354200095614,
                    44.111283871372315,
                    27.046140527649403,
                    2.9759494044232646,
                    3.940360185871634,
                    7.540120074763152,
                    6.059072477322257,
                    16.805522268219846,
                    5.1818352440227065,
                    15.007204332472982,
                    26.965315772514113,
                    19.006346481943485,
                    4.492248520558195,
                    9.139661189010205,
                    27.252498717725523
                ],
                [
                    2.0635565097906055,
                    6.722797900324971,
                    2.8366387070834467,
                    5.104621808344118,
                    2.711703488570455,
                    6.358074823151877,
                    2.0628004813409584,
                    3.9975712893026416,
                    7.8014676576979545,
                    3.1800843208903,
                    4.802831415017941,
                    3.1730986964298435,
                    5.0085821438225,
                    59.557758848262694,
                    5.982759743237943,
                    3.669589603154206,
                    1.9359327200023486,
                    4.63530685062029,
                    5.407466830633908,
                    1.8511026504882933,
                    5.353053792051866,
                    1.9876750993804422,
                    6.880853643151194,
                    70.05531556889592,
                    16.252822875308752,
                    4.334651902541182,
                    100.0,
                    39.8400355187306,
                    3.7178694578913833,
                    3.831488838484605,
                    8.5804956958464,
                    7.321011609709357,
                    25.578710206008296,
                    5.83327258462845,
                    26.287480603016768,
                    42.94699277950032,
                    15.59719132749014,
                    5.566450608459975,
                    8.518618198209836,
                    41.558682499254324
                ],
                [
                    2.1032255972067406,
                    5.312566856187314,
                    2.890721500469275,
                    6.121080200386847,
                    3.0269049134582695,
                    6.194546775085232,
                    2.2105355893213727,
                    4.604271110252056,
                    7.660839414918483,
                    3.3028551867339977,
                    5.159798503006921,
                    3.405490618634679,
                    4.400405021325718,
                    54.11495112730286,
                    6.410873339429135,
                    3.618026963953782,
                    2.0211555135731842,
                    4.377340325479875,
                    6.219276021414377,
                    1.8526830508000622,
                    5.8517351041960195,
                    2.2230417880255247,
                    7.922230391238735,
                    86.39524707781455,
                    17.152138697960755,
                    4.238252145385063,
                    56.91066129428893,
                    36.21233628417725,
                    3.424203390836827,
                    4.011134589872428,
                    8.117530261225673,
                    7.665789872623768,
                    22.45340612588281,
                    5.514284088073803,
                    26.226518831255028,
                    100.0,
                    13.439103151477623,
                    5.446233251990362,
                    8.309327526332304,
                    57.39894776551263
                ],
                [
                    2.378697664080753,
                    6.715855222092492,
                    3.6167433711757746,
                    5.97595920143363,
                    3.305738474685569,
                    6.639201383217172,
                    2.216699180686237,
                    5.784549518876184,
                    8.974635372987956,
                    3.6278628534764383,
                    5.581891718152307,
                    4.287739382175176,
                    4.215115039476997,
                    94.42304999142104,
                    7.006622816426184,
                    3.925973281785716,
                    2.1226425311603228,
                    5.027956341102806,
                    7.247154593965772,
                    2.0256265916806755,
                    7.333316160686299,
                    2.1162827152067774,
                    8.406661371382139,
                    49.54819705429334,
                    22.725675510348307,
                    4.746269867802725,
                    77.20846367479567,
                    45.282342739364395,
                    3.8356584261825297,
                    4.38742474101063,
                    12.294211591865173,
                    8.92329300515734,
                    23.65522873119209,
                    6.115016909949474,
                    43.915823985096914,
                    100.0,
                    26.84602724926396,
                    6.629030835153077,
                    8.24743554178947,
                    67.76202996202522
                ],
                [
                    2.487825842097816,
                    6.195618515398812,
                    3.576201138942066,
                    7.344380698949366,
                    3.4439411723488664,
                    6.328885298970882,
                    2.2826174253822735,
                    5.879176852676344,
                    7.233877128293763,
                    3.6955174896968277,
                    5.443067072834471,
                    4.364893670352619,
                    3.9444425274809487,
                    57.973655088382735,
                    6.400762299766835,
                    4.32548888572063,
                    2.1773949605167746,
                    5.385760039580644,
                    6.451375158497627,
                    2.029434937055795,
                    6.468958888783996,
                    2.3049444762158804,
                    10.843530902176841,
                    100.0,
                    19.55371326425597,
                    4.917259363057656,
                    100.0,
                    30.048229500489626,
                    4.170305084104377,
                    4.32694988867434,
                    11.451726481134493,
                    8.551429313527928,
                    26.785442422482483,
                    5.997611667991737,
                    20.140022223523594,
                    100.0,
                    15.349438204849385,
                    6.608413033291582,
                    7.557734983585153,
                    33.47785323206841
                ],
                [
                    2.591726101620577,
                    8.210952163083236,
                    3.8979973438973365,
                    7.164891007596195,
                    3.5051610850078827,
                    6.757953878444318,
                    2.335711309641763,
                    5.614924545830278,
                    7.505612179027264,
                    3.858361813767293,
                    5.721792463711381,
                    4.32327852838037,
                    4.2511267322703485,
                    100.0,
                    6.790553233955479,
                    4.551661799496819,
                    2.3197501385785766,
                    5.1150831526065295,
                    6.009888552467644,
                    2.041347853845515,
                    7.238678530399134,
                    2.3162817617083515,
                    10.21965158285179,
                    77.82506996228412,
                    15.328873512265671,
                    4.736330019752426,
                    55.949787894448086,
                    37.56481783117318,
                    4.518391047056355,
                    4.153007537274682,
                    11.585111314787156,
                    7.866902201247957,
                    73.17498889262808,
                    6.812160264877305,
                    21.678863839136977,
                    56.26712246387572,
                    18.626758118228988,
                    6.074410264116421,
                    8.812819742946985,
                    37.579344619919716
                ],
                [
                    2.8654732978871302,
                    8.80617024059993,
                    4.681769302855234,
                    8.085990662947887,
                    4.03826727015136,
                    8.067141851775176,
                    2.5975772631826937,
                    7.471387668416268,
                    10.246385188882513,
                    3.897620274296564,
                    6.690517366391818,
                    5.1867022714699,
                    3.976969634665424,
                    48.48901972340852,
                    7.46365848490266,
                    4.853048166751782,
                    2.4976005885754438,
                    6.435456078302276,
                    7.061533321113193,
                    2.219833360783089,
                    7.915676586195409,
                    2.4550686409766085,
                    15.793197419807278,
                    55.22204530597255,
                    26.571846237343085,
                    5.370966671986389,
                    100.0,
                    100.0,
                    4.473249619266535,
                    4.550628864973979,
                    13.148698063339012,
                    8.698354116263454,
                    38.02177673897045,
                    6.4630124923367225,
                    23.387869697568725,
                    75.26087131703372,
                    17.303543742282983,
                    6.309126261207231,
                    8.542690669776233,
                    58.29605360785054
                ],
                [
                    2.791285259377079,
                    8.512954405647868,
                    4.429304199820005,
                    8.598729997275935,
                    3.684181653902962,
                    7.010390217743965,
                    2.604905778546506,
                    7.578783904300589,
                    11.719250958793152,
                    3.9459243248117755,
                    6.504683104423718,
                    5.418993941750539,
                    4.528296460758454,
                    50.541286551187085,
                    8.012524791564125,
                    4.802259231593095,
                    2.523879039143826,
                    5.339930506848508,
                    6.511425298341517,
                    2.248432279545141,
                    7.175525887139207,
                    2.85241944972533,
                    15.556983254096348,
                    89.24466963414031,
                    43.42939843370592,
                    6.845705611286142,
                    48.460736231236865,
                    57.32774480008672,
                    4.575603114787613,
                    4.235047863231251,
                    16.519452216852248,
                    8.837126347216447,
                    25.35096373111259,
                    5.781711371696445,
                    31.523451129330642,
                    100.0,
                    15.248029248228686,
                    7.161747507201821,
                    7.3868788261282585,
                    52.619957521080394
                ],
                [
                    3.269696183708967,
                    7.5302694675635005,
                    4.715543730814609,
                    10.341788979600413,
                    3.771983407513297,
                    6.358327659035439,
                    2.932254870935965,
                    8.227809340277801,
                    10.055072182512973,
                    4.188541534409432,
                    6.256364500443949,
                    5.210276537722744,
                    4.242178270619561,
                    38.646698397609995,
                    8.160109632610055,
                    4.643224360717695,
                    2.4531134757133617,
                    5.92153478553886,
                    6.520509056938733,
                    2.514106237975883,
                    8.408468043235716,
                    2.5935160793570495,
                    19.889097894133602,
                    100.0,
                    28.94452799895145,
                    5.857605811578413,
                    100.0,
                    37.71912179964725,
                    4.338399569470228,
                    4.886854501259352,
                    18.10155582081389,
                    9.909038940659894,
                    36.10234041708251,
                    6.0352610377283264,
                    23.62281402281267,
                    83.37272917434882,
                    19.475539660020058,
                    6.860421285873209,
                    8.114297038544274,
                    50.9140871686646
                ],
                [
                    3.457667695936111,
                    8.293547445041156,
                    5.102437784127213,
                    11.621602933623263,
                    4.013243515562232,
                    6.469155264266549,
                    3.2659956003953825,
                    8.11511451547447,
                    11.621133706479187,
                    4.373263354775431,
                    6.6771123198064,
                    5.4454720147600195,
                    4.3132063710335515,
                    35.55991718909809,
                    7.47733360503,
                    4.954168192447485,
                    2.609833269290287,
                    5.713501541171927,
                    6.498953920631528,
                    2.379188420280404,
                    7.5863292104452205,
                    2.7208127033354503,
                    18.19388397252538,
                    47.84096121821492,
                    25.779295036399237,
                    5.734237627714372,
                    100.0,
                    36.918774255223745,
                    4.896758774710885,
                    4.254848665229897,
                    15.410078959555912,
                    9.105273088490513,
                    40.231316643085535,
                    5.876658540990602,
                    27.979420106407424,
                    100.0,
                    14.185803067443107,
                    7.05179144484296,
                    7.261090379784692,
                    41.993288260292324
                ],
                [
                    3.4275429202343037,
                    9.137965582063734,
                    5.354077524716811,
                    10.48436656589759,
                    3.79276394997176,
                    7.579675163029121,
                    3.0787017437732067,
                    10.5963591675843,
                    11.900677131027855,
                    3.931215258403993,
                    6.951210431088562,
                    6.239269184148973,
                    4.525045841436883,
                    62.76955176505424,
                    7.3922656565392115,
                    5.362458863624592,
                    2.9390413600046754,
                    6.40783073806147,
                    7.5268053871337814,
                    2.7312951146993356,
                    9.789654722473587,
                    2.7388349273953874,
                    24.11581369727282,
                    74.18015802532713,
                    25.666801055230536,
                    6.417238686597803,
                    100.0,
                    81.179218505936,
                    5.178264178631853,
                    4.214502915619886,
                    18.255866551116018,
                    10.194475036790486,
                    28.466290326227803,
                    6.976872847955803,
                    43.649380832293325,
                    100.0,
                    15.799894323928376,
                    7.611461228391602,
                    10.258992753116964,
                    94.7695097086077
                ],
                [
                    3.5752728909048592,
                    9.564131228264698,
                    6.345163081577061,
                    11.634372624401708,
                    3.910229464135327,
                    8.175118925937312,
                    3.625309680536234,
                    11.632862562016184,
                    14.48345565868992,
                    4.4932694632024495,
                    7.359092112755334,
                    6.2010250114301435,
                    5.21491109101338,
                    100.0,
                    8.638063902684227,
                    5.441874191273571,
                    3.2204486131632533,
                    7.111185237776468,
                    8.737396456429266,
                    2.7397543874915797,
                    10.267119279617315,
                    3.0975193335859887,
                    17.67087089606268,
                    50.30092572792669,
                    23.542385923504096,
                    8.134420195462301,
                    63.521457078386206,
                    100.0,
                    5.955116762425739,
                    4.810750123407659,
                    23.820191545077844,
                    10.168580591570455,
                    45.46335598025543,
                    7.110161464045393,
                    32.20468231931677,
                    100.0,
                    22.149914285785268,
                    7.452811828590769,
                    8.732223642390961,
                    100.0
                ],
                [
                    4.3327445007168475,
                    9.717019849805276,
                    5.818390249247344,
                    14.440073826638436,
                    4.286876044100032,
                    7.602500002250596,
                    3.711594827517817,
                    14.27544650817737,
                    11.7921828367385,
                    4.32771253109592,
                    7.438486863891962,
                    6.589573996188435,
                    5.437839464629989,
                    55.220768641740506,
                    7.79577774725864,
                    5.895063695084723,
                    3.253129845745437,
                    6.99649545373486,
                    8.160904510483551,
                    2.994351523610612,
                    8.882251122867771,
                    3.2372711223493744,
                    42.48997443462089,
                    100.0,
                    57.74770678339365,
                    6.933489668312176,
                    100.0,
                    43.473646069756,
                    5.711361325059944,
                    4.481304880867266,
                    38.25566616373059,
                    9.874383988931962,
                    29.06158471674218,
                    7.106243709795072,
                    19.74302666297425,
                    100.0,
                    22.12280163198866,
                    9.49270420395414,
                    8.979741527604423,
                    99.05851015539272
                ],
                [
                    4.997303663918538,
                    8.761623362121258,
                    6.675582681666871,
                    13.689109000316225,
                    4.4357212122512895,
                    8.044124056880474,
                    4.33878022452161,
                    12.208019379983835,
                    14.269453696877912,
                    4.651334015835494,
                    7.791917000057921,
                    6.678579147994815,
                    5.524397165438048,
                    35.58964301520142,
                    8.118685953134275,
                    5.7003116042160835,
                    3.5895549817781043,
                    7.7585483016026,
                    7.640344468035832,
                    2.9474999489435367,
                    11.322135370894053,
                    3.5307471233161474,
                    20.933110734147593,
                    72.36817343190974,
                    23.98351483655383,
                    7.896919448677583,
                    42.03009904722655,
                    29.702941004007844,
                    5.628520202120497,
                    4.795240817501011,
                    19.78203001106578,
                    10.130048964975183,
                    26.791718870342333,
                    7.173520709252764,
                    27.782997101090405,
                    85.11543836899585,
                    14.938756860480124,
                    7.225885945408041,
                    8.017734594392849,
                    90.25218319440914
                ],
                [
                    4.756650172607333,
                    9.270378134946725,
                    6.560937305866239,
                    22.636161704420267,
                    5.174155589619125,
                    9.082476501401153,
                    4.767711606226434,
                    12.708350229188511,
                    11.29759379984989,
                    5.097130753930771,
                    7.138465628164119,
                    8.020905286943233,
                    6.649968429754296,
                    40.46958772713924,
                    10.390229450281268,
                    6.9824032463026935,
                    3.4388562362118624,
                    9.23839867091302,
                    10.56927068909927,
                    3.458327263370412,
                    12.334631366360592,
                    3.6304429450936375,
                    68.3568591231778,
                    100.0,
                    26.70021061072627,
                    7.572478350796649,
                    97.43070692422494,
                    36.55394384750518,
                    7.017958376826456,
                    5.140329256781976,
                    27.183780493811266,
                    13.500756826459858,
                    28.213624475619525,
                    7.939117266321353,
                    41.212649420193145,
                    100.0,
                    37.10674009532178,
                    7.937717516163702,
                    8.135073431752762,
                    39.24040165690671
                ],
                [
                    6.058582959605341,
                    13.04175935260598,
                    9.528989799643172,
                    39.78405383255769,
                    5.185545493083056,
                    9.93478091313037,
                    4.747708755749236,
                    19.25463014327068,
                    15.197810086739448,
                    5.1490913171316866,
                    9.503691453973488,
                    8.516461461370541,
                    7.511786562686644,
                    52.96413465661835,
                    9.017144833587446,
                    7.164267462778155,
                    3.6510791216048397,
                    10.020749367252968,
                    14.449841643198276,
                    3.669551307254035,
                    15.610107656544136,
                    3.792443904311428,
                    46.16520252579662,
                    100.0,
                    72.19753751309818,
                    8.413743537028598,
                    100.0,
                    100.0,
                    7.876511303727513,
                    5.107782768724184,
                    100.0,
                    15.233753071339718,
                    79.60069300495798,
                    10.321728784161007,
                    64.78380572522602,
                    100.0,
                    28.790169480668304,
                    8.770442722370445,
                    12.08786424909113,
                    100.0
                ],
                [
                    5.597167260135925,
                    19.258213707449904,
                    7.509893306254535,
                    19.704946589430335,
                    5.901876136316909,
                    9.702327211929934,
                    5.2897253817121825,
                    21.387605659227575,
                    15.491663209005317,
                    5.1318399901714695,
                    9.618092559932188,
                    7.78012721863956,
                    9.403934022553457,
                    100.0,
                    8.78174529255965,
                    7.310021388796059,
                    3.8818867587947534,
                    8.841212653882684,
                    11.149913938789615,
                    4.184931737883198,
                    12.148470464228248,
                    4.423228046697784,
                    41.609608165152046,
                    100.0,
                    33.9485452025488,
                    8.697260471108017,
                    66.96044752021216,
                    100.0,
                    6.28629832251971,
                    5.225285378336464,
                    47.02964766183785,
                    14.063284066980309,
                    46.206266837595784,
                    9.18835361745974,
                    90.16953361056426,
                    100.0,
                    32.8438604287497,
                    7.031703806204845,
                    8.773106677424837,
                    80.03798748215632
                ],
                [
                    6.10813193026448,
                    11.02093030522438,
                    8.673241134288427,
                    24.01059121363293,
                    5.627908971014538,
                    10.183228278537863,
                    5.557782104345982,
                    16.441115322137744,
                    21.547815250438116,
                    5.924656704278145,
                    8.67452748922549,
                    8.090261956429519,
                    8.578680327943566,
                    79.35325802895385,
                    10.435745476665854,
                    9.56220650072591,
                    4.110895185353027,
                    12.154705843557272,
                    10.07626452302494,
                    4.428668110740656,
                    19.610737136249494,
                    4.425884295443469,
                    100.0,
                    100.0,
                    88.05761017478767,
                    11.036580937122858,
                    82.62761350590773,
                    100.0,
                    7.75715295201744,
                    5.828664382067417,
                    75.18595238532276,
                    18.178763862699675,
                    32.6888437355393,
                    10.3544876517459,
                    50.5312303765432,
                    100.0,
                    23.985349898379404,
                    9.255831760570274,
                    11.237708830825646,
                    74.6467736379561
                ]
            ]
        }
    },
    "human_listeners/experiment_a": {
        "rand": {
            "x": [
                5.333333333333334,
                8.0,
                10.666666666666668,
                16.0,
                21.333333333333336,
                32.0
            ],
            "y": [
                [
                    0.523305
                ],
                [
                    0.81553
                ],
                [
                    3.8894
                ],
                [
                    10.2042
                ],
                [
                    11.0578
                ],
                [
                    13.13165
                ]
            ]
        },
        "sine": {
            "x": [
                5.333333333333334,
                8.0,
                10.666666666666668,
                16.0,
                21.333333333333336,
                32.0
            ],
            "y": [
                [
                    0.49302999999999997
                ],
                [
                    0.778635
                ],
                [
                    1.5918
                ],
                [
                    4.2781
                ],
                [
                    5.22655
                ],
                [
                    5.76835
                ]
            ]
        }
    },
    "middle_10_percent/experiment_a": {
        "rand": {
            "x": [
                1,
                2,
                3,
                4,
                5,
                6,
                7,
                8,
                9,
                10,
                11,
                12,
                13,
                14,
                15,
                16,
                17,
                18,
                19,
                20,
                21,
                22,
                23,
                24,
                25,
                26,
                27,
                28,
                29,
                30
            ],
            "y": [
                [
                    0.4333987498926355,
                    0.4302935190960909,
                    0.4591503216496895,
                    0.36119624007649287,
                    0.45767243311222733,
                    0.4731294287041363,
                    0.3502461365359918,
                    0.40746372754506166,
                    0.42215860005666345,
                    0.4208129719619533,
                    0.39182773900086654,
                    0.46162066614896125,
                    0.42888125016926537,
                    0.48889975524395474,
                    0.4431464714894301,
                    0.3958013366341516,
                    0.41220871296723544,
                    0.4569874115835786,
                    0.42854983348169984,
                    0.48542223684994174,
                    0.45412755799341914,
                    0.43593537957651357,
                    0.40743521925695797,
                    0.3834572237539149,
                    0.5317204352102639,
                    0.4041113064509655,
                    0.45007380518707985,
                    0.4526244797799075,
                    0.5512391263965448,
                    0.38719126789516217,
                    0.3763812268277179,
                    0.3636680108265814,
                    0.40081149305835645,
                    0.4240921358681747,
                    0.38394363778753493,
                    0.464680366284935,
                    0.43207285123382744,
                    0.4430929528191638,
                    0.4278780450619958,
                    0.37880748127455355
                ],
                [
                    0.45287517100198743,
                    0.520422006837142,
                    0.5105352096121636,
                    0.378896977297484,
                    0.5541516602139883,
                    0.5665052297386401,
                    0.3957751519707175,
                    0.4560974737728987,
                    0.45986221752107764,
                    0.49490209084545755,
                    0.44599206376919154,
                    0.5522423180489681,
                    0.48997604151908075,
                    0.6295340700656966,
                    0.4880836071028334,
                    0.45267031407462205,
                    0.44887605559753996,
                    0.5857255351448242,
                    0.4406408919513131,
                    0.5111811428956168,
                    0.4952313113538981,
                    0.46277275915267824,
                    0.45254347018093505,
                    0.4127243828090043,
                    0.5858337431498,
                    0.4654695950061791,
                    0.5069280000185837,
                    0.5026280169399923,
                    0.7328092251926783,
                    0.4086723298726952,
                    0.42052535515987144,
                    0.39097057044071276,
                    0.44900938200839885,
                    0.46679512926273864,
                    0.3987709350375024,
                    0.5041190577975742,
                    0.4840686816729417,
                    0.5093671807035642,
                    0.47359995065861243,
                    0.4058702850119185
                ],
                [
                    0.5923739931460834,
                    0.7645254945502958,
                    0.654566326790095,
                    0.4691691215148764,
                    1.7107828734335064,
                    0.9009757587032208,
                    0.5007945114203872,
                    0.6197950160992739,
                    0.6632717125818508,
                    1.4856850438260405,
                    0.6618206605400024,
                    0.8136528026917186,
                    0.7950625645661389,
                    1.1933444892823724,
                    0.8712946264417846,
                    0.7078629272686031,
                    0.5508932345704098,
                    1.2015931790153835,
                    0.5503034237704422,
                    0.8916409577556861,
                    1.0199727301945551,
                    0.7613730141819944,
                    0.6120988637249654,
                    0.5871147378132987,
                    0.9057022329188354,
                    0.6483211554038838,
                    0.7188590513347652,
                    0.7893558585098874,
                    1.5671635955628371,
                    0.6259316148131611,
                    0.561326076732201,
                    0.4758920816832015,
                    0.6011904902376998,
                    0.6165664753129974,
                    0.5476915151841364,
                    0.686296358323674,
                    0.7095814730417385,
                    0.8500145786888562,
                    0.6830577712612135,
                    0.5109727923373905
                ],
                [
                    1.297628164937686,
                    3.1397875679835057,
                    3.5646826412084245,
                    2.5931349252125404,
                    9.521204796042225,
                    4.128507736624402,
                    3.294820901223905,
                    3.7166994042045047,
                    3.9212130766779265,
                    7.458809613285291,
                    3.0179678517864055,
                    4.361489110134046,
                    4.900683582153184,
                    3.9352102230646255,
                    5.873542689910215,
                    4.698970836425584,
                    3.5796215775690836,
                    7.050748342298264,
                    2.579259475281327,
                    6.780777284849437,
                    5.39643303389835,
                    5.427210821925447,
                    4.536296191561391,
                    2.666794382737148,
                    3.3765795721706233,
                    1.4472271091075288,
                    3.4692794979281487,
                    5.545171542403037,
                    6.213840666435662,
                    4.527458777968618,
                    3.925289744450004,
                    3.258934522708108,
                    3.8640948236975023,
                    5.687390270287799,
                    3.6602967919316436,
                    3.865995271072008,
                    4.871313449823363,
                    5.115524868179808,
                    5.197532318465673,
                    3.5923750225053386
                ],
                [
                    5.976695323555246,
                    7.862576112144204,
                    10.05492250455225,
                    9.988674567296998,
                    21.214459801674145,
                    7.900504505061122,
                    11.070594477292174,
                    8.336786780430385,
                    8.792598606442017,
                    21.97032369763275,
                    6.968975480351687,
                    8.562660200473799,
                    8.858376011078184,
                    6.989701401415069,
                    11.866046624428146,
                    15.305349288110557,
                    9.981705740804372,
                    14.951326496792088,
                    9.04238834757523,
                    12.025404620059565,
                    13.081014482470401,
                    17.065622371081865,
                    10.485127528492507,
                    6.900306607659598,
                    7.450797615026146,
                    5.319408824451448,
                    10.290939980422003,
                    13.196712766597516,
                    13.230816818790252,
                    8.479941838311976,
                    10.977865106026584,
                    7.898103284161526,
                    12.035554742465905,
                    11.27925172316922,
                    7.809205485762837,
                    9.829365968743009,
                    20.272352352184065,
                    15.249366996388222,
                    10.749926769801986,
                    10.029671719135827
                ],
                [
                    15.061124629862887,
                    9.56908332707793,
                    27.198267065462826,
                    22.693619245592174,
                    48.47838598930965,
                    13.53200240951161,
                    15.385281826664365,
                    13.615959623921936,
                    15.675392178567744,
                    49.95664568375231,
                    11.837739663905282,
                    10.649877679962376,
                    19.066107808236406,
                    10.714982816509192,
                    43.695380696156924,
                    35.608818344054136,
                    20.578234364006107,
                    26.10997887424051,
                    24.12650808033266,
                    100.0,
                    15.344919059962239,
                    59.822834978694075,
                    67.42697997942032,
                    11.452083308938914,
                    11.292134153270766,
                    7.9776302433893065,
                    19.234155821726144,
                    34.31262129275551,
                    17.94263689074577,
                    15.367361786565475,
                    23.742970482623843,
                    15.075178150651489,
                    33.61869777540701,
                    48.66052189385432,
                    18.211180638807985,
                    20.92083230567469,
                    26.55644478705142,
                    28.879116744318697,
                    26.05500241617838,
                    19.936472983281035
                ],
                [
                    23.043744016021044,
                    10.89495783177438,
                    59.31569521152774,
                    62.78338752564278,
                    27.155411412862776,
                    13.438023440228646,
                    75.66181722856457,
                    20.570480560703754,
                    15.412000284031823,
                    76.03605718222666,
                    13.114451405200242,
                    16.384688847629487,
                    25.748915501950734,
                    10.600485404458226,
                    100.0,
                    56.59553790423348,
                    100.0,
                    21.77702430178686,
                    73.57804518342083,
                    60.16945493280548,
                    30.62214642096861,
                    41.31586073339621,
                    52.84879443240534,
                    19.371736905314734,
                    14.444398529080743,
                    9.270224863838518,
                    53.26876891838689,
                    100.0,
                    43.32411898453308,
                    24.286530724407854,
                    90.09053090344428,
                    38.96863776472134,
                    92.80254232426441,
                    45.495271018037556,
                    34.98077435870442,
                    20.7700963976438,
                    27.69713416925586,
                    50.63584082157595,
                    74.85880173418309,
                    29.819895019754668
                ],
                [
                    28.529826139356935,
                    12.254878441070161,
                    45.890121405732515,
                    100.0,
                    71.07402684432908,
                    17.835172464475257,
                    100.0,
                    30.87169380667179,
                    18.618270437468414,
                    100.0,
                    15.379236152975892,
                    13.775101615062923,
                    38.7507886269164,
                    10.90592161819887,
                    100.0,
                    100.0,
                    47.37507549859753,
                    54.61823939528566,
                    100.0,
                    100.0,
                    36.18783558959289,
                    100.0,
                    100.0,
                    23.189556739125564,
                    15.338842882540987,
                    9.962858158518165,
                    27.99245001046155,
                    56.01457303442399,
                    35.3307765360665,
                    100.0,
                    54.934899538865,
                    74.53138431730777,
                    84.77949896514475,
                    100.0,
                    39.276713462950745,
                    32.16848482589247,
                    53.132516306657536,
                    78.06675710922559,
                    100.0,
                    43.57182198636784
                ],
                [
                    28.3963236876473,
                    11.869794918411637,
                    100.0,
                    100.0,
                    92.81976491239293,
                    17.283583612591784,
                    100.0,
                    37.91278425798589,
                    25.585409906104818,
                    46.63592183220284,
                    17.33965864961682,
                    14.138500151406408,
                    44.94657830102009,
                    12.882500334645535,
                    100.0,
                    100.0,
                    99.73807028894151,
                    21.92287017776036,
                    100.0,
                    100.0,
                    34.7419974984738,
                    100.0,
                    100.0,
                    33.448843915151535,
                    20.78269253244424,
                    14.86857205503249,
                    100.0,
                    100.0,
                    31.208585659909385,
                    100.0,
                    100.0,
                    71.53219761410533,
                    100.0,
                    100.0,
                    100.0,
                    100.0,
                    100.0,
                    76.54031755063167,
                    100.0,
                    100.0
                ],
                [
                    100.0,
                    13.902836045988353,
                    100.0,
                    97.57509235872232,
                    47.03817358058906,
                    22.6500850368228,
                    91.5256394809244,
                    28.31263919828023,
                    27.084359128297496,
                    100.0,
                    17.406250108622103,
                    18.443198180444238,
                    57.93980970769316,
                    10.957264718847059,
                    100.0,
                    100.0,
                    52.49758528346485,
                    19.28345802463347,
                    100.0,
                    100.0,
                    22.37993727487212,
                    41.07558250458535,
                    94.25218664853237,
                    33.64027621244114,
                    14.229383286509018,
                    14.461956204898446,
                    30.936678561362967,
                    100.0,
                    27.55403584610637,
                    89.15594628209374,
                    100.0,
                    100.0,
                    100.0,
                    100.0,
                    88.0921313873806,
                    100.0,
                    34.801147869640616,
                    43.26932141066773,
                    100.0,
                    100.0
                ],
                [
                    34.20928818516683,
                    12.527659064933301,
                    89.83425557273723,
                    100.0,
                    42.770113855158996,
                    19.007791992462785,
                    44.55638578153035,
                    29.46906180954107,
                    30.047838975860607,
                    86.41141815837379,
                    13.138958639561565,
                    14.233155799448525,
                    22.666435172633363,
                    12.506158945226513,
                    100.0,
                    100.0,
                    100.0,
                    24.154015923190187,
                    61.039689415711166,
                    100.0,
                    34.030536979820155,
                    67.1974007443236,
                    100.0,
                    32.88895247328568,
                    45.02509734732564,
                    15.893495146855834,
                    28.732473851454426,
                    47.98556905379127,
                    21.158289219315716,
                    43.28473925005345,
                    100.0,
                    100.0,
                    43.45985229827454,
                    45.49910833778642,
                    55.15024733855843,
                    100.0,
                    45.106304361225895,
                    69.11599690157192,
                    29.11005915101673,
                    45.81242410103566
                ],
                [
                    44.51353600816016,
                    13.996653091563012,
                    58.919884221777025,
                    100.0,
                    27.438794649933367,
                    15.46209451297254,
                    100.0,
                    27.591200948879322,
                    28.659896691213188,
                    65.99226174259597,
                    16.953864833031727,
                    16.51477849246638,
                    97.87151500682634,
                    16.390630304377403,
                    53.326394745845285,
                    100.0,
                    100.0,
                    40.43778267867862,
                    100.0,
                    100.0,
                    43.36366014827989,
                    100.0,
                    100.0,
                    63.05804453619751,
                    21.80274122897445,
                    21.5231074769267,
                    100.0,
                    58.11131231925547,
                    70.3785990680306,
                    100.0,
                    100.0,
                    49.614196264045965,
                    56.93600499655649,
                    59.35604306965361,
                    100.0,
                    100.0,
                    100.0,
                    96.2435764664924,
                    85.92667678203954,
                    100.0
                ],
                [
                    100.0,
                    37.584768400902455,
                    100.0,
                    100.0,
                    100.0,
                    26.464699284327725,
                    100.0,
                    39.02005243346292,
                    29.664757726389013,
                    100.0,
                    19.885926385587585,
                    21.91524606761055,
                    24.27544448342963,
                    20.128318905384553,
                    100.0,
                    100.0,
                    55.46850223074036,
                    32.00676845323324,
                    100.0,
                    100.0,
                    47.4577429511478,
                    100.0,
                    100.0,
                    100.0,
                    61.75464137152884,
                    24.25409556857729,
                    48.60061630329095,
                    100.0,
                    52.90575882295343,
                    100.0,
                    100.0,
                    100.0,
                    100.0,
                    100.0,
                    51.6971403727157,
                    100.0,
                    100.0,
                    100.0,
                    53.029675341183676,
                    100.0
                ],
                [
                    84.93706358310877,
                    19.316469536585497,
                    100.0,
                    94.84519141859575,
                    100.0,
                    27.171963652109035,
                    100.0,
                    60.46665625090423,
                    31.443256257191187,
                    58.19528085832219,
                    23.691551947983633,
                    23.14640871502095,
                    26.1082131071622,
                    15.40452806590256,
                    100.0,
                    49.31666031785711,
                    100.0,
                    44.249780416296524,
                    100.0,
                    100.0,
                    54.19778944908169,
                    32.524773019564535,
                    100.0,
                    70.94291810364169,
                    31.03870471303326,
                    31.28741663524559,
                    48.06121075920203,
                    100.0,
                    47.571911216209955,
                    100.0,
                    100.0,
                    100.0,
                    47.305920986366814,
                    71.4216220637933,
                    100.0,
                    87.52988602167304,
                    40.95652296345229,
                    39.589075416210996,
                    40.70839311870256,
                    57.63632849233987
                ],
                [
                    100.0,
                    29.121027304510793,
                    100.0,
                    78.10228031804216,
                    100.0,
                    27.706727388984007,
                    100.0,
                    32.33431437991802,
                    33.49575176750053,
                    100.0,
                    21.98481275635361,
                    28.57943000187615,
                    100.0,
                    14.37859253980118,
                    100.0,
                    100.0,
                    100.0,
                    44.65095071803147,
                    100.0,
                    100.0,
                    33.181191951332394,
                    100.0,
                    100.0,
                    100.0,
                    100.0,
                    28.14427588787663,
                    96.90080921888644,
                    100.0,
                    100.0,
                    100.0,
                    100.0,
                    100.0,
                    100.0,
                    100.0,
                    100.0,
                    100.0,
                    85.4498205285257,
                    100.0,
                    100.0,
                    100.0
                ],
                [
                    100.0,
                    22.257044762357577,
                    100.0,
                    100.0,
                    100.0,
                    24.694123845963603,
                    100.0,
                    42.99820059204012,
                    64.71049871784358,
                    100.0,
                    31.54155026469124,
                    22.232937195030825,
                    27.30015981840528,
                    20.429161241425724,
                    100.0,
                    100.0,
                    100.0,
                    100.0,
                    100.0,
                    100.0,
                    28.322916032496238,
                    100.0,
                    100.0,
                    66.49757149454925,
                    96.84439949199457,
                    86.40834440702228,
                    95.60912288771466,
                    100.0,
                    79.81537094581358,
                    100.0,
                    100.0,
                    100.0,
                    100.0,
                    56.00729806572502,
                    100.0,
                    61.474098825882514,
                    53.41477336838295,
                    100.0,
                    100.0,
                    100.0
                ],
                [
                    100.0,
                    24.23065013904666,
                    100.0,
                    100.0,
                    100.0,
                    20.240169384139726,
                    100.0,
                    50.58801020844794,
                    82.55657832647626,
                    100.0,
                    31.21077810443854,
                    58.153227133845874,
                    34.42113444922282,
                    22.438822444628926,
                    100.0,
                    56.03285670243492,
                    100.0,
                    33.565351460920134,
                    58.51397387215017,
                    100.0,
                    31.696138141030975,
                    92.76523563003768,
                    100.0,
                    67.00546703282929,
                    59.11852079067271,
                    32.52216029891948,
                    79.10202752221382,
                    100.0,
                    100.0,
                    100.0,
                    100.0,
                    100.0,
                    100.0,
                    48.4974947869136,
                    22.049910989986184,
                    100.0,
                    32.64716563696429,
                    40.27214511265231,
                    100.0,
                    58.67102683411197
                ],
                [
                    100.0,
                    21.051669366785887,
                    100.0,
                    100.0,
                    100.0,
                    21.594661061892975,
                    100.0,
                    60.94285352342293,
                    96.23865509955415,
                    100.0,
                    72.8637575616848,
                    97.26696856625014,
                    100.0,
                    41.83302862046151,
                    100.0,
                    100.0,
                    100.0,
                    69.33109370189354,
                    100.0,
                    100.0,
                    100.0,
                    100.0,
                    100.0,
                    60.227460191129474,
                    33.21773890335612,
                    100.0,
                    100.0,
                    100.0,
                    100.0,
                    100.0,
                    100.0,
                    100.0,
                    100.0,
                    100.0,
                    100.0,
                    100.0,
                    100.0,
                    100.0,
                    100.0,
                    100.0
                ],
                [
                    100.0,
                    78.39967435823974,
                    100.0,
                    100.0,
                    100.0,
                    66.09869735256335,
                    100.0,
                    100.0,
                    56.02260856645533,
                    100.0,
                    31.419801726168373,
                    100.0,
                    69.57998439658867,
                    46.852754678694794,
                    100.0,
                    100.0,
                    100.0,
                    48.51836867889021,
                    100.0,
                    100.0,
                    100.0,
                    100.0,
                    100.0,
                    100.0,
                    46.52962814528054,
                    90.18267924412604,
                    100.0,
                    100.0,
                    100.0,
                    100.0,
                    100.0,
                    100.0,
                    100.0,
                    100.0,
                    61.416089674391216,
                    100.0,
                    100.0,
                    100.0,
                    100.0,
                    100.0
                ],
                [
                    100.0,
                    52.42082583759883,
                    100.0,
                    100.0,
                    100.0,
                    52.37873993071046,
                    100.0,
                    100.0,
                    100.0,
                    99.20913958734957,
                    52.66805054577384,
                    100.0,
                    47.508776617795476,
                    60.16984759245464,
                    100.0,
                    100.0,
                    100.0,
                    100.0,
                    100.0,
                    100.0,
                    64.39338231231388,
                    100.0,
                    100.0,
                    84.64570380808043,
                    100.0,
                    49.23703964790105,
                    100.0,
                    100.0,
                    100.0,
                    100.0,
                    100.0,
                    100.0,
                    100.0,
                    100.0,
                    77.04332924892823,
                    100.0,
                    39.899222528073174,
                    100.0,
                    100.0,
                    100.0
                ],
                [
                    100.0,
                    63.06899476050449,
                    100.0,
                    100.0,
                    100.0,
                    48.08203096106438,
                    100.0,
                    100.0,
                    100.0,
                    61.334547966350286,
                    45.90846018011529,
                    41.73570852568094,
                    100.0,
                    100.0,
                    100.0,
                    100.0,
                    100.0,
                    68.10603487820615,
                    100.0,
                    100.0,
                    38.04712535647314,
                    70.53576826821549,
                    100.0,
                    100.0,
                    100.0,
                    33.81553243314311,
                    100.0,
                    100.0,
                    100.0,
                    68.70516005502412,
                    100.0,
                    100.0,
                    100.0,
                    100.0,
                    68.74511372306947,
                    100.0,
                    100.0,
                    100.0,
                    100.0,
                    100.0
                ],
                [
                    96.73164979916112,
                    55.28993598311626,
                    49.11909251171366,
                    45.88682127752482,
                    100.0,
                    25.008644199692878,
                    66.21806397565659,
                    52.83606757745694,
                    53.67930696876714,
                    57.056412991582114,
                    26.24824250450231,
                    31.867186741836953,
                    46.837790783258484,
                    29.14161129666896,
                    45.7941371546685,
                    100.0,
                    56.43796831897018,
                    36.75644894857579,
                    100.0,
                    63.89714363591636,
                    21.88611746244872,
                    39.07310408233678,
                    94.11461265121488,
                    57.312977011774926,
                    41.13921734387846,
                    58.22635681888125,
                    68.87868673026264,
                    100.0,
                    30.358449534151177,
                    84.11982059367654,
                    56.35662395408431,
                    100.0,
                    34.386731482875916,
                    40.89529411049989,
                    64.65752934325116,
                    62.723877585660524,
                    35.91245151440409,
                    100.0,
                    90.71823981984718,
                    100.0
                ],
                [
                    100.0,
                    100.0,
                    100.0,
                    100.0,
                    100.0,
                    49.402322891957716,
                    100.0,
                    100.0,
                    56.1000133736731,
                    100.0,
                    97.29187607381523,
                    19.35212821371236,
                    100.0,
                    40.79080900811599,
                    100.0,
                    100.0,
                    100.0,
                    100.0,
                    100.0,
                    100.0,
                    87.82742901469186,
                    100.0,
                    100.0,
                    80.13725600642407,
                    100.0,
                    100.0,
                    90.44271142369428,
                    100.0,
                    100.0,
                    100.0,
                    100.0,
                    100.0,
                    100.0,
                    100.0,
                    100.0,
                    100.0,
                    100.0,
                    100.0,
                    98.46331046360271,
                    100.0
                ],
                [
                    99.16858575461609,
                    36.746198840341954,
                    33.38279949153822,
                    98.86767741633857,
                    100.0,
                    21.520905524625405,
                    40.391294909344346,
                    33.25005455344182,
                    60.822020531125226,
                    57.29078244679753,
                    29.832401018232822,
                    29.892916637978107,
                    35.99203085859101,
                    34.529480694863246,
                    52.54824248701101,
                    64.64251710193852,
                    100.0,
                    49.61333804722309,
                    29.918738601874743,
                    84.00812077435208,
                    36.11218434025755,
                    100.0,
                    75.08224083626263,
                    35.52299271323821,
                    31.07167012251797,
                    31.714776135911517,
                    47.25595964729446,
                    50.73190191699009,
                    31.979549746742983,
                    31.143308497705696,
                    28.785309345179236,
                    39.51585948628656,
                    28.31889601196662,
                    81.99698044022621,
                    61.13699826485268,
                    35.102987792925305,
                    34.144511519731466,
                    100.0,
                    25.29250277776689,
                    43.95238171617238
                ],
                [
                    100.0,
                    100.0,
                    65.09011732284216,
                    100.0,
                    100.0,
                    100.0,
                    100.0,
                    100.0,
                    100.0,
                    100.0,
                    58.5628339815995,
                    35.95735155669801,
                    63.47522445526545,
                    39.92495814248293,
                    100.0,
                    94.91492753716474,
                    100.0,
                    100.0,
                    100.0,
                    100.0,
                    100.0,
                    100.0,
                    66.55826128376653,
                    38.4610676108394,
                    100.0,
                    100.0,
                    100.0,
                    100.0,
                    100.0,
                    100.0,
                    100.0,
                    85.8611543975864,
                    100.0,
                    71.93687782968236,
                    40.17446230312003,
                    100.0,
                    100.0,
                    100.0,
                    100.0,
                    66.7988668788013
                ],
                [
                    33.09726694073493,
                    47.2859078665992,
                    100.0,
                    100.0,
                    94.58521404478651,
                    40.48944852369176,
                    100.0,
                    100.0,
                    100.0,
                    100.0,
                    23.130430292811774,
                    52.93048980081961,
                    35.82296208857219,
                    100.0,
                    100.0,
                    61.32623024080068,
                    100.0,
                    38.874622613601716,
                    39.22600509289304,
                    100.0,
                    53.62343769299934,
                    59.9763982733925,
                    100.0,
                    48.40508657397974,
                    100.0,
                    39.403243511261145,
                    98.09957768458086,
                    34.48585121929746,
                    42.499055601766386,
                    49.878885092911645,
                    71.45715051404643,
                    100.0,
                    84.50972472591165,
                    53.406234976951986,
                    100.0,
                    100.0,
                    30.619547722825455,
                    86.69183765571705,
                    100.0,
                    61.570352938210206
                ],
                [
                    100.0,
                    95.31360907904342,
                    100.0,
                    100.0,
                    93.94350415324939,
                    65.89487543469616,
                    100.0,
                    100.0,
                    87.36445329599061,
                    81.09500692398919,
                    100.0,
                    54.6976554382118,
                    100.0,
                    61.59912664818678,
                    99.37055998197931,
                    63.69750951823713,
                    100.0,
                    93.32788607840754,
                    51.825543205196006,
                    61.87613732723987,
                    100.0,
                    100.0,
                    100.0,
                    74.42992856202547,
                    100.0,
                    82.3205582111356,
                    57.86489489120711,
                    100.0,
                    100.0,
                    100.0,
                    100.0,
                    100.0,
                    100.0,
                    63.088162588108304,
                    100.0,
                    100.0,
                    75.40059826505178,
                    100.0,
                    100.0,
                    45.16490602044455
                ],
                [
                    100.0,
                    100.0,
                    100.0,
                    100.0,
                    100.0,
                    100.0,
                    100.0,
                    100.0,
                    89.51388270464165,
                    100.0,
                    100.0,
                    56.04832237363864,
                    42.97515527988069,
                    100.0,
                    100.0,
                    100.0,
                    100.0,
                    58.14369096247828,
                    100.0,
                    100.0,
                    100.0,
                    100.0,
                    100.0,
                    100.0,
                    100.0,
                    44.54981676433607,
                    100.0,
                    100.0,
                    100.0,
                    100.0,
                    100.0,
                    100.0,
                    100.0,
                    100.0,
                    100.0,
                    100.0,
                    72.37247936891568,
                    100.0,
                    52.8569171471418,
                    100.0
                ],
                [
                    100.0,
                    44.00685966568744,
                    100.0,
                    94.95659381968123,
                    51.85189419310568,
                    66.4415101652163,
                    100.0,
                    100.0,
                    100.0,
                    83.59087098728963,
                    77.97168529562529,
                    35.535834205498716,
                    71.96273195713019,
                    88.36834087517505,
                    82.07784781034482,
                    100.0,
                    100.0,
                    90.89762224845731,
                    100.0,
                    100.0,
                    37.150541131811075,
                    60.497269083880866,
                    100.0,
                    100.0,
                    100.0,
                    100.0,
                    74.17505585162071,
                    100.0,
                    100.0,
                    100.0,
                    73.99099910509888,
                    100.0,
                    100.0,
                    40.022800477010215,
                    100.0,
                    100.0,
                    100.0,
                    100.0,
                    100.0,
                    100.0
                ],
                [
                    100.0,
                    72.74783736220589,
                    70.33923780301014,
                    100.0,
                    100.0,
                    87.81945206303584,
                    100.0,
                    100.0,
                    100.0,
                    100.0,
                    100.0,
                    57.99191663901825,
                    100.0,
                    30.089869995019622,
                    100.0,
                    100.0,
                    83.29234146730037,
                    100.0,
                    100.0,
                    95.03951585335571,
                    36.49326517951589,
                    34.32046478380586,
                    100.0,
                    100.0,
                    100.0,
                    100.0,
                    68.62139445999011,
                    100.0,
                    54.33275022502354,
                    100.0,
                    100.0,
                    100.0,
                    100.0,
                    100.0,
                    100.0,
                    100.0,
                    100.0,
                    100.0,
                    100.0,
                    100.0
                ]
            ]
        },
        "sine": {
            "x": [
                1,
                2,
                3,
                4,
                5,
                6,
                7,
                8,
                9,
                10,
                11,
                12,
                13,
                14,
                15,
                16,
                17,
                18,
                19,
                20,
                21,
                22,
                23,
                24,
                25,
                26,
                27,
                28,
                29,
                30
            ],
            "y": [
                [
                    0.464328471354641,
                    0.48996389522293404,
                    0.47872910280573006,
                    0.3617091080636547,
                    0.46535016389622696,
                    0.5512015535959758,
                    0.3677061176789497,
                    0.4358096471822495,
                    0.4218106685249668,
                    0.44742903819751406,
                    0.45355115500702364,
                    0.5339013031039398,
                    0.456662013240665,
                    0.5656097970105256,
                    0.3984179918242287,
                    0.4546486701889607,
                    0.4198981853048338,
                    0.5393320077229103,
                    0.4227905437069922,
                    0.5311908305460566,
                    0.5040721191581452,
                    0.4726835064960057,
                    0.40316653263286956,
                    0.38113531628125125,
                    0.7097171914546366,
                    0.474359511962094,
                    0.5249854138798757,
                    0.4731815805468747,
                    0.6931024686809366,
                    0.3868394905454167,
                    0.38739650606420284,
                    0.35343265115418504,
                    0.4650587613893344,
                    0.4662339959602147,
                    0.39709666656936926,
                    0.4873006268202081,
                    0.4624613298693361,
                    0.5072896261696724,
                    0.44109749120027847,
                    0.3756316254984304
                ],
                [
                    0.5165718714256526,
                    0.586483248968565,
                    0.5509270175149604,
                    0.38080368051923674,
                    0.5434082663465232,
                    0.6796807083590902,
                    0.40622526267131237,
                    0.49825571648468686,
                    0.446561702438611,
                    0.5358017054646973,
                    0.5358757546202946,
                    0.6034120915990114,
                    0.5411352190215489,
                    0.7192380840024337,
                    0.44623477955029484,
                    0.5179304775499151,
                    0.4662452254336672,
                    0.6319735209761328,
                    0.4559419538015149,
                    0.6017134274430184,
                    0.6269464238318666,
                    0.5685746237043452,
                    0.45596036537467133,
                    0.4212047751489843,
                    0.8019778277050318,
                    0.55137409170587,
                    0.568071195998172,
                    0.5521464522110123,
                    0.9992641274914698,
                    0.4047245177305134,
                    0.41637887247215205,
                    0.3629506046536989,
                    0.530363011258407,
                    0.500402660547805,
                    0.4126616293876275,
                    0.5341885394058055,
                    0.532905441067082,
                    0.5961487616527575,
                    0.46887101865099845,
                    0.4041436021470206
                ],
                [
                    0.6870271493732109,
                    0.8276946868945695,
                    0.7793050589128291,
                    0.49489258931655944,
                    1.5268557244794752,
                    0.959571201054477,
                    0.4968934629340035,
                    0.8161581072458337,
                    0.7148847534371835,
                    2.2208719671461084,
                    0.8441086069980536,
                    0.7674965188398649,
                    0.8669440062924518,
                    1.0417464679321455,
                    0.7494698679860465,
                    0.8131060529223663,
                    0.6640364802426623,
                    0.8467147926690095,
                    0.5788797838820134,
                    0.9380189523349001,
                    1.3125255667974494,
                    1.0355500527379866,
                    0.708555325985846,
                    0.6409914603804006,
                    1.082989746391054,
                    0.696998249058578,
                    0.8785069901660304,
                    0.9826339769683327,
                    2.276954122148532,
                    0.6528001453430442,
                    0.6490488557769273,
                    0.4576169060746635,
                    0.6854003908019852,
                    0.9126424557108123,
                    0.5798356507760483,
                    0.8176297923254441,
                    0.7126304163042714,
                    0.9378890900605606,
                    0.6767124756855486,
                    0.5209616997628528
                ],
                [
                    2.5062170341506707,
                    1.3012655650198979,
                    3.44380715250463,
                    3.4810340883253335,
                    7.759002527798749,
                    1.5199504894501652,
                    3.7304682872668917,
                    3.4443098987010896,
                    3.3823012249233475,
                    6.225075735195629,
                    2.8291818759061576,
                    1.0470645364433853,
                    3.7857596042435895,
                    1.3229351133389555,
                    5.045192060093582,
                    4.6089673140668275,
                    3.2539591029490933,
                    1.2358453466567594,
                    3.341012983697729,
                    5.689425939707544,
                    4.838495272574354,
                    5.859569438506839,
                    4.197505226480454,
                    3.0107860908952833,
                    1.505752047919386,
                    0.9559385827337831,
                    3.6795586975452634,
                    6.028370494111019,
                    4.851873824795307,
                    4.830851313632361,
                    4.254764770683576,
                    2.0229497400971392,
                    2.7136534122975284,
                    6.306805584298659,
                    4.307311785936608,
                    4.915442607301885,
                    2.206919290970322,
                    4.4908301481195325,
                    5.120406317528546,
                    3.581480628875789
                ],
                [
                    6.192590809428146,
                    2.163413919472938,
                    8.873782922469807,
                    11.248669554152627,
                    14.98904077160758,
                    2.363829556043382,
                    9.421556090023886,
                    7.244042591513508,
                    7.236943155825732,
                    18.25349394200123,
                    5.00140357471705,
                    1.6895301775260156,
                    9.04958337145052,
                    1.6690450369601026,
                    11.347730880951932,
                    12.142491330630781,
                    6.942689033168444,
                    1.9142030151970693,
                    10.39244805040735,
                    11.477888502674404,
                    8.897615113174107,
                    10.872441475983809,
                    11.097595863302598,
                    7.822265312012966,
                    2.2261815863371783,
                    1.5871088234232178,
                    7.082327731677932,
                    13.606480369100167,
                    8.568504338410053,
                    8.44333959840165,
                    9.76074215670187,
                    6.499887351475117,
                    6.18947494174646,
                    15.586313810208898,
                    8.274739121492921,
                    10.609844712267522,
                    4.1311956819612385,
                    10.074222606584721,
                    11.389436087438554,
                    11.672173098149766
                ],
                [
                    11.798136905209173,
                    2.61914112203656,
                    21.825380569475744,
                    21.38024874325537,
                    22.77787031071167,
                    3.3560885645648835,
                    32.5018812860315,
                    10.234569783333951,
                    9.75423400682353,
                    28.808313599562112,
                    6.5844039279184186,
                    2.113465998051858,
                    13.110299044636022,
                    1.8774074460199341,
                    34.132470212589226,
                    33.57774310405286,
                    15.752699384419577,
                    3.0862616719451688,
                    23.080365565412613,
                    28.307181914454507,
                    11.669783954167215,
                    16.153532241096762,
                    100.0,
                    11.335946725863757,
                    2.8673742619488003,
                    2.55125418791603,
                    15.633649530645133,
                    41.97364432271307,
                    8.712864062859198,
                    25.038421970863148,
                    19.435709294939954,
                    16.33062614255587,
                    12.918978307820257,
                    33.180554944851195,
                    25.648764637518997,
                    20.26056554683169,
                    5.546854558113058,
                    14.9731787955445,
                    39.830435999580644,
                    24.647205377467124
                ],
                [
                    14.802744803882817,
                    2.8292449245918574,
                    24.81794980640916,
                    29.272403680085038,
                    30.230892625344485,
                    3.65835811539533,
                    65.865462337635,
                    13.447450512405881,
                    14.951932664495079,
                    40.36553476338377,
                    7.0040895869697835,
                    2.8122161475815974,
                    13.25391568329326,
                    2.047134520353458,
                    100.0,
                    31.774822444259087,
                    24.36266500589864,
                    3.034697708062203,
                    100.0,
                    38.78283679104758,
                    11.685409046050053,
                    21.686175796341875,
                    100.0,
                    12.824089237470785,
                    3.30493261119708,
                    3.020863638007607,
                    19.08308455390713,
                    38.81099516987541,
                    10.249428771010088,
                    48.421968649447365,
                    100.0,
                    25.785322729272067,
                    19.013838854315814,
                    73.95413565163888,
                    21.37904168696634,
                    33.05073891479709,
                    5.892927690396451,
                    21.5256959311257,
                    47.57892304591165,
                    31.413547677042594
                ],
                [
                    16.54663847715,
                    2.925056072355805,
                    19.26778527048757,
                    100.0,
                    14.523917532724937,
                    3.3722369499749867,
                    43.25806738363466,
                    11.585884709556488,
                    15.890366747083473,
                    31.83631509632536,
                    6.678476050630586,
                    2.7517341084276183,
                    16.33861864296416,
                    2.1759005170466446,
                    92.7243205553719,
                    32.61985041209268,
                    28.994351278268002,
                    3.4965111718386575,
                    75.62766116434767,
                    34.192736098085035,
                    12.552724374515023,
                    14.8188879334574,
                    100.0,
                    12.649079028054663,
                    3.181339028845793,
                    3.2297226924371234,
                    25.51411162877882,
                    57.3031940226101,
                    11.105798984768379,
                    46.85069413975193,
                    64.46441493843666,
                    42.20676852547305,
                    19.528334120153012,
                    30.69509827839914,
                    18.765600845966638,
                    26.37051024101072,
                    5.686586374659069,
                    20.53288865221176,
                    28.456083443697185,
                    35.536048711667966
                ],
                [
                    21.46983169900142,
                    3.0358667996218713,
                    100.0,
                    57.22793903685746,
                    19.020864911977668,
                    3.594840368563376,
                    42.39732941657122,
                    11.27762765045896,
                    16.488411228754437,
                    39.75434768108093,
                    8.479469606789127,
                    3.0924280910206376,
                    20.22492667684075,
                    2.3222993775599456,
                    79.7824635061483,
                    57.311279805663894,
                    53.73630267491924,
                    3.6656356755582076,
                    100.0,
                    33.6835630496306,
                    13.594454740942126,
                    31.56343840746315,
                    100.0,
                    19.404277052995432,
                    3.9588181807721496,
                    3.990112446721743,
                    31.175049865910523,
                    96.88257145014283,
                    10.912054140921574,
                    58.70996509255044,
                    41.59751098268838,
                    50.11188416365927,
                    20.268158394759464,
                    39.84569546325416,
                    35.81068612858013,
                    48.307736430816874,
                    6.368582084627554,
                    29.05429278656708,
                    68.67495160467998,
                    49.648492032632944
                ],
                [
                    21.321518345302202,
                    3.83097172326924,
                    36.781817820950266,
                    35.1581168993016,
                    14.279579761189874,
                    4.007819893810853,
                    97.2276590516508,
                    11.520898372771025,
                    14.112505973586181,
                    17.566455828707497,
                    9.33089474406981,
                    3.130668868850967,
                    19.174238149479503,
                    2.3744526050074315,
                    53.94307211301293,
                    41.41261748852731,
                    67.11493012020021,
                    3.798480492269472,
                    52.52122804402777,
                    34.227787886055296,
                    11.286035565174943,
                    19.25349106807738,
                    39.15039720796025,
                    24.716160055141344,
                    4.676273400238314,
                    4.227933220450927,
                    18.365266519209452,
                    30.101397113877894,
                    12.899934002344136,
                    52.36670005154598,
                    41.387787884297865,
                    44.708560726997504,
                    20.67277134209921,
                    32.67098507013032,
                    37.87054368497063,
                    43.26599150658445,
                    6.640573972577365,
                    23.19509126621474,
                    24.950537847090988,
                    63.899313000543444
                ],
                [
                    20.59502227935884,
                    3.4108777382473012,
                    45.375055423615166,
                    100.0,
                    19.206336788306775,
                    3.776580640581008,
                    76.60598403801158,
                    19.351307451467694,
                    15.270411974781215,
                    29.125229749246774,
                    9.156624143924256,
                    3.1508239318939437,
                    14.948579329831865,
                    2.5106913769225607,
                    100.0,
                    100.0,
                    35.89775462695237,
                    4.059724510574024,
                    69.13509723973476,
                    85.15633961594651,
                    13.830351797047609,
                    19.277415178278154,
                    100.0,
                    12.783831217807846,
                    4.807172506677061,
                    4.387197136799475,
                    30.244558630286896,
                    100.0,
                    12.48164202590071,
                    39.305810223333005,
                    51.375132242800746,
                    100.0,
                    21.686595964009978,
                    62.55461952756531,
                    72.98958071403325,
                    41.71472061429121,
                    7.2109770545405585,
                    24.044969908068317,
                    100.0,
                    100.0
                ],
                [
                    23.127859228185727,
                    3.83399043316226,
                    100.0,
                    100.0,
                    18.230152371878795,
                    3.763968753714964,
                    100.0,
                    21.469242387287093,
                    15.563929479893332,
                    32.75358435352999,
                    10.029335383782593,
                    3.3367167760561887,
                    24.342899995643414,
                    2.6354025988979615,
                    79.61363525405481,
                    94.26839099090084,
                    44.18016719359525,
                    4.0697210608767405,
                    100.0,
                    47.57554202652699,
                    17.22695392240682,
                    18.099388876785746,
                    100.0,
                    14.745531258578328,
                    4.7789182442738305,
                    4.690238830130083,
                    39.45383850998389,
                    68.0596103878259,
                    16.920909642238726,
                    55.912584917191154,
                    85.79383352862126,
                    100.0,
                    21.74186883344375,
                    38.46746961835732,
                    29.96820592478427,
                    100.0,
                    8.434658003250112,
                    46.657205245096435,
                    100.0,
                    97.62855159955436
                ],
                [
                    29.548255313828317,
                    3.9327996820583695,
                    34.46327741129914,
                    56.428584754379976,
                    21.100179165528406,
                    3.6350048051554427,
                    75.76877272328066,
                    15.034265963528803,
                    21.142866482133854,
                    15.80942794120864,
                    10.048261074222616,
                    3.228415708638675,
                    16.415307774153966,
                    2.626246534545088,
                    33.683962147416814,
                    100.0,
                    26.13088676650367,
                    3.9818577526444208,
                    100.0,
                    26.550166397069166,
                    11.592067239467541,
                    21.072953612276283,
                    98.56948167641737,
                    17.259338846493794,
                    5.271187701101987,
                    4.494854676929155,
                    28.729563688753437,
                    61.72507323626831,
                    12.379007490919067,
                    45.39289111284456,
                    94.25103870553424,
                    49.276529367484386,
                    23.454959289562915,
                    27.964603488325054,
                    27.585170692363285,
                    50.844779827687205,
                    8.42836051261066,
                    22.292051924574604,
                    31.40084139267701,
                    31.881403011875605
                ],
                [
                    32.07997543823695,
                    4.316887302460187,
                    98.3018285725836,
                    100.0,
                    40.6024882309287,
                    4.1186916205749,
                    100.0,
                    17.019038851667982,
                    21.34437213519919,
                    19.7635031566953,
                    12.763908825787158,
                    3.577069153294028,
                    21.4682059326413,
                    2.9115736228553426,
                    100.0,
                    100.0,
                    100.0,
                    4.459081487172582,
                    100.0,
                    100.0,
                    14.742375480629395,
                    38.7133841536333,
                    100.0,
                    20.470398609853095,
                    6.583593005330917,
                    5.125651809911711,
                    100.0,
                    100.0,
                    16.087221489621964,
                    100.0,
                    100.0,
                    100.0,
                    51.72854973817356,
                    63.340950391914454,
                    63.346351247405245,
                    100.0,
                    10.280208454534277,
                    100.0,
                    100.0,
                    100.0
                ],
                [
                    35.182417730494656,
                    4.281349594967728,
                    100.0,
                    100.0,
                    21.835542616172802,
                    4.443941879316655,
                    100.0,
                    17.24577769073881,
                    19.973912984165743,
                    33.516133823234945,
                    14.53129103712183,
                    3.7310967501629175,
                    27.276019778678435,
                    2.8331209156154804,
                    100.0,
                    49.78416818808276,
                    27.346934379254293,
                    4.625092274153464,
                    100.0,
                    60.39630194951809,
                    14.432929580567434,
                    21.890991222352557,
                    100.0,
                    16.855142339994376,
                    7.2526210577488355,
                    5.339966178357776,
                    64.5803610164289,
                    91.97649075980489,
                    19.000566323109226,
                    100.0,
                    85.11899400140754,
                    44.152365349164135,
                    54.989780486043685,
                    60.50927386166596,
                    26.10171830772132,
                    97.0643748671814,
                    7.837476124736746,
                    83.99168849792214,
                    84.89415867295507,
                    100.0
                ],
                [
                    28.325336084677154,
                    4.784267974576529,
                    100.0,
                    100.0,
                    25.99988654958735,
                    4.528566428521915,
                    100.0,
                    23.00550805727436,
                    21.521069456524913,
                    28.545941105573018,
                    11.799965932066783,
                    3.5772586460409745,
                    17.048952528553937,
                    3.104118157761999,
                    100.0,
                    100.0,
                    70.16983342872872,
                    5.090134660436557,
                    100.0,
                    46.86454734478253,
                    14.195871355465611,
                    36.260072254924985,
                    100.0,
                    15.690268989330743,
                    8.232323381948504,
                    5.949685546056205,
                    57.24547093348366,
                    100.0,
                    30.77408822701809,
                    52.734957209006396,
                    100.0,
                    100.0,
                    42.42256090043727,
                    33.62633634910265,
                    30.04473349759688,
                    100.0,
                    8.211823276044662,
                    33.65902796944768,
                    41.42529369127006,
                    55.74014742642407
                ],
                [
                    27.073277257623204,
                    5.225381405437841,
                    79.34916015575857,
                    100.0,
                    39.05828115813541,
                    4.739471895014235,
                    100.0,
                    16.39017817455194,
                    22.15265646350951,
                    18.50107155431949,
                    11.664767564423643,
                    4.0346439916125325,
                    19.389709587324468,
                    3.214506496284279,
                    100.0,
                    35.47312558739921,
                    100.0,
                    5.3373006627259665,
                    100.0,
                    72.82439604516786,
                    14.971594232687034,
                    27.667514490429884,
                    100.0,
                    15.065969194557736,
                    8.490909913894248,
                    6.375079285569397,
                    36.95287523055491,
                    100.0,
                    24.378085684768838,
                    59.18658471623472,
                    100.0,
                    70.47879409168641,
                    40.4025697714382,
                    30.41738775068898,
                    37.43041004937303,
                    100.0,
                    11.345169323430913,
                    38.50894309492425,
                    44.62960338478614,
                    100.0
                ],
                [
                    23.6444372041966,
                    5.695029334357821,
                    39.87078143898364,
                    100.0,
                    33.89035238517673,
                    5.051926782030178,
                    100.0,
                    20.73925350909069,
                    15.563893372278867,
                    30.589864268336456,
                    10.482293464512535,
                    3.8168228673547833,
                    35.47956491299796,
                    3.2756765799499856,
                    100.0,
                    100.0,
                    61.519802706902325,
                    5.765106701340742,
                    100.0,
                    47.0333085138884,
                    29.02801393352529,
                    44.74290672097326,
                    100.0,
                    13.855805473830639,
                    9.894164875968828,
                    8.239219252564187,
                    53.83885276733725,
                    57.21504638879469,
                    23.485759395889723,
                    70.8604493996502,
                    50.6984401436535,
                    100.0,
                    50.5048961267378,
                    53.52549109483964,
                    20.409105774130456,
                    100.0,
                    8.253266109434259,
                    39.19948207286996,
                    56.507559491565694,
                    100.0
                ],
                [
                    42.13823041377898,
                    6.075300535841502,
                    66.33009960138067,
                    100.0,
                    44.93864960557344,
                    5.650596812522554,
                    100.0,
                    33.635706586014045,
                    25.45424624958541,
                    20.90168512363625,
                    13.24683161486025,
                    4.101903032163879,
                    27.880927162041807,
                    3.784283575650575,
                    100.0,
                    69.35706629718482,
                    51.591834796227594,
                    6.34658692104286,
                    100.0,
                    100.0,
                    15.590770802952084,
                    47.21432372791834,
                    100.0,
                    15.287529766555535,
                    14.024879087485242,
                    8.297916760406192,
                    42.186245897059074,
                    100.0,
                    33.69273098187587,
                    100.0,
                    100.0,
                    54.983131490500575,
                    100.0,
                    100.0,
                    35.240754823654314,
                    100.0,
                    10.780092707143147,
                    30.219524013941488,
                    91.17054360890752,
                    100.0
                ],
                [
                    25.007602695628055,
                    6.1640504873968744,
                    100.0,
                    100.0,
                    48.38932550387382,
                    5.32629965759315,
                    100.0,
                    19.754012049551505,
                    31.07409569676463,
                    20.730407639171393,
                    12.391549268956146,
                    4.724242531561185,
                    26.173941068174546,
                    3.80109814802129,
                    86.34203312178362,
                    62.99304204765153,
                    100.0,
                    5.852268106477828,
                    100.0,
                    100.0,
                    12.850674153989846,
                    43.020676250423904,
                    100.0,
                    18.91129813271049,
                    12.716044261179402,
                    10.00106159698324,
                    33.355552600764376,
                    65.94824370052397,
                    33.17301270154247,
                    33.40578573228445,
                    100.0,
                    100.0,
                    100.0,
                    30.45997087220339,
                    68.7454411054794,
                    100.0,
                    12.484627661747732,
                    82.8364208581468,
                    31.714792586097094,
                    100.0
                ],
                [
                    38.0449451093951,
                    6.416697709813533,
                    100.0,
                    100.0,
                    38.88540029255188,
                    5.340770434843179,
                    100.0,
                    26.670120821396925,
                    14.826208213554384,
                    19.446940151029782,
                    16.174136564552807,
                    4.3109860151388935,
                    25.225025157553077,
                    3.401403877626602,
                    76.99080273505008,
                    49.955262981738834,
                    80.03609540365443,
                    6.3332484322876255,
                    100.0,
                    48.51942459718012,
                    12.516299206139632,
                    62.185818924681215,
                    100.0,
                    15.323642973056316,
                    11.8157769656571,
                    8.775450486127855,
                    75.17101957531708,
                    99.60433077762792,
                    24.233422489407573,
                    89.27065465673367,
                    44.86798457441341,
                    100.0,
                    54.54054554620284,
                    30.739713560280013,
                    36.14330994781177,
                    66.66884885962503,
                    11.96833366789666,
                    42.00679573006191,
                    44.388173048019794,
                    100.0
                ],
                [
                    38.391430042103195,
                    7.81222263739812,
                    100.0,
                    62.35729915457768,
                    65.66020163949335,
                    5.52065652709054,
                    100.0,
                    31.948442034457628,
                    22.29752297061986,
                    27.473054309556137,
                    13.506261669696936,
                    5.054677383731119,
                    26.661733818183713,
                    4.254886827280089,
                    100.0,
                    41.32369966659139,
                    46.21401406192326,
                    6.715750861505594,
                    100.0,
                    54.8419906044091,
                    17.52223970812321,
                    42.19350435977353,
                    100.0,
                    12.040353561448516,
                    17.515528982900307,
                    12.004674588505466,
                    100.0,
                    100.0,
                    58.71605096390399,
                    77.06294015781252,
                    59.5266979336252,
                    100.0,
                    96.57421715898067,
                    43.352751018161186,
                    36.697903035210125,
                    80.07975256792528,
                    12.521508445335057,
                    39.004279152548044,
                    60.92786433196915,
                    100.0
                ],
                [
                    100.0,
                    6.951824470605276,
                    100.0,
                    100.0,
                    52.58719744614814,
                    5.952268100773578,
                    97.08620470798809,
                    57.56308064258217,
                    26.338242140112346,
                    22.623128874940733,
                    15.784916801383293,
                    4.958822101207053,
                    17.95754644546085,
                    4.016597581904528,
                    100.0,
                    100.0,
                    100.0,
                    6.681643006191651,
                    100.0,
                    100.0,
                    17.602059611380877,
                    100.0,
                    100.0,
                    16.753135960715515,
                    12.925375438599247,
                    12.422917648246532,
                    100.0,
                    100.0,
                    38.87075785812135,
                    100.0,
                    100.0,
                    100.0,
                    100.0,
                    100.0,
                    35.16475597177867,
                    100.0,
                    17.182146001729507,
                    100.0,
                    100.0,
                    100.0
                ],
                [
                    72.53597733761636,
                    8.013245355508356,
                    100.0,
                    100.0,
                    73.52885107851567,
                    6.074327522028605,
                    81.77595524278564,
                    33.0421462371699,
                    33.14941746083215,
                    26.485327006993657,
                    14.745855567466092,
                    5.2495865923167955,
                    38.443102241542974,
                    4.185574044089756,
                    100.0,
                    100.0,
                    77.87390646235077,
                    6.5060039951466,
                    100.0,
                    100.0,
                    27.03711502247996,
                    64.11657011326703,
                    74.38148489295439,
                    13.044592030028229,
                    13.94470266821677,
                    10.199004197760464,
                    50.3506832572881,
                    100.0,
                    99.01756930391927,
                    100.0,
                    94.11429141640726,
                    100.0,
                    100.0,
                    74.40277513320598,
                    26.91070499443106,
                    100.0,
                    16.56467971544252,
                    100.0,
                    62.06735056342761,
                    100.0
                ],
                [
                    41.9357899648311,
                    8.709402205233014,
                    100.0,
                    98.31756165877236,
                    53.667938537593486,
                    5.865803830974891,
                    100.0,
                    32.32979598947839,
                    52.19363025455713,
                    27.014510895512014,
                    20.32416040925322,
                    5.889589488285397,
                    30.7105305094447,
                    4.084737585078143,
                    100.0,
                    100.0,
                    53.096024402480815,
                    6.824234801824573,
                    100.0,
                    87.1618286064314,
                    18.777504626885285,
                    65.80596394151546,
                    42.64320925961529,
                    13.711434627739289,
                    19.869441127302927,
                    10.401284764646366,
                    100.0,
                    100.0,
                    51.726103782175684,
                    100.0,
                    85.53225653256331,
                    88.61663374940325,
                    71.08258470444724,
                    80.91456620889117,
                    23.242571158016048,
                    100.0,
                    27.19153616910009,
                    100.0,
                    100.0,
                    78.91622781554467
                ],
                [
                    36.97000473382988,
                    9.403100126734127,
                    27.942153571455275,
                    100.0,
                    38.50702861296683,
                    6.161769534392439,
                    34.058944570396804,
                    24.507562864538915,
                    37.67980247531668,
                    23.25850036744831,
                    13.322033110898673,
                    5.791266853030455,
                    17.25655808865879,
                    4.991821337280629,
                    100.0,
                    33.15545111191462,
                    42.9934787552893,
                    6.528629740850353,
                    99.85750951503353,
                    52.03073523401159,
                    19.435539706017664,
                    23.68550712395863,
                    34.18850539821477,
                    14.027231243310272,
                    16.008383170599398,
                    12.097461308023979,
                    41.03445245485874,
                    51.79603031470702,
                    37.76534267532457,
                    36.35824450810307,
                    69.90393314912305,
                    56.79704623039179,
                    50.653773179729676,
                    36.250263458847215,
                    19.46306622649856,
                    50.4730521363638,
                    12.656134810364117,
                    29.754676184201386,
                    44.56466270214683,
                    56.97616949466007
                ],
                [
                    60.191359649430574,
                    9.64679782534076,
                    100.0,
                    94.73443890722771,
                    81.59782418766986,
                    6.586662731078697,
                    57.201956686048256,
                    79.39587164526928,
                    100.0,
                    20.36886682623128,
                    18.25090763793385,
                    5.8816044634305005,
                    18.167201393348293,
                    5.536909266384054,
                    37.24291343837606,
                    100.0,
                    100.0,
                    7.48118462129372,
                    100.0,
                    57.11674381026061,
                    20.911440684378647,
                    100.0,
                    100.0,
                    11.895196374180271,
                    21.97601165251102,
                    12.35374461361887,
                    100.0,
                    90.85906003184137,
                    45.16995149549746,
                    50.07376342066281,
                    100.0,
                    47.31105246440857,
                    43.5786531256915,
                    100.0,
                    31.70556604158201,
                    100.0,
                    14.368626475979166,
                    100.0,
                    29.226729491544955,
                    100.0
                ],
                [
                    84.84314824153206,
                    12.783136281287067,
                    100.0,
                    100.0,
                    100.0,
                    7.996910462689474,
                    100.0,
                    82.10178640453975,
                    52.24748267211992,
                    82.23729627748526,
                    23.27138801815351,
                    6.980989243531474,
                    52.37347013475973,
                    5.432846420313846,
                    100.0,
                    100.0,
                    100.0,
                    7.758526118769007,
                    100.0,
                    100.0,
                    38.98178149952274,
                    41.800085845987795,
                    100.0,
                    15.954766927169743,
                    21.712712412635213,
                    18.4205442330324,
                    100.0,
                    100.0,
                    100.0,
                    100.0,
                    100.0,
                    100.0,
                    100.0,
                    100.0,
                    36.666595488742345,
                    100.0,
                    28.123846868003508,
                    89.10651072176255,
                    100.0,
                    100.0
                ],
                [
                    66.98953673562691,
                    11.8431730778168,
                    100.0,
                    100.0,
                    100.0,
                    7.933077717796494,
                    100.0,
                    32.707326275306954,
                    36.347779945182765,
                    31.37115781318577,
                    27.39412477823172,
                    6.481711826645623,
                    45.63975535152025,
                    5.382253493786666,
                    100.0,
                    100.0,
                    100.0,
                    7.750256303027536,
                    100.0,
                    100.0,
                    22.293332286100664,
                    100.0,
                    100.0,
                    17.658311770650478,
                    31.412196411943082,
                    16.976058458629318,
                    100.0,
                    100.0,
                    99.45418544148002,
                    38.7948040362139,
                    100.0,
                    67.21108054481488,
                    100.0,
                    95.96802761512419,
                    65.47038318629855,
                    100.0,
                    22.235411566046984,
                    100.0,
                    100.0,
                    100.0
                ],
                [
                    100.0,
                    18.070096751082662,
                    100.0,
                    100.0,
                    100.0,
                    8.359495729281328,
                    100.0,
                    48.82724922440904,
                    61.781018569477105,
                    40.9454580045335,
                    28.26425514791998,
                    7.769741843149421,
                    32.69495997317923,
                    6.979410675644249,
                    100.0,
                    100.0,
                    100.0,
                    11.083702639454769,
                    100.0,
                    100.0,
                    36.008413603423676,
                    47.60787384142185,
                    100.0,
                    22.240122390712113,
                    32.711174969190175,
                    14.37858382403804,
                    100.0,
                    100.0,
                    100.0,
                    100.0,
                    100.0,
                    100.0,
                    100.0,
                    100.0,
                    61.84832704168634,
                    100.0,
                    25.005995662118067,
                    100.0,
                    42.718422373402106,
                    100.0
                ]
            ]
        }
    },
    "worst_10_percent/experiment_a": {
        "rand": {
            "x": [
                1,
                2,
                3,
                4,
                5,
                6,
                7,
                8,
                9,
                10,
                11,
                12,
                13,
                14,
                15,
                16,
                17,
                18,
                19,
                20,
                21,
                22,
                23,
                24,
                25,
                26,
                27,
                28,
                29,
                30
            ],
            "y": [
                [
                    0.6551450087219115,
                    0.6205906976055143,
                    0.6572636736583146,
                    0.6410529130600232,
                    0.9305221337836304,
                    1.2400647784847358,
                    0.7696699782033962,
                    0.7018459894365068,
                    0.6902320686086604,
                    1.0271661200788065,
                    0.553334808938864,
                    0.5507812647707684,
                    0.9669212172244571,
                    0.794598917587958,
                    0.9491835344480047,
                    0.8142479795444356,
                    0.8731164127997896,
                    0.6627076338655836,
                    0.9326639696931983,
                    0.7379304219935646,
                    2.108888257285515,
                    1.784119318272744,
                    4.438443046713079,
                    1.3061194984277191,
                    1.3977015697299648,
                    3.529126051445281,
                    1.7751208066193598,
                    5.553778173093804,
                    2.9819826194413457,
                    2.820578266198295,
                    2.7776553281574645,
                    2.929487930323016,
                    4.402826245365229,
                    0.8615419800292877,
                    6.069990851816371,
                    13.601122730964258,
                    1.3979813746736562,
                    17.41541470231019,
                    22.634351816757235,
                    12.962867935682038
                ],
                [
                    0.7786859237724252,
                    0.7326282475505228,
                    0.8669366139764226,
                    0.6993610242038262,
                    1.6866815369273886,
                    4.8511670703195815,
                    0.9848244992294788,
                    0.8458159601217273,
                    0.8527900376269759,
                    2.1320442258989907,
                    0.6243590571901221,
                    0.5727019519658808,
                    1.798316898410894,
                    0.9839927705096458,
                    1.2136906510443033,
                    1.1528672675955682,
                    1.0683511009428153,
                    0.825940469928166,
                    1.6450678326341854,
                    1.0650743686255502,
                    5.634098735000688,
                    3.611705999019369,
                    12.105614641738853,
                    2.5781134915803907,
                    4.125534693343201,
                    8.064797347791881,
                    8.555110007537603,
                    18.45545298271006,
                    5.917472661069073,
                    9.808075790872186,
                    5.769206233596167,
                    4.697855888961616,
                    8.839513964700082,
                    1.310615458980577,
                    37.15010196855936,
                    39.192435168137465,
                    4.2013935337528805,
                    100.0,
                    29.13229487065168,
                    18.29368623546943
                ],
                [
                    3.3261123466898765,
                    3.094799465571148,
                    4.636212993196375,
                    1.2890282758307272,
                    7.722643382689126,
                    15.738131382019416,
                    4.065228035769732,
                    3.7992942252617814,
                    2.452253796003529,
                    6.339330982618351,
                    0.9106428611284964,
                    1.63832042110242,
                    7.314022186082722,
                    3.714687018662868,
                    5.784364309578768,
                    4.764613337006264,
                    4.6281068857501095,
                    3.769097176373551,
                    7.921819874937253,
                    5.182676455754409,
                    21.25051830473385,
                    8.307602295962674,
                    30.993409012106923,
                    7.519655998054716,
                    8.305335654070705,
                    47.8390772531554,
                    21.660615394570364,
                    71.09507683842563,
                    11.64033724533794,
                    100.0,
                    13.039981280913754,
                    13.3212722099083,
                    19.31239091394316,
                    6.076873288500261,
                    41.8842443925776,
                    100.0,
                    8.783848862846927,
                    100.0,
                    26.139065517128515,
                    26.808143065576505
                ],
                [
                    11.219363975725066,
                    10.01800581545969,
                    14.539426672883192,
                    6.532895719302141,
                    20.97988659764337,
                    74.01270830029657,
                    13.982232045392854,
                    9.221794928940746,
                    11.393648235751645,
                    28.125099843156708,
                    5.003143109861706,
                    6.0293984187743,
                    29.36564087383447,
                    8.838814429049595,
                    26.43683727911392,
                    12.262484131505355,
                    22.87554180829049,
                    9.268941911194567,
                    18.192851895887475,
                    15.183796535319638,
                    100.0,
                    36.571771553435504,
                    100.0,
                    20.92650292942913,
                    23.806335111473423,
                    100.0,
                    57.554445238019376,
                    100.0,
                    18.571309176570352,
                    100.0,
                    57.88348089037749,
                    35.431246362398845,
                    17.460433469254696,
                    12.01101529741831,
                    100.0,
                    100.0,
                    22.859122579585584,
                    100.0,
                    32.03209825099631,
                    100.0
                ],
                [
                    100.0,
                    39.63545767329605,
                    22.326241282797856,
                    18.111188113077294,
                    100.0,
                    100.0,
                    59.370498853820244,
                    55.43037848225763,
                    77.99317390918635,
                    76.60011948896924,
                    13.156566346710965,
                    15.807250035684934,
                    100.0,
                    28.116650802920145,
                    100.0,
                    97.97865296577844,
                    100.0,
                    19.77836984233125,
                    25.821521268015854,
                    100.0,
                    100.0,
                    100.0,
                    100.0,
                    34.3763205538124,
                    57.88230022397463,
                    100.0,
                    100.0,
                    100.0,
                    100.0,
                    100.0,
                    100.0,
                    100.0,
                    58.49055005955034,
                    26.418276234684864,
                    100.0,
                    100.0,
                    85.64768095326951,
                    100.0,
                    55.17017146366298,
                    100.0
                ],
                [
                    58.29268500709425,
                    86.57861386858201,
                    44.46589459847536,
                    42.411604396666796,
                    100.0,
                    100.0,
                    100.0,
                    100.0,
                    100.0,
                    100.0,
                    23.41047230760808,
                    63.003468840702205,
                    100.0,
                    40.58948642848011,
                    100.0,
                    100.0,
                    100.0,
                    100.0,
                    55.037567677158385,
                    100.0,
                    100.0,
                    100.0,
                    100.0,
                    97.30990603090302,
                    75.63498818260322,
                    100.0,
                    100.0,
                    51.94191416619798,
                    100.0,
                    100.0,
                    100.0,
                    100.0,
                    33.63077871819197,
                    53.206988133954354,
                    65.01930067215531,
                    100.0,
                    87.7381737740418,
                    89.55169979807216,
                    46.488754263681884,
                    100.0
                ],
                [
                    100.0,
                    100.0,
                    100.0,
                    59.15339713337732,
                    100.0,
                    100.0,
                    100.0,
                    100.0,
                    100.0,
                    100.0,
                    34.41848839856514,
                    100.0,
                    100.0,
                    100.0,
                    100.0,
                    100.0,
                    100.0,
                    39.52133198174922,
                    37.53660385873741,
                    100.0,
                    100.0,
                    100.0,
                    100.0,
                    100.0,
                    37.139773243830945,
                    100.0,
                    100.0,
                    100.0,
                    82.93099072722806,
                    100.0,
                    46.96890731613005,
                    100.0,
                    56.091083719784244,
                    35.946222115739985,
                    100.0,
                    100.0,
                    76.73442883871655,
                    100.0,
                    100.0,
                    100.0
                ],
                [
                    100.0,
                    100.0,
                    100.0,
                    100.0,
                    100.0,
                    100.0,
                    77.9001712153439,
                    100.0,
                    90.51235015881501,
                    100.0,
                    30.726884440092906,
                    38.90458476337285,
                    100.0,
                    100.0,
                    100.0,
                    100.0,
                    100.0,
                    66.63055237653391,
                    80.21299002752367,
                    100.0,
                    100.0,
                    100.0,
                    55.28774557737791,
                    100.0,
                    100.0,
                    100.0,
                    100.0,
                    100.0,
                    100.0,
                    100.0,
                    100.0,
                    100.0,
                    35.1721801360042,
                    100.0,
                    100.0,
                    100.0,
                    100.0,
                    100.0,
                    100.0,
                    100.0
                ],
                [
                    100.0,
                    100.0,
                    100.0,
                    100.0,
                    100.0,
                    100.0,
                    100.0,
                    100.0,
                    100.0,
                    100.0,
                    100.0,
                    100.0,
                    100.0,
                    100.0,
                    100.0,
                    100.0,
                    100.0,
                    100.0,
                    30.54083316964451,
                    100.0,
                    100.0,
                    100.0,
                    100.0,
                    100.0,
                    39.768287823762925,
                    100.0,
                    51.24834175540511,
                    87.45756071094735,
                    100.0,
                    100.0,
                    82.16486418553193,
                    100.0,
                    100.0,
                    100.0,
                    59.022675253804344,
                    100.0,
                    100.0,
                    100.0,
                    100.0,
                    100.0
                ],
                [
                    79.64941038048308,
                    41.99190583808897,
                    87.60099867163173,
                    100.0,
                    100.0,
                    100.0,
                    100.0,
                    100.0,
                    100.0,
                    100.0,
                    65.9976934038734,
                    100.0,
                    68.6599520084787,
                    100.0,
                    100.0,
                    79.62970145113701,
                    50.1621682782248,
                    100.0,
                    100.0,
                    100.0,
                    100.0,
                    100.0,
                    100.0,
                    100.0,
                    100.0,
                    81.86349460567642,
                    31.458260878693512,
                    100.0,
                    47.21440427467487,
                    83.43143445719896,
                    100.0,
                    100.0,
                    100.0,
                    41.60678373136278,
                    100.0,
                    100.0,
                    63.47980330735179,
                    52.9359210250524,
                    64.40816636009372,
                    100.0
                ],
                [
                    100.0,
                    86.50781324473296,
                    100.0,
                    100.0,
                    100.0,
                    100.0,
                    100.0,
                    62.77449837540122,
                    72.1241780182642,
                    100.0,
                    100.0,
                    82.66310835701397,
                    100.0,
                    92.64424394691711,
                    44.9208300292445,
                    100.0,
                    100.0,
                    50.32869484389233,
                    65.6747155603829,
                    100.0,
                    46.91080586776694,
                    100.0,
                    77.34487591629153,
                    100.0,
                    100.0,
                    80.22207012806416,
                    29.23646416475838,
                    57.94135868995331,
                    100.0,
                    100.0,
                    55.43853513759057,
                    73.06924682234562,
                    100.0,
                    100.0,
                    100.0,
                    100.0,
                    100.0,
                    100.0,
                    100.0,
                    100.0
                ],
                [
                    100.0,
                    100.0,
                    100.0,
                    52.70244185928629,
                    100.0,
                    100.0,
                    55.93540086901404,
                    100.0,
                    56.9525838330846,
                    43.67018143830207,
                    100.0,
                    100.0,
                    100.0,
                    38.53713683304241,
                    100.0,
                    31.38418452843461,
                    100.0,
                    32.27657105170923,
                    38.40354070136671,
                    100.0,
                    51.509438239537644,
                    61.634620437665944,
                    64.22759683151124,
                    54.58340497826767,
                    46.93118625210025,
                    100.0,
                    100.0,
                    92.18694084306081,
                    100.0,
                    100.0,
                    100.0,
                    61.60686738422812,
                    100.0,
                    76.2601448339373,
                    100.0,
                    100.0,
                    85.37768331539445,
                    100.0,
                    100.0,
                    100.0
                ],
                [
                    100.0,
                    100.0,
                    82.48240960303418,
                    100.0,
                    100.0,
                    52.2693228036269,
                    100.0,
                    100.0,
                    100.0,
                    100.0,
                    100.0,
                    100.0,
                    100.0,
                    100.0,
                    100.0,
                    100.0,
                    100.0,
                    47.00943266164889,
                    100.0,
                    100.0,
                    100.0,
                    100.0,
                    100.0,
                    100.0,
                    100.0,
                    100.0,
                    100.0,
                    100.0,
                    100.0,
                    37.0462256704724,
                    100.0,
                    100.0,
                    100.0,
                    100.0,
                    100.0,
                    100.0,
                    96.95553995786305,
                    100.0,
                    100.0,
                    100.0
                ],
                [
                    34.464203034998484,
                    100.0,
                    100.0,
                    100.0,
                    100.0,
                    100.0,
                    100.0,
                    100.0,
                    100.0,
                    100.0,
                    100.0,
                    100.0,
                    97.62393345115491,
                    100.0,
                    100.0,
                    99.61918770981794,
                    100.0,
                    100.0,
                    100.0,
                    100.0,
                    100.0,
                    100.0,
                    100.0,
                    96.21943609799742,
                    93.52390332581687,
                    100.0,
                    100.0,
                    100.0,
                    77.89088196969779,
                    82.17782885616582,
                    100.0,
                    100.0,
                    100.0,
                    100.0,
                    100.0,
                    100.0,
                    100.0,
                    70.84851547897243,
                    90.7316345816043,
                    100.0
                ],
                [
                    45.20630178368595,
                    100.0,
                    100.0,
                    100.0,
                    100.0,
                    100.0,
                    100.0,
                    100.0,
                    100.0,
                    100.0,
                    100.0,
                    100.0,
                    100.0,
                    100.0,
                    100.0,
                    100.0,
                    100.0,
                    77.10815245407757,
                    100.0,
                    100.0,
                    100.0,
                    100.0,
                    100.0,
                    100.0,
                    100.0,
                    100.0,
                    100.0,
                    100.0,
                    100.0,
                    100.0,
                    100.0,
                    100.0,
                    100.0,
                    100.0,
                    100.0,
                    100.0,
                    100.0,
                    100.0,
                    100.0,
                    100.0
                ],
                [
                    100.0,
                    100.0,
                    100.0,
                    100.0,
                    100.0,
                    100.0,
                    100.0,
                    100.0,
                    100.0,
                    100.0,
                    100.0,
                    100.0,
                    100.0,
                    100.0,
                    100.0,
                    100.0,
                    100.0,
                    100.0,
                    100.0,
                    100.0,
                    100.0,
                    100.0,
                    100.0,
                    43.731382549868,
                    100.0,
                    100.0,
                    98.2124293158726,
                    100.0,
                    100.0,
                    100.0,
                    100.0,
                    100.0,
                    43.295756470736436,
                    100.0,
                    100.0,
                    100.0,
                    62.90431375511609,
                    64.67493391825349,
                    100.0,
                    100.0
                ],
                [
                    100.0,
                    100.0,
                    41.74327951699283,
                    100.0,
                    79.4643546338636,
                    100.0,
                    100.0,
                    100.0,
                    79.5199732656481,
                    100.0,
                    100.0,
                    100.0,
                    100.0,
                    100.0,
                    51.17649769849072,
                    100.0,
                    100.0,
                    100.0,
                    100.0,
                    100.0,
                    100.0,
                    100.0,
                    100.0,
                    100.0,
                    68.29363709554545,
                    100.0,
                    100.0,
                    100.0,
                    100.0,
                    100.0,
                    100.0,
                    100.0,
                    78.36703271123982,
                    100.0,
                    100.0,
                    100.0,
                    100.0,
                    100.0,
                    64.52622812351133,
                    100.0
                ],
                [
                    100.0,
                    100.0,
                    100.0,
                    100.0,
                    55.775748240236354,
                    100.0,
                    100.0,
                    100.0,
                    100.0,
                    100.0,
                    100.0,
                    100.0,
                    100.0,
                    100.0,
                    100.0,
                    100.0,
                    100.0,
                    100.0,
                    100.0,
                    100.0,
                    100.0,
                    100.0,
                    64.33785100481586,
                    100.0,
                    100.0,
                    100.0,
                    100.0,
                    100.0,
                    100.0,
                    100.0,
                    59.18272577233358,
                    100.0,
                    100.0,
                    51.25715920306875,
                    100.0,
                    100.0,
                    100.0,
                    62.63698262581814,
                    100.0,
                    100.0
                ],
                [
                    100.0,
                    96.99278597409699,
                    100.0,
                    100.0,
                    100.0,
                    100.0,
                    100.0,
                    100.0,
                    100.0,
                    59.4609629690121,
                    64.61394474522409,
                    49.367547999421234,
                    100.0,
                    71.85076954129933,
                    100.0,
                    43.566819557342924,
                    100.0,
                    68.0805023104881,
                    48.147046372098174,
                    100.0,
                    100.0,
                    100.0,
                    100.0,
                    49.94918784128236,
                    92.24547791396277,
                    100.0,
                    100.0,
                    96.213741456371,
                    98.81171026914755,
                    100.0,
                    70.71921028456565,
                    100.0,
                    100.0,
                    100.0,
                    100.0,
                    100.0,
                    36.03667773475876,
                    100.0,
                    100.0,
                    45.560664952871925
                ],
                [
                    100.0,
                    100.0,
                    100.0,
                    100.0,
                    100.0,
                    100.0,
                    100.0,
                    74.88455797161119,
                    100.0,
                    100.0,
                    100.0,
                    100.0,
                    100.0,
                    100.0,
                    100.0,
                    100.0,
                    100.0,
                    100.0,
                    100.0,
                    100.0,
                    100.0,
                    100.0,
                    100.0,
                    100.0,
                    100.0,
                    100.0,
                    100.0,
                    100.0,
                    100.0,
                    77.769768013111,
                    100.0,
                    100.0,
                    100.0,
                    100.0,
                    100.0,
                    100.0,
                    100.0,
                    100.0,
                    100.0,
                    53.6919380778428
                ],
                [
                    100.0,
                    100.0,
                    100.0,
                    100.0,
                    100.0,
                    100.0,
                    100.0,
                    100.0,
                    100.0,
                    100.0,
                    84.19711994392006,
                    100.0,
                    100.0,
                    100.0,
                    100.0,
                    100.0,
                    100.0,
                    100.0,
                    100.0,
                    100.0,
                    100.0,
                    100.0,
                    100.0,
                    100.0,
                    95.1292521525217,
                    100.0,
                    63.62407324445939,
                    100.0,
                    100.0,
                    49.13296332741719,
                    100.0,
                    100.0,
                    44.77976384271492,
                    100.0,
                    100.0,
                    100.0,
                    100.0,
                    100.0,
                    100.0,
                    100.0
                ],
                [
                    78.74984868671119,
                    66.44928341875678,
                    34.718992457631764,
                    100.0,
                    100.0,
                    100.0,
                    86.36340947946697,
                    43.441719624955134,
                    56.978008844234346,
                    100.0,
                    44.44868987342834,
                    41.27247320369531,
                    100.0,
                    75.83467154379187,
                    58.15750904169238,
                    100.0,
                    100.0,
                    67.0166326159774,
                    100.0,
                    100.0,
                    100.0,
                    100.0,
                    51.43563845807378,
                    100.0,
                    100.0,
                    100.0,
                    100.0,
                    100.0,
                    73.46109392910797,
                    87.70878357044835,
                    100.0,
                    100.0,
                    100.0,
                    43.43801583583462,
                    100.0,
                    100.0,
                    100.0,
                    100.0,
                    100.0,
                    100.0
                ],
                [
                    100.0,
                    100.0,
                    100.0,
                    100.0,
                    100.0,
                    100.0,
                    100.0,
                    100.0,
                    100.0,
                    100.0,
                    100.0,
                    100.0,
                    100.0,
                    100.0,
                    98.72196013869886,
                    100.0,
                    100.0,
                    100.0,
                    100.0,
                    100.0,
                    100.0,
                    100.0,
                    100.0,
                    100.0,
                    100.0,
                    100.0,
                    100.0,
                    100.0,
                    100.0,
                    100.0,
                    100.0,
                    100.0,
                    100.0,
                    100.0,
                    100.0,
                    100.0,
                    100.0,
                    100.0,
                    100.0,
                    53.68608708068611
                ],
                [
                    72.53097497514669,
                    61.740783817298556,
                    38.442548427704665,
                    52.428510323819886,
                    40.114222835312184,
                    100.0,
                    42.194721336606165,
                    97.01089929581576,
                    22.806695630978485,
                    40.73779299698634,
                    38.70330510018504,
                    61.08124711088214,
                    54.17538536215073,
                    27.33227940486584,
                    63.45624277087673,
                    47.70547386235496,
                    92.43623864394,
                    96.39413480225359,
                    100.0,
                    100.0,
                    78.97575619856603,
                    78.26419615617753,
                    100.0,
                    100.0,
                    86.21171435527084,
                    100.0,
                    100.0,
                    93.4975095393463,
                    100.0,
                    100.0,
                    81.61914675635096,
                    89.21619630918414,
                    100.0,
                    100.0,
                    100.0,
                    100.0,
                    82.26307105105373,
                    70.20682012443822,
                    51.96997251653706,
                    100.0
                ],
                [
                    100.0,
                    100.0,
                    100.0,
                    100.0,
                    100.0,
                    100.0,
                    100.0,
                    100.0,
                    100.0,
                    100.0,
                    98.79396986793134,
                    67.04990212803384,
                    100.0,
                    100.0,
                    100.0,
                    100.0,
                    100.0,
                    100.0,
                    100.0,
                    100.0,
                    100.0,
                    100.0,
                    100.0,
                    100.0,
                    100.0,
                    100.0,
                    100.0,
                    100.0,
                    100.0,
                    100.0,
                    100.0,
                    100.0,
                    100.0,
                    100.0,
                    100.0,
                    100.0,
                    100.0,
                    100.0,
                    100.0,
                    100.0
                ],
                [
                    60.75491144190439,
                    31.50880958222926,
                    100.0,
                    100.0,
                    100.0,
                    100.0,
                    91.00257938370885,
                    100.0,
                    100.0,
                    100.0,
                    71.83326397465503,
                    100.0,
                    100.0,
                    100.0,
                    100.0,
                    75.82857078798159,
                    100.0,
                    40.44652567596875,
                    77.82130934757448,
                    100.0,
                    100.0,
                    100.0,
                    100.0,
                    100.0,
                    80.55674932880554,
                    100.0,
                    100.0,
                    100.0,
                    100.0,
                    100.0,
                    100.0,
                    100.0,
                    50.87866311651233,
                    72.55816943950302,
                    100.0,
                    100.0,
                    86.49168564821427,
                    100.0,
                    100.0,
                    100.0
                ],
                [
                    100.0,
                    100.0,
                    100.0,
                    100.0,
                    57.31366224032598,
                    100.0,
                    100.0,
                    100.0,
                    100.0,
                    100.0,
                    100.0,
                    100.0,
                    100.0,
                    100.0,
                    100.0,
                    100.0,
                    100.0,
                    100.0,
                    100.0,
                    100.0,
                    100.0,
                    100.0,
                    49.52180455102636,
                    73.9774738212378,
                    100.0,
                    100.0,
                    100.0,
                    100.0,
                    100.0,
                    100.0,
                    100.0,
                    50.85587000109183,
                    100.0,
                    100.0,
                    100.0,
                    100.0,
                    100.0,
                    85.29284596728395,
                    100.0,
                    100.0
                ],
                [
                    100.0,
                    100.0,
                    100.0,
                    100.0,
                    100.0,
                    100.0,
                    100.0,
                    100.0,
                    100.0,
                    100.0,
                    100.0,
                    100.0,
                    100.0,
                    100.0,
                    100.0,
                    100.0,
                    100.0,
                    38.027583556870006,
                    100.0,
                    79.54111250713491,
                    100.0,
                    100.0,
                    100.0,
                    100.0,
                    100.0,
                    100.0,
                    75.00842961775582,
                    100.0,
                    100.0,
                    100.0,
                    71.64723731747098,
                    100.0,
                    100.0,
                    100.0,
                    100.0,
                    62.423286656545976,
                    100.0,
                    100.0,
                    100.0,
                    100.0
                ],
                [
                    100.0,
                    100.0,
                    100.0,
                    64.07204529353953,
                    100.0,
                    85.8541563420689,
                    100.0,
                    100.0,
                    100.0,
                    100.0,
                    100.0,
                    100.0,
                    100.0,
                    100.0,
                    100.0,
                    67.22993699124955,
                    100.0,
                    100.0,
                    87.56977559099775,
                    100.0,
                    100.0,
                    100.0,
                    100.0,
                    100.0,
                    100.0,
                    100.0,
                    100.0,
                    100.0,
                    100.0,
                    100.0,
                    100.0,
                    100.0,
                    28.99654642196823,
                    84.82201738230714,
                    100.0,
                    100.0,
                    100.0,
                    100.0,
                    56.72056972266409,
                    100.0
                ],
                [
                    100.0,
                    100.0,
                    100.0,
                    75.33614520694684,
                    40.75361247776523,
                    55.563837147924815,
                    100.0,
                    100.0,
                    86.21705558293118,
                    100.0,
                    100.0,
                    100.0,
                    100.0,
                    43.42533924273536,
                    100.0,
                    79.9896016340185,
                    100.0,
                    100.0,
                    100.0,
                    100.0,
                    100.0,
                    100.0,
                    100.0,
                    100.0,
                    100.0,
                    46.008426661194555,
                    100.0,
                    100.0,
                    100.0,
                    100.0,
                    100.0,
                    100.0,
                    87.3366383440474,
                    100.0,
                    66.79951805140578,
                    100.0,
                    100.0,
                    100.0,
                    100.0,
                    100.0
                ]
            ]
        },
        "sine": {
            "x": [
                1,
                2,
                3,
                4,
                5,
                6,
                7,
                8,
                9,
                10,
                11,
                12,
                13,
                14,
                15,
                16,
                17,
                18,
                19,
                20,
                21,
                22,
                23,
                24,
                25,
                26,
                27,
                28,
                29,
                30
            ],
            "y": [
                [
                    0.6668958590857611,
                    0.5873429515168153,
                    0.6581431190214321,
                    0.5933854230583512,
                    0.8043487553256536,
                    1.1162516390041735,
                    0.723058412415163,
                    0.7131629786103613,
                    0.6980679505154812,
                    1.1174121920040383,
                    0.5563923737308513,
                    0.573088475672891,
                    0.9018283150248424,
                    0.8035448379123956,
                    0.8063156835134364,
                    0.7972688790573597,
                    0.8259322525249062,
                    0.649129258460939,
                    0.9017383516507831,
                    0.7151516104738382,
                    1.6900287311312088,
                    1.675050903046474,
                    4.658216419690974,
                    1.2995262262811456,
                    1.511237475261105,
                    3.503313975972493,
                    1.8941370619829963,
                    3.895481951098415,
                    2.451505982672916,
                    1.9385783379678163,
                    2.8058653709993013,
                    2.452272261915254,
                    4.974531282734322,
                    0.8680518393142458,
                    5.2274340269256125,
                    7.730656362416598,
                    1.5136914506208032,
                    29.68412423767007,
                    10.988283371915713,
                    13.202251122761577
                ],
                [
                    0.8075629855053662,
                    0.6871668112492716,
                    0.9618109795930976,
                    0.6559536672901469,
                    1.5154178330885362,
                    3.023001166727354,
                    0.8928554625767764,
                    0.8908308781360265,
                    0.8033343196943267,
                    2.6290148207831,
                    0.5709588572951468,
                    0.6623910150281218,
                    1.636424924303928,
                    1.137505466062348,
                    1.1913209493650074,
                    1.1087611049044728,
                    1.043890715504421,
                    0.8951178334528626,
                    3.0566290191373495,
                    1.14776515023542,
                    4.087359512485812,
                    4.263436894213568,
                    11.86505165031593,
                    2.74108360410858,
                    3.81208171839383,
                    11.096567394861687,
                    5.965219235021366,
                    17.543470656174108,
                    6.286065024553535,
                    7.444872828526021,
                    6.434207179185637,
                    4.64678257038834,
                    11.456224392319358,
                    1.50471649676454,
                    16.07381046417291,
                    19.282794074660835,
                    4.8007142007932595,
                    100.0,
                    19.406863307682134,
                    21.35452771879746
                ],
                [
                    3.4385922735433736,
                    3.043805052217132,
                    4.9126493987046755,
                    1.0407031049392026,
                    6.494090541665672,
                    10.54027868005986,
                    4.3487049211823665,
                    3.957051632530631,
                    3.099638081461078,
                    9.576133068580697,
                    0.9144777692492977,
                    1.357304066548856,
                    7.295152115713175,
                    3.94592230187615,
                    5.68439180668332,
                    5.474961081809963,
                    4.918798285447715,
                    4.026360789879733,
                    8.52712143059044,
                    5.533244999803932,
                    11.886299757059136,
                    9.817074204875084,
                    79.50765168371925,
                    7.846559087955998,
                    9.52629606573209,
                    37.01101983675952,
                    28.29002010217734,
                    100.0,
                    15.402692083743844,
                    28.42812358919662,
                    16.642514132834343,
                    10.172502782921732,
                    21.82394090662557,
                    6.090371110737682,
                    44.987929082855004,
                    100.0,
                    11.437092487027284,
                    100.0,
                    39.06837692813302,
                    47.3781524859075
                ],
                [
                    10.56158133158138,
                    7.869840371239446,
                    12.750221383137644,
                    6.674628159013857,
                    26.73933443772623,
                    17.973557188750025,
                    15.194577029824565,
                    11.2508571234852,
                    11.271073798154736,
                    20.03194452008982,
                    4.12174258029101,
                    6.91558132957946,
                    21.645308501323104,
                    12.988628775384278,
                    24.30134020016677,
                    14.076965251660093,
                    16.894219335231934,
                    11.237363493148376,
                    15.715807575547004,
                    19.04646222980191,
                    54.14884751896445,
                    22.902200091077344,
                    70.17802298140191,
                    17.606473946907897,
                    18.679430927581976,
                    47.73637688132819,
                    55.9848259040431,
                    100.0,
                    27.545871411173117,
                    26.530555176324643,
                    29.860060746467113,
                    23.674919099167944,
                    21.163282525323545,
                    9.212075810173777,
                    100.0,
                    100.0,
                    22.442292824860875,
                    100.0,
                    38.66764834961642,
                    100.0
                ],
                [
                    31.54824247611317,
                    28.54123842704733,
                    95.43829264652263,
                    13.05227977478048,
                    78.129178458225,
                    25.553043861518677,
                    37.637816247861764,
                    48.268460797689926,
                    40.89622390974591,
                    100.0,
                    8.55932296741785,
                    16.012091317005446,
                    100.0,
                    24.871570151658847,
                    100.0,
                    51.943572979612966,
                    74.18513602272485,
                    34.75867525748711,
                    25.137237948654146,
                    84.18108585107578,
                    56.279287283443544,
                    82.94322582910034,
                    100.0,
                    50.40100277254403,
                    97.85255445215572,
                    100.0,
                    100.0,
                    100.0,
                    47.26065594408749,
                    38.24728399723254,
                    75.9117346022908,
                    100.0,
                    55.7156554979035,
                    60.228000353077014,
                    53.703504864400394,
                    100.0,
                    100.0,
                    100.0,
                    40.38808169190853,
                    100.0
                ],
                [
                    100.0,
                    100.0,
                    100.0,
                    69.69202786545443,
                    100.0,
                    46.07162070819558,
                    100.0,
                    72.41559006392028,
                    100.0,
                    69.56849699645895,
                    22.00534336936177,
                    23.94078981620899,
                    100.0,
                    90.9515968791001,
                    100.0,
                    100.0,
                    100.0,
                    82.3172894162852,
                    93.92241852638483,
                    100.0,
                    100.0,
                    43.15133266065843,
                    100.0,
                    100.0,
                    82.83800880279911,
                    41.62747662197258,
                    56.05775011428805,
                    100.0,
                    100.0,
                    44.26314101227282,
                    100.0,
                    100.0,
                    42.74626744709406,
                    44.91298770947456,
                    57.20039223190715,
                    47.748433354469725,
                    100.0,
                    61.78833387503631,
                    21.2859171877688,
                    100.0
                ],
                [
                    100.0,
                    100.0,
                    100.0,
                    28.258465376294613,
                    72.35156426817102,
                    37.6968935226586,
                    100.0,
                    64.52915467060576,
                    100.0,
                    100.0,
                    25.126192139067705,
                    100.0,
                    100.0,
                    100.0,
                    100.0,
                    100.0,
                    60.00783124232476,
                    100.0,
                    100.0,
                    72.21050498943885,
                    100.0,
                    50.78008308610522,
                    100.0,
                    100.0,
                    100.0,
                    38.48041826956986,
                    85.59218472836854,
                    80.81383111794986,
                    100.0,
                    100.0,
                    100.0,
                    63.721365282647525,
                    48.77184692416831,
                    100.0,
                    100.0,
                    26.354886633204757,
                    88.97238419814077,
                    100.0,
                    100.0,
                    100.0
                ],
                [
                    100.0,
                    100.0,
                    43.52258806321909,
                    93.49007068534985,
                    100.0,
                    36.0101788430916,
                    100.0,
                    100.0,
                    64.75496173007465,
                    53.96569423495739,
                    46.04452049597125,
                    60.01630090086001,
                    100.0,
                    100.0,
                    100.0,
                    100.0,
                    100.0,
                    100.0,
                    53.161169506884214,
                    85.60167556383112,
                    100.0,
                    100.0,
                    100.0,
                    100.0,
                    100.0,
                    100.0,
                    100.0,
                    73.63366210210178,
                    100.0,
                    62.78493535858509,
                    100.0,
                    42.17091782834877,
                    96.82547410435035,
                    100.0,
                    99.07177023639532,
                    32.44364047449049,
                    38.51854158369613,
                    100.0,
                    69.56859231448328,
                    100.0
                ],
                [
                    100.0,
                    100.0,
                    100.0,
                    100.0,
                    100.0,
                    41.019956163994735,
                    100.0,
                    100.0,
                    100.0,
                    100.0,
                    56.73818391595658,
                    100.0,
                    100.0,
                    100.0,
                    100.0,
                    100.0,
                    100.0,
                    100.0,
                    100.0,
                    100.0,
                    100.0,
                    100.0,
                    100.0,
                    100.0,
                    100.0,
                    100.0,
                    100.0,
                    100.0,
                    100.0,
                    56.31388317630956,
                    100.0,
                    100.0,
                    100.0,
                    97.4522591933065,
                    100.0,
                    30.911330162139002,
                    100.0,
                    100.0,
                    63.423585087228815,
                    100.0
                ],
                [
                    100.0,
                    100.0,
                    100.0,
                    88.67344396278129,
                    78.94140822684834,
                    54.561971638900246,
                    100.0,
                    52.38356851276448,
                    99.17927451563064,
                    30.604483526713125,
                    58.997077880895425,
                    51.62691367947681,
                    42.90959145897409,
                    100.0,
                    70.73821405815157,
                    100.0,
                    100.0,
                    58.96105860112307,
                    100.0,
                    100.0,
                    91.77422134935117,
                    100.0,
                    100.0,
                    100.0,
                    79.2066759229018,
                    100.0,
                    100.0,
                    93.65980214592827,
                    91.9514837806756,
                    33.63313295870324,
                    100.0,
                    76.2299948492375,
                    100.0,
                    49.12536188983359,
                    77.611831787673,
                    40.68889137455895,
                    32.594836016376995,
                    100.0,
                    100.0,
                    56.332722468845716
                ],
                [
                    100.0,
                    100.0,
                    100.0,
                    100.0,
                    100.0,
                    33.93175349867858,
                    100.0,
                    100.0,
                    100.0,
                    100.0,
                    100.0,
                    100.0,
                    100.0,
                    100.0,
                    100.0,
                    100.0,
                    100.0,
                    100.0,
                    100.0,
                    100.0,
                    59.4795943555222,
                    100.0,
                    99.26117738714028,
                    100.0,
                    100.0,
                    100.0,
                    100.0,
                    100.0,
                    52.41504423915702,
                    39.92912503098044,
                    94.16058417036055,
                    47.55032086569278,
                    58.71641408072606,
                    100.0,
                    44.00522365562256,
                    64.80544430264057,
                    60.603136105135526,
                    100.0,
                    100.0,
                    100.0
                ],
                [
                    100.0,
                    100.0,
                    100.0,
                    100.0,
                    60.66059055651961,
                    100.0,
                    100.0,
                    100.0,
                    100.0,
                    100.0,
                    100.0,
                    100.0,
                    100.0,
                    100.0,
                    100.0,
                    100.0,
                    100.0,
                    100.0,
                    40.49348136218133,
                    100.0,
                    100.0,
                    100.0,
                    55.554672730436536,
                    100.0,
                    44.64770648291132,
                    100.0,
                    100.0,
                    100.0,
                    54.92997937176624,
                    43.0238585674693,
                    89.21701324000135,
                    100.0,
                    100.0,
                    100.0,
                    100.0,
                    26.42983007802167,
                    100.0,
                    100.0,
                    49.699536153745505,
                    88.00533114946548
                ],
                [
                    42.367453059211414,
                    71.17988800789037,
                    59.430482858083316,
                    96.81648676156479,
                    100.0,
                    30.94254743638708,
                    100.0,
                    100.0,
                    100.0,
                    31.201875982887866,
                    100.0,
                    100.0,
                    77.05189175275012,
                    100.0,
                    100.0,
                    88.16266999243177,
                    100.0,
                    28.226211959941292,
                    100.0,
                    100.0,
                    40.83368457658917,
                    100.0,
                    100.0,
                    80.68717343382166,
                    66.55770021345177,
                    73.36464802583909,
                    100.0,
                    100.0,
                    84.67117041130255,
                    58.49797150603979,
                    100.0,
                    100.0,
                    38.779249367180135,
                    51.71220291381469,
                    100.0,
                    39.73560942962874,
                    33.50533870649208,
                    100.0,
                    34.31430128371438,
                    100.0
                ],
                [
                    100.0,
                    100.0,
                    100.0,
                    100.0,
                    100.0,
                    51.34036078131692,
                    100.0,
                    100.0,
                    100.0,
                    100.0,
                    100.0,
                    100.0,
                    100.0,
                    100.0,
                    100.0,
                    100.0,
                    100.0,
                    100.0,
                    100.0,
                    100.0,
                    100.0,
                    100.0,
                    100.0,
                    100.0,
                    100.0,
                    100.0,
                    100.0,
                    100.0,
                    100.0,
                    100.0,
                    100.0,
                    100.0,
                    100.0,
                    100.0,
                    80.96697497859032,
                    100.0,
                    100.0,
                    100.0,
                    100.0,
                    100.0
                ],
                [
                    100.0,
                    79.53995303717844,
                    100.0,
                    95.54366295890968,
                    100.0,
                    77.6602600705144,
                    51.57813169088023,
                    100.0,
                    77.12018165939764,
                    67.76424134513964,
                    48.96233037823914,
                    100.0,
                    100.0,
                    82.65436136801107,
                    100.0,
                    89.09996928672437,
                    48.826685627361194,
                    68.74701296373084,
                    52.956406147594535,
                    94.94913761329812,
                    100.0,
                    100.0,
                    100.0,
                    100.0,
                    100.0,
                    79.92093582839378,
                    100.0,
                    100.0,
                    100.0,
                    40.44584154978303,
                    100.0,
                    100.0,
                    100.0,
                    100.0,
                    100.0,
                    38.610082515537115,
                    100.0,
                    100.0,
                    100.0,
                    100.0
                ],
                [
                    100.0,
                    100.0,
                    74.50165971438842,
                    100.0,
                    100.0,
                    51.44515068345802,
                    100.0,
                    100.0,
                    100.0,
                    100.0,
                    100.0,
                    100.0,
                    100.0,
                    100.0,
                    88.50856050291972,
                    100.0,
                    98.32071585807394,
                    100.0,
                    100.0,
                    100.0,
                    100.0,
                    100.0,
                    47.672736443667546,
                    100.0,
                    100.0,
                    100.0,
                    100.0,
                    83.50602017379664,
                    100.0,
                    100.0,
                    100.0,
                    100.0,
                    100.0,
                    100.0,
                    63.621201953365976,
                    29.601729173454643,
                    100.0,
                    100.0,
                    48.17094676741449,
                    100.0
                ],
                [
                    62.701206659977295,
                    100.0,
                    100.0,
                    100.0,
                    55.07426776447754,
                    100.0,
                    100.0,
                    100.0,
                    100.0,
                    100.0,
                    100.0,
                    74.43046444386529,
                    100.0,
                    100.0,
                    100.0,
                    100.0,
                    100.0,
                    100.0,
                    100.0,
                    100.0,
                    81.16244171420149,
                    100.0,
                    100.0,
                    100.0,
                    100.0,
                    100.0,
                    100.0,
                    100.0,
                    100.0,
                    93.36835445885113,
                    100.0,
                    100.0,
                    100.0,
                    100.0,
                    100.0,
                    100.0,
                    100.0,
                    100.0,
                    100.0,
                    78.7028039707138
                ],
                [
                    100.0,
                    100.0,
                    100.0,
                    100.0,
                    100.0,
                    100.0,
                    100.0,
                    100.0,
                    100.0,
                    100.0,
                    100.0,
                    61.18048881993146,
                    100.0,
                    100.0,
                    100.0,
                    100.0,
                    100.0,
                    100.0,
                    63.07386254805239,
                    100.0,
                    100.0,
                    100.0,
                    71.57206987117767,
                    100.0,
                    100.0,
                    100.0,
                    100.0,
                    99.31403751799469,
                    100.0,
                    100.0,
                    100.0,
                    100.0,
                    100.0,
                    100.0,
                    76.61516180364963,
                    76.3644932387239,
                    100.0,
                    100.0,
                    100.0,
                    82.18054642017142
                ],
                [
                    100.0,
                    100.0,
                    75.58706626593168,
                    100.0,
                    59.65777748133331,
                    100.0,
                    100.0,
                    100.0,
                    82.93495370043658,
                    90.60930687947422,
                    68.13979353430808,
                    100.0,
                    100.0,
                    100.0,
                    100.0,
                    55.252162761596374,
                    98.2052050733254,
                    100.0,
                    100.0,
                    100.0,
                    100.0,
                    100.0,
                    55.3576403736711,
                    100.0,
                    91.87514869400266,
                    100.0,
                    100.0,
                    100.0,
                    100.0,
                    100.0,
                    87.0711782830818,
                    100.0,
                    100.0,
                    100.0,
                    100.0,
                    100.0,
                    100.0,
                    100.0,
                    100.0,
                    100.0
                ],
                [
                    100.0,
                    100.0,
                    100.0,
                    100.0,
                    100.0,
                    100.0,
                    100.0,
                    100.0,
                    100.0,
                    100.0,
                    100.0,
                    99.57419278710103,
                    100.0,
                    100.0,
                    100.0,
                    100.0,
                    100.0,
                    64.33435286936974,
                    100.0,
                    80.63379267082699,
                    64.07200761066402,
                    100.0,
                    72.2549993353624,
                    100.0,
                    100.0,
                    100.0,
                    100.0,
                    100.0,
                    100.0,
                    100.0,
                    100.0,
                    100.0,
                    85.71072916095605,
                    100.0,
                    57.45141553434685,
                    100.0,
                    61.19395967692824,
                    100.0,
                    100.0,
                    100.0
                ],
                [
                    65.02776624355413,
                    100.0,
                    100.0,
                    100.0,
                    100.0,
                    100.0,
                    100.0,
                    100.0,
                    100.0,
                    100.0,
                    100.0,
                    60.27444714227016,
                    100.0,
                    100.0,
                    100.0,
                    62.84004429753964,
                    100.0,
                    100.0,
                    56.492149444439974,
                    100.0,
                    100.0,
                    100.0,
                    71.95817329606325,
                    100.0,
                    91.87609786266992,
                    100.0,
                    100.0,
                    100.0,
                    68.9952592016019,
                    57.94875655285393,
                    48.005415431030315,
                    100.0,
                    33.23478949225861,
                    100.0,
                    100.0,
                    94.01555628643403,
                    90.52011043063439,
                    100.0,
                    100.0,
                    84.65282135377483
                ],
                [
                    90.49028708020472,
                    100.0,
                    100.0,
                    100.0,
                    100.0,
                    88.05940674419661,
                    100.0,
                    78.89172368273192,
                    100.0,
                    64.21895886212805,
                    68.23395588414735,
                    48.90910278751446,
                    100.0,
                    100.0,
                    60.2731771336118,
                    80.54809456048127,
                    100.0,
                    58.53500042890924,
                    100.0,
                    73.15439185608099,
                    100.0,
                    100.0,
                    64.50146309740556,
                    100.0,
                    100.0,
                    100.0,
                    100.0,
                    78.75601805533739,
                    100.0,
                    97.61277707389007,
                    100.0,
                    57.19825958814022,
                    100.0,
                    56.52922533593526,
                    57.312460427033876,
                    75.9968624206733,
                    67.83671659070681,
                    100.0,
                    100.0,
                    49.77820074366073
                ],
                [
                    100.0,
                    100.0,
                    100.0,
                    59.86841562801175,
                    100.0,
                    100.0,
                    100.0,
                    100.0,
                    100.0,
                    100.0,
                    100.0,
                    100.0,
                    100.0,
                    100.0,
                    100.0,
                    100.0,
                    100.0,
                    44.64840013719922,
                    100.0,
                    100.0,
                    100.0,
                    76.26919134167109,
                    100.0,
                    100.0,
                    53.0182716511921,
                    100.0,
                    100.0,
                    100.0,
                    100.0,
                    66.28732510342981,
                    100.0,
                    100.0,
                    100.0,
                    88.77600966341963,
                    100.0,
                    53.12001161839299,
                    76.00466597421052,
                    96.38238800163242,
                    100.0,
                    100.0
                ],
                [
                    100.0,
                    55.85152530010585,
                    100.0,
                    100.0,
                    100.0,
                    100.0,
                    100.0,
                    100.0,
                    100.0,
                    100.0,
                    33.8164686413359,
                    100.0,
                    92.42576487794933,
                    100.0,
                    100.0,
                    100.0,
                    100.0,
                    100.0,
                    73.72114093117426,
                    79.0707365884736,
                    100.0,
                    100.0,
                    100.0,
                    100.0,
                    100.0,
                    100.0,
                    100.0,
                    100.0,
                    100.0,
                    100.0,
                    100.0,
                    100.0,
                    100.0,
                    100.0,
                    100.0,
                    100.0,
                    100.0,
                    100.0,
                    100.0,
                    86.4678976368137
                ],
                [
                    100.0,
                    100.0,
                    100.0,
                    100.0,
                    100.0,
                    100.0,
                    100.0,
                    100.0,
                    100.0,
                    96.29077161169967,
                    100.0,
                    100.0,
                    100.0,
                    100.0,
                    100.0,
                    100.0,
                    83.77433365456703,
                    35.40027077362131,
                    100.0,
                    100.0,
                    100.0,
                    100.0,
                    87.73830652349456,
                    100.0,
                    100.0,
                    73.27738037262527,
                    100.0,
                    100.0,
                    100.0,
                    100.0,
                    100.0,
                    100.0,
                    100.0,
                    100.0,
                    100.0,
                    100.0,
                    100.0,
                    100.0,
                    100.0,
                    68.41622159597526
                ],
                [
                    44.03166609711363,
                    69.44482859125337,
                    100.0,
                    80.437032000869,
                    34.516112690514674,
                    46.93700169832612,
                    53.965970473273856,
                    36.24655956786753,
                    100.0,
                    59.47705792472897,
                    100.0,
                    53.09051159553625,
                    35.95882753711737,
                    100.0,
                    42.64916728036751,
                    100.0,
                    50.284169702230706,
                    65.09703942520598,
                    100.0,
                    100.0,
                    100.0,
                    100.0,
                    100.0,
                    53.856889597371925,
                    42.00642732920679,
                    100.0,
                    47.758338916275974,
                    65.39097328821859,
                    39.71837521116625,
                    100.0,
                    66.73271593220596,
                    100.0,
                    25.11143829347272,
                    49.23086021134848,
                    100.0,
                    100.0,
                    36.97460953193635,
                    100.0,
                    68.11109255569038,
                    29.71453980220336
                ],
                [
                    69.41465749675427,
                    70.64726479107352,
                    100.0,
                    100.0,
                    100.0,
                    47.1903773679032,
                    100.0,
                    100.0,
                    100.0,
                    100.0,
                    100.0,
                    45.630736735689126,
                    100.0,
                    100.0,
                    100.0,
                    68.84956600310753,
                    100.0,
                    31.347182323401604,
                    100.0,
                    100.0,
                    49.160445102865786,
                    100.0,
                    100.0,
                    100.0,
                    56.76966148226242,
                    100.0,
                    100.0,
                    49.487977267255566,
                    72.44407506318184,
                    100.0,
                    100.0,
                    100.0,
                    76.12653988392861,
                    100.0,
                    100.0,
                    100.0,
                    100.0,
                    100.0,
                    100.0,
                    42.02013321627279
                ],
                [
                    100.0,
                    100.0,
                    100.0,
                    100.0,
                    100.0,
                    100.0,
                    100.0,
                    100.0,
                    100.0,
                    100.0,
                    100.0,
                    100.0,
                    100.0,
                    100.0,
                    100.0,
                    74.53224467863252,
                    100.0,
                    100.0,
                    57.049176048070414,
                    100.0,
                    100.0,
                    100.0,
                    100.0,
                    100.0,
                    61.31229606513631,
                    100.0,
                    100.0,
                    100.0,
                    100.0,
                    100.0,
                    100.0,
                    100.0,
                    60.35425236975402,
                    100.0,
                    100.0,
                    75.408753479098,
                    100.0,
                    100.0,
                    100.0,
                    100.0
                ],
                [
                    100.0,
                    100.0,
                    100.0,
                    100.0,
                    100.0,
                    100.0,
                    100.0,
                    98.79215538578235,
                    100.0,
                    100.0,
                    100.0,
                    100.0,
                    100.0,
                    100.0,
                    72.80360304046174,
                    100.0,
                    100.0,
                    100.0,
                    90.22988403828242,
                    100.0,
                    80.47327547761847,
                    100.0,
                    100.0,
                    100.0,
                    100.0,
                    100.0,
                    81.502601735498,
                    72.60732392042515,
                    100.0,
                    100.0,
                    100.0,
                    100.0,
                    100.0,
                    86.00194306641016,
                    100.0,
                    69.84548105786594,
                    100.0,
                    100.0,
                    100.0,
                    100.0
                ],
                [
                    100.0,
                    100.0,
                    100.0,
                    100.0,
                    100.0,
                    100.0,
                    100.0,
                    100.0,
                    100.0,
                    100.0,
                    100.0,
                    90.79062825283874,
                    100.0,
                    100.0,
                    100.0,
                    100.0,
                    100.0,
                    100.0,
                    100.0,
                    100.0,
                    100.0,
                    100.0,
                    100.0,
                    100.0,
                    100.0,
                    100.0,
                    100.0,
                    100.0,
                    100.0,
                    100.0,
                    100.0,
                    100.0,
                    100.0,
                    100.0,
                    100.0,
                    100.0,
                    100.0,
                    100.0,
                    100.0,
                    62.55802309334369
                ]
            ]
        }
    }
}
